# Supplementary material for: Transcriptional signatures of the cortical morphometric similarity network gradient in left temporal lobe epilepsy with different seizure symptoms
Source: Front Neurosci. 2026 Jun 3;20:1833695. doi: 10.3389/fnins.2026.1833695 (PMC13273452; doi:10.3389/fnins.2026.1833695)
Supplement: Supplementary file 1 [file Data_Sheet_1.zip]

Archive with 7 entries (6 files):
- Supplementary materials/
- Supplementary materials/GO_AllLists.csv
- Supplementary materials/GO_Cell_Type_Signatures.csv
- Supplementary materials/GO_DisGeNET.csv
- Supplementary materials/GO_PaGenBase.csv
- Supplementary materials/GO_Transcription_Factor_Targets.csv
- Supplementary materials/GO_TRRUST.csv
