# Supplementary material for: Transcriptional signatures of the cortical morphometric similarity network gradient in left temporal lobe epilepsy with different seizure symptoms
Source: Front Neurosci. 2026 Jun 3;20:1833695. doi: 10.3389/fnins.2026.1833695 (PMC13273452; doi:10.3389/fnins.2026.1833695)
Supplement: Supplementary file 1 [file Data_Sheet_1.zip › Supplementary materials/GO_AllLists.csv]

Category	CategoryID	GO	Description	PARENT_GO	LogP	Enrichment	Z-score	#TotalGeneInLibrary	#GeneInGO	#GeneInHitList	#GeneInGOAndHitList	%InGO	STDV %InGO	GeneID	Hits	Log(q-value)	GeneList
GO Biological Processes	19	GO:0006338	chromatin remodeling	19_GO:0009987 cellular process	-19	2.2	10	30238	700	2936	148	5	0.4	473|580|605|1105|1106|1616|1788|1958|2074|2122|2140|2146|2186|3005|3006|3007|3008|3012|3024|3148|3662|3717|3921|4171|4204|4297|4591|4609|4615|5187|5290|5562|6015|6419|6597|6599|6601|6603|7052|7150|7404|7703|7799|7862|8019|8085|8089|8202|8284|8295|8350|8357|8520|8932|8969|8971|8986|9219|9416|9425|9575|9730|9757|9759|9960|10013|10155|10432|10445|10600|10629|11164|11176|22823|22890|22976|23081|23132…	RERE|BARD1|BCL7A|CHD1|CHD2|DAXX|DNMT3A|EGR1|ERCC6|MECOM|EYA3|EZH2|BPTF|H1-0|H1-2|H1-3|H1-4|H2AC8|H1-1|HMGB2|IRF4|JAK2|RPSA|MCM2|MECP2|KMT2A|TRIM37|MYC|MYD88|PER1|PIK3CA|PRKAA1|RING1|SETMAR|SMARCA4|SMARCC1|SMARCC2|SMARCD2|TGM2|TOP1|UTY|PCGF2|PRDM2|BRPF1|BRD3|KMT2D|YEATS4|NCOA3|KDM5D|TRRAP|H3C1|H3C10|HAT1|MBD2|H2AC11|H1-10|RPS6KA4|MTA2|DDX23|CDYL|CLOCK|DCAF1|KMT2B|HDAC4|USP3|HDAC6|TRIM28|RBM14|MCRS…	-15	MyList
GO Biological Processes	19	GO:0006259	DNA metabolic process	19_GO:0009987 cellular process	-16	2	9.3	30238	762	2936	149	5.1	0.41	150|571|580|898|1643|1660|1663|1763|1775|1777|1877|2070|2072|2074|2140|2176|2177|2178|2189|2237|2271|3148|4157|4171|4174|4176|4595|4782|4784|4999|5111|5383|5387|5424|5429|5442|5557|5813|5893|5937|5981|6240|6419|6596|6832|7150|7156|7161|7405|7555|7737|8382|8505|8877|9134|9361|9656|9730|9907|9937|9941|9960|10155|10445|10926|11232|22890|22909|22944|22976|23126|23137|23304|23347|23405|23411|23503|258…	ADRA2A|BACH1|BARD1|CCNE1|DDB2|DHX9|DDX11|DNA2|DNASE1L2|DNASE2|E4F1|EYA4|ERCC4|ERCC6|EYA3|FANCC|FANCD2|FANCE|FANCG|FEN1|FH|HMGB2|MC1R|MCM2|MCM5|MCM7|MUTYH|NFIC|NFIX|ORC2|PCNA|PMS2P5|PMS2P3|POLD1|POLH|POLRMT|PRIM1|PURA|RAD52|RBMS1|RFC1|RRM1|SETMAR|HLTF|SUPV3L1|TOP1|TOP3A|TP73|UVRAG|CNBP|RNF113A|NME5|PARG|SPHK1|CCNE2|LONP1|MDC1|DCAF1|AP5Z1|DCLRE1A|EXOG|USP3|TRIM28|MCRS1|DBF4|POLG2|ZBTB1|FAN1|KIN|PAX…	-12	MyList
GO Biological Processes	19	GO:0032446	protein modification by small protein conjugation	19_GO:0009987 cellular process	-15	2	9	30238	710	2936	139	4.7	0.39	580|642|868|1643|1877|2074|3429|3551|4008|4012|4591|4799|5469|5562|6015|6103|6477|6478|6596|6895|7174|7186|7321|7327|7704|7726|7737|8835|8916|9063|9354|9655|9656|9730|9759|9781|9968|10001|10013|10155|10206|10324|10399|10422|10425|10513|10616|11043|11060|11065|22888|23072|23137|23276|23304|23411|23608|23759|25820|25897|25921|25948|26054|26145|26249|26268|27252|27304|29843|29945|50717|51132|51283|5…	BARD1|BLMH|CBLB|DDB2|E4F1|ERCC6|IFI27|IKBKB|LMO7|LNPEP|TRIM37|NFX1|MED1|PRKAA1|RING1|RPGR|SIAH1|SIAH2|HLTF|TARBP2|TPP2|TRAF2|UBE2D1|UBE2G2|ZBTB16|TRIM26|RNF113A|SOCS2|HERC3|PIAS2|UBE4A|SOCS5|MDC1|DCAF1|HDAC4|RNF144A|MED12|MED6|HDAC6|TRIM28|TRIM13|KLHL41|RACK1|UBAC1|ARIH2|APPBP2|RBCK1|MID2|WWP2|UBE2C|UBOX5|HECW1|SMC5|KLHL18|UBR2|SIRT1|MKRN1|PPIL2|ARIH1|RNF19A|ZDHHC5|KBTBD2|SENP6|IRF2BP1|KLHL3|FBXO…	-11	MyList
GO Biological Processes	19	GO:0016567	protein ubiquitination	19_GO:0009987 cellular process	-14	2	8.5	30238	631	2936	124	4.2	0.37	580|642|868|1643|1877|2074|3429|3551|4008|4012|4591|4799|5469|5562|6015|6103|6477|6478|6596|6895|7174|7186|7321|7327|7704|7726|7737|8835|8916|9354|9655|9656|9730|9781|9968|10001|10013|10206|10324|10399|10422|10425|10513|10616|11043|11060|11065|22888|23072|23276|23304|23411|23608|23759|25820|25897|25921|25948|26145|26249|26268|27252|29945|50717|51132|51283|51444|51592|51667|54551|54800|54876|55070…	BARD1|BLMH|CBLB|DDB2|E4F1|ERCC6|IFI27|IKBKB|LMO7|LNPEP|TRIM37|NFX1|MED1|PRKAA1|RING1|RPGR|SIAH1|SIAH2|HLTF|TARBP2|TPP2|TRAF2|UBE2D1|UBE2G2|ZBTB16|TRIM26|RNF113A|SOCS2|HERC3|UBE4A|SOCS5|MDC1|DCAF1|RNF144A|MED12|MED6|HDAC6|TRIM13|KLHL41|RACK1|UBAC1|ARIH2|APPBP2|RBCK1|MID2|WWP2|UBE2C|UBOX5|HECW1|KLHL18|UBR2|SIRT1|MKRN1|PPIL2|ARIH1|RNF19A|ZDHHC5|KBTBD2|IRF2BP1|KLHL3|FBXO9|KLHL20|ANAPC4|DCAF8|RLIM|BFA…	-10	MyList
Reactome Gene Sets	6	R-HSA-8953854	Metabolism of RNA		-14	1.9	8.4	30238	737	2936	138	4.7	0.39	1478|1656|1660|1797|2058|3842|3921|4839|4928|5094|5411|5704|6134|6192|6203|6207|6217|6234|6426|6626|6832|7175|7737|8086|8233|8563|8568|8602|8741|8899|9136|9295|9360|9410|9416|9584|9861|9879|9924|10081|10128|10171|10179|10199|10212|10236|10450|10482|10557|10594|10643|10922|10978|11066|11103|22803|22894|22938|22984|23019|23165|23211|23225|23279|23283|23293|23318|23381|23398|23451|23511|23521|23759|…	CSTF2|DDX6|DHX9|DXO|EPRS1|TNPO1|RPSA|NOP2|NUP98|PCBP2|PNN|PSMC4|RPL10|RPS4Y1|RPS9|RPS13|RPS16|RPS28|SRSF1|SNRPA|SUPV3L1|TPR|RNF113A|AAAS|ZRSR2|THOC5|RRP1|NOP14|TNFSF13|PRP4K|RRP9|SRSF11|PPIG|SNRNP40|DDX23|RBM39|PSMD6|DDX46|PAN2|PDCD7|LRPPRC|RCL1|RBM7|MPHOSPH10|DDX39A|HNRNPR|PPIE|NXF1|RPP38|PRPF8|IGF2BP3|FASTK|CLP1|SNRNP35|KRR1|XRN2|DIS3|SNW1|PDCD11|CNOT1|NUP205|ZC3H4|NUP210|NUP160|CSTF2T|SMG6|TUT…	-9.9	MyList
GO Biological Processes	19	GO:0030522	intracellular receptor signaling pathway	19_GO:0050896 response to stimulus	-12	2.5	8.3	30238	267	2936	66	2.2	0.27	81|367|1616|1654|2101|2103|2104|2908|3164|3551|3654|3717|4306|4615|4792|4824|5094|5292|5467|5469|5606|5608|5916|5970|6095|6096|6397|6774|6895|6899|7110|7181|7376|8202|8611|9113|9325|9572|9781|9975|10212|10499|22938|23081|23325|25921|29110|51389|54606|54859|55809|56937|57658|80196|80216|81790|81926|84243|84937|90268|90864|92610|114548|131566|133522|253260	ACTN4|AR|DAXX|DDX3X|ESRRA|ESRRB|ESRRG|NR3C1|NR4A1|IKBKB|IRAK1|JAK2|NR3C2|MYD88|NFKBIA|NKX3-1|PCBP2|PIM1|PPARD|MED1|MAP2K3|MAP2K6|RARG|RELA|RORA|RORB|SEC14L1|STAT3|TARBP2|TBX1|TMF1|NR2C1|NR1H2|NCOA3|PLPP1|LATS1|TRIP4|NR1D1|RNF144A|NR1D2|DDX39A|NCOA2|SNW1|KDM4C|WASHC4|ZDHHC5|TBK1|RWDD1|DDX56|ELP6|TRERF1|PMEPA1|CALCOCO1|RNF34|ALPK1|RNF170|ABHD17A|ZDHHC18|ZNRF1|OTULIN|SPSB3|TIFA|NLRP3|DCBLD2|PPARGC1B…	-8.6	MyList
GO Biological Processes	19	GO:0016071	mRNA metabolic process	19_GO:0009987 cellular process	-12	1.9	7.9	30238	665	2936	124	4.2	0.37	302|421|468|1054|1478|1660|1797|3609|3646|5094|5411|5469|6426|6596|6626|6774|6832|7072|7376|7737|8161|8233|8563|8621|8899|9169|9295|9406|9410|9416|9584|9811|9879|9924|10078|10147|10150|10180|10212|10236|10432|10450|10499|10594|10659|10978|11066|22803|22889|22890|22894|22938|22944|23019|23131|23210|23248|23283|23293|23318|23381|23398|23451|23759|25862|26523|26576|26986|27079|27254|28960|29110|2989…	ANXA2|ARVCF|ATF4|CEBPG|CSTF2|DHX9|DXO|ILF3|EIF3E|PCBP2|PNN|MED1|SRSF1|HLTF|SNRPA|STAT3|SUPV3L1|TIA1|NR1H2|RNF113A|COIL|ZRSR2|THOC5|CDK13|PRP4K|SCAF11|SRSF11|ZRANB2|SNRNP40|DDX23|RBM39|CTIF|DDX46|PAN2|TSSC4|SUGP2|MBNL2|RBM6|DDX39A|HNRNPR|RBM14|PPIE|NCOA2|PRPF8|CELF2|CLP1|SNRNP35|XRN2|KHDC4|ZBTB1|DIS3|SNW1|KIN|CNOT1|GPATCH8|JMJD6|RPRD2|CSTF2T|SMG6|TUT4|SMG5|PPWD1|SF3B1|PPIL2|USP49|AGO1|SRPK3|PABPC1…	-8.6	MyList
Reactome Gene Sets	6	R-HSA-72306	tRNA processing		-10	3.3	8.1	30238	111	2936	36	1.2	0.2	1478|2058|4928|7175|8086|10557|10978|23165|23225|23279|23511|29894|51002|53371|54802|54913|54974|55644|55687|57122|57604|60487|63892|64172|80746|81605|84520|91801|113179|129401|134637|152992|283742|283989|339487|348995	CSTF2|EPRS1|NUP98|TPR|AAAS|RPP38|CLP1|NUP205|NUP210|NUP160|NUP188|CPSF1|TPRKB|NUP54|TRIT1|RPP25|THG1L|OSGEP|TRMU|NUP107|TRMT9B|TRMT11|THADA|OSGEPL1|TSEN2|URM1|GON7|ALKBH8|ADAT3|NUP35|ADAT2|TRMT44|FAM98B|TSEN54|ZBTB8OS|NUP43	-7	MyList
Reactome Gene Sets	6	R-HSA-1852241	Organelle biogenesis and maintenance		-10	2.3	7.5	30238	297	2936	67	2.3	0.28	2101|2551|2553|3842|4957|5116|5310|5311|5442|5469|5564|5565|7019|9321|9556|9572|9662|9702|9727|9742|9814|10013|10142|10499|10806|11064|11116|11190|11232|22832|22994|22995|23409|26005|26123|27109|28981|51106|51259|54806|54930|55112|55125|55212|55735|55755|55835|56652|57728|64216|64784|79598|79659|79738|79809|79867|80205|83657|93323|95681|112752|115106|132320|133522|146057|200132|200894	ESRRA|GABPA|GABPB1|TNPO1|ODF2|PCNT|PKD1|PKD2|POLRMT|MED1|PRKAB1|PRKAB2|TFAM|TRIP11|ATP5MJ|NR1D1|CEP135|CEP57|RAB11FIP3|IFT140|SFI1|HDAC6|AKAP9|NCOA2|SDCCAG8|CNTRL|CEP43|CEP250|POLG2|CEP162|CEP131|CEP152|SIRT4|C2CD3|TCTN3|DMAC2L|IFT81|TFB1M|TMEM216|AHI1|HAUS4|DYNC2I1|CEP192|BBS7|DNAJC11|CDK5RAP2|CPAP|TWNK|WDR19|TFB2M|CRTC3|CEP97|DYNC2H1|BBS10|TTC21B|TCTN2|CHD9|DYNLRB2|HAUS8|CEP41|IFT43|HAUS1|SCLT1…	-7	MyList
GO Biological Processes	19	GO:0006281	DNA repair	19_GO:0050896 response to stimulus	-10	1.9	7.2	30238	538	2936	101	3.4	0.34	571|580|1643|1663|1763|2070|2072|2074|2140|2176|2177|2178|2189|2237|2271|3148|4157|4171|4174|4176|4595|5111|5383|5387|5424|5429|5893|5981|6240|6419|6596|7156|7161|7405|7737|8505|9656|9730|9907|9937|9960|10155|10445|22890|22909|22944|22976|23126|23137|23347|23411|23503|25836|25900|25988|27343|28990|29997|51111|51149|51368|51426|51444|51455|51547|51720|51750|54537|54617|54799|55031|55215|55284|5533…	BACH1|BARD1|DDB2|DDX11|DNA2|EYA4|ERCC4|ERCC6|EYA3|FANCC|FANCD2|FANCE|FANCG|FEN1|FH|HMGB2|MC1R|MCM2|MCM5|MCM7|MUTYH|PCNA|PMS2P5|PMS2P3|POLD1|POLH|RAD52|RFC1|RRM1|SETMAR|HLTF|TOP3A|TP73|UVRAG|RNF113A|PARG|MDC1|DCAF1|AP5Z1|DCLRE1A|USP3|TRIM28|MCRS1|ZBTB1|FAN1|KIN|PAXIP1|POGZ|SMC5|SMCHD1|SIRT1|ZFYVE26|NIPBL|IFFO1|HINFP|POLL|ASTE1|NOP53|KMT5B|MRNIP|TEX264|POLK|RNF138|REV1|SIRT7|UIMC1|RTEL1|SHLD2|INO80…	-6.8	MyList
Reactome Gene Sets	6	R-HSA-3247509	Chromatin modifying enzymes		-9.9	2.4	7.4	30238	271	2936	62	2.1	0.27	595|1788|2122|2146|3012|3717|4297|4790|5970|6314|6597|6599|6601|6603|7404|7862|8085|8089|8284|8295|8350|8357|8520|8969|9219|9575|9757|10445|10499|10629|23081|23133|23210|23522|51111|51742|53615|54496|54556|54815|54859|54934|55167|55193|55257|55578|55693|57492|57634|79813|79918|79960|80314|80853|80854|84159|84444|84787|93624|121504|196528|284058	CCND1|DNMT3A|MECOM|EZH2|H2AC8|JAK2|KMT2A|NFKB1|RELA|ATXN7|SMARCA4|SMARCC1|SMARCC2|SMARCD2|UTY|BRPF1|KMT2D|YEATS4|KDM5D|TRRAP|H3C1|H3C10|HAT1|H2AC11|MTA2|CLOCK|KMT2B|MCRS1|NCOA2|TAF6L|KDM4C|PHF8|JMJD6|KAT6B|KMT5B|ARID4B|MBD3|PRMT7|ING3|GATAD2A|ELP6|KANSL2|MSL2|PBRM1|MRGBP|SUPT20H|KDM4D|ARID1B|EP400|EHMT1|SETD6|JADE1|EPC1|KDM7A|SETD7|ARID5B|DOT1L|KMT5C|TADA2B|H4C16|ARID2|KANSL1	-6.6	MyList
Reactome Gene Sets	6	R-HSA-4839726	Chromatin organization		-9.8	2.3	7.3	30238	286	2936	64	2.2	0.27	595|605|1788|2122|2146|3012|3717|4297|4790|5970|6314|6597|6599|6601|6603|7404|7862|8085|8089|8284|8295|8350|8357|8520|8969|9219|9575|9757|10445|10499|10629|23081|23133|23210|23506|23522|51111|51742|53615|54496|54556|54815|54859|54934|55167|55193|55257|55578|55693|57492|57634|79813|79918|79960|80314|80853|80854|84159|84444|84787|93624|121504|196528|284058	CCND1|BCL7A|DNMT3A|MECOM|EZH2|H2AC8|JAK2|KMT2A|NFKB1|RELA|ATXN7|SMARCA4|SMARCC1|SMARCC2|SMARCD2|UTY|BRPF1|KMT2D|YEATS4|KDM5D|TRRAP|H3C1|H3C10|HAT1|H2AC11|MTA2|CLOCK|KMT2B|MCRS1|NCOA2|TAF6L|KDM4C|PHF8|JMJD6|BICRAL|KAT6B|KMT5B|ARID4B|MBD3|PRMT7|ING3|GATAD2A|ELP6|KANSL2|MSL2|PBRM1|MRGBP|SUPT20H|KDM4D|ARID1B|EP400|EHMT1|SETD6|JADE1|EPC1|KDM7A|SETD7|ARID5B|DOT1L|KMT5C|TADA2B|H4C16|ARID2|KANSL1	-6.6	MyList
GO Biological Processes	19	GO:0000226	microtubule cytoskeleton organization	19_GO:0009987 cellular process	-9.8	1.9	7	30238	590	2936	107	3.6	0.35	636|2258|3688|3832|3834|4140|4957|5116|5311|6314|6905|7405|7461|8086|8500|9024|9055|9493|9662|10142|10233|10274|10300|10432|10460|10464|10579|10806|11004|11104|11116|11190|22994|22995|23093|23255|23363|23380|25897|25981|26005|26548|27148|29127|49856|51174|51175|54617|54839|54875|54908|54930|54986|55125|55143|55172|55329|55755|55835|55857|56776|56992|57519|57530|57606|57610|57639|57710|79648|79745…	BICD1|FGF13|ITGB1|KIF11|KIF25|MARK3|ODF2|PCNT|PKD2|ATXN7|TBCE|UVRAG|CLIP2|AAAS|PPFIA1|BRSK2|PRC1|KIF23|CEP135|AKAP9|LRRC23|STAG1|KATNB1|RBM14|TACC3|PIBF1|TACC2|SDCCAG8|KIF2C|KATNA1|CEP43|CEP250|CEP131|CEP152|TTLL5|MTCL1|OBSL1|SRGAP2|RNF19A|DNAH1|C2CD3|ITGB1BP2|STK36|RACGAP1|WRAP73|TUBD1|TUBE1|INO80|LRRC49|CNTLN|SPDL1|HAUS4|ULK4|CEP192|CDCA8|DNAAF2|MNS1|CDK5RAP2|CPAP|KIZ|FMN2|KIF15|STARD9|CGN|SLAI…	-6.6	MyList
GO Biological Processes	19	GO:0051052	regulation of DNA metabolic process	19_GO:0050789 regulation of biological process	-9.6	1.9	7	30238	498	2936	94	3.2	0.32	466|580|605|908|1027|1054|1660|1663|1763|1843|2070|2072|2074|2140|2271|3005|3006|3007|3008|3024|3575|4171|4174|4176|4609|4931|5111|5429|5514|5893|6314|6419|6597|6599|6601|6603|7292|7349|7422|8089|8295|8505|8741|8971|9656|10155|10445|10629|10926|11232|22976|23137|23293|23347|23381|23411|25792|25913|51053|51111|51149|51547|51720|51750|54537|54552|54556|54617|54799|55193|55257|55578|55693|56776|5749…	ATF1|BARD1|BCL7A|CCT6A|CDKN1B|CEBPG|DHX9|DDX11|DNA2|DUSP1|EYA4|ERCC4|ERCC6|EYA3|FH|H1-0|H1-2|H1-3|H1-4|H1-1|IL7R|MCM2|MCM5|MCM7|MYC|NVL|PCNA|POLH|PPP1R10|RAD52|ATXN7|SETMAR|SMARCA4|SMARCC1|SMARCC2|SMARCD2|TNFSF4|UCN|VEGFA|YEATS4|TRRAP|PARG|TNFSF13|H1-10|MDC1|TRIM28|MCRS1|TAF6L|DBF4|POLG2|PAXIP1|SMC5|SMG6|SMCHD1|SMG5|SIRT1|CIZ1|POT1|GMNN|KMT5B|MRNIP|SIRT7|UIMC1|RTEL1|SHLD2|GNL3L|ING3|INO80|MBTD1|P…	-6.4	MyList
GO Biological Processes	19	GO:0008380	RNA splicing	19_GO:0009987 cellular process	-9.5	2	7	30238	414	2936	82	2.8	0.3	421|1660|3609|5411|6426|6626|7072|7737|8161|8233|8563|8621|8899|9169|9295|9360|9406|9410|9416|9584|9879|10078|10081|10147|10150|10180|10199|10212|10236|10432|10450|10594|10659|10978|11066|22889|22938|23131|23210|23398|23451|23759|25862|26576|26986|28960|51319|51574|51691|53938|54496|55015|55082|55131|55147|55285|55544|55596|55599|56259|57461|57721|57794|57819|79034|79637|79665|79760|79882|80746|8…	ARVCF|DHX9|ILF3|PNN|SRSF1|SNRPA|TIA1|RNF113A|COIL|ZRSR2|THOC5|CDK13|PRP4K|SCAF11|SRSF11|PPIG|ZRANB2|SNRNP40|DDX23|RBM39|DDX46|TSSC4|PDCD7|SUGP2|MBNL2|RBM6|MPHOSPH10|DDX39A|HNRNPR|RBM14|PPIE|PRPF8|CELF2|CLP1|SNRNP35|KHDC4|SNW1|GPATCH8|JMJD6|PPWD1|SF3B1|PPIL2|USP49|SRPK3|PABPC1|DCPS|RSRC1|LARP7|LSM8|PPIL3|PRMT7|PRPF39|ARGLU1|RBM28|RBM23|RBM41|RBM38|ZCCHC8|RNPC3|CTNNBL1|ISY1|METTL14|SUGP1|LSM2|INTS1…	-6.3	MyList
GO Biological Processes	19	GO:0045739	positive regulation of DNA repair	19_GO:0048518 positive regulation of biological process	-9.3	2.9	7.4	30238	143	2936	40	1.4	0.21	605|1054|1660|1663|2070|2074|2140|2271|5111|6419|6597|6599|6601|6603|8089|8295|9656|10155|10445|23347|23411|51111|51149|51720|54537|54556|54617|54799|55193|55257|55693|56776|57492|57634|80314|84501|84787|113510|165918|196528	BCL7A|CEBPG|DHX9|DDX11|EYA4|ERCC6|EYA3|FH|PCNA|SETMAR|SMARCA4|SMARCC1|SMARCC2|SMARCD2|YEATS4|TRRAP|MDC1|TRIM28|MCRS1|SMCHD1|SIRT1|KMT5B|MRNIP|UIMC1|SHLD2|ING3|INO80|MBTD1|PBRM1|MRGBP|KDM4D|FMN2|ARID1B|EP400|EPC1|SPIRE2|KMT5C|HELQ|RNF168|ARID2	-6.2	MyList
GO Biological Processes	19	GO:0006397	mRNA processing	19_GO:0009987 cellular process	-9.3	1.9	6.8	30238	498	2936	93	3.2	0.32	421|1478|1660|3609|5411|6426|6626|7072|7737|8161|8233|8563|8621|8899|9169|9295|9406|9410|9416|9584|9879|9924|10078|10147|10150|10180|10212|10236|10432|10450|10594|10659|10978|11066|22803|22889|22938|22944|23131|23210|23248|23283|23398|23451|23759|25862|26576|26986|27079|27254|28960|29894|51319|51574|51691|53938|54496|55015|55082|55131|55147|55149|55285|55339|55544|55596|55599|56259|57461|57680|57…	ARVCF|CSTF2|DHX9|ILF3|PNN|SRSF1|SNRPA|TIA1|RNF113A|COIL|ZRSR2|THOC5|CDK13|PRP4K|SCAF11|SRSF11|ZRANB2|SNRNP40|DDX23|RBM39|DDX46|PAN2|TSSC4|SUGP2|MBNL2|RBM6|DDX39A|HNRNPR|RBM14|PPIE|PRPF8|CELF2|CLP1|SNRNP35|XRN2|KHDC4|SNW1|KIN|GPATCH8|JMJD6|RPRD2|CSTF2T|PPWD1|SF3B1|PPIL2|USP49|SRPK3|PABPC1|RPUSD2|CSDC2|DCPS|CPSF1|RSRC1|LARP7|LSM8|PPIL3|PRMT7|PRPF39|ARGLU1|RBM28|RBM23|MTPAP|RBM41|WDR33|RBM38|ZCCHC8|…	-6.1	MyList
Reactome Gene Sets	6	R-HSA-212165	Epigenetic regulation of gene expression		-9.1	2.2	6.9	30238	317	2936	67	2.3	0.28	605|1024|1788|2074|2146|3012|4297|5469|6597|6599|6601|6603|7343|7581|7695|7700|7767|8085|8202|8350|8357|8932|9014|9219|9422|9757|9968|9969|10001|10155|10179|10445|10499|11176|22823|22976|23175|23378|23411|23451|25799|26147|30834|51082|51742|53615|54790|54815|54934|55422|55596|57492|57693|64425|79101|79813|90075|90390|90853|121504|133522|143689|155054|162655|197320|284058|284306	BCL7A|CDK8|DNMT3A|ERCC6|EZH2|H2AC8|KMT2A|MED1|SMARCA4|SMARCC1|SMARCC2|SMARCD2|UBTF|ZNF33A|ZNF136|ZNF141|ZNF224|KMT2D|NCOA3|H3C1|H3C10|MBD2|TAF1B|MTA2|ZNF264|KMT2B|MED12|MED13|MED6|TRIM28|RBM7|MCRS1|NCOA2|BAZ2A|MTF2|PAXIP1|LPIN1|RRP8|SIRT1|SF3B1|ZNF324|PHF19|POLR1H|POLR1D|ARID4B|MBD3|TET2|GATAD2A|KANSL2|ZNF331|ZCCHC8|ARID1B|ZNF317|POLR1E|TAF1D|EHMT1|ZNF30|MED30|SPOCD1|H4C16|PPARGC1B|PIWIL4|ZNF425|…	-6	MyList
GO Biological Processes	19	GO:0022613	ribonucleoprotein complex biogenesis	19_GO:0009987 cellular process	-8.8	1.9	6.6	30238	486	2936	90	3.1	0.32	1654|1660|1968|3646|3921|4839|4931|6203|6207|6217|6234|6426|6895|8161|8233|8568|8602|8899|9136|9169|9416|9879|10078|10171|10199|10557|10594|10659|10978|11103|22803|22889|22894|22984|23378|23405|23451|26523|26576|26609|27079|28985|28987|29997|51068|51093|51106|51386|51575|51602|54059|54496|54552|54606|54853|54913|55015|55027|55035|55127|55695|55794|57418|57461|57696|57819|60314|64216|64745|64794|6…	DDX3X|DHX9|EIF2S3|EIF3E|RPSA|NOP2|NVL|RPS9|RPS13|RPS16|RPS28|SRSF1|TARBP2|COIL|ZRSR2|RRP1|NOP14|PRP4K|RRP9|SCAF11|DDX23|DDX46|TSSC4|RCL1|MPHOSPH10|RPP38|PRPF8|CELF2|CLP1|KRR1|XRN2|KHDC4|DIS3|PDCD11|RRP8|DICER1|SF3B1|AGO1|SRPK3|VCX|RPUSD2|MCTS1|NOB1|NOP53|NMD3|METTL25B|TFB1M|EIF3L|ESF1|NOP58|YBEY|PRMT7|GNL3L|DDX56|WDR55|RPP25|PRPF39|HEATR3|NOL8|HEATR1|NSUN5|DDX28|WDR18|ISY1|DDX55|LSM2|MYG1|TFB2M|M…	-5.7	MyList
GO Biological Processes	19	GO:0044782	cilium organization	19_GO:0009987 cellular process	-8.5	2	6.6	30238	397	2936	77	2.6	0.29	3911|3983|4750|4957|5116|5311|6103|8382|9742|9786|10013|10233|10464|11159|11190|22832|22994|23093|23300|25981|26005|26123|27148|28981|30846|51057|51259|54806|54839|55112|55172|55212|55329|55582|55761|55835|57639|57728|57821|65062|65250|79140|79659|79738|79809|79846|79867|80127|80216|83538|84080|84173|85478|89876|90506|91942|93594|95681|112752|125488|132320|138639|144165|145173|146057|146279|15486…	LAMA5|ABLIM1|NEK1|ODF2|PCNT|PKD2|RPGR|NME5|IFT140|KIAA0586|HDAC6|LRRC23|PIBF1|RABL2A|CEP250|CEP162|CEP131|TTLL5|ATMIN|DNAH1|C2CD3|TCTN3|STK36|IFT81|EHD2|WDPCP|TMEM216|AHI1|LRRC49|DYNC2I1|DNAAF2|BBS7|MNS1|KIF27|TTC17|CPAP|CCDC146|WDR19|CCDC181|TMEM237|CPLANE1|CCDC28B|DYNC2H1|BBS10|TTC21B|CFAP69|TCTN2|BBOF1|ALPK1|ODAD4|ENKD1|ELMOD3|DRC2|CFAP91|LRRC46|NDUFAF2|TBC1D31|CEP41|IFT43|TTC39C|SCLT1|PTPDC1|…	-5.5	MyList
Reactome Gene Sets	6	R-HSA-2990846	SUMOylation		-8.4	2.5	6.8	30238	189	2936	46	1.6	0.23	367|1616|1788|1912|2908|4286|4306|4792|4928|5111|5893|5970|6015|6095|6670|7150|7175|7181|7376|7690|7703|8086|9063|9656|9759|9994|10155|10274|10499|23137|23165|23225|23279|23511|29843|51564|51602|53371|55143|57122|83746|121504|129401|165918|348995|493861	AR|DAXX|DNMT3A|PHC2|NR3C1|MITF|NR3C2|NFKBIA|NUP98|PCNA|RAD52|RELA|RING1|RORA|SP3|TOP1|TPR|NR2C1|NR1H2|ZNF131|PCGF2|AAAS|PIAS2|MDC1|HDAC4|CASP8AP2|TRIM28|STAG1|NCOA2|SMC5|NUP205|NUP210|NUP160|NUP188|SENP1|HDAC7|NOP58|NUP54|CDCA8|NUP107|L3MBTL2|H4C16|NUP35|RNF168|NUP43|EID3	-5.4	MyList
Reactome Gene Sets	6	R-HSA-3108232	SUMO E3 ligases SUMOylate target proteins		-8.4	2.5	6.8	30238	183	2936	45	1.5	0.23	367|1616|1788|1912|2908|4286|4306|4792|4928|5111|5893|5970|6015|6095|6670|7150|7175|7181|7376|7690|7703|8086|9063|9656|9759|9994|10155|10274|10499|23137|23165|23225|23279|23511|51564|51602|53371|55143|57122|83746|121504|129401|165918|348995|493861	AR|DAXX|DNMT3A|PHC2|NR3C1|MITF|NR3C2|NFKBIA|NUP98|PCNA|RAD52|RELA|RING1|RORA|SP3|TOP1|TPR|NR2C1|NR1H2|ZNF131|PCGF2|AAAS|PIAS2|MDC1|HDAC4|CASP8AP2|TRIM28|STAG1|NCOA2|SMC5|NUP205|NUP210|NUP160|NUP188|HDAC7|NOP58|NUP54|CDCA8|NUP107|L3MBTL2|H4C16|NUP35|RNF168|NUP43|EID3	-5.4	MyList
GO Biological Processes	19	GO:0060271	cilium assembly	19_GO:0009987 cellular process	-8.3	2	6.5	30238	359	2936	71	2.4	0.28	3911|3983|4750|5116|6103|8382|9742|9786|10013|10233|10464|11159|11190|22832|22994|23093|23300|25981|26005|26123|27148|28981|30846|51057|51259|54806|55112|55172|55212|55329|55582|55835|57639|57728|57821|65062|65250|79140|79659|79738|79809|79846|79867|80127|80216|83538|84080|84173|85478|89876|90506|91942|93594|95681|112752|125488|132320|138639|144165|145173|146057|146279|154865|197335|200373|200894…	LAMA5|ABLIM1|NEK1|PCNT|RPGR|NME5|IFT140|KIAA0586|HDAC6|LRRC23|PIBF1|RABL2A|CEP250|CEP162|CEP131|TTLL5|ATMIN|DNAH1|C2CD3|TCTN3|STK36|IFT81|EHD2|WDPCP|TMEM216|AHI1|DYNC2I1|DNAAF2|BBS7|MNS1|KIF27|CPAP|CCDC146|WDR19|CCDC181|TMEM237|CPLANE1|CCDC28B|DYNC2H1|BBS10|TTC21B|CFAP69|TCTN2|BBOF1|ALPK1|ODAD4|ENKD1|ELMOD3|DRC2|CFAP91|LRRC46|NDUFAF2|TBC1D31|CEP41|IFT43|TTC39C|SCLT1|PTPDC1|PRICKLE1|B3GLCT|TTBK2|T…	-5.3	MyList
GO Biological Processes	19	GO:0051054	positive regulation of DNA metabolic process	19_GO:0048518 positive regulation of biological process	-8.3	2.2	6.6	30238	283	2936	60	2	0.26	466|605|908|1027|1054|1660|1663|1763|2070|2074|2140|2271|4609|4931|5111|5514|6419|6597|6599|6601|6603|7292|7349|7422|8089|8295|8741|9656|10155|10445|10926|11232|22976|23347|23411|25792|25913|51111|51149|51720|51750|54537|54556|54617|54799|55193|55257|55693|56776|57492|57634|64094|65057|79075|80314|84501|84787|113510|165918|196528	ATF1|BCL7A|CCT6A|CDKN1B|CEBPG|DHX9|DDX11|DNA2|EYA4|ERCC6|EYA3|FH|MYC|NVL|PCNA|PPP1R10|SETMAR|SMARCA4|SMARCC1|SMARCC2|SMARCD2|TNFSF4|UCN|VEGFA|YEATS4|TRRAP|TNFSF13|MDC1|TRIM28|MCRS1|DBF4|POLG2|PAXIP1|SMCHD1|SIRT1|CIZ1|POT1|KMT5B|MRNIP|UIMC1|RTEL1|SHLD2|ING3|INO80|MBTD1|PBRM1|MRGBP|KDM4D|FMN2|ARID1B|EP400|SMOC2|ACD|DSCC1|EPC1|SPIRE2|KMT5C|HELQ|RNF168|ARID2	-5.3	MyList
GO Biological Processes	19	GO:0006282	regulation of DNA repair	19_GO:0050896 response to stimulus	-8.2	2.3	6.6	30238	237	2936	53	1.8	0.25	580|605|1054|1660|1663|2070|2074|2140|2271|5111|5429|5893|6314|6419|6597|6599|6601|6603|8089|8295|8505|9656|10155|10445|10629|23347|23411|25913|51111|51149|51547|51720|51750|54537|54556|54617|54799|55193|55257|55578|55693|56776|57492|57634|80311|80314|80854|84501|84787|93624|113510|165918|196528	BARD1|BCL7A|CEBPG|DHX9|DDX11|EYA4|ERCC6|EYA3|FH|PCNA|POLH|RAD52|ATXN7|SETMAR|SMARCA4|SMARCC1|SMARCC2|SMARCD2|YEATS4|TRRAP|PARG|MDC1|TRIM28|MCRS1|TAF6L|SMCHD1|SIRT1|POT1|KMT5B|MRNIP|SIRT7|UIMC1|RTEL1|SHLD2|ING3|INO80|MBTD1|PBRM1|MRGBP|SUPT20H|KDM4D|FMN2|ARID1B|EP400|KLHL15|EPC1|SETD7|SPIRE2|KMT5C|TADA2B|HELQ|RNF168|ARID2	-5.3	MyList
WikiPathways	27	WP4536	Genes related to primary cilium development based on CRISPR		-8.1	3.1	6.9	30238	104	2936	31	1.1	0.19	9742|10300|10464|11116|11159|22832|26005|26123|28981|51057|51174|51175|51259|55112|55125|55212|57728|65250|79598|79659|79738|79809|79867|80178|80817|84455|112752|132320|146057|153241|200894	IFT140|KATNB1|PIBF1|CEP43|RABL2A|CEP162|C2CD3|TCTN3|IFT81|WDPCP|TUBD1|TUBE1|TMEM216|DYNC2I1|CEP192|BBS7|WDR19|CPLANE1|CEP97|DYNC2H1|BBS10|TTC21B|TCTN2|TEDC2|CEP44|EFCAB7|IFT43|SCLT1|TTBK2|CEP120|ARL13B	-5.2	MyList
GO Biological Processes	19	GO:2000781	positive regulation of double-strand break repair	19_GO:0048518 positive regulation of biological process	-7.9	3.1	6.9	30238	100	2936	30	1	0.19	605|1663|2074|2271|6419|6597|6599|6601|6603|8089|8295|9656|23347|23411|51111|51149|54537|54556|54799|55193|55257|55693|56776|57492|57634|80314|84501|84787|113510|196528	BCL7A|DDX11|ERCC6|FH|SETMAR|SMARCA4|SMARCC1|SMARCC2|SMARCD2|YEATS4|TRRAP|MDC1|SMCHD1|SIRT1|KMT5B|MRNIP|SHLD2|ING3|MBTD1|PBRM1|MRGBP|KDM4D|FMN2|ARID1B|EP400|EPC1|SPIRE2|KMT5C|HELQ|ARID2	-5	MyList
GO Biological Processes	19	GO:0006351	DNA-templated transcription	19_GO:0009987 cellular process	-7.9	1.8	6.1	30238	599	2936	102	3.5	0.34	302|367|468|607|904|1054|1660|1958|2074|2972|2976|3164|3624|3717|3975|3983|4205|4297|4609|4782|4784|4790|4799|5442|5469|5514|5970|6596|6597|6621|6774|6777|6837|7019|7150|7343|7376|7494|7700|8178|8939|9014|9063|9150|9321|9330|10001|10208|10432|10499|10629|11060|11083|11176|22803|22890|22936|23211|23469|23633|25850|25988|26512|29110|30834|51043|51082|51106|51547|51742|54454|54617|54790|55193|55656|…	ANXA2|AR|ATF4|BCL9|CCNT1|CEBPG|DHX9|EGR1|ERCC6|BRF1|GTF3C2|NR4A1|INHBA|JAK2|LHX1|ABLIM1|MEF2A|KMT2A|MYC|NFIC|NFIX|NFKB1|NFX1|POLRMT|MED1|PPP1R10|RELA|HLTF|SMARCA4|SNAPC4|STAT3|STAT5B|MED22|TFAM|TOP1|UBTF|NR1H2|XBP1|ZNF141|ELL|FUBP3|TAF1B|PIAS2|CTDP1|TRIP11|GTF3C3|MED6|USPL1|RBM14|NCOA2|TAF6L|WWP2|DIDO1|BAZ2A|XRN2|ZBTB1|ELL2|ZC3H4|PHF3|KPNA6|ZNF345|HINFP|INTS6|TBK1|POLR1H|ZBTB7B|POLR1D|TFB1M|SIRT7…	-5	MyList
GO Biological Processes	19	GO:0016072	rRNA metabolic process	19_GO:0009987 cellular process	-7.8	2.2	6.4	30238	257	2936	55	1.9	0.25	2074|2972|2976|4609|4839|4931|6217|6234|7150|8568|8602|9014|9136|9330|10171|10199|10557|11103|22803|22894|22984|23378|27079|28987|29997|51082|51093|51106|51547|51575|51602|54059|54606|54853|54913|55035|55127|55695|57418|57696|60314|64216|64425|65095|79979|80135|84128|84135|84294|117246|130916|153443|161424|162394|196074	ERCC6|BRF1|GTF3C2|MYC|NOP2|NVL|RPS16|RPS28|TOP1|RRP1|NOP14|TAF1B|RRP9|GTF3C3|RCL1|MPHOSPH10|RPP38|KRR1|XRN2|DIS3|PDCD11|RRP8|RPUSD2|NOB1|NOP53|POLR1D|METTL25B|TFB1M|SIRT7|ESF1|NOP58|YBEY|DDX56|WDR55|RPP25|NOL8|HEATR1|NSUN5|WDR18|DDX55|MYG1|TFB2M|POLR1E|KRI1|TRMT2B|RPF1|WDR75|UTP15|UTP23|FTSJ3|MTERF4|SRFBP1|NOP9|SLFN5|METTL15	-4.9	MyList
GO Biological Processes	19	GO:0006468	protein phosphorylation	19_GO:0009987 cellular process	-7.8	2	6.2	30238	341	2936	67	2.3	0.28	27|816|898|1198|1455|2048|2078|2322|2324|2621|2872|3486|3551|3600|3609|3643|3654|3656|3716|3717|3791|4140|4145|4214|4215|4293|4750|5292|5583|5613|5871|6093|7046|7150|7297|8986|8997|9024|9064|9113|9175|9794|10464|10922|11329|23012|23178|25989|26524|27148|29110|29904|51765|54822|65267|65268|65975|79834|84206|84451|85366|120892|130399|132158|146057|415116|728642	ABL2|CAMK2B|CCNE1|CLK3|CSNK1G2|EPHB2|ERG|FLT3|FLT4|GAS6|MKNK2|IGFBP3|IKBKB|IL15|ILF3|INSR|IRAK1|IRAK2|JAK1|JAK2|KDR|MARK3|MATK|MAP3K1|MAP3K3|MAP3K9|NEK1|PIM1|PRKCH|PRKX|MAP4K2|ROCK1|TGFBR1|TOP1|TYK2|RPS6KA4|KALRN|BRSK2|MAP3K6|LATS1|MAP3K13|MAML1|PIBF1|FASTK|STK38|STK38L|PASK|ULK3|LATS2|STK36|TBK1|EEF2K|STK26|TRPM7|WNK3|WNK2|STK33|PEAK1|MEX3B|MAP3K21|MYLK2|LRRK2|ACVR1C|GLYCTK|TTBK2|PIM3|CDK11A	-4.9	MyList
GO Biological Processes	19	GO:0016310	phosphorylation	19_GO:0009987 cellular process	-7.7	2	6.2	30238	385	2936	73	2.5	0.29	27|816|898|1198|1455|2048|2078|2322|2324|2621|2872|3486|3551|3600|3609|3643|3654|3656|3716|3717|3791|4140|4145|4214|4215|4293|4750|5208|5292|5583|5613|5871|6093|6774|7046|7150|7297|8527|8986|8997|9024|9064|9113|9175|9794|9942|10464|10922|11329|23012|23178|25989|26524|27148|29110|29904|51765|54822|64080|65267|65268|65975|79834|84206|84451|85366|120892|130399|132158|146057|160851|415116|728642	ABL2|CAMK2B|CCNE1|CLK3|CSNK1G2|EPHB2|ERG|FLT3|FLT4|GAS6|MKNK2|IGFBP3|IKBKB|IL15|ILF3|INSR|IRAK1|IRAK2|JAK1|JAK2|KDR|MARK3|MATK|MAP3K1|MAP3K3|MAP3K9|NEK1|PFKFB2|PIM1|PRKCH|PRKX|MAP4K2|ROCK1|STAT3|TGFBR1|TOP1|TYK2|DGKD|RPS6KA4|KALRN|BRSK2|MAP3K6|LATS1|MAP3K13|MAML1|XYLB|PIBF1|FASTK|STK38|STK38L|PASK|ULK3|LATS2|STK36|TBK1|EEF2K|STK26|TRPM7|RBKS|WNK3|WNK2|STK33|PEAK1|MEX3B|MAP3K21|MYLK2|LRRK2|ACVR1C|…	-4.9	MyList
GO Biological Processes	19	GO:0120031	plasma membrane bounded cell projection assembly	19_GO:0009987 cellular process	-7.6	1.9	6.1	30238	453	2936	82	2.8	0.3	3688|3911|3983|4750|5116|6093|6103|7046|8382|9423|9742|9786|10013|10233|10451|10464|11037|11159|11190|22832|22994|23093|23300|23380|23616|25981|26005|26123|27148|28981|30846|51057|51259|51735|54806|55112|55172|55212|55329|55582|55835|57639|57728|57821|65062|65250|79140|79659|79738|79809|79846|79867|80127|80216|83538|84080|84173|85478|89876|90506|91942|93594|95681|112752|123720|125488|132320|13863…	ITGB1|LAMA5|ABLIM1|NEK1|PCNT|ROCK1|RPGR|TGFBR1|NME5|NTN1|IFT140|KIAA0586|HDAC6|LRRC23|VAV3|PIBF1|STON1|RABL2A|CEP250|CEP162|CEP131|TTLL5|ATMIN|SRGAP2|SH3BP1|DNAH1|C2CD3|TCTN3|STK36|IFT81|EHD2|WDPCP|TMEM216|RAPGEF6|AHI1|DYNC2I1|DNAAF2|BBS7|MNS1|KIF27|CPAP|CCDC146|WDR19|CCDC181|TMEM237|CPLANE1|CCDC28B|DYNC2H1|BBS10|TTC21B|CFAP69|TCTN2|BBOF1|ALPK1|ODAD4|ENKD1|ELMOD3|DRC2|CFAP91|LRRC46|NDUFAF2|TBC1D3…	-4.8	MyList
GO Biological Processes	19	GO:0051276	chromosome organization	19_GO:0009987 cellular process	-7.6	1.9	6.1	30238	453	2936	82	2.8	0.3	898|1060|1663|1763|2072|2177|2237|3005|3006|3007|3008|3024|3148|3704|3832|3834|4609|4882|4928|5111|5501|5528|5981|7150|7156|8086|8350|8357|8520|8971|9055|9113|9134|9493|10274|10300|10388|10445|10464|10592|11004|23047|23126|23137|23347|23411|23421|25836|25913|29127|49856|51547|51750|54069|54537|54617|54908|55125|55143|55320|56992|57122|57820|64105|64421|65057|79075|79884|80119|81550|84444|92421|11…	CCNE1|CENPC|DDX11|DNA2|ERCC4|FANCD2|FEN1|H1-0|H1-2|H1-3|H1-4|H1-1|HMGB2|ITPA|KIF11|KIF25|MYC|NPR2|NUP98|PCNA|PPP1CC|PPP2R5D|RFC1|TOP1|TOP3A|AAAS|H3C1|H3C10|HAT1|H1-10|PRC1|LATS1|CCNE2|KIF23|STAG1|KATNB1|SYCP2|MCRS1|PIBF1|SMC2|KIF2C|PDS5B|POGZ|SMC5|SMCHD1|SIRT1|ITGB3BP|NIPBL|POT1|RACGAP1|WRAP73|SIRT7|RTEL1|MIS18A|SHLD2|INO80|SPDL1|CEP192|CDCA8|MIS18BP1|KIF15|NUP107|CCNB1IP1|CENPK|DCLRE1C|ACD|DSCC1…	-4.8	MyList
Reactome Gene Sets	6	R-HSA-5617833	Cilium Assembly		-7.6	2.4	6.3	30238	201	2936	46	1.6	0.23	3842|4957|5116|5310|5311|9321|9662|9702|9727|9742|9814|10013|10142|10806|11064|11116|11190|22832|22994|22995|26005|26123|28981|51259|54806|54930|55112|55125|55212|55755|55835|57728|79598|79659|79738|79809|79867|83657|93323|95681|112752|115106|132320|146057|200132|200894	TNPO1|ODF2|PCNT|PKD1|PKD2|TRIP11|CEP135|CEP57|RAB11FIP3|IFT140|SFI1|HDAC6|AKAP9|SDCCAG8|CNTRL|CEP43|CEP250|CEP162|CEP131|CEP152|C2CD3|TCTN3|IFT81|TMEM216|AHI1|HAUS4|DYNC2I1|CEP192|BBS7|CDK5RAP2|CPAP|WDR19|CEP97|DYNC2H1|BBS10|TTC21B|TCTN2|DYNLRB2|HAUS8|CEP41|IFT43|HAUS1|SCLT1|TTBK2|DYNLT5|ARL13B	-4.7	MyList
GO Biological Processes	19	GO:0080135	regulation of cellular response to stress	19_GO:0050896 response to stimulus	-7.3	1.8	5.9	30238	552	2936	94	3.2	0.32	114|578|580|605|857|1054|1388|1660|1663|1788|2070|2072|2074|2140|2271|4609|5111|5291|5366|5429|5514|5743|5771|5802|5893|6314|6387|6419|6597|6599|6601|6603|6774|7161|7376|7494|8089|8295|8505|8975|9656|9894|10013|10018|10155|10347|10367|10399|10445|10629|22876|22925|23347|23411|23645|25913|25946|51043|51111|51141|51149|51283|51547|51720|51750|54407|54537|54556|54617|54799|55031|55193|55257|55578|55…	ADCY8|BAK1|BARD1|BCL7A|CAV1|CEBPG|ATF6B|DHX9|DDX11|DNMT3A|EYA4|ERCC4|ERCC6|EYA3|FH|MYC|PCNA|PIK3CB|PMAIP1|POLH|PPP1R10|PTGS2|PTPN2|PTPRS|RAD52|ATXN7|CXCL12|SETMAR|SMARCA4|SMARCC1|SMARCC2|SMARCD2|STAT3|TP73|NR1H2|XBP1|YEATS4|TRRAP|PARG|USP13|MDC1|TELO2|HDAC6|BCL2L11|TRIM28|ABCA7|MICU1|RACK1|MCRS1|TAF6L|INPP5F|PLA2R1|SMCHD1|SIRT1|PPP1R15A|POT1|ZNF385A|ZBTB7B|KMT5B|INSIG2|MRNIP|BFAR|SIRT7|UIMC1|RTEL…	-4.5	MyList
GO Biological Processes	19	GO:0141188	nucleic acid catabolic process	19_GO:0009987 cellular process	-7.3	2.2	6.1	30238	225	2936	49	1.7	0.24	1763|1775|1777|1797|2237|3646|6419|6832|8382|9811|9924|9941|10128|10179|22803|22894|23019|23211|23293|23318|23381|23405|26512|26523|26986|28960|51542|55149|55596|55656|55756|55802|56006|57117|57508|57819|79034|79048|79798|80153|81556|84186|129563|149041|162394|192669|219988|246175|246243	DNA2|DNASE1L2|DNASE2|DXO|FEN1|EIF3E|SETMAR|SUPV3L1|NME5|CTIF|PAN2|EXOG|LRPPRC|RBM7|XRN2|DIS3|CNOT1|ZC3H4|SMG6|TUT4|SMG5|DICER1|INTS6|AGO1|PABPC1|DCPS|VPS54|MTPAP|ZCCHC8|INTS8|INTS9|DCP1A|SMG9|INTS12|INTS2|LSM2|INTS15|SECISBP2|ARMC5|EDC3|INTS14|ZCCHC7|DIS3L2|RC3H1|SLFN5|AGO3|PATL1|CNOT6L|RNASEH1	-4.5	MyList
GO Biological Processes	19	GO:0006913	nucleocytoplasmic transport	19_GO:0051179 localization	-7.3	2.1	6.1	30238	259	2936	54	1.8	0.25	602|868|1027|2254|3164|3842|4792|4928|5310|5469|5514|6774|7175|8086|8563|10212|10482|10892|11269|23165|23225|23279|23293|23325|23381|23511|23534|23633|29110|51068|51141|51319|51808|53371|54606|55027|55374|57122|57721|60468|64328|64901|79711|84271|92335|120892|129401|144165|155435|161424|285190|348995|643136|653489	BCL3|CBLB|CDKN1B|FGF9|NR4A1|TNPO1|NFKBIA|NUP98|PKD1|MED1|PPP1R10|STAT3|TPR|AAAS|THOC5|DDX39A|NXF1|MALT1|DDX19B|NUP205|NUP210|NUP160|SMG6|WASHC4|SMG5|NUP188|TNPO3|KPNA6|TBK1|NMD3|INSIG2|RSRC1|PHAX|NUP54|DDX56|HEATR3|TMCO6|NUP107|METTL14|BACH2|XPO4|RANBP17|IPO4|POLDIP3|STRADA|LRRK2|NUP35|PRICKLE1|RBM33|NOP9|RGPD4|NUP43|ZC3H11B|RGPD3	-4.5	MyList
GO Biological Processes	19	GO:0051169	nuclear transport	19_GO:0051179 localization	-7.2	2.1	6	30238	260	2936	54	1.8	0.25	602|868|1027|2254|3164|3842|4792|4928|5310|5469|5514|6774|7175|8086|8563|10212|10482|10892|11269|23165|23225|23279|23293|23325|23381|23511|23534|23633|29110|51068|51141|51319|51808|53371|54606|55027|55374|57122|57721|60468|64328|64901|79711|84271|92335|120892|129401|144165|155435|161424|285190|348995|643136|653489	BCL3|CBLB|CDKN1B|FGF9|NR4A1|TNPO1|NFKBIA|NUP98|PKD1|MED1|PPP1R10|STAT3|TPR|AAAS|THOC5|DDX39A|NXF1|MALT1|DDX19B|NUP205|NUP210|NUP160|SMG6|WASHC4|SMG5|NUP188|TNPO3|KPNA6|TBK1|NMD3|INSIG2|RSRC1|PHAX|NUP54|DDX56|HEATR3|TMCO6|NUP107|METTL14|BACH2|XPO4|RANBP17|IPO4|POLDIP3|STRADA|LRRK2|NUP35|PRICKLE1|RBM33|NOP9|RGPD4|NUP43|ZC3H11B|RGPD3	-4.4	MyList
GO Biological Processes	19	GO:0044093	positive regulation of molecular function	19_GO:0065007 biological regulation	-7.1	1.8	5.8	30238	510	2936	88	3	0.31	81|107|114|775|1054|1203|1660|1663|1909|2146|2200|2258|2322|2621|2822|3005|3084|3416|3551|3654|3688|3717|4615|4919|4931|5111|5292|5329|5359|5583|5606|5871|5970|6324|6419|7052|7186|7564|8817|8877|8915|8986|9175|9447|9575|9712|10063|10399|10464|10616|11065|11232|22841|23329|23380|23411|23616|26092|26229|27040|51053|51149|55693|56919|57148|57186|57214|57333|57620|64170|65267|65268|65979|79075|81857|…	ACTN4|ADCY1|ADCY8|CACNA1C|CEBPG|CLN5|DHX9|DDX11|EDNRA|EZH2|FBN1|FGF13|FLT3|GAS6|GPLD1|H1-0|NRG1|IDE|IKBKB|IRAK1|ITGB1|JAK2|MYD88|ROR1|NVL|PCNA|PIM1|PLAUR|PLSCR1|PRKCH|MAP2K3|MAP4K2|RELA|SCN1B|SETMAR|TGM2|TRAF2|ZNF16|FGF18|SPHK1|BCL10|RPS6KA4|MAP3K13|AIM2|CLOCK|USP6NL|COX17|RACK1|PIBF1|RBCK1|UBE2C|POLG2|RAB11FIP2|TBC1D30|SRGAP2|SIRT1|SH3BP1|TOR1AIP1|B3GAT3|LAT|GMNN|MRNIP|KDM4D|DHX33|RALGAPB|RALGAP…	-4.4	MyList
GO Biological Processes	19	GO:0034655	nucleobase-containing compound catabolic process	19_GO:0009987 cellular process	-7.1	1.9	5.9	30238	368	2936	69	2.4	0.28	956|1763|1775|1777|1797|2027|2237|3646|3704|4245|5141|5150|5152|5208|6419|6832|7351|7378|8382|9583|9811|9924|9941|10128|10179|11164|22803|22894|23019|23098|23211|23293|23318|23381|23405|26512|26523|26986|28960|51542|55149|55596|55656|55753|55756|55802|56006|56953|57117|57508|57819|64328|79034|79048|79661|79798|80153|81556|84186|129563|149041|161823|162394|192669|219988|246175|246243|254552|387712	ENTPD3|DNA2|DNASE1L2|DNASE2|DXO|ENO3|FEN1|EIF3E|ITPA|MGAT1|PDE4A|PDE7A|PDE9A|PFKFB2|SETMAR|SUPV3L1|UCP2|UPP1|NME5|ENTPD4|CTIF|PAN2|EXOG|LRPPRC|RBM7|NUDT5|XRN2|DIS3|CNOT1|SARM1|ZC3H4|SMG6|TUT4|SMG5|DICER1|INTS6|AGO1|PABPC1|DCPS|VPS54|MTPAP|ZCCHC8|INTS8|OGDHL|INTS9|DCP1A|SMG9|NT5M|INTS12|INTS2|LSM2|XPO4|INTS15|SECISBP2|NEIL1|ARMC5|EDC3|INTS14|ZCCHC7|DIS3L2|RC3H1|MAPDA|SLFN5|AGO3|PATL1|CNOT6L|RNASEH…	-4.4	MyList
GO Biological Processes	19	GO:0042254	ribosome biogenesis	19_GO:0009987 cellular process	-7.1	2	5.9	30238	311	2936	61	2.1	0.26	1654|3921|4839|4931|6203|6207|6217|6234|8568|8602|9136|10171|10199|10557|11103|22803|22894|22984|23378|26609|27079|28987|29997|51068|51093|51106|51575|51602|54059|54552|54606|54853|54913|55027|55035|55127|55695|55794|57418|57696|60314|64216|64745|64794|65095|79979|80135|81875|83939|84128|84135|84294|92170|117246|130916|140801|153443|161424|196074|220064|401466	DDX3X|RPSA|NOP2|NVL|RPS9|RPS13|RPS16|RPS28|RRP1|NOP14|RRP9|RCL1|MPHOSPH10|RPP38|KRR1|XRN2|DIS3|PDCD11|RRP8|VCX|RPUSD2|NOB1|NOP53|NMD3|METTL25B|TFB1M|ESF1|NOP58|YBEY|GNL3L|DDX56|WDR55|RPP25|HEATR3|NOL8|HEATR1|NSUN5|DDX28|WDR18|DDX55|MYG1|TFB2M|METTL17|DDX31|KRI1|TRMT2B|RPF1|ISG20L2|EIF2A|WDR75|UTP15|UTP23|MTG1|FTSJ3|MTERF4|RPL10L|SRFBP1|NOP9|METTL15|LTO1|RBIS	-4.4	MyList
Reactome Gene Sets	6	R-HSA-5620912	Anchoring of the basal body to the plasma membrane		-7.1	3	6.4	30238	97	2936	28	0.95	0.18	4957|5116|9662|9702|9814|10142|10806|11064|11116|11190|22832|22994|22995|26005|26123|51259|54806|54930|55125|55755|55835|79598|79867|93323|95681|115106|132320|146057	ODF2|PCNT|CEP135|CEP57|SFI1|AKAP9|SDCCAG8|CNTRL|CEP43|CEP250|CEP162|CEP131|CEP152|C2CD3|TCTN3|TMEM216|AHI1|HAUS4|CEP192|CDK5RAP2|CPAP|CEP97|TCTN2|HAUS8|CEP41|HAUS1|SCLT1|TTBK2	-4.3	MyList
GO Biological Processes	19	GO:0000278	mitotic cell cycle	19_GO:0009987 cellular process	-7	1.7	5.7	30238	598	2936	99	3.4	0.33	580|595|898|1027|1060|1112|1763|1909|2146|2177|3688|3832|3834|4171|4609|5111|5116|5218|5501|6093|6419|6777|6905|7175|8086|8089|9024|9055|9113|9134|9150|9493|9656|9727|10083|10274|10300|10385|10460|10464|10579|10592|10600|10926|11004|11065|11107|11190|23111|23133|23137|23157|23175|23411|23503|25799|25836|25988|26058|26524|26586|29127|29997|49856|51149|51174|51175|51720|51750|54617|54908|55125|5514…	BARD1|CCND1|CCNE1|CDKN1B|CENPC|FOXN3|DNA2|EDNRA|EZH2|FANCD2|ITGB1|KIF11|KIF25|MCM2|MYC|PCNA|PCNT|CDK14|PPP1CC|ROCK1|SETMAR|STAT5B|TBCE|TPR|AAAS|YEATS4|BRSK2|PRC1|LATS1|CCNE2|CTDP1|KIF23|MDC1|RAB11FIP3|USH1C|STAG1|KATNB1|BTN2A2|TACC3|PIBF1|TACC2|SMC2|USP16|DBF4|KIF2C|UBE2C|PRDM5|CEP250|SPART|PHF8|SMC5|SEPTIN6|LPIN1|SIRT1|ZFYVE26|ZNF324|NIPBL|HINFP|GIGYF2|LATS2|CKAP2|RACGAP1|NOP53|WRAP73|MRNIP|TUBD…	-4.3	MyList
GO Biological Processes	19	GO:0030031	cell projection assembly	19_GO:0009987 cellular process	-7	1.8	5.8	30238	467	2936	82	2.8	0.3	3688|3911|3983|4750|5116|6093|6103|7046|8382|9423|9742|9786|10013|10233|10451|10464|11037|11159|11190|22832|22994|23093|23300|23380|23616|25981|26005|26123|27148|28981|30846|51057|51259|51735|54806|55112|55172|55212|55329|55582|55835|57639|57728|57821|65062|65250|79140|79659|79738|79809|79846|79867|80127|80216|83538|84080|84173|85478|89876|90506|91942|93594|95681|112752|123720|125488|132320|13863…	ITGB1|LAMA5|ABLIM1|NEK1|PCNT|ROCK1|RPGR|TGFBR1|NME5|NTN1|IFT140|KIAA0586|HDAC6|LRRC23|VAV3|PIBF1|STON1|RABL2A|CEP250|CEP162|CEP131|TTLL5|ATMIN|SRGAP2|SH3BP1|DNAH1|C2CD3|TCTN3|STK36|IFT81|EHD2|WDPCP|TMEM216|RAPGEF6|AHI1|DYNC2I1|DNAAF2|BBS7|MNS1|KIF27|CPAP|CCDC146|WDR19|CCDC181|TMEM237|CPLANE1|CCDC28B|DYNC2H1|BBS10|TTC21B|CFAP69|TCTN2|BBOF1|ALPK1|ODAD4|ENKD1|ELMOD3|DRC2|CFAP91|LRRC46|NDUFAF2|TBC1D3…	-4.3	MyList
GO Biological Processes	19	GO:0140694	membraneless organelle assembly	19_GO:0009987 cellular process	-6.9	1.9	5.8	30238	372	2936	69	2.4	0.28	367|636|1060|1153|1654|1656|3688|3832|3921|4205|4703|4839|5339|6234|7072|8086|9055|9493|9662|9855|10013|10274|10324|10432|10464|22995|23126|23210|23363|26005|26609|27327|29127|29997|49856|51564|54617|54930|55125|55143|55269|55755|55794|55835|56992|57519|64105|64745|65267|79884|80153|80817|83939|85378|92170|93323|115106|116840|124093|130916|140801|144165|149041|197335|219988|257194|284001|285643|3…	AR|BICD1|CENPC|CIRBP|DDX3X|DDX6|ITGB1|KIF11|RPSA|MEF2A|NEB|NOP2|PLEC|RPS28|TIA1|AAAS|PRC1|KIF23|CEP135|FARP2|HDAC6|STAG1|KLHL41|RBM14|PIBF1|CEP152|POGZ|JMJD6|OBSL1|C2CD3|VCX|TNRC6A|RACGAP1|NOP53|WRAP73|HDAC7|INO80|HAUS4|CEP192|CDCA8|PSPC1|CDK5RAP2|DDX28|CPAP|KIF15|STARD9|CENPK|METTL17|WNK3|MAP9|EDC3|CEP44|EIF2A|TUBGCP6|MTG1|HAUS8|HAUS1|CNTROB|CCDC78|MTERF4|RPL10L|PRICKLE1|RC3H1|WDR90|PATL1|NEGR1|…	-4.3	MyList
KEGG Pathway	24	hsa04010	MAPK signaling pathway		-6.9	2	5.9	30238	300	2936	59	2	0.26	468|773|775|785|836|929|1616|1843|1847|1943|1946|2122|2252|2254|2322|2323|2324|2872|3164|3310|3551|3556|3643|3654|3791|4149|4214|4215|4293|4609|4615|4616|4775|4790|5495|5533|5606|5608|5871|5923|5970|5979|7046|7186|7422|7424|8717|8817|8911|8986|9020|9064|9175|9254|27330|51295|55799|59283|84451	ATF4|CACNA1A|CACNA1C|CACNB4|CASP3|CD14|DAXX|DUSP1|DUSP5|EFNA2|EFNA5|MECOM|FGF7|FGF9|FLT3|FLT3LG|FLT4|MKNK2|NR4A1|HSPA6|IKBKB|IL1RAP|INSR|IRAK1|KDR|MAX|MAP3K1|MAP3K3|MAP3K9|MYC|MYD88|GADD45B|NFATC3|NFKB1|PPM1B|PPP3CC|MAP2K3|MAP2K6|MAP4K2|RASGRF1|RELA|RET|TGFBR1|TRAF2|VEGFA|VEGFC|TRADD|FGF18|CACNA1I|RPS6KA4|MAP3K14|MAP3K6|MAP3K13|CACNA2D2|RPS6KA6|ECSIT|CACNA2D3|CACNG8|MAP3K21	-4.3	MyList
GO Biological Processes	19	GO:0098732	macromolecule deacylation	19_GO:0009987 cellular process	-6.9	5	7	30238	29	2936	14	0.48	0.13	9374|9759|10013|10434|11313|23409|23411|26090|51104|51547|51564|55347|81926|84945	PPT2|HDAC4|HDAC6|LYPLA1|LYPLA2|SIRT4|SIRT1|ABHD12|ABHD17B|SIRT7|HDAC7|ABHD10|ABHD17A|ABHD13	-4.3	MyList
GO Biological Processes	19	GO:0032870	cellular response to hormone stimulus	19_GO:0050896 response to stimulus	-6.9	1.7	5.7	30238	562	2936	94	3.2	0.32	81|114|150|367|610|634|687|857|1616|1843|1909|1946|2058|2101|2103|2104|2200|2322|2822|2908|3164|3416|3485|3624|3643|3667|3716|3717|3953|4306|4790|4824|5272|5290|5292|5467|5469|5562|5771|5916|5970|6548|6599|6774|6777|6899|7110|7150|7181|7292|7297|7351|7352|7376|7494|8202|8462|8611|8835|9113|9325|9353|9572|9663|9882|9975|10013|10018|10268|10499|10603|22938|23081|23175|23411|23516|25948|26524|29904|…	ACTN4|ADCY8|ADRA2A|AR|HCN2|CEACAM1|KLF9|CAV1|DAXX|DUSP1|EDNRA|EFNA5|EPRS1|ESRRA|ESRRB|ESRRG|FBN1|FLT3|GPLD1|NR3C1|NR4A1|IDE|IGFBP2|INHBA|INSR|IRS1|JAK1|JAK2|LEPR|NR3C2|NFKB1|NKX3-1|SERPINB9|PIK3CA|PIM1|PPARD|MED1|PRKAA1|PTPN2|RARG|RELA|SLC9A1|SMARCC1|STAT3|STAT5B|TBX1|TMF1|TOP1|NR2C1|TNFSF4|TYK2|UCP2|UCP3|NR1H2|XBP1|NCOA3|KLF11|PLPP1|SOCS2|LATS1|TRIP4|SLIT2|NR1D1|LPIN2|TBC1D4|NR1D2|HDAC6|BCL2L11|…	-4.3	MyList
GO Biological Processes	19	GO:0141193	nuclear receptor-mediated signaling pathway	19_GO:0050896 response to stimulus	-6.9	2.8	6.2	30238	110	2936	30	1	0.19	81|367|1616|2101|2103|2104|2908|3717|4306|4824|5292|5467|5469|5916|6899|7110|7181|7376|8202|8611|9325|9572|10499|22938|23081|51389|55809|56937|57658|133522	ACTN4|AR|DAXX|ESRRA|ESRRB|ESRRG|NR3C1|JAK2|NR3C2|NKX3-1|PIM1|PPARD|MED1|RARG|TBX1|TMF1|NR2C1|NR1H2|NCOA3|PLPP1|TRIP4|NR1D1|NCOA2|SNW1|KDM4C|RWDD1|TRERF1|PMEPA1|CALCOCO1|PPARGC1B	-4.2	MyList
GO Biological Processes	19	GO:0032259	methylation	19_GO:0009987 cellular process	-6.9	2.2	5.9	30238	225	2936	48	1.6	0.23	1788|2122|2146|4297|4507|4548|4839|6419|7799|8085|9757|11107|23378|51093|51106|51111|51531|51574|54496|55209|55695|56978|56981|57604|57721|60487|63892|64216|64783|79624|79813|79918|79979|80745|80854|84444|84787|91801|92342|114826|117246|144233|152992|196074|260294|283742|399818|728464	DNMT3A|MECOM|EZH2|KMT2A|MTAP|MTR|NOP2|SETMAR|PRDM2|KMT2D|KMT2B|PRDM5|RRP8|METTL25B|TFB1M|KMT5B|TRMO|LARP7|PRMT7|SETD5|NSUN5|PRDM8|PRDM11|TRMT9B|METTL14|TRMT11|THADA|TFB2M|RBM15|DCPH1|EHMT1|SETD6|TRMT2B|THUMPD2|SETD7|DOT1L|KMT5C|ALKBH8|METTL18|SMYD4|FTSJ3|BCDIN3D|TRMT44|METTL15|NSUN5P2|FAM98B|EEF1AKMT2|METTL24	-4.2	MyList
GO Biological Processes	19	GO:0006399	tRNA metabolic process	19_GO:0009987 cellular process	-6.8	2.3	5.9	30238	205	2936	45	1.5	0.23	2058|2972|2976|4677|8565|9330|10557|10978|23405|27304|51002|51091|51531|54802|54859|54913|54974|55139|55644|55687|57038|57176|57604|60487|63892|64118|64172|79587|79979|80745|80746|81605|83707|84186|84520|91801|113179|134637|144233|152992|283742|283989|285605|339487|441250	EPRS1|BRF1|GTF3C2|NARS1|YARS1|GTF3C3|RPP38|CLP1|DICER1|MOCS3|TPRKB|SEPSECS|TRMO|TRIT1|ELP6|RPP25|THG1L|ANKZF1|OSGEP|TRMU|RARS2|VARS2|TRMT9B|TRMT11|THADA|DUS1L|OSGEPL1|CARS2|TRMT2B|THUMPD2|TSEN2|URM1|TRPT1|ZCCHC7|GON7|ALKBH8|ADAT3|ADAT2|BCDIN3D|TRMT44|FAM98B|TSEN54|DTWD2|ZBTB8OS|TYW1B	-4.2	MyList
GO Biological Processes	19	GO:0040029	epigenetic regulation of gene expression	19_GO:0050789 regulation of biological process	-6.8	2	5.8	30238	309	2936	60	2	0.26	1788|1958|2146|3005|3006|3012|4204|4297|4591|4609|5290|6597|8085|8350|8357|8520|8932|8969|9219|9425|9759|10013|10155|10432|11176|22823|23304|23318|23347|23378|23411|25792|26147|51132|51547|51564|51742|53615|54069|54454|54496|54790|55167|55196|55320|55904|56165|57169|57492|58487|63925|64783|79813|80314|84444|90853|143689|165918|195814|353274	DNMT3A|EGR1|EZH2|H1-0|H1-2|H2AC8|MECP2|KMT2A|TRIM37|MYC|PIK3CA|SMARCA4|KMT2D|H3C1|H3C10|HAT1|MBD2|H2AC11|MTA2|CDYL|HDAC4|HDAC6|TRIM28|RBM14|BAZ2A|MTF2|UBR2|TUT4|SMCHD1|RRP8|SIRT1|CIZ1|PHF19|RLIM|SIRT7|HDAC7|ARID4B|MBD3|MIS18A|ATAD2B|PRMT7|TET2|MSL2|RESF1|MIS18BP1|KMT2E|TDRD1|ZNFX1|ARID1B|CREBZF|ZNF335|RBM15|EHMT1|EPC1|DOT1L|SPOCD1|PIWIL4|RNF168|SDR16C5|ZNF445	-4.2	MyList
GO Biological Processes	19	GO:1903047	mitotic cell cycle process	19_GO:0009987 cellular process	-6.8	1.7	5.6	30238	518	2936	88	3	0.31	580|595|898|1027|1060|1112|1763|2146|2177|3688|3832|3834|4171|4609|5111|5116|5218|5501|6093|6419|6905|7175|8086|9024|9055|9113|9134|9150|9493|9656|9727|10083|10274|10300|10385|10460|10464|10579|10592|10600|10926|11004|11065|23111|23133|23137|23157|23175|23411|23503|25799|25836|25988|26058|26524|26586|29127|29997|49856|51149|51720|51750|54617|54908|55125|55143|55512|55755|55844|56658|56992|64105|6…	BARD1|CCND1|CCNE1|CDKN1B|CENPC|FOXN3|DNA2|EZH2|FANCD2|ITGB1|KIF11|KIF25|MCM2|MYC|PCNA|PCNT|CDK14|PPP1CC|ROCK1|SETMAR|TBCE|TPR|AAAS|BRSK2|PRC1|LATS1|CCNE2|CTDP1|KIF23|MDC1|RAB11FIP3|USH1C|STAG1|KATNB1|BTN2A2|TACC3|PIBF1|TACC2|SMC2|USP16|DBF4|KIF2C|UBE2C|SPART|PHF8|SMC5|SEPTIN6|LPIN1|SIRT1|ZFYVE26|ZNF324|NIPBL|HINFP|GIGYF2|LATS2|CKAP2|RACGAP1|NOP53|WRAP73|MRNIP|UIMC1|RTEL1|INO80|SPDL1|CEP192|CDCA8|…	-4.2	MyList
Reactome Gene Sets	6	R-HSA-6784531	tRNA processing in the nucleus		-6.7	3.6	6.5	30238	57	2936	20	0.68	0.15	1478|4928|7175|8086|10557|10978|23165|23225|23279|23511|29894|53371|54913|57122|80746|129401|283742|283989|339487|348995	CSTF2|NUP98|TPR|AAAS|RPP38|CLP1|NUP205|NUP210|NUP160|NUP188|CPSF1|NUP54|RPP25|NUP107|TSEN2|NUP35|FAM98B|TSEN54|ZBTB8OS|NUP43	-4.1	MyList
WikiPathways	27	WP5087	Pleural mesothelioma		-6.6	1.8	5.6	30238	439	2936	77	2.6	0.29	578|580|595|898|1005|1010|1286|1943|1946|2146|2252|2254|2258|2322|2323|2324|2551|2872|3643|3688|3716|3791|3909|3910|3911|3915|4041|4149|4214|4215|4293|4485|4609|4790|4919|5163|5290|5291|5328|5332|5562|5564|5565|5606|5608|5871|6015|6199|6387|7186|7422|7424|7473|8045|8323|8817|9064|9113|9493|9776|9894|10023|23012|23401|26524|29126|55209|57521|57680|60485|64223|83937|83999|84335|90550|114548|115908	BAK1|BARD1|CCND1|CCNE1|CDH7|CDH12|COL4A4|EFNA2|EFNA5|EZH2|FGF7|FGF9|FGF13|FLT3|FLT3LG|FLT4|GABPA|MKNK2|INSR|ITGB1|JAK1|KDR|LAMA3|LAMA4|LAMA5|LAMC1|LRP5|MAX|MAP3K1|MAP3K3|MAP3K9|MST1|MYC|NFKB1|ROR1|PDK1|PIK3CA|PIK3CB|PLAU|PLCB4|PRKAA1|PRKAB1|PRKAB2|MAP2K3|MAP2K6|MAP4K2|RING1|RPS6KB2|CXCL12|TRAF2|VEGFA|VEGFC|WNT3|RASSF7|FZD6|FGF18|MAP3K6|LATS1|KIF23|ATG13|TELO2|FRAT1|STK38L|FRAT2|LATS2|CD274|SETD5|…	-4	MyList
GO Biological Processes	19	GO:0006260	DNA replication	19_GO:0009987 cellular process	-6.6	2.2	5.8	30238	209	2936	45	1.5	0.23	150|580|898|1660|1663|1763|1877|2237|4171|4174|4176|4782|4784|4999|5111|5424|5429|5442|5557|5813|5937|5981|6240|6419|6596|7150|9134|10926|11232|22944|27343|51053|51426|51455|51750|56652|56953|57418|79075|80010|84515|201973|222229|246243|353497	ADRA2A|BARD1|CCNE1|DHX9|DDX11|DNA2|E4F1|FEN1|MCM2|MCM5|MCM7|NFIC|NFIX|ORC2|PCNA|POLD1|POLH|POLRMT|PRIM1|PURA|RBMS1|RFC1|RRM1|SETMAR|HLTF|TOP1|CCNE2|DBF4|POLG2|KIN|POLL|GMNN|POLK|REV1|RTEL1|TWNK|NT5M|WDR18|DSCC1|RMI1|MCM8|PRIMPOL|LRWD1|RNASEH1|POLN	-4	MyList
GO Biological Processes	19	GO:0008033	tRNA processing	19_GO:0009987 cellular process	-6.6	2.5	5.9	30238	138	2936	34	1.2	0.2	10557|10978|27304|51002|51091|51531|54802|54859|54913|54974|55139|55644|55687|57604|60487|63892|64118|64172|79979|80745|80746|81605|83707|84520|91801|113179|134637|144233|152992|283742|283989|285605|339487|441250	RPP38|CLP1|MOCS3|TPRKB|SEPSECS|TRMO|TRIT1|ELP6|RPP25|THG1L|ANKZF1|OSGEP|TRMU|TRMT9B|TRMT11|THADA|DUS1L|OSGEPL1|TRMT2B|THUMPD2|TSEN2|URM1|TRPT1|GON7|ALKBH8|ADAT3|ADAT2|BCDIN3D|TRMT44|FAM98B|TSEN54|DTWD2|ZBTB8OS|TYW1B	-4	MyList
WikiPathways	27	WP4803	Ciliopathies		-6.5	2.3	5.8	30238	184	2936	41	1.4	0.22	4750|5310|5311|9742|9786|10464|10806|23093|23432|26005|26123|28981|51057|51259|54806|55112|55172|55212|55857|57728|65062|65250|79140|79659|79738|79809|79867|83538|85478|95681|112752|124401|132320|146057|153241|167691|200894|203286|220136|284086|339829	NEK1|PKD1|PKD2|IFT140|KIAA0586|PIBF1|SDCCAG8|TTLL5|GPR161|C2CD3|TCTN3|IFT81|WDPCP|TMEM216|AHI1|DYNC2I1|DNAAF2|BBS7|KIZ|WDR19|TMEM237|CPLANE1|CCDC28B|DYNC2H1|BBS10|TTC21B|TCTN2|ODAD4|DRC2|CEP41|IFT43|ANKS3|SCLT1|TTBK2|CEP120|LCA5|ARL13B|ANKS6|CFAP53|NEK8|CCDC39	-3.9	MyList
GO Biological Processes	19	GO:0010564	regulation of cell cycle process	19_GO:0050789 regulation of biological process	-6.5	1.6	5.4	30238	775	2936	119	4.1	0.36	90|580|595|605|785|898|1027|1112|1654|1663|1763|1843|1877|1908|2074|2146|2177|2237|3624|3643|3832|3834|4041|4140|4591|4609|4882|5218|5310|5311|5359|5469|5514|6240|6419|6597|6599|6601|6603|7175|7405|7564|8462|8877|8899|9055|9134|9493|9575|9656|9727|9894|10201|10385|10432|10460|10592|10755|10807|10926|11004|11065|11190|11329|22976|22994|23137|23276|23363|23378|23411|23503|25988|26054|26058|27085|29…	ACVR1|BARD1|CCND1|BCL7A|CACNB4|CCNE1|CDKN1B|FOXN3|DDX3X|DDX11|DNA2|DUSP1|E4F1|EDN3|ERCC6|EZH2|FANCD2|FEN1|INHBA|INSR|KIF11|KIF25|LRP5|MARK3|TRIM37|MYC|NPR2|CDK14|PKD1|PKD2|PLSCR1|MED1|PPP1R10|RRM1|SETMAR|SMARCA4|SMARCC1|SMARCC2|SMARCD2|TPR|UVRAG|ZNF16|KLF11|SPHK1|PRP4K|PRC1|CCNE2|KIF23|CLOCK|MDC1|RAB11FIP3|TELO2|NME6|BTN2A2|RBM14|TACC3|SMC2|GIPC1|ENTR1|DBF4|KIF2C|UBE2C|CEP250|STK38|PAXIP1|CEP131|…	-3.9	MyList
GO Biological Processes	19	GO:0051301	cell division	19_GO:0009987 cellular process	-6.4	1.7	5.4	30238	529	2936	88	3	0.31	595|898|904|1060|1877|2035|2103|2258|2908|3832|4750|5218|5291|5339|5455|5501|6093|7150|7175|7564|7704|9024|9055|9113|9134|9150|9493|9727|9937|10274|10300|10388|10460|10592|10600|10807|11004|11064|11065|11104|23047|23111|23126|23137|23157|23255|23276|23331|23384|23421|23503|26524|26586|29127|29945|54069|54617|54908|54930|55143|55320|55835|55844|55909|55920|56776|57553|79884|80346|81928|84501|84612…	CCND1|CCNE1|CCNT1|CENPC|E4F1|EPB41|ESRRB|FGF13|NR3C1|KIF11|NEK1|CDK14|PIK3CB|PLEC|POU3F3|PPP1CC|ROCK1|TOP1|TPR|ZNF16|ZBTB16|BRSK2|PRC1|LATS1|CCNE2|CTDP1|KIF23|RAB11FIP3|DCLRE1A|STAG1|KATNB1|SYCP2|TACC3|SMC2|USP16|ENTR1|KIF2C|CNTRL|UBE2C|KATNA1|PDS5B|SPART|POGZ|SMC5|SEPTIN6|MTCL1|KLHL18|TTC28|SPECC1L|ITGB3BP|ZFYVE26|LATS2|CKAP2|RACGAP1|ANAPC4|MIS18A|INO80|SPDL1|HAUS4|CDCA8|MIS18BP1|CPAP|PPP2R2D|BI…	-3.8	MyList
Reactome Gene Sets	6	R-HSA-69278	Cell Cycle, Mitotic		-6.4	1.7	5.4	30238	554	2936	91	3.1	0.32	595|898|1027|1060|1763|2237|3012|3717|3842|4149|4171|4174|4176|4609|4928|4957|4999|5111|5116|5424|5501|5528|5557|5704|5981|7175|7321|8086|8350|8357|9134|9493|9662|9663|9702|9814|9861|10142|10274|10592|10806|10926|11004|11064|11065|11116|11190|22994|22995|23047|23133|23165|23175|23225|23279|23421|23511|23592|25836|29945|51053|53371|54908|54930|55125|55143|55166|55320|55755|55835|55844|55920|57122|…	CCND1|CCNE1|CDKN1B|CENPC|DNA2|FEN1|H2AC8|JAK2|TNPO1|MAX|MCM2|MCM5|MCM7|MYC|NUP98|ODF2|ORC2|PCNA|PCNT|POLD1|PPP1CC|PPP2R5D|PRIM1|PSMC4|RFC1|TPR|UBE2D1|AAAS|H3C1|H3C10|CCNE2|KIF23|CEP135|LPIN2|CEP57|SFI1|PSMD6|AKAP9|STAG1|SMC2|SDCCAG8|DBF4|KIF2C|CNTRL|UBE2C|CEP43|CEP250|CEP131|CEP152|PDS5B|PHF8|NUP205|LPIN1|NUP210|NUP160|ITGB3BP|NUP188|LEMD3|NIPBL|ANAPC4|GMNN|NUP54|SPDL1|HAUS4|CEP192|CDCA8|CENPQ|MI…	-3.8	MyList
Reactome Gene Sets	6	R-HSA-72203	Processing of Capped Intron-Containing Pre-mRNA		-6.3	2	5.6	30238	283	2936	55	1.9	0.25	1478|1660|4928|5094|5411|6426|6626|7175|7737|8086|8233|8563|8899|9295|9360|9410|9416|9584|9879|10081|10179|10212|10236|10450|10482|10594|10978|11066|22938|23165|23225|23279|23283|23398|23451|23511|23759|29894|51691|53371|53938|55100|55339|55599|56259|57122|57461|57721|57794|57819|84271|84811|129401|154007|348995	CSTF2|DHX9|NUP98|PCBP2|PNN|SRSF1|SNRPA|TPR|RNF113A|AAAS|ZRSR2|THOC5|PRP4K|SRSF11|PPIG|SNRNP40|DDX23|RBM39|DDX46|PDCD7|RBM7|DDX39A|HNRNPR|PPIE|NXF1|PRPF8|CLP1|SNRNP35|SNW1|NUP205|NUP210|NUP160|CSTF2T|PPWD1|SF3B1|NUP188|PPIL2|CPSF1|LSM8|NUP54|PPIL3|WDR70|WDR33|RNPC3|CTNNBL1|NUP107|ISY1|METTL14|SUGP1|LSM2|POLDIP3|BUD13|NUP35|SNRNP48|NUP43	-3.8	MyList
GO Biological Processes	19	GO:0030001	metal ion transport	19_GO:0051179 localization	-6.3	1.6	5.3	30238	667	2936	105	3.6	0.34	22|491|492|578|610|773|775|785|857|1027|1908|1909|2258|2621|2981|3736|3745|3748|3749|3752|3783|5025|5310|5311|5332|6323|6324|6330|6527|6533|6546|6548|6553|6575|6583|6833|6948|7220|7222|7226|7922|8884|8911|9127|9196|9230|9254|9498|9990|10057|10063|10268|10367|10916|23315|23415|23516|25769|26249|27039|27112|30819|51305|51312|54207|54407|54503|54795|54805|54822|55002|55117|55799|57053|57130|57380|57…	ABCB7|ATP2B2|ATP2B3|BAK1|HCN2|CACNA1A|CACNA1C|CACNB4|CAV1|CDKN1B|EDN3|EDNRA|FGF13|GAS6|GUCA2B|KCNA1|KCNB1|KCNC3|KCNC4|KCND3|KCNN4|P2RX4|PKD1|PKD2|PLCB4|SCN1A|SCN1B|SCN4B|SLC5A4|SLC6A6|SLC8A1|SLC9A1|SLC9A5|SLC20A2|SLC22A4|ABCC8|TCN2|TRPC1|TRPC3|TRPM2|SLC39A7|SLC5A6|CACNA1I|P2RX6|KCNAB3|RAB11B|CACNA2D2|SLC4A8|SLC12A6|ABCC5|COX17|RAMP3|MICU1|MAGED2|SLC9A8|KCNH4|SLC39A14|SLC24A2|KLHL3|PKD2L2|NALF2|KC…	-3.8	MyList
Reactome Gene Sets	6	R-HSA-1640170	Cell Cycle		-6.3	1.6	5.3	30238	684	2936	107	3.6	0.35	580|595|898|1027|1060|1616|1763|2237|3012|3717|3842|4149|4171|4174|4176|4609|4928|4957|4999|5111|5116|5424|5501|5528|5557|5704|5981|7156|7175|7321|8086|8350|8357|9134|9493|9656|9662|9663|9702|9814|9861|10142|10274|10388|10592|10806|10926|11004|11064|11065|11083|11116|11190|22994|22995|23047|23133|23165|23175|23225|23279|23421|23511|23592|25836|25913|25946|29945|51053|51720|51750|53371|54069|54908…	BARD1|CCND1|CCNE1|CDKN1B|CENPC|DAXX|DNA2|FEN1|H2AC8|JAK2|TNPO1|MAX|MCM2|MCM5|MCM7|MYC|NUP98|ODF2|ORC2|PCNA|PCNT|POLD1|PPP1CC|PPP2R5D|PRIM1|PSMC4|RFC1|TOP3A|TPR|UBE2D1|AAAS|H3C1|H3C10|CCNE2|KIF23|MDC1|CEP135|LPIN2|CEP57|SFI1|PSMD6|AKAP9|STAG1|SYCP2|SMC2|SDCCAG8|DBF4|KIF2C|CNTRL|UBE2C|DIDO1|CEP43|CEP250|CEP131|CEP152|PDS5B|PHF8|NUP205|LPIN1|NUP210|NUP160|ITGB3BP|NUP188|LEMD3|NIPBL|POT1|ZNF385A|ANAP…	-3.7	MyList
GO Biological Processes	19	GO:0048871	multicellular organismal-level homeostasis	19_GO:0042592 homeostatic process	-6.2	1.6	5.3	30238	677	2936	106	3.6	0.34	578|580|836|1054|1513|1620|1777|1958|2074|2103|2146|2178|2271|2322|2327|2981|3575|3623|3624|3658|3688|3717|3791|3915|3953|4297|4302|5025|5290|5366|5467|5469|5547|5562|5745|5771|6344|6670|6774|6777|6833|7033|7226|7422|7544|8741|8772|9447|9572|9975|10013|10018|10083|10312|10603|10867|11167|22901|23014|23178|23210|23378|23411|26058|27040|29127|51522|51542|51599|51705|54859|55027|55113|55904|56172|57…	BAK1|BARD1|CASP3|CEBPG|CTSK|BRINP1|DNASE2|EGR1|ERCC6|ESRRB|EZH2|FANCE|FH|FLT3|FMO2|GUCA2B|IL7R|INHA|INHBA|IREB2|ITGB1|JAK2|KDR|LAMC1|LEPR|KMT2A|MLLT6|P2RX4|PIK3CA|PMAIP1|PPARD|MED1|PRCP|PRKAA1|PTH1R|PTPN2|SCTR|SP3|STAT3|STAT5B|ABCC8|TFF3|TRPM2|VEGFA|ZFY|TNFSF13|FADD|AIM2|NR1D1|NR1D2|HDAC6|BCL2L11|USH1C|TCIRG1|SH2B2|TSPAN9|FSTL1|ARSG|FBXO21|PASK|JMJD6|RRP8|SIRT1|GIGYF2|LAT|RACGAP1|TMEM14C|VPS54|LS…	-3.7	MyList
GO Biological Processes	19	GO:0006401	RNA catabolic process	19_GO:0009987 cellular process	-6.2	2.2	5.6	30238	201	2936	43	1.5	0.22	1763|1797|2237|3646|6832|9811|9924|10128|10179|22803|22894|23019|23211|23293|23318|23381|23405|26512|26523|26986|28960|55149|55596|55656|55756|55802|56006|57117|57508|57819|79034|79048|79798|80153|81556|84186|129563|149041|162394|192669|219988|246175|246243	DNA2|DXO|FEN1|EIF3E|SUPV3L1|CTIF|PAN2|LRPPRC|RBM7|XRN2|DIS3|CNOT1|ZC3H4|SMG6|TUT4|SMG5|DICER1|INTS6|AGO1|PABPC1|DCPS|MTPAP|ZCCHC8|INTS8|INTS9|DCP1A|SMG9|INTS12|INTS2|LSM2|INTS15|SECISBP2|ARMC5|EDC3|INTS14|ZCCHC7|DIS3L2|RC3H1|SLFN5|AGO3|PATL1|CNOT6L|RNASEH1	-3.7	MyList
GO Biological Processes	19	GO:0120035	regulation of plasma membrane bounded cell projection organization	19_GO:0050789 regulation of biological process	-6.2	1.6	5.3	30238	653	2936	103	3.5	0.34	27|411|466|816|818|857|1523|1601|1826|1946|2048|2146|2258|2803|3601|4168|4957|5290|5802|5979|5997|6324|6387|7046|7074|7226|7422|7473|7804|8153|8482|9024|9175|9353|9423|9662|9727|9742|9912|10013|10083|10198|10300|10371|10602|10630|10806|10807|22876|23072|23098|23111|23237|23300|23329|23363|23499|26051|26230|27124|29904|49856|51057|51104|51330|51466|51735|51765|54606|54986|55329|55835|55909|55920|5…	ABL2|ARSB|ATF1|CAMK2B|CAMK2G|CAV1|CUX1|DAB2|DSCAM|EFNA5|EPHB2|EZH2|FGF13|GOLGA4|IL15RA|MCF2|ODF2|PIK3CA|PTPRS|RET|RGS2|SCN1B|CXCL12|TGFBR1|TIAM1|TRPM2|VEGFA|WNT3|LRP8|RND2|SEMA7A|BRSK2|MAP3K13|SLIT2|NTN1|CEP135|RAB11FIP3|IFT140|ARHGAP44|HDAC6|USH1C|MPHOSPH9|KATNB1|SEMA3A|CDC42EP3|PDPN|SDCCAG8|ENTR1|INPP5F|HECW1|SARM1|SPART|ARC|ATMIN|TBC1D30|OBSL1|MACF1|PPP1R16B|TIAM2|INPP5J|EEF2K|WRAP73|WDPCP|ABH…	-3.7	MyList
GO Biological Processes	19	GO:0000375	RNA splicing, via transesterification reactions	19_GO:0009987 cellular process	-6.1	2	5.4	30238	280	2936	54	1.8	0.25	1660|3609|5411|6426|6626|7737|8161|8233|8621|8899|9169|9410|9416|9879|10078|10180|10199|10212|10236|10432|10450|10594|10659|11066|22889|22938|23131|23398|23451|25862|26576|26986|28960|51319|51691|53938|54496|55015|55285|55596|55599|56259|57461|57721|57819|79034|79665|79760|79882|81576|84811|94104|144983|338657	DHX9|ILF3|PNN|SRSF1|SNRPA|RNF113A|COIL|ZRSR2|CDK13|PRP4K|SCAF11|SNRNP40|DDX23|DDX46|TSSC4|RBM6|MPHOSPH10|DDX39A|HNRNPR|RBM14|PPIE|PRPF8|CELF2|SNRNP35|KHDC4|SNW1|GPATCH8|PPWD1|SF3B1|USP49|SRPK3|PABPC1|DCPS|RSRC1|LSM8|PPIL3|PRMT7|PRPF39|RBM41|ZCCHC8|RNPC3|CTNNBL1|ISY1|METTL14|LSM2|INTS15|DHX40|GEMIN7|ZC3H14|YJU2B|BUD13|PAXBP1|HNRNPA1L2|CENATAC	-3.6	MyList
GO Biological Processes	19	GO:0045814	negative regulation of gene expression, epigenetic	19_GO:0048519 negative regulation of biological process	-6.1	2.2	5.5	30238	204	2936	43	1.5	0.22	1788|2146|3005|3006|3012|4204|4591|4609|6597|8085|8520|8932|8969|9425|9759|10013|10155|11176|22823|23304|23318|23347|23378|23411|25792|26147|51132|51547|53615|54069|55196|55320|56165|57169|58487|64783|79813|80314|84444|90853|143689|195814|353274	DNMT3A|EZH2|H1-0|H1-2|H2AC8|MECP2|TRIM37|MYC|SMARCA4|KMT2D|HAT1|MBD2|H2AC11|CDYL|HDAC4|HDAC6|TRIM28|BAZ2A|MTF2|UBR2|TUT4|SMCHD1|RRP8|SIRT1|CIZ1|PHF19|RLIM|SIRT7|MBD3|MIS18A|RESF1|MIS18BP1|TDRD1|ZNFX1|CREBZF|RBM15|EHMT1|EPC1|DOT1L|SPOCD1|PIWIL4|SDR16C5|ZNF445	-3.6	MyList
GO Biological Processes	19	GO:0000398	mRNA splicing, via spliceosome	19_GO:0009987 cellular process	-6.1	2	5.4	30238	274	2936	53	1.8	0.25	1660|3609|5411|6426|6626|7737|8161|8233|8621|8899|9169|9410|9416|9879|10078|10180|10212|10236|10432|10450|10594|10659|11066|22889|22938|23131|23398|23451|25862|26576|26986|28960|51319|51691|53938|54496|55015|55285|55596|55599|56259|57461|57721|57819|79034|79665|79760|79882|81576|84811|94104|144983|338657	DHX9|ILF3|PNN|SRSF1|SNRPA|RNF113A|COIL|ZRSR2|CDK13|PRP4K|SCAF11|SNRNP40|DDX23|DDX46|TSSC4|RBM6|DDX39A|HNRNPR|RBM14|PPIE|PRPF8|CELF2|SNRNP35|KHDC4|SNW1|GPATCH8|PPWD1|SF3B1|USP49|SRPK3|PABPC1|DCPS|RSRC1|LSM8|PPIL3|PRMT7|PRPF39|RBM41|ZCCHC8|RNPC3|CTNNBL1|ISY1|METTL14|LSM2|INTS15|DHX40|GEMIN7|ZC3H14|YJU2B|BUD13|PAXBP1|HNRNPA1L2|CENATAC	-3.6	MyList
GO Biological Processes	19	GO:0000377	RNA splicing, via transesterification reactions with bulged adenosine as nucleophile	19_GO:0009987 cellular process	-6	2	5.4	30238	275	2936	53	1.8	0.25	1660|3609|5411|6426|6626|7737|8161|8233|8621|8899|9169|9410|9416|9879|10078|10180|10212|10236|10432|10450|10594|10659|11066|22889|22938|23131|23398|23451|25862|26576|26986|28960|51319|51691|53938|54496|55015|55285|55596|55599|56259|57461|57721|57819|79034|79665|79760|79882|81576|84811|94104|144983|338657	DHX9|ILF3|PNN|SRSF1|SNRPA|RNF113A|COIL|ZRSR2|CDK13|PRP4K|SCAF11|SNRNP40|DDX23|DDX46|TSSC4|RBM6|DDX39A|HNRNPR|RBM14|PPIE|PRPF8|CELF2|SNRNP35|KHDC4|SNW1|GPATCH8|PPWD1|SF3B1|USP49|SRPK3|PABPC1|DCPS|RSRC1|LSM8|PPIL3|PRMT7|PRPF39|RBM41|ZCCHC8|RNPC3|CTNNBL1|ISY1|METTL14|LSM2|INTS15|DHX40|GEMIN7|ZC3H14|YJU2B|BUD13|PAXBP1|HNRNPA1L2|CENATAC	-3.5	MyList
GO Biological Processes	19	GO:0031399	regulation of protein modification process	19_GO:0050789 regulation of biological process	-6	1.6	5.2	30238	645	2936	101	3.4	0.34	114|634|857|868|904|1027|1616|1654|1843|1946|1958|2074|2146|2200|2218|2252|2322|2324|2621|3084|3486|3600|3717|3791|4485|5292|5329|5562|5606|5771|5871|5970|6478|6895|6899|7046|7186|7321|7405|7422|7494|8817|8877|8915|9113|9134|9353|9373|9425|9655|9683|9759|10318|10399|10464|10795|10892|11065|11116|11329|22976|23181|23411|23551|26524|27040|27085|29950|29997|51149|51160|51547|54552|54757|54765|55208|…	ADCY8|CEACAM1|CAV1|CBLB|CCNT1|CDKN1B|DAXX|DDX3X|DUSP1|EFNA5|EGR1|ERCC6|EZH2|FBN1|FKTN|FGF7|FLT3|FLT4|GAS6|NRG1|IGFBP3|IL15|JAK2|KDR|MST1|PIM1|PLAUR|PRKAA1|MAP2K3|PTPN2|MAP4K2|RELA|SIAH2|TARBP2|TBX1|TGFBR1|TRAF2|UBE2D1|UVRAG|VEGFA|XBP1|FGF18|SPHK1|BCL10|LATS1|CCNE2|SLIT2|PLAA|CDYL|SOCS5|N4BP1|HDAC4|TNIP1|RACK1|PIBF1|ZNF268|MALT1|UBE2C|CEP43|STK38|PAXIP1|DIP2A|SIRT1|RASD2|LATS2|LAT|MTBP|SERTAD1|NOP…	-3.5	MyList
Reactome Gene Sets	6	R-HSA-983169	Class I MHC mediated antigen processing & presentation		-5.9	1.8	5.2	30238	373	2936	66	2.2	0.27	642|868|929|3105|3106|3134|3551|4008|4012|4591|4615|5696|5704|6468|6477|6478|6890|6891|7174|7321|7327|7704|8916|9354|9632|9730|9861|10324|10422|10425|10616|11065|22872|22888|23014|23304|23608|25897|26235|26249|26268|27252|29945|51132|51444|55070|55175|55236|55284|56658|63893|64718|79754|80176|80196|84231|84541|84937|89122|114907|118424|122769|136371|140460|142678|283807	BLMH|CBLB|CD14|HLA-A|HLA-B|HLA-F|IKBKB|LMO7|LNPEP|TRIM37|MYD88|PSMB8|PSMC4|FBXW4|SIAH1|SIAH2|TAP1|TAP2|TPP2|UBE2D1|UBE2G2|ZBTB16|HERC3|UBE4A|SEC24C|DCAF1|PSMD6|KLHL41|UBAC1|ARIH2|RBCK1|UBE2C|SEC31A|UBOX5|FBXO21|UBR2|MKRN1|RNF19A|FBXL4|KLHL3|FBXO9|KLHL20|ANAPC4|RLIM|RNF138|DET1|KLHL11|UBA6|UBE2W|TRIM39|UBE2O|UNKL|ASB13|SPSB1|RNF34|TRAF7|KBTBD8|ZNRF1|TRIM4|FBXO32|UBE2J2|LRR1|ASB10|ASB7|MIB2|FBXL22	-3.4	MyList
GO Biological Processes	19	GO:0031344	regulation of cell projection organization	19_GO:0050789 regulation of biological process	-5.9	1.6	5.1	30238	672	2936	104	3.5	0.34	27|411|466|816|818|857|1523|1601|1826|1946|2048|2146|2258|2803|3601|4168|4957|5290|5802|5979|5997|6324|6387|7046|7074|7226|7422|7473|7804|8153|8482|9024|9175|9353|9423|9662|9727|9742|9912|10013|10083|10198|10251|10300|10371|10602|10630|10806|10807|22876|23072|23098|23111|23237|23300|23329|23363|23499|26051|26230|27124|29904|49856|51057|51104|51330|51466|51735|51765|54606|54986|55329|55835|55909|5…	ABL2|ARSB|ATF1|CAMK2B|CAMK2G|CAV1|CUX1|DAB2|DSCAM|EFNA5|EPHB2|EZH2|FGF13|GOLGA4|IL15RA|MCF2|ODF2|PIK3CA|PTPRS|RET|RGS2|SCN1B|CXCL12|TGFBR1|TIAM1|TRPM2|VEGFA|WNT3|LRP8|RND2|SEMA7A|BRSK2|MAP3K13|SLIT2|NTN1|CEP135|RAB11FIP3|IFT140|ARHGAP44|HDAC6|USH1C|MPHOSPH9|SPRY3|KATNB1|SEMA3A|CDC42EP3|PDPN|SDCCAG8|ENTR1|INPP5F|HECW1|SARM1|SPART|ARC|ATMIN|TBC1D30|OBSL1|MACF1|PPP1R16B|TIAM2|INPP5J|EEF2K|WRAP73|WDP…	-3.4	MyList
WikiPathways	27	WP1541	Energy metabolism		-5.9	3.6	6	30238	48	2936	17	0.58	0.14	818|2101|2551|4205|5467|5469|5533|5562|5564|5565|7019|7351|7352|23411|51106|64216|133522	CAMK2G|ESRRA|GABPA|MEF2A|PPARD|MED1|PPP3CC|PRKAA1|PRKAB1|PRKAB2|TFAM|UCP2|UCP3|SIRT1|TFB1M|TFB2M|PPARGC1B	-3.4	MyList
GO Biological Processes	19	GO:0050778	positive regulation of immune response	19_GO:0002376 immune system process	-5.9	1.6	5.1	30238	747	2936	113	3.8	0.36	563|629|785|857|868|929|1240|1654|1660|2822|3002|3075|3105|3106|3112|3115|3127|3134|3148|3430|3551|3600|3654|3656|3717|3783|3902|4277|4615|4790|4792|5094|5199|5290|5359|5469|5562|5583|5606|5608|5817|5970|6397|6777|6891|6895|7186|7292|7297|7494|7784|8741|8772|8893|8915|9113|9447|9655|9781|10212|10318|10384|10385|10432|10451|10603|10616|10878|10892|11118|11120|22841|22890|22976|23304|23325|23411|25…	AZGP1|CFB|CACNB4|CAV1|CBLB|CD14|CMKLR1|DDX3X|DHX9|GPLD1|GZMB|CFH|HLA-A|HLA-B|HLA-DOB|HLA-DPB1|HLA-DRB5|HLA-F|HMGB2|IFI35|IKBKB|IL15|IRAK1|IRAK2|JAK2|KCNN4|LAG3|MICB|MYD88|NFKB1|NFKBIA|PCBP2|CFP|PIK3CA|PLSCR1|MED1|PRKAA1|PRKCH|MAP2K3|MAP2K6|PVR|RELA|SEC14L1|STAT5B|TAP2|TARBP2|TRAF2|TNFSF4|TYK2|XBP1|ZP3|TNFSF13|FADD|EIF2B5|BCL10|LATS1|AIM2|SOCS5|RNF144A|DDX39A|TNIP1|BTN3A3|BTN2A2|RBM14|VAV3|SH2B2|R…	-3.4	MyList
WikiPathways	27	WP5475	Hallmark of cancer sustaining proliferative signaling		-5.8	2.7	5.6	30238	98	2936	26	0.89	0.17	595|607|2322|2324|3551|3570|3643|3717|3791|4041|4609|4790|4792|5290|5291|5467|5966|5970|6774|7704|8323|9894|26108|57521|64223|84335	CCND1|BCL9|FLT3|FLT4|IKBKB|IL6R|INSR|JAK2|KDR|LRP5|MYC|NFKB1|NFKBIA|PIK3CA|PIK3CB|PPARD|REL|RELA|STAT3|ZBTB16|FZD6|TELO2|PYGO1|RPTOR|MLST8|AKT1S1	-3.4	MyList
Reactome Gene Sets	6	R-HSA-9842860	Regulation of endogenous retroelements		-5.8	2.4	5.5	30238	142	2936	33	1.1	0.19	605|1788|3012|6597|6599|6601|6603|7581|7695|7700|7767|8350|8357|9219|9422|10155|10179|25799|53615|54815|55422|55596|57492|57693|79813|90075|90853|121504|143689|155054|162655|197320|284306	BCL7A|DNMT3A|H2AC8|SMARCA4|SMARCC1|SMARCC2|SMARCD2|ZNF33A|ZNF136|ZNF141|ZNF224|H3C1|H3C10|MTA2|ZNF264|TRIM28|RBM7|ZNF324|MBD3|GATAD2A|ZNF331|ZCCHC8|ARID1B|ZNF317|EHMT1|ZNF30|SPOCD1|H4C16|PIWIL4|ZNF425|ZNF519|ZNF778|ZNF547	-3.3	MyList
GO Biological Processes	19	GO:0051603	proteolysis involved in protein catabolic process	19_GO:0009987 cellular process	-5.8	1.6	5	30238	734	2936	111	3.8	0.35	1047|1075|1513|1522|1620|3002|3416|3429|3717|4609|5018|5066|5094|5366|5562|5696|5704|6103|6451|6468|6477|6478|7321|7327|7494|7726|7804|8027|8202|8835|8916|9024|9325|9354|9361|9373|9572|9575|9695|9730|9781|9861|10013|10155|10206|10254|10324|10425|10513|10616|10892|11060|11065|23014|23072|23197|23276|23304|23411|25820|25897|25948|26233|26235|26249|26268|27252|29843|29945|51028|51132|51160|51283|516…	CLGN|CTSC|CTSK|CTSZ|BRINP1|GZMB|IDE|IFI27|JAK2|MYC|OXA1L|PAM|PCBP2|PMAIP1|PRKAA1|PSMB8|PSMC4|RPGR|SH3BGRL|FBXW4|SIAH1|SIAH2|UBE2D1|UBE2G2|XBP1|TRIM26|LRP8|STAM|NCOA3|SOCS2|HERC3|BRSK2|TRIP4|UBE4A|LONP1|PLAA|NR1D1|CLOCK|EDEM1|DCAF1|RNF144A|PSMD6|HDAC6|TRIM28|TRIM13|STAM2|KLHL41|ARIH2|APPBP2|RBCK1|MALT1|WWP2|UBE2C|FBXO21|HECW1|FAF2|KLHL18|UBR2|SIRT1|ARIH1|RNF19A|KBTBD2|FBXL6|FBXL4|KLHL3|FBXO9|KLHL2…	-3.3	MyList
GO Biological Processes	19	GO:0015931	nucleobase-containing compound transport	19_GO:0051179 localization	-5.8	2.1	5.3	30238	230	2936	46	1.6	0.23	225|1660|3800|4928|6426|7175|8086|8563|9197|10057|10128|10212|10478|10482|10643|11269|23165|23169|23225|23237|23279|23293|23381|23443|23511|51000|51808|53371|55186|55343|56172|57122|57721|60386|64901|65110|84230|84271|84912|113829|129401|144983|155435|284427|348995|643136	ABCD2|DHX9|KIF5C|NUP98|SRSF1|TPR|AAAS|THOC5|SLC33A1|ABCC5|LRPPRC|DDX39A|SLC25A17|NXF1|IGF2BP3|DDX19B|NUP205|SLC35D1|NUP210|ARC|NUP160|SMG6|SMG5|SLC35A3|NUP188|SLC35B3|PHAX|NUP54|SLC25A36|SLC35C1|ANKH|NUP107|METTL14|SLC25A19|RANBP17|UPF3A|LRRC8C|POLDIP3|SLC35B4|SLC35A4|NUP35|HNRNPA1L2|RBM33|SLC25A41|NUP43|ZC3H11B	-3.3	MyList
Reactome Gene Sets	6	R-HSA-1280218	Adaptive Immune System		-5.8	1.5	5	30238	759	2936	114	3.9	0.36	642|868|929|1075|1513|3105|3106|3112|3115|3127|3134|3551|3688|3798|3799|3832|3902|4008|4012|4277|4591|4615|4775|4790|4792|5133|5290|5291|5528|5696|5704|5817|5966|5970|6468|6477|6478|6890|6891|7174|7220|7321|7327|7704|8174|8916|9020|9354|9493|9632|9730|9861|9976|10324|10384|10385|10422|10425|10616|11004|11065|11118|11120|22872|22888|23014|23304|23608|25897|26235|26249|26268|27040|27252|29126|29127…	BLMH|CBLB|CD14|CTSC|CTSK|HLA-A|HLA-B|HLA-DOB|HLA-DPB1|HLA-DRB5|HLA-F|IKBKB|ITGB1|KIF5A|KIF5B|KIF11|LAG3|LMO7|LNPEP|MICB|TRIM37|MYD88|NFATC3|NFKB1|NFKBIA|PDCD1|PIK3CA|PIK3CB|PPP2R5D|PSMB8|PSMC4|PVR|REL|RELA|FBXW4|SIAH1|SIAH2|TAP1|TAP2|TPP2|TRPC1|UBE2D1|UBE2G2|ZBTB16|MADCAM1|HERC3|MAP3K14|UBE4A|KIF23|SEC24C|DCAF1|PSMD6|CLEC2B|KLHL41|BTN3A3|BTN2A2|UBAC1|ARIH2|RBCK1|KIF2C|UBE2C|BTN3A2|BTN2A1|SEC31A|U…	-3.3	MyList
Reactome Gene Sets	6	R-HSA-1280215	Cytokine Signaling in Immune system		-5.7	1.5	5	30238	776	2936	116	4	0.36	27|302|466|595|816|818|1027|1660|1896|1958|1968|2176|2178|2189|2289|2322|2323|3105|3106|3115|3127|3134|3429|3430|3455|3551|3556|3570|3575|3590|3600|3601|3609|3654|3656|3662|3667|3688|3716|3717|3911|4092|4205|4215|4507|4599|4609|4615|4790|4792|4928|5290|5291|5292|5443|5495|5528|5606|5608|5696|5704|5743|5771|5782|5970|6095|6597|6774|6777|6895|7175|7186|7292|7297|7321|7422|7726|8086|8350|8357|8563|8…	ABL2|ANXA2|ATF1|CCND1|CAMK2B|CAMK2G|CDKN1B|DHX9|EDA|EGR1|EIF2S3|FANCC|FANCE|FANCG|FKBP5|FLT3|FLT3LG|HLA-A|HLA-B|HLA-DPB1|HLA-DRB5|HLA-F|IFI27|IFI35|IFNAR2|IKBKB|IL1RAP|IL6R|IL7R|IL11RA|IL15|IL15RA|ILF3|IRAK1|IRAK2|IRF4|IRS1|ITGB1|JAK1|JAK2|LAMA5|SMAD7|MEF2A|MAP3K3|MTAP|MX1|MYC|MYD88|NFKB1|NFKBIA|NUP98|PIK3CA|PIK3CB|PIM1|POMC|PPM1B|PPP2R5D|MAP2K3|MAP2K6|PSMB8|PSMC4|PTGS2|PTPN2|PTPN12|RELA|RORA|SMA…	-3.3	MyList
KEGG Pathway	24	hsa05222	Small cell lung cancer		-5.7	2.8	5.6	30238	93	2936	25	0.85	0.17	578|595|836|898|1027|1286|1643|3551|3688|3909|3910|3911|3915|4149|4609|4616|4790|4792|5290|5291|5743|5970|7186|9134|51426	BAK1|CCND1|CASP3|CCNE1|CDKN1B|COL4A4|DDB2|IKBKB|ITGB1|LAMA3|LAMA4|LAMA5|LAMC1|MAX|MYC|GADD45B|NFKB1|NFKBIA|PIK3CA|PIK3CB|PTGS2|RELA|TRAF2|CCNE2|POLK	-3.3	MyList
Reactome Gene Sets	6	R-HSA-983168	Antigen processing: Ubiquitination & Proteasome degradation		-5.7	1.9	5.2	30238	296	2936	55	1.9	0.25	642|868|4008|4012|4591|5704|6468|6477|6478|7174|7321|7327|7704|8916|9354|9730|9861|10324|10422|10425|10616|11065|22888|23014|23304|23608|25897|26235|26249|26268|27252|29945|51132|51444|55070|55175|55236|55284|56658|63893|64718|79754|80176|80196|84231|84541|84937|89122|114907|118424|122769|136371|140460|142678|283807	BLMH|CBLB|LMO7|LNPEP|TRIM37|PSMC4|FBXW4|SIAH1|SIAH2|TPP2|UBE2D1|UBE2G2|ZBTB16|HERC3|UBE4A|DCAF1|PSMD6|KLHL41|UBAC1|ARIH2|RBCK1|UBE2C|UBOX5|FBXO21|UBR2|MKRN1|RNF19A|FBXL4|KLHL3|FBXO9|KLHL20|ANAPC4|RLIM|RNF138|DET1|KLHL11|UBA6|UBE2W|TRIM39|UBE2O|UNKL|ASB13|SPSB1|RNF34|TRAF7|KBTBD8|ZNRF1|TRIM4|FBXO32|UBE2J2|LRR1|ASB10|ASB7|MIB2|FBXL22	-3.3	MyList
KEGG Pathway	24	hsa05169	Epstein-Barr virus infection		-5.7	2.1	5.3	30238	204	2936	42	1.4	0.22	578|595|836|898|956|1027|1643|3105|3106|3112|3115|3127|3134|3455|3551|3654|3716|4609|4615|4616|4790|4792|5290|5291|5606|5608|5704|5970|6774|6890|6891|7186|7297|8717|8772|9020|9134|9861|10018|22938|29110|51426	BAK1|CCND1|CASP3|CCNE1|ENTPD3|CDKN1B|DDB2|HLA-A|HLA-B|HLA-DOB|HLA-DPB1|HLA-DRB5|HLA-F|IFNAR2|IKBKB|IRAK1|JAK1|MYC|MYD88|GADD45B|NFKB1|NFKBIA|PIK3CA|PIK3CB|MAP2K3|MAP2K6|PSMC4|RELA|STAT3|TAP1|TAP2|TRAF2|TYK2|TRADD|FADD|MAP3K14|CCNE2|PSMD6|BCL2L11|SNW1|TBK1|POLK	-3.2	MyList
GO Biological Processes	19	GO:0045229	external encapsulating structure organization	19_GO:0009987 cellular process	-5.7	1.9	5.2	30238	275	2936	52	1.8	0.24	302|602|649|857|1286|1289|1302|1310|1513|1805|1842|2022|2218|2294|2620|2621|3491|3688|3915|4017|4324|5806|7046|7051|7837|8434|8751|8785|9806|10585|11093|11096|23213|29954|50939|55512|56605|63894|64094|64116|64175|79875|84947|92949|118429|124056|144165|169611|196264|255743|642658|100287171	ANXA2|BCL3|BMP1|CAV1|COL4A4|COL5A1|COL11A2|COL19A1|CTSK|DPT|ECM2|ENG|FKTN|FOXF1|GAS2|GAS6|CCN1|ITGB1|LAMC1|LOXL2|MMP15|PTX3|TGFBR1|TGM1|PXDN|RECK|ADAM15|MATN4|SPOCK2|POMT1|ADAMTS13|ADAMTS5|SULF1|POMT2|IMPG2|SMPD3|ERO1B|VIPAS39|SMOC2|SLC39A8|P3H1|THSD4|SERAC1|ADAMTSL1|ANTXR2|NOXO1|PRICKLE1|OLFML2A|MPZL3|NPNT|SCX|WASHC1	-3.2	MyList
GO Biological Processes	19	GO:0006364	rRNA processing	19_GO:0009987 cellular process	-5.7	2.1	5.2	30238	218	2936	44	1.5	0.22	4839|4931|6217|6234|8568|8602|9136|10171|10199|10557|11103|22803|22894|22984|23378|27079|28987|29997|51093|51106|51575|51602|54059|54606|54853|54913|55035|55127|55695|57418|57696|60314|64216|65095|79979|80135|84128|84135|84294|117246|130916|153443|161424|196074	NOP2|NVL|RPS16|RPS28|RRP1|NOP14|RRP9|RCL1|MPHOSPH10|RPP38|KRR1|XRN2|DIS3|PDCD11|RRP8|RPUSD2|NOB1|NOP53|METTL25B|TFB1M|ESF1|NOP58|YBEY|DDX56|WDR55|RPP25|NOL8|HEATR1|NSUN5|WDR18|DDX55|MYG1|TFB2M|KRI1|TRMT2B|RPF1|WDR75|UTP15|UTP23|FTSJ3|MTERF4|SRFBP1|NOP9|METTL15	-3.2	MyList
GO Biological Processes	19	GO:0007098	centrosome cycle	19_GO:0009987 cellular process	-5.6	2.7	5.5	30238	100	2936	26	0.89	0.17	3832|4957|5311|7405|9662|10806|11190|22995|26005|26548|51175|54875|54930|55125|55755|55835|56992|57710|80817|84612|93323|115106|116840|153241|197335|284001	KIF11|ODF2|PKD2|UVRAG|CEP135|SDCCAG8|CEP250|CEP152|C2CD3|ITGB1BP2|TUBE1|CNTLN|HAUS4|CEP192|CDK5RAP2|CPAP|KIF15|KIAA1614|CEP44|PARD6B|HAUS8|HAUS1|CNTROB|CEP120|WDR90|CCDC57	-3.2	MyList
GO Biological Processes	19	GO:0002831	regulation of response to biotic stimulus	19_GO:0050896 response to stimulus	-5.6	1.6	5	30238	616	2936	96	3.3	0.33	634|857|929|1654|1660|2074|3002|3075|3105|3106|3134|3148|3430|3551|3600|3654|3656|3662|3902|4277|4615|4792|5094|5133|5199|5272|5292|5359|5443|5469|5495|5562|5606|5608|5771|5802|5817|5970|6397|6777|6895|7376|7804|8772|8915|9113|9447|9572|9683|9781|10212|10318|10432|22841|23005|23098|23325|25921|26058|26524|29110|29126|29997|51295|54606|54765|54859|55269|56919|56927|57169|64170|64332|79102|79671|79…	CEACAM1|CAV1|CD14|DDX3X|DHX9|ERCC6|GZMB|CFH|HLA-A|HLA-B|HLA-F|HMGB2|IFI35|IKBKB|IL15|IRAK1|IRAK2|IRF4|LAG3|MICB|MYD88|NFKBIA|PCBP2|PDCD1|CFP|SERPINB9|PIM1|PLSCR1|POMC|MED1|PPM1B|PRKAA1|MAP2K3|MAP2K6|PTPN2|PTPRS|PVR|RELA|SEC14L1|STAT5B|TARBP2|NR1H2|LRP8|FADD|BCL10|LATS1|AIM2|NR1D1|N4BP1|RNF144A|DDX39A|TNIP1|RBM14|RAB11FIP2|MAPKBP1|SARM1|WASHC4|ZDHHC5|GIGYF2|LATS2|TBK1|CD274|NOP53|ECSIT|DDX56|TRIM4…	-3.2	MyList
Reactome Gene Sets	6	R-HSA-3108214	SUMOylation of DNA damage response and repair proteins		-5.6	2.9	5.6	30238	77	2936	22	0.75	0.16	1912|4928|5893|6015|7175|7703|8086|9063|9656|10274|23137|23165|23225|23279|23511|51564|53371|57122|129401|165918|348995|493861	PHC2|NUP98|RAD52|RING1|TPR|PCGF2|AAAS|PIAS2|MDC1|STAG1|SMC5|NUP205|NUP210|NUP160|NUP188|HDAC7|NUP54|NUP107|NUP35|RNF168|NUP43|EID3	-3.2	MyList
WikiPathways	27	WP4658	Small cell lung cancer		-5.6	2.7	5.5	30238	95	2936	25	0.85	0.17	578|595|836|898|1027|1286|1643|3551|3688|3909|3910|3911|3915|4149|4609|4616|4790|4792|5290|5291|5743|5970|7186|9134|51426	BAK1|CCND1|CASP3|CCNE1|CDKN1B|COL4A4|DDB2|IKBKB|ITGB1|LAMA3|LAMA4|LAMA5|LAMC1|MAX|MYC|GADD45B|NFKB1|NFKBIA|PIK3CA|PIK3CB|PTGS2|RELA|TRAF2|CCNE2|POLK	-3.2	MyList
GO Biological Processes	19	GO:0009755	hormone-mediated signaling pathway	19_GO:0050896 response to stimulus	-5.5	2.3	5.3	30238	152	2936	34	1.2	0.2	81|367|1616|2101|2103|2104|2908|3717|4306|4824|5292|5467|5469|5916|5970|6899|7110|7181|7376|8202|8611|9113|9325|9572|9975|22938|23081|26524|51389|55809|56937|57658|133522|344901	ACTN4|AR|DAXX|ESRRA|ESRRB|ESRRG|NR3C1|JAK2|NR3C2|NKX3-1|PIM1|PPARD|MED1|RARG|RELA|TBX1|TMF1|NR2C1|NR1H2|NCOA3|PLPP1|LATS1|TRIP4|NR1D1|NR1D2|SNW1|KDM4C|LATS2|RWDD1|TRERF1|PMEPA1|CALCOCO1|PPARGC1B|OSTN	-3.2	MyList
GO Biological Processes	19	GO:0031023	microtubule organizing center organization	19_GO:0009987 cellular process	-5.5	2.5	5.4	30238	114	2936	28	0.95	0.18	3832|4957|5311|7405|9662|10432|10806|11190|22995|26005|26548|51175|54875|54930|55125|55755|55835|56992|57710|80817|84612|93323|115106|116840|124093|153241|197335|284001	KIF11|ODF2|PKD2|UVRAG|CEP135|RBM14|SDCCAG8|CEP250|CEP152|C2CD3|ITGB1BP2|TUBE1|CNTLN|HAUS4|CEP192|CDK5RAP2|CPAP|KIF15|KIAA1614|CEP44|PARD6B|HAUS8|HAUS1|CNTROB|CCDC78|CEP120|WDR90|CCDC57	-3.1	MyList
GO Biological Processes	19	GO:0001558	regulation of cell growth	19_GO:0040007 growth	-5.5	1.7	5	30238	414	2936	70	2.4	0.28	634|1027|1601|1654|1826|1946|2258|2803|3084|3486|3624|4092|4879|5467|5802|5997|6387|6548|6597|6832|7046|7349|7422|7473|7494|8153|8482|8751|8835|8877|9150|9175|9353|9373|9423|9699|10013|10201|10371|10399|11116|23111|23499|51330|51447|54617|54879|55054|55602|56981|57446|57521|64175|64223|65981|79960|80031|80128|84162|84258|84260|84879|85004|127833|131566|221927|253260|344901|347252|728642	CEACAM1|CDKN1B|DAB2|DDX3X|DSCAM|EFNA5|FGF13|GOLGA4|NRG1|IGFBP3|INHBA|SMAD7|NPPB|PPARD|PTPRS|RGS2|CXCL12|SLC9A1|SMARCA4|SUPV3L1|TGFBR1|UCN|VEGFA|WNT3|XBP1|RND2|SEMA7A|ADAM15|SOCS2|SPHK1|CTDP1|MAP3K13|SLIT2|PLAA|NTN1|RIMS2|HDAC6|NME6|SEMA3A|RACK1|CEP43|SPART|MACF1|TNFRSF12A|IP6K2|INO80|ST7L|ATG16L1|CDKN2AIP|PRDM11|NDRG3|RPTOR|P3H1|MLST8|CAPRIN2|JADE1|SEMA6D|TRIM46|BLTP1|SYT3|TCHP|MFSD2A|RERG|SYT2|D…	-3.1	MyList
GO Biological Processes	19	GO:0030198	extracellular matrix organization	19_GO:0009987 cellular process	-5.4	1.9	5.1	30238	272	2936	51	1.7	0.24	302|602|649|857|1286|1289|1302|1310|1513|1805|1842|2022|2218|2294|2620|2621|3491|3688|3915|4017|4324|5806|7046|7837|8434|8751|8785|9806|10585|11093|11096|23213|29954|50939|55512|56605|63894|64094|64116|64175|79875|84947|92949|118429|124056|144165|169611|196264|255743|642658|100287171	ANXA2|BCL3|BMP1|CAV1|COL4A4|COL5A1|COL11A2|COL19A1|CTSK|DPT|ECM2|ENG|FKTN|FOXF1|GAS2|GAS6|CCN1|ITGB1|LAMC1|LOXL2|MMP15|PTX3|TGFBR1|PXDN|RECK|ADAM15|MATN4|SPOCK2|POMT1|ADAMTS13|ADAMTS5|SULF1|POMT2|IMPG2|SMPD3|ERO1B|VIPAS39|SMOC2|SLC39A8|P3H1|THSD4|SERAC1|ADAMTSL1|ANTXR2|NOXO1|PRICKLE1|OLFML2A|MPZL3|NPNT|SCX|WASHC1	-3.1	MyList
GO Biological Processes	19	GO:0007420	brain development	19_GO:0032502 developmental process	-5.4	1.5	4.8	30238	762	2936	113	3.8	0.36	18|473|836|1203|1620|1943|2048|2146|2177|2186|2218|2254|2258|2618|3084|3624|3688|3736|3975|4204|4677|5089|5453|5455|5456|5463|5469|5802|6095|6240|6253|6387|6666|6887|7161|7473|7707|7804|8323|8382|8443|8482|8877|8893|9231|9353|9447|9600|9723|9815|10371|10460|10579|10978|22803|22903|23133|23334|23380|25836|26005|26470|26609|27148|29954|50937|51286|51480|53942|54407|54806|55054|55118|55212|55219|555…	ABAT|RERE|CASP3|CLN5|BRINP1|EFNA2|EPHB2|EZH2|FANCD2|BPTF|FKTN|FGF9|FGF13|GART|NRG1|INHBA|ITGB1|KCNA1|LHX1|MECP2|NARS1|PBX2|POU3F1|POU3F3|POU3F4|POU6F1|MED1|PTPRS|RORA|RRM1|RTN2|CXCL12|SOX12|TAL2|TP73|WNT3|ZNF148|LRP8|FZD6|NME5|GNPAT|SEMA7A|SPHK1|EIF2B5|DLG5|SLIT2|AIM2|PITPNM1|SEMA3E|GIT2|SEMA3A|TACC3|TACC2|CLP1|XRN2|BTBD3|PHF8|SZT2|SRGAP2|NIPBL|C2CD3|SEZ6L2|VCX|STK36|POMT2|CDON|CEND1|VCX2|CNTN5|S…	-3.1	MyList
GO Biological Processes	19	GO:0043062	extracellular structure organization	19_GO:0009987 cellular process	-5.4	1.9	5	30238	273	2936	51	1.7	0.24	302|602|649|857|1286|1289|1302|1310|1513|1805|1842|2022|2218|2294|2620|2621|3491|3688|3915|4017|4324|5806|7046|7837|8434|8751|8785|9806|10585|11093|11096|23213|29954|50939|55512|56605|63894|64094|64116|64175|79875|84947|92949|118429|124056|144165|169611|196264|255743|642658|100287171	ANXA2|BCL3|BMP1|CAV1|COL4A4|COL5A1|COL11A2|COL19A1|CTSK|DPT|ECM2|ENG|FKTN|FOXF1|GAS2|GAS6|CCN1|ITGB1|LAMC1|LOXL2|MMP15|PTX3|TGFBR1|PXDN|RECK|ADAM15|MATN4|SPOCK2|POMT1|ADAMTS13|ADAMTS5|SULF1|POMT2|IMPG2|SMPD3|ERO1B|VIPAS39|SMOC2|SLC39A8|P3H1|THSD4|SERAC1|ADAMTSL1|ANTXR2|NOXO1|PRICKLE1|OLFML2A|MPZL3|NPNT|SCX|WASHC1	-3	MyList
GO Biological Processes	19	GO:0048545	response to steroid hormone	19_GO:0050896 response to stimulus	-5.4	1.9	5	30238	281	2936	52	1.8	0.24	178|367|595|610|687|836|857|1601|1616|1843|2101|2103|2104|2322|2796|2908|3148|3291|3485|3624|3717|4306|4824|5111|5290|5467|5469|5970|7110|7181|7349|7351|7352|8611|8754|9325|9353|9572|10013|10018|10081|10499|23081|51389|51542|55809|56937|57658|64170|84709|114907|133522	AGL|AR|CCND1|HCN2|KLF9|CASP3|CAV1|DAB2|DAXX|DUSP1|ESRRA|ESRRB|ESRRG|FLT3|GNRH1|NR3C1|HMGB2|HSD11B2|IGFBP2|INHBA|JAK2|NR3C2|NKX3-1|PCNA|PIK3CA|PPARD|MED1|RELA|TMF1|NR2C1|UCN|UCP2|UCP3|PLPP1|ADAM9|TRIP4|SLIT2|NR1D1|HDAC6|BCL2L11|PDCD7|NCOA2|KDM4C|RWDD1|VPS54|TRERF1|PMEPA1|CALCOCO1|CARD9|MGARP|FBXO32|PPARGC1B	-3	MyList
GO Biological Processes	19	GO:0015748	organophosphate ester transport	19_GO:0051179 localization	-5.3	2.2	5.1	30238	175	2936	37	1.3	0.21	225|3783|4547|5359|9197|9218|9600|9619|9885|10057|10347|10478|23169|23200|23443|51000|55113|55186|55343|56172|57194|57198|57205|58488|60386|83985|84162|84230|84725|84879|84912|113829|114879|196527|284427|286046|440026	ABCD2|KCNN4|MTTP|PLSCR1|SLC33A1|VAPA|PITPNM1|ABCG1|OSBPL2|ABCC5|ABCA7|SLC25A17|SLC35D1|ATP11B|SLC35A3|SLC35B3|XKR8|SLC25A36|SLC35C1|ANKH|ATP10A|ATP8B2|ATP10D|PCTP|SLC25A19|SPNS1|BLTP1|LRRC8C|PLEKHA8|MFSD2A|SLC35B4|SLC35A4|OSBPL5|ANO6|SLC25A41|XKR6|TMEM41B	-3	MyList
GO Biological Processes	19	GO:0043401	steroid hormone receptor signaling pathway	19_GO:0050896 response to stimulus	-5.3	2.8	5.4	30238	80	2936	22	0.75	0.16	367|1616|2101|2103|2104|2908|3717|4306|4824|5467|5469|7110|7181|8611|9325|9572|23081|51389|55809|56937|57658|133522	AR|DAXX|ESRRA|ESRRB|ESRRG|NR3C1|JAK2|NR3C2|NKX3-1|PPARD|MED1|TMF1|NR2C1|PLPP1|TRIP4|NR1D1|KDM4C|RWDD1|TRERF1|PMEPA1|CALCOCO1|PPARGC1B	-3	MyList
GO Biological Processes	19	GO:0030518	nuclear receptor-mediated steroid hormone signaling pathway	19_GO:0050896 response to stimulus	-5.3	2.8	5.4	30238	80	2936	22	0.75	0.16	367|1616|2101|2103|2104|2908|3717|4306|4824|5467|5469|7110|7181|8611|9325|9572|23081|51389|55809|56937|57658|133522	AR|DAXX|ESRRA|ESRRB|ESRRG|NR3C1|JAK2|NR3C2|NKX3-1|PPARD|MED1|TMF1|NR2C1|PLPP1|TRIP4|NR1D1|KDM4C|RWDD1|TRERF1|PMEPA1|CALCOCO1|PPARGC1B	-3	MyList
GO Biological Processes	19	GO:0035601	protein deacylation	19_GO:0009987 cellular process	-5.3	5.1	6.1	30238	20	2936	10	0.34	0.11	9759|10013|10434|23409|23411|51104|51547|51564|55347|81926	HDAC4|HDAC6|LYPLA1|SIRT4|SIRT1|ABHD17B|SIRT7|HDAC7|ABHD10|ABHD17A	-2.9	MyList
WikiPathways	27	WP4496	Signal transduction through IL1R		-5.2	4.1	5.8	30238	33	2936	13	0.44	0.12	3551|3556|3654|3656|4214|4615|4790|4792|5606|5608|5970|9020|51295	IKBKB|IL1RAP|IRAK1|IRAK2|MAP3K1|MYD88|NFKB1|NFKBIA|MAP2K3|MAP2K6|RELA|MAP3K14|ECSIT	-2.9	MyList
GO Biological Processes	19	GO:0032784	regulation of DNA-templated transcription elongation	19_GO:0050789 regulation of biological process	-5.2	2.6	5.2	30238	105	2936	26	0.89	0.17	904|2074|2146|5469|5514|6837|7469|8178|8621|10001|22936|23211|26512|51574|55209|55656|55756|57117|57508|81556|81857|90390|114825|123169|165918|400569	CCNT1|ERCC6|EZH2|MED1|PPP1R10|MED22|NELFA|ELL|CDK13|MED6|ELL2|ZC3H4|INTS6|LARP7|SETD5|INTS8|INTS9|INTS12|INTS2|INTS14|MED25|MED30|PWWP2A|LEO1|RNF168|MED11	-2.9	MyList
GO Biological Processes	19	GO:0002221	pattern recognition receptor signaling pathway	19_GO:0044419 biological process involved in interspecies interaction between organisms	-5.2	2.1	5	30238	198	2936	40	1.4	0.21	857|929|1654|3551|3654|3656|4615|4792|5094|5606|5608|5970|6397|6895|8915|9113|9447|9781|10212|10318|22841|23325|25921|29110|29126|51295|54606|54859|64332|80196|80216|81790|81926|84243|84937|90268|90864|92610|114548|253260	CAV1|CD14|DDX3X|IKBKB|IRAK1|IRAK2|MYD88|NFKBIA|PCBP2|MAP2K3|MAP2K6|RELA|SEC14L1|TARBP2|BCL10|LATS1|AIM2|RNF144A|DDX39A|TNIP1|RAB11FIP2|WASHC4|ZDHHC5|TBK1|CD274|ECSIT|DDX56|ELP6|NFKBIZ|RNF34|ALPK1|RNF170|ABHD17A|ZDHHC18|ZNRF1|OTULIN|SPSB3|TIFA|NLRP3|RICTOR	-2.9	MyList
GO Biological Processes	19	GO:0002833	positive regulation of response to biotic stimulus	19_GO:0048518 positive regulation of biological process	-5.2	1.7	4.8	30238	391	2936	66	2.2	0.27	857|929|1654|1660|3002|3134|3148|3430|3551|3654|3656|3902|4615|4792|5094|5199|5359|5443|5469|5562|5606|5608|5817|5970|6397|6777|6895|8772|8915|9113|9447|9781|10212|10318|10432|22841|23325|25921|26524|29110|29126|51295|54606|54859|55269|56919|57169|64170|64332|79812|79879|80196|80216|81790|81926|84034|84243|84937|85364|90268|90864|91543|92610|114548|121260|253260	CAV1|CD14|DDX3X|DHX9|GZMB|HLA-F|HMGB2|IFI35|IKBKB|IRAK1|IRAK2|LAG3|MYD88|NFKBIA|PCBP2|CFP|PLSCR1|POMC|MED1|PRKAA1|MAP2K3|MAP2K6|PVR|RELA|SEC14L1|STAT5B|TARBP2|FADD|BCL10|LATS1|AIM2|RNF144A|DDX39A|TNIP1|RBM14|RAB11FIP2|WASHC4|ZDHHC5|LATS2|TBK1|CD274|ECSIT|DDX56|ELP6|PSPC1|DHX33|ZNFX1|CARD9|NFKBIZ|MMRN2|CCDC134|RNF34|ALPK1|RNF170|ABHD17A|EMILIN2|ZDHHC18|ZNRF1|ZCCHC3|OTULIN|SPSB3|RSAD2|TIFA|NLRP3|SL…	-2.9	MyList
GO Biological Processes	19	GO:0006356	regulation of transcription by RNA polymerase I	19_GO:0050789 regulation of biological process	-5.2	3.4	5.5	30238	48	2936	16	0.54	0.14	468|1663|2074|6597|7343|11176|23133|23451|29997|51547|55127|56919|84128|84135|84232|387496	ATF4|DDX11|ERCC6|SMARCA4|UBTF|BAZ2A|PHF8|SF3B1|NOP53|SIRT7|HEATR1|DHX33|WDR75|UTP15|MAF1|RASL11A	-2.9	MyList
GO Biological Processes	19	GO:0034504	protein localization to nucleus	19_GO:0051179 localization	-5.2	2	5	30238	213	2936	42	1.4	0.22	580|602|868|2254|3164|3842|4792|4928|5469|5514|6426|6774|7175|7704|10347|23511|23534|23633|25792|26092|26108|29110|29997|51141|53371|54606|55027|55035|55127|55374|57122|64901|79711|83860|120892|129401|143684|144165|163590|221927|285190|653489	BARD1|BCL3|CBLB|FGF9|NR4A1|TNPO1|NFKBIA|NUP98|MED1|PPP1R10|SRSF1|STAT3|TPR|ZBTB16|ABCA7|NUP188|TNPO3|KPNA6|CIZ1|TOR1AIP1|PYGO1|TBK1|NOP53|INSIG2|NUP54|DDX56|HEATR3|NOL8|HEATR1|TMCO6|NUP107|RANBP17|IPO4|TAF3|LRRK2|NUP35|FAM76B|PRICKLE1|TOR1AIP2|BRAT1|RGPD4|RGPD3	-2.9	MyList
GO Biological Processes	19	GO:0018205	peptidyl-lysine modification	19_GO:0009987 cellular process	-5.2	2.5	5.2	30238	112	2936	27	0.92	0.18	4017|9063|9759|10155|10208|10536|11019|23137|23210|23409|23411|26054|29843|51564|51601|54795|57337|63894|79813|79918|80854|84901|92342|114799|285498|399818|493861	LOXL2|PIAS2|HDAC4|TRIM28|USPL1|P3H3|LIAS|SMC5|JMJD6|SIRT4|SIRT1|SENP6|SENP1|HDAC7|LIPT1|TRPM4|SENP7|VIPAS39|EHMT1|SETD6|SETD7|NFATC2IP|METTL18|ESCO1|RNF212|EEF1AKMT2|EID3	-2.9	MyList
GO Biological Processes	19	GO:2000779	regulation of double-strand break repair	19_GO:0050896 response to stimulus	-5.2	2.3	5.1	30238	151	2936	33	1.1	0.19	605|1663|2074|2271|6419|6597|6599|6601|6603|8089|8295|9656|23347|23411|25913|51111|51149|51750|54537|54556|54799|55193|55257|55693|56776|57492|57634|80311|80314|84501|84787|113510|196528	BCL7A|DDX11|ERCC6|FH|SETMAR|SMARCA4|SMARCC1|SMARCC2|SMARCD2|YEATS4|TRRAP|MDC1|SMCHD1|SIRT1|POT1|KMT5B|MRNIP|RTEL1|SHLD2|ING3|MBTD1|PBRM1|MRGBP|KDM4D|FMN2|ARID1B|EP400|KLHL15|EPC1|SPIRE2|KMT5C|HELQ|ARID2	-2.9	MyList
GO Biological Processes	19	GO:0098662	inorganic cation transmembrane transport	19_GO:0051179 localization	-5.2	1.5	4.7	30238	698	2936	104	3.5	0.34	22|491|492|578|610|773|775|785|1908|1909|2621|3736|3745|3748|3749|3752|3783|4705|4717|4719|5025|5310|5311|5332|6323|6324|6330|6527|6533|6546|6548|6553|6575|6833|6948|7220|7222|7226|7351|7352|7922|8884|8911|9127|9196|9254|9481|9498|9990|10057|10165|10312|10367|23315|23415|23516|23545|25769|27039|27109|27112|30819|51305|51312|54207|54407|54503|54795|54805|54822|55002|55117|55244|55799|57053|57130|5…	ABCB7|ATP2B2|ATP2B3|BAK1|HCN2|CACNA1A|CACNA1C|CACNB4|EDN3|EDNRA|GAS6|KCNA1|KCNB1|KCNC3|KCNC4|KCND3|KCNN4|NDUFA10|NDUFC1|NDUFS1|P2RX4|PKD1|PKD2|PLCB4|SCN1A|SCN1B|SCN4B|SLC5A4|SLC6A6|SLC8A1|SLC9A1|SLC9A5|SLC20A2|ABCC8|TCN2|TRPC1|TRPC3|TRPM2|UCP2|UCP3|SLC39A7|SLC5A6|CACNA1I|P2RX6|KCNAB3|CACNA2D2|SLC25A27|SLC4A8|SLC12A6|ABCC5|SLC25A13|TCIRG1|MICU1|SLC9A8|KCNH4|SLC39A14|ATP6V0A2|SLC24A2|PKD2L2|DMAC2L|…	-2.9	MyList
GO Biological Processes	19	GO:0043632	modification-dependent macromolecule catabolic process	19_GO:0009987 cellular process	-5.1	1.6	4.7	30238	625	2936	95	3.2	0.33	3429|3717|4609|5066|5094|5562|5696|5704|6103|6451|6468|6477|6478|7321|7327|7494|7726|7804|8027|8202|8835|8916|9325|9354|9361|9373|9575|9695|9730|9781|9861|10013|10155|10206|10254|10324|10425|10513|10616|11060|11065|23014|23072|23197|23276|23304|23318|23411|25820|25897|25948|26233|26235|26249|26268|27252|29843|29945|51028|51132|51160|51283|51667|54800|54813|55175|55236|55284|55975|57646|64795|7910…	IFI27|JAK2|MYC|PAM|PCBP2|PRKAA1|PSMB8|PSMC4|RPGR|SH3BGRL|FBXW4|SIAH1|SIAH2|UBE2D1|UBE2G2|XBP1|TRIM26|LRP8|STAM|NCOA3|SOCS2|HERC3|TRIP4|UBE4A|LONP1|PLAA|CLOCK|EDEM1|DCAF1|RNF144A|PSMD6|HDAC6|TRIM28|TRIM13|STAM2|KLHL41|ARIH2|APPBP2|RBCK1|WWP2|UBE2C|FBXO21|HECW1|FAF2|KLHL18|UBR2|TUT4|SIRT1|ARIH1|RNF19A|KBTBD2|FBXL6|FBXL4|KLHL3|FBXO9|KLHL20|SENP1|ANAPC4|VPS36|RLIM|VPS28|BFAR|NUB1|KLHL24|KLHL28|KLHL11…	-2.8	MyList
GO Biological Processes	19	GO:0034243	regulation of transcription elongation by RNA polymerase II	19_GO:0050789 regulation of biological process	-5.1	2.6	5.2	30238	94	2936	24	0.82	0.17	904|2074|2146|5469|5514|6837|7469|8178|8621|10001|22936|26512|51574|55656|55756|57117|57508|81556|81857|90390|114825|123169|165918|400569	CCNT1|ERCC6|EZH2|MED1|PPP1R10|MED22|NELFA|ELL|CDK13|MED6|ELL2|INTS6|LARP7|INTS8|INTS9|INTS12|INTS2|INTS14|MED25|MED30|PWWP2A|LEO1|RNF168|MED11	-2.8	MyList
GO Biological Processes	19	GO:0051028	mRNA transport	19_GO:0051179 localization	-5.1	2.3	5.1	30238	132	2936	30	1	0.19	1660|3800|4928|6426|7175|8086|8563|10128|10212|10482|10643|11269|23165|23225|23237|23279|23293|23381|23511|53371|57122|57721|64901|65110|84271|129401|144983|155435|348995|643136	DHX9|KIF5C|NUP98|SRSF1|TPR|AAAS|THOC5|LRPPRC|DDX39A|NXF1|IGF2BP3|DDX19B|NUP205|NUP210|ARC|NUP160|SMG6|SMG5|NUP188|NUP54|NUP107|METTL14|RANBP17|UPF3A|POLDIP3|NUP35|HNRNPA1L2|RBM33|NUP43|ZC3H11B	-2.8	MyList
WikiPathways	27	WP2369	Histone modifications		-5.1	3	5.3	30238	65	2936	19	0.65	0.15	2146|4297|6419|7799|8085|8350|8357|9757|26040|51111|55209|55904|79813|79918|80854|84444|84787|114826|121504	EZH2|KMT2A|SETMAR|PRDM2|KMT2D|H3C1|H3C10|KMT2B|SETBP1|KMT5B|SETD5|KMT2E|EHMT1|SETD6|SETD7|DOT1L|KMT5C|SMYD4|H4C16	-2.8	MyList
GO Biological Processes	19	GO:0070201	regulation of establishment of protein localization	19_GO:0051179 localization	-5.1	1.6	4.7	30238	553	2936	86	2.9	0.31	18|114|150|580|908|1113|1946|2621|2822|3002|3429|3667|3717|3745|3783|4041|4792|5116|5208|5467|5562|6248|6833|7175|7327|7351|7376|7424|7494|8620|8754|8899|9024|9572|9575|9619|9662|9695|9727|9776|9786|9912|10013|10023|10155|10312|10399|10425|10434|10815|11060|22994|23255|23401|23409|25807|26229|26297|51160|51201|51547|54795|55432|55638|55691|55823|55835|57214|57602|64175|64328|65057|80024|84455|905…	ABAT|ADCY8|ADRA2A|BARD1|CCT6A|CHGA|EFNA5|GAS6|GPLD1|GZMB|IFI27|IRS1|JAK2|KCNB1|KCNN4|LRP5|NFKBIA|PCNT|PFKFB2|PPARD|PRKAA1|RSC1A1|ABCC8|TPR|UBE2G2|UCP2|NR1H2|VEGFC|XBP1|NPFF|ADAM9|PRP4K|BRSK2|NR1D1|CLOCK|ABCG1|CEP135|EDEM1|RAB11FIP3|ATG13|KIAA0586|ARHGAP44|HDAC6|FRAT1|TRIM28|TCIRG1|RACK1|ARIH2|LYPLA1|CPLX1|WWP2|CEP131|MTCL1|FRAT2|SIRT4|RHBDD3|B3GAT3|SERGEF|VPS28|ZDHHC2|SIRT7|TRPM4|YOD1|SYBU|FRMD4A…	-2.8	MyList
GO Biological Processes	19	GO:0009451	RNA modification	19_GO:0009987 cellular process	-5.1	2.1	4.9	30238	173	2936	36	1.2	0.2	4839|23210|27079|27304|51002|51091|51093|51106|51531|51574|54802|54859|54974|55644|55687|55695|57604|57721|63892|64118|64172|64216|64783|79979|80745|81605|84520|91801|117246|134637|144233|152992|196074|260294|285605|441250	NOP2|JMJD6|RPUSD2|MOCS3|TPRKB|SEPSECS|METTL25B|TFB1M|TRMO|LARP7|TRIT1|ELP6|THG1L|OSGEP|TRMU|NSUN5|TRMT9B|METTL14|THADA|DUS1L|OSGEPL1|TFB2M|RBM15|TRMT2B|THUMPD2|URM1|GON7|ALKBH8|FTSJ3|ADAT2|BCDIN3D|TRMT44|METTL15|NSUN5P2|DTWD2|TYW1B	-2.8	MyList
GO Biological Processes	19	GO:0036297	interstrand cross-link repair	19_GO:0050896 response to stimulus	-5	3.5	5.5	30238	44	2936	15	0.51	0.13	2072|2176|2177|2178|2189|9937|22909|55215|64421|80233|83932|84515|165918|199990|353497	ERCC4|FANCC|FANCD2|FANCE|FANCG|DCLRE1A|FAN1|FANCI|DCLRE1C|FAAP100|SPRTN|MCM8|RNF168|FAAP20|POLN	-2.8	MyList
GO Biological Processes	19	GO:1902017	regulation of cilium assembly	19_GO:0050789 regulation of biological process	-5	2.8	5.2	30238	77	2936	21	0.72	0.16	4957|9662|9727|9742|10198|10806|10807|23300|23329|49856|51057|55329|55835|57489|79598|79874|84260|116840|146057|153241|221908	ODF2|CEP135|RAB11FIP3|IFT140|MPHOSPH9|SDCCAG8|ENTR1|ATMIN|TBC1D30|WRAP73|WDPCP|MNS1|CPAP|ODF2L|CEP97|RABEP2|TCHP|CNTROB|TTBK2|CEP120|PPP1R35	-2.8	MyList
GO Biological Processes	19	GO:0045089	positive regulation of innate immune response	19_GO:0044419 biological process involved in interspecies interaction between organisms	-5	1.8	4.7	30238	357	2936	61	2.1	0.26	857|929|1654|1660|3134|3148|3430|3551|3654|3656|3902|4615|4792|5094|5199|5359|5469|5606|5608|5817|5970|6397|6777|6895|8772|8915|9113|9447|9781|10212|10318|10432|22841|23325|25921|26524|29110|29126|51295|54606|54859|55269|56919|57169|64170|64332|79879|80196|80216|81790|81926|84243|84937|85364|90268|90864|91543|92610|114548|121260|253260	CAV1|CD14|DDX3X|DHX9|HLA-F|HMGB2|IFI35|IKBKB|IRAK1|IRAK2|LAG3|MYD88|NFKBIA|PCBP2|CFP|PLSCR1|MED1|MAP2K3|MAP2K6|PVR|RELA|SEC14L1|STAT5B|TARBP2|FADD|BCL10|LATS1|AIM2|RNF144A|DDX39A|TNIP1|RBM14|RAB11FIP2|WASHC4|ZDHHC5|LATS2|TBK1|CD274|ECSIT|DDX56|ELP6|PSPC1|DHX33|ZNFX1|CARD9|NFKBIZ|CCDC134|RNF34|ALPK1|RNF170|ABHD17A|ZDHHC18|ZNRF1|ZCCHC3|OTULIN|SPSB3|RSAD2|TIFA|NLRP3|SLC15A4|RICTOR	-2.8	MyList
GO Biological Processes	19	GO:0016055	Wnt signaling pathway	19_GO:0050896 response to stimulus	-5	1.9	4.8	30238	289	2936	52	1.8	0.24	595|607|857|898|1455|1601|1654|1896|1909|1951|2254|4041|4092|4286|4609|4919|5218|5310|5311|5562|5916|6468|6477|6478|6801|7074|7089|7473|7866|8323|8434|8932|9209|9968|10023|23401|23499|26108|26524|51444|57658|57680|59352|81839|83999|90268|115908|120892|123169|139285|144165|340419	CCND1|BCL9|CAV1|CCNE1|CSNK1G2|DAB2|DDX3X|EDA|EDNRA|CELSR3|FGF9|LRP5|SMAD7|MITF|MYC|ROR1|CDK14|PKD1|PKD2|PRKAA1|RARG|FBXW4|SIAH1|SIAH2|STRN|TIAM1|TLE2|WNT3|IFRD2|FZD6|RECK|MBD2|LRRFIP2|MED12|FRAT1|FRAT2|MACF1|PYGO1|LATS2|RNF138|CALCOCO1|CHD8|LGR6|VANGL1|KREMEN1|OTULIN|CTHRC1|LRRK2|LEO1|AMER1|PRICKLE1|RSPO2	-2.8	MyList
GO Biological Processes	19	GO:0048598	embryonic morphogenesis	19_GO:0032502 developmental process	-5	1.6	4.6	30238	613	2936	93	3.2	0.32	90|133|775|836|860|1294|1843|1847|1909|2022|2048|2200|2254|2294|3491|3624|3688|3909|3911|3975|4041|4324|4524|4609|5089|5311|5456|5469|5916|5979|6093|6468|6670|6899|7007|7046|7424|7473|7703|7704|8019|8323|8434|8915|9113|9423|9742|9968|10018|10083|10155|10194|10399|10432|11019|23384|23767|25836|26005|26011|26524|50937|51057|51141|54806|55112|55212|55578|57053|57453|57728|64388|65057|65979|79659|797…	ACVR1|ADM|CACNA1C|CASP3|RUNX2|COL7A1|DUSP1|DUSP5|EDNRA|ENG|EPHB2|FBN1|FGF9|FOXF1|CCN1|INHBA|ITGB1|LAMA3|LAMA5|LHX1|LRP5|MMP15|MTHFR|MYC|PBX2|PKD2|POU3F4|MED1|RARG|RET|ROCK1|FBXW4|SP3|TBX1|TECTA|TGFBR1|VEGFC|WNT3|PCGF2|ZBTB16|BRD3|FZD6|RECK|BCL10|LATS1|NTN1|IFT140|MED12|BCL2L11|USH1C|TRIM28|TSHZ1|RACK1|RBM14|LIAS|SPECC1L|FLRT3|NIPBL|C2CD3|TENM4|LATS2|CDON|WDPCP|INSIG2|AHI1|DYNC2I1|BBS7|SUPT20H|CHR…	-2.7	MyList
Canonical Pathways	11	M101	PID HDAC CLASSI PATHWAY		-5	3	5.2	30238	66	2936	19	0.65	0.15	4084|4092|4149|4790|4792|5970|6774|7181|8932|9219|9759|10013|23381|23409|23411|51547|51564|53615|54815	MXD1|SMAD7|MAX|NFKB1|NFKBIA|RELA|STAT3|NR2C1|MBD2|MTA2|HDAC4|HDAC6|SMG5|SIRT4|SIRT1|SIRT7|HDAC7|MBD3|GATAD2A	-2.7	MyList
GO Biological Processes	19	GO:0098655	monoatomic cation transmembrane transport	19_GO:0051179 localization	-5	1.5	4.6	30238	713	2936	105	3.6	0.34	22|491|492|578|610|773|775|785|1908|1909|2621|3736|3745|3748|3749|3752|3783|4705|4717|4719|5025|5310|5311|5332|6323|6324|6330|6527|6533|6546|6548|6553|6575|6833|6948|7220|7222|7226|7351|7352|7922|8884|8911|9127|9196|9254|9481|9498|9990|10057|10165|10312|10367|23315|23415|23516|23545|25769|27039|27109|27112|30819|51305|51312|54207|54407|54503|54795|54805|54822|55002|55117|55244|55799|57053|57130|5…	ABCB7|ATP2B2|ATP2B3|BAK1|HCN2|CACNA1A|CACNA1C|CACNB4|EDN3|EDNRA|GAS6|KCNA1|KCNB1|KCNC3|KCNC4|KCND3|KCNN4|NDUFA10|NDUFC1|NDUFS1|P2RX4|PKD1|PKD2|PLCB4|SCN1A|SCN1B|SCN4B|SLC5A4|SLC6A6|SLC8A1|SLC9A1|SLC9A5|SLC20A2|ABCC8|TCN2|TRPC1|TRPC3|TRPM2|UCP2|UCP3|SLC39A7|SLC5A6|CACNA1I|P2RX6|KCNAB3|CACNA2D2|SLC25A27|SLC4A8|SLC12A6|ABCC5|SLC25A13|TCIRG1|MICU1|SLC9A8|KCNH4|SLC39A14|ATP6V0A2|SLC24A2|PKD2L2|DMAC2L|…	-2.7	MyList
GO Biological Processes	19	GO:0007059	chromosome segregation	19_GO:0009987 cellular process	-5	1.8	4.7	30238	343	2936	59	2	0.26	898|1060|1654|2177|2908|3832|3834|5501|7150|7156|7405|8086|9055|9113|9134|9493|10274|10300|10388|10464|10592|11004|23137|23255|23411|23421|25836|29127|49856|51112|51547|53917|54069|54617|54908|54930|55125|55143|55166|55755|56776|56992|57519|57820|64105|79884|85378|92421|93323|115106|129563|144165|151246|285498|285643|338657|348235|348995|728637	CCNE1|CENPC|DDX3X|FANCD2|NR3C1|KIF11|KIF25|PPP1CC|TOP1|TOP3A|UVRAG|AAAS|PRC1|LATS1|CCNE2|KIF23|STAG1|KATNB1|SYCP2|PIBF1|SMC2|KIF2C|SMC5|MTCL1|SIRT1|ITGB3BP|NIPBL|RACGAP1|WRAP73|TRAPPC12|SIRT7|RAB24|MIS18A|INO80|SPDL1|HAUS4|CEP192|CDCA8|CENPQ|CDK5RAP2|FMN2|KIF15|STARD9|CCNB1IP1|CENPK|MAP9|TUBGCP6|CHMP4C|HAUS8|HAUS1|DIS3L2|PRICKLE1|SGO2|RNF212|KIF4B|CENATAC|SKA2|NUP43|MEIKIN	-2.7	MyList
GO Biological Processes	19	GO:0006359	regulation of transcription by RNA polymerase III	19_GO:0050789 regulation of biological process	-5	4.1	5.6	30238	30	2936	12	0.41	0.12	367|2074|3624|7629|8178|23451|25850|55209|57521|57680|84232|84524	AR|ERCC6|INHBA|ZNF76|ELL|SF3B1|ZNF345|SETD5|RPTOR|CHD8|MAF1|ZC3H8	-2.7	MyList
GO Biological Processes	19	GO:0032886	regulation of microtubule-based process	19_GO:0050789 regulation of biological process	-4.9	1.9	4.7	30238	276	2936	50	1.7	0.24	636|1027|1672|1946|2258|4204|4591|5310|5562|6093|6314|7175|10013|10142|10300|10432|10460|22994|23384|23411|23499|26054|26586|27124|54930|55755|55835|57018|57606|79598|79648|79809|79846|79884|79929|80127|80128|85478|89927|92421|93323|115106|126731|146057|153241|221908|338657|339829|348235|728642	BICD1|CDKN1B|DEFB1|EFNA5|FGF13|MECP2|TRIM37|PKD1|PRKAA1|ROCK1|ATXN7|TPR|HDAC6|AKAP9|KATNB1|RBM14|TACC3|CEP131|SPECC1L|SIRT1|MACF1|SENP6|CKAP2|INPP5J|HAUS4|CDK5RAP2|CPAP|CCNL1|SLAIN2|CEP97|MCPH1|TTC21B|CFAP69|MAP9|MAP6D1|BBOF1|TRIM46|DRC2|BMERB1|CHMP4C|HAUS8|HAUS1|CCSAP|TTBK2|CEP120|PPP1R35|CENATAC|CCDC39|SKA2|CDK11A	-2.7	MyList
Reactome Gene Sets	6	R-HSA-913531	Interferon Signaling		-4.9	1.9	4.7	30238	276	2936	50	1.7	0.24	816|818|1660|1958|1968|2176|2178|2189|2289|3105|3106|3115|3127|3134|3429|3430|3455|3551|3609|3662|3716|3717|4092|4599|4928|5495|5608|5696|5771|6774|6895|7175|7297|7726|8086|8877|10964|23165|23225|23279|23511|25820|53371|57122|80128|80233|91543|129401|199990|348995	CAMK2B|CAMK2G|DHX9|EGR1|EIF2S3|FANCC|FANCE|FANCG|FKBP5|HLA-A|HLA-B|HLA-DPB1|HLA-DRB5|HLA-F|IFI27|IFI35|IFNAR2|IKBKB|ILF3|IRF4|JAK1|JAK2|SMAD7|MX1|NUP98|PPM1B|MAP2K6|PSMB8|PTPN2|STAT3|TARBP2|TPR|TYK2|TRIM26|AAAS|SPHK1|IFI44L|NUP205|NUP210|NUP160|NUP188|ARIH1|NUP54|NUP107|TRIM46|FAAP100|RSAD2|NUP35|FAAP20|NUP43	-2.7	MyList
GO Biological Processes	19	GO:0000209	protein polyubiquitination	19_GO:0009987 cellular process	-4.9	1.8	4.7	30238	284	2936	51	1.7	0.24	580|642|1643|3429|3551|4012|5562|6596|6895|7174|7186|7321|7327|7726|9354|9656|9781|10013|10425|10616|11060|11065|22888|23304|23608|23759|25921|25948|26145|26249|26268|27252|29945|51283|54551|55284|63893|64795|79102|80196|81790|84231|84937|90864|91947|118424|149041|165918|220441|285671|494470	BARD1|BLMH|DDB2|IFI27|IKBKB|LNPEP|PRKAA1|HLTF|TARBP2|TPP2|TRAF2|UBE2D1|UBE2G2|TRIM26|UBE4A|MDC1|RNF144A|HDAC6|ARIH2|RBCK1|WWP2|UBE2C|UBOX5|UBR2|MKRN1|PPIL2|ZDHHC5|KBTBD2|IRF2BP1|KLHL3|FBXO9|KLHL20|ANAPC4|BFAR|MAGEL2|UBE2W|UBE2O|RMND5A|RNF26|RNF34|RNF170|TRAF7|ZNRF1|SPSB3|ARRDC4|UBE2J2|RC3H1|RNF168|RNF152|RNF180|ARK2C	-2.7	MyList
GO Biological Processes	19	GO:0006511	ubiquitin-dependent protein catabolic process	19_GO:0009987 cellular process	-4.9	1.6	4.6	30238	608	2936	92	3.1	0.32	3429|3717|4609|5066|5094|5562|5696|5704|6103|6451|6468|6477|6478|7321|7327|7494|7726|7804|8027|8202|8835|8916|9325|9354|9373|9575|9695|9730|9781|9861|10013|10155|10206|10254|10324|10425|10513|10616|11060|11065|23014|23072|23197|23276|23304|23411|25820|25897|25948|26233|26235|26249|26268|27252|29843|29945|51028|51132|51160|51283|51667|54800|54813|55175|55236|55284|55975|57646|64795|79102|79798|801…	IFI27|JAK2|MYC|PAM|PCBP2|PRKAA1|PSMB8|PSMC4|RPGR|SH3BGRL|FBXW4|SIAH1|SIAH2|UBE2D1|UBE2G2|XBP1|TRIM26|LRP8|STAM|NCOA3|SOCS2|HERC3|TRIP4|UBE4A|PLAA|CLOCK|EDEM1|DCAF1|RNF144A|PSMD6|HDAC6|TRIM28|TRIM13|STAM2|KLHL41|ARIH2|APPBP2|RBCK1|WWP2|UBE2C|FBXO21|HECW1|FAF2|KLHL18|UBR2|SIRT1|ARIH1|RNF19A|KBTBD2|FBXL6|FBXL4|KLHL3|FBXO9|KLHL20|SENP1|ANAPC4|VPS36|RLIM|VPS28|BFAR|NUB1|KLHL24|KLHL28|KLHL11|UBA6|UBE2W…	-2.7	MyList
GO Biological Processes	19	GO:0002753	cytoplasmic pattern recognition receptor signaling pathway	19_GO:0044419 biological process involved in interspecies interaction between organisms	-4.9	2.3	4.9	30238	135	2936	30	1	0.19	1654|3551|3654|4615|4792|5094|5606|5608|5970|6397|6895|9113|9781|10212|23325|25921|29110|54606|54859|80196|80216|81790|81926|84243|84937|90268|90864|92610|114548|253260	DDX3X|IKBKB|IRAK1|MYD88|NFKBIA|PCBP2|MAP2K3|MAP2K6|RELA|SEC14L1|TARBP2|LATS1|RNF144A|DDX39A|WASHC4|ZDHHC5|TBK1|DDX56|ELP6|RNF34|ALPK1|RNF170|ABHD17A|ZDHHC18|ZNRF1|OTULIN|SPSB3|TIFA|NLRP3|RICTOR	-2.7	MyList
GO Biological Processes	19	GO:0048872	homeostasis of number of cells	19_GO:0042592 homeostatic process	-4.9	1.8	4.7	30238	322	2936	56	1.9	0.25	578|836|1054|1620|1777|2146|2178|2271|2322|3575|3623|3624|3658|3717|4297|5366|5469|5771|6670|6777|7422|7544|8741|8772|9447|10013|10018|10312|10603|10867|11167|22901|23014|23210|26058|27040|29127|51522|51542|51705|54859|55027|55113|55904|64170|64332|80279|83690|84456|84524|84529|90987|93664|121260|149041|387597	BAK1|CASP3|CEBPG|BRINP1|DNASE2|EZH2|FANCE|FH|FLT3|IL7R|INHA|INHBA|IREB2|JAK2|KMT2A|PMAIP1|MED1|PTPN2|SP3|STAT5B|VEGFA|ZFY|TNFSF13|FADD|AIM2|HDAC6|BCL2L11|TCIRG1|SH2B2|TSPAN9|FSTL1|ARSG|FBXO21|JMJD6|GIGYF2|LAT|RACGAP1|TMEM14C|VPS54|EMCN|ELP6|HEATR3|XKR8|KMT2E|CARD9|NFKBIZ|CDK5RAP3|CRISPLD1|L3MBTL3|ZC3H8|CDIN1|ZNF251|CADPS2|SLC15A4|RC3H1|ILDR2	-2.7	MyList
WikiPathways	27	WP5474	Catabolism of skeletal muscle in cachexia		-4.9	3.6	5.4	30238	40	2936	14	0.48	0.13	3551|3570|3716|4790|4792|5163|5966|5970|6774|51330|57521|64223|84335|114907	IKBKB|IL6R|JAK1|NFKB1|NFKBIA|PDK1|REL|RELA|STAT3|TNFRSF12A|RPTOR|MLST8|AKT1S1|FBXO32	-2.7	MyList
GO Biological Processes	19	GO:0010498	proteasomal protein catabolic process	19_GO:0009987 cellular process	-4.9	1.6	4.6	30238	511	2936	80	2.7	0.3	1047|1620|3429|3717|4609|5066|5094|5366|5562|5696|5704|6451|6468|6477|6478|7321|7327|7494|7726|7804|8202|8835|9024|9325|9354|9373|9572|9575|9695|9730|9861|10155|10206|10324|10425|10513|10616|11060|11065|23197|23276|23304|23411|25948|26233|26235|26249|26268|27252|29843|29945|51283|51667|54788|54800|54813|55139|55175|55284|55432|55975|57333|64795|79798|80176|80196|80311|81502|81790|83590|84541|8493…	CLGN|BRINP1|IFI27|JAK2|MYC|PAM|PCBP2|PMAIP1|PRKAA1|PSMB8|PSMC4|SH3BGRL|FBXW4|SIAH1|SIAH2|UBE2D1|UBE2G2|XBP1|TRIM26|LRP8|NCOA3|SOCS2|BRSK2|TRIP4|UBE4A|PLAA|NR1D1|CLOCK|EDEM1|DCAF1|PSMD6|TRIM28|TRIM13|KLHL41|ARIH2|APPBP2|RBCK1|WWP2|UBE2C|FAF2|KLHL18|UBR2|SIRT1|KBTBD2|FBXL6|FBXL4|KLHL3|FBXO9|KLHL20|SENP1|ANAPC4|BFAR|NUB1|DNAJB12|KLHL24|KLHL28|ANKZF1|KLHL11|UBE2W|YOD1|KLHL7|RCN3|RMND5A|ARMC5|SPSB1|RN…	-2.7	MyList
GO Biological Processes	19	GO:0032103	positive regulation of response to external stimulus	19_GO:0048518 positive regulation of biological process	-4.9	1.5	4.5	30238	642	2936	96	3.3	0.33	836|857|929|1075|1240|1654|1660|1826|1908|2621|2828|3134|3148|3430|3551|3570|3600|3654|3656|3791|3902|4258|4615|4790|4792|5025|5094|5199|5327|5328|5359|5443|5469|5606|5608|5743|5817|5970|6387|6397|6774|6777|6895|7292|7422|7424|7784|8717|8772|8817|8915|9113|9353|9447|9575|9781|10212|10318|10432|22841|23325|23765|25921|26524|29110|29126|51295|54606|54859|55269|56919|57169|64094|64170|64332|79812|79…	CASP3|CAV1|CD14|CTSC|CMKLR1|DDX3X|DHX9|DSCAM|EDN3|GAS6|GPR4|HLA-F|HMGB2|IFI35|IKBKB|IL6R|IL15|IRAK1|IRAK2|KDR|LAG3|MGST2|MYD88|NFKB1|NFKBIA|P2RX4|PCBP2|CFP|PLAT|PLAU|PLSCR1|POMC|MED1|MAP2K3|MAP2K6|PTGS2|PVR|RELA|CXCL12|SEC14L1|STAT3|STAT5B|TARBP2|TNFSF4|VEGFA|VEGFC|ZP3|TRADD|FADD|FGF18|BCL10|LATS1|SLIT2|AIM2|CLOCK|RNF144A|DDX39A|TNIP1|RBM14|RAB11FIP2|WASHC4|IL17RA|ZDHHC5|LATS2|TBK1|CD274|ECSIT|DD…	-2.7	MyList
GO Biological Processes	19	GO:0098734	macromolecule depalmitoylation	19_GO:0009987 cellular process	-4.9	5.9	6	30238	14	2936	8	0.27	0.096	9374|10434|11313|26090|51104|55347|81926|84945	PPT2|LYPLA1|LYPLA2|ABHD12|ABHD17B|ABHD10|ABHD17A|ABHD13	-2.7	MyList
GO Biological Processes	19	GO:0016073	snRNA metabolic process	19_GO:0009987 cellular process	-4.9	3.1	5.2	30238	56	2936	17	0.58	0.14	6621|8178|10179|10208|22936|26512|51574|55596|55656|55756|57117|57508|79871|81556|84186|84524|114034	SNAPC4|ELL|RBM7|USPL1|ELL2|INTS6|LARP7|ZCCHC8|INTS8|INTS9|INTS12|INTS2|RPAP2|INTS14|ZCCHC7|ZC3H8|TOE1	-2.6	MyList
GO Biological Processes	19	GO:0019941	modification-dependent protein catabolic process	19_GO:0009987 cellular process	-4.8	1.5	4.5	30238	619	2936	93	3.2	0.32	3429|3717|4609|5066|5094|5562|5696|5704|6103|6451|6468|6477|6478|7321|7327|7494|7726|7804|8027|8202|8835|8916|9325|9354|9361|9373|9575|9695|9730|9781|9861|10013|10155|10206|10254|10324|10425|10513|10616|11060|11065|23014|23072|23197|23276|23304|23411|25820|25897|25948|26233|26235|26249|26268|27252|29843|29945|51028|51132|51160|51283|51667|54800|54813|55175|55236|55284|55975|57646|64795|79102|7979…	IFI27|JAK2|MYC|PAM|PCBP2|PRKAA1|PSMB8|PSMC4|RPGR|SH3BGRL|FBXW4|SIAH1|SIAH2|UBE2D1|UBE2G2|XBP1|TRIM26|LRP8|STAM|NCOA3|SOCS2|HERC3|TRIP4|UBE4A|LONP1|PLAA|CLOCK|EDEM1|DCAF1|RNF144A|PSMD6|HDAC6|TRIM28|TRIM13|STAM2|KLHL41|ARIH2|APPBP2|RBCK1|WWP2|UBE2C|FBXO21|HECW1|FAF2|KLHL18|UBR2|SIRT1|ARIH1|RNF19A|KBTBD2|FBXL6|FBXL4|KLHL3|FBXO9|KLHL20|SENP1|ANAPC4|VPS36|RLIM|VPS28|BFAR|NUB1|KLHL24|KLHL28|KLHL11|UBA6…	-2.6	MyList
GO Biological Processes	19	GO:0031349	positive regulation of defense response	19_GO:0048518 positive regulation of biological process	-4.8	1.6	4.5	30238	514	2936	80	2.7	0.3	836|857|929|1075|1654|1660|2828|3134|3148|3430|3551|3600|3654|3656|3902|4258|4615|4790|4792|5094|5179|5199|5359|5443|5469|5606|5608|5743|5817|5970|6397|6774|6777|6895|7292|7349|7784|8717|8772|8915|9113|9447|9575|9781|10212|10318|10432|22841|23325|23765|25921|26524|29110|29126|51295|54606|54859|55269|56919|57169|64170|64332|79812|79879|80196|80216|81790|81926|84034|84243|84937|85364|90268|90864|91…	CASP3|CAV1|CD14|CTSC|DDX3X|DHX9|GPR4|HLA-F|HMGB2|IFI35|IKBKB|IL15|IRAK1|IRAK2|LAG3|MGST2|MYD88|NFKB1|NFKBIA|PCBP2|PENK|CFP|PLSCR1|POMC|MED1|MAP2K3|MAP2K6|PTGS2|PVR|RELA|SEC14L1|STAT3|STAT5B|TARBP2|TNFSF4|UCN|ZP3|TRADD|FADD|BCL10|LATS1|AIM2|CLOCK|RNF144A|DDX39A|TNIP1|RBM14|RAB11FIP2|WASHC4|IL17RA|ZDHHC5|LATS2|TBK1|CD274|ECSIT|DDX56|ELP6|PSPC1|DHX33|ZNFX1|CARD9|NFKBIZ|MMRN2|CCDC134|RNF34|ALPK1|RNF1…	-2.6	MyList
GO Biological Processes	19	GO:0045943	positive regulation of transcription by RNA polymerase I	19_GO:0048518 positive regulation of biological process	-4.7	3.7	5.4	30238	36	2936	13	0.44	0.12	468|1663|2074|6597|7343|23133|23451|51547|55127|56919|84128|84135|387496	ATF4|DDX11|ERCC6|SMARCA4|UBTF|PHF8|SF3B1|SIRT7|HEATR1|DHX33|WDR75|UTP15|RASL11A	-2.6	MyList
Reactome Gene Sets	6	R-HSA-159231	Transport of Mature mRNA Derived from an Intronless Transcript		-4.7	3.5	5.3	30238	41	2936	14	0.48	0.13	4928|7175|8086|10482|23165|23225|23279|23511|29894|53371|55339|57122|129401|348995	NUP98|TPR|AAAS|NXF1|NUP205|NUP210|NUP160|NUP188|CPSF1|NUP54|WDR33|NUP107|NUP35|NUP43	-2.6	MyList
Reactome Gene Sets	6	R-HSA-9717207	Sensory perception of sweet, bitter, and umami (glutamate) taste		-4.7	3.5	5.3	30238	41	2936	14	0.48	0.13	2784|2914|6324|6330|50838|50839|50840|54429|54795|259289|259290|259293|259295|259296	GNB3|GRM4|SCN1B|SCN4B|TAS2R13|TAS2R10|TAS2R14|TAS2R5|TRPM4|TAS2R43|TAS2R31|TAS2R30|TAS2R20|TAS2R50	-2.6	MyList
Reactome Gene Sets	6	R-HSA-380259	Loss of Nlp from mitotic centrosomes		-4.7	2.8	5	30238	69	2936	19	0.65	0.15	4957|5116|9662|9702|9814|10142|10806|11064|11116|11190|22994|22995|54930|55125|55755|55835|93323|95681|115106	ODF2|PCNT|CEP135|CEP57|SFI1|AKAP9|SDCCAG8|CNTRL|CEP43|CEP250|CEP131|CEP152|HAUS4|CEP192|CDK5RAP2|CPAP|HAUS8|CEP41|HAUS1	-2.5	MyList
Reactome Gene Sets	6	R-HSA-380284	Loss of proteins required for interphase microtubule organization from the centrosome		-4.7	2.8	5	30238	69	2936	19	0.65	0.15	4957|5116|9662|9702|9814|10142|10806|11064|11116|11190|22994|22995|54930|55125|55755|55835|93323|95681|115106	ODF2|PCNT|CEP135|CEP57|SFI1|AKAP9|SDCCAG8|CNTRL|CEP43|CEP250|CEP131|CEP152|HAUS4|CEP192|CDK5RAP2|CPAP|HAUS8|CEP41|HAUS1	-2.5	MyList
Reactome Gene Sets	6	R-HSA-380270	Recruitment of mitotic centrosome proteins and complexes		-4.7	2.7	4.9	30238	81	2936	21	0.72	0.16	4957|5116|9662|9702|9814|10142|10806|11064|11116|11190|22994|22995|54930|55125|55755|55835|85378|93323|95681|115106|728642	ODF2|PCNT|CEP135|CEP57|SFI1|AKAP9|SDCCAG8|CNTRL|CEP43|CEP250|CEP131|CEP152|HAUS4|CEP192|CDK5RAP2|CPAP|TUBGCP6|HAUS8|CEP41|HAUS1|CDK11A	-2.5	MyList
Reactome Gene Sets	6	R-HSA-380287	Centrosome maturation		-4.7	2.7	4.9	30238	81	2936	21	0.72	0.16	4957|5116|9662|9702|9814|10142|10806|11064|11116|11190|22994|22995|54930|55125|55755|55835|85378|93323|95681|115106|728642	ODF2|PCNT|CEP135|CEP57|SFI1|AKAP9|SDCCAG8|CNTRL|CEP43|CEP250|CEP131|CEP152|HAUS4|CEP192|CDK5RAP2|CPAP|TUBGCP6|HAUS8|CEP41|HAUS1|CDK11A	-2.5	MyList
Reactome Gene Sets	6	R-HSA-73887	Death Receptor Signaling		-4.7	2.3	4.8	30238	132	2936	29	0.99	0.18	3551|3654|4168|4615|4790|4792|5970|7074|7186|7204|7321|8439|8772|8997|10018|10399|10451|10616|23263|23370|23421|26230|29110|55160|55512|56928|90268|142678|100271715	IKBKB|IRAK1|MCF2|MYD88|NFKB1|NFKBIA|RELA|TIAM1|TRAF2|TRIO|UBE2D1|NSMAF|FADD|KALRN|BCL2L11|RACK1|VAV3|RBCK1|MCF2L|ARHGEF18|ITGB3BP|TIAM2|TBK1|ARHGEF10L|SMPD3|SPPL2B|OTULIN|MIB2|ARHGEF33	-2.5	MyList
Reactome Gene Sets	6	R-HSA-68886	M Phase		-4.7	1.7	4.5	30238	406	2936	66	2.2	0.27	1060|3012|3842|4928|4957|5116|5501|5528|5704|7175|7321|8086|8350|8357|9493|9662|9663|9702|9814|9861|10142|10274|10592|10806|11004|11064|11065|11116|11190|22994|22995|23047|23133|23165|23175|23225|23279|23421|23511|23592|25836|29945|53371|54908|54930|55125|55143|55166|55755|55835|55844|55920|57122|64105|79648|85378|92421|93323|95681|115106|121504|129401|151246|200014|348235|348995	CENPC|H2AC8|TNPO1|NUP98|ODF2|PCNT|PPP1CC|PPP2R5D|PSMC4|TPR|UBE2D1|AAAS|H3C1|H3C10|KIF23|CEP135|LPIN2|CEP57|SFI1|PSMD6|AKAP9|STAG1|SMC2|SDCCAG8|KIF2C|CNTRL|UBE2C|CEP43|CEP250|CEP131|CEP152|PDS5B|PHF8|NUP205|LPIN1|NUP210|NUP160|ITGB3BP|NUP188|LEMD3|NIPBL|ANAPC4|NUP54|SPDL1|HAUS4|CEP192|CDCA8|CENPQ|CDK5RAP2|CPAP|PPP2R2D|RCC2|NUP107|CENPK|MCPH1|TUBGCP6|CHMP4C|HAUS8|CEP41|HAUS1|H4C16|NUP35|SGO2|CC2D1B…	-2.5	MyList
Reactome Gene Sets	6	R-HSA-4570464	SUMOylation of RNA binding proteins		-4.6	3.3	5.1	30238	47	2936	15	0.51	0.13	1912|4928|6015|7175|7703|8086|23165|23225|23279|23511|51602|53371|57122|129401|348995	PHC2|NUP98|RING1|TPR|PCGF2|AAAS|NUP205|NUP210|NUP160|NUP188|NOP58|NUP54|NUP107|NUP35|NUP43	-2.5	MyList
GO Biological Processes	19	GO:0007346	regulation of mitotic cell cycle	19_GO:0050789 regulation of biological process	-4.6	1.6	4.4	30238	527	2936	81	2.8	0.3	90|580|595|605|785|898|1027|1112|1620|1654|1843|1877|1908|2146|2177|3624|3643|4041|4140|4824|5292|5310|5311|5514|6240|6419|6597|6599|6601|6603|6777|7161|7175|8462|8877|8899|9134|9656|10201|10385|10795|11065|23276|23331|23363|23411|26058|27085|29945|29997|51053|51149|51720|54617|54908|55143|55193|55512|55755|55835|55904|55920|56624|56658|57492|57521|57795|64094|64848|65975|79027|79960|80279|84936|…	ACVR1|BARD1|CCND1|BCL7A|CACNB4|CCNE1|CDKN1B|FOXN3|BRINP1|DDX3X|DUSP1|E4F1|EDN3|EZH2|FANCD2|INHBA|INSR|LRP5|MARK3|NKX3-1|PIM1|PKD1|PKD2|PPP1R10|RRM1|SETMAR|SMARCA4|SMARCC1|SMARCC2|SMARCD2|STAT5B|TP73|TPR|KLF11|SPHK1|PRP4K|CCNE2|MDC1|NME6|BTN2A2|ZNF268|UBE2C|KLHL18|TTC28|OBSL1|SIRT1|GIGYF2|MTBP|ANAPC4|NOP53|GMNN|MRNIP|UIMC1|INO80|SPDL1|CDCA8|PBRM1|SMPD3|CDK5RAP2|CPAP|KMT2E|RCC2|ASAH2|TRIM39|ARID1B|…	-2.5	MyList
GO Biological Processes	19	GO:0045088	regulation of innate immune response	19_GO:0044419 biological process involved in interspecies interaction between organisms	-4.6	1.6	4.4	30238	519	2936	80	2.7	0.3	634|857|929|1654|1660|3075|3105|3106|3134|3148|3430|3551|3654|3656|3662|3902|4615|4792|5094|5199|5272|5292|5359|5469|5606|5608|5771|5802|5817|5970|6397|6777|6895|7376|7804|8772|8915|9113|9447|9572|9683|9781|10212|10318|10432|22841|23098|23325|25921|26058|26524|29110|29126|29997|51295|54606|54859|55269|56919|56927|57169|64170|64332|79671|79879|80196|80216|81790|81926|84243|84937|85364|90268|90864|…	CEACAM1|CAV1|CD14|DDX3X|DHX9|CFH|HLA-A|HLA-B|HLA-F|HMGB2|IFI35|IKBKB|IRAK1|IRAK2|IRF4|LAG3|MYD88|NFKBIA|PCBP2|CFP|SERPINB9|PIM1|PLSCR1|MED1|MAP2K3|MAP2K6|PTPN2|PTPRS|PVR|RELA|SEC14L1|STAT5B|TARBP2|NR1H2|LRP8|FADD|BCL10|LATS1|AIM2|NR1D1|N4BP1|RNF144A|DDX39A|TNIP1|RBM14|RAB11FIP2|SARM1|WASHC4|ZDHHC5|GIGYF2|LATS2|TBK1|CD274|NOP53|ECSIT|DDX56|ELP6|PSPC1|DHX33|GPR108|ZNFX1|CARD9|NFKBIZ|NLRX1|CCDC134|R…	-2.5	MyList
WikiPathways	27	WP1984	Integrated breast cancer pathway		-4.6	2.2	4.7	30238	153	2936	32	1.1	0.19	367|466|571|578|580|595|836|3612|3667|3716|4092|4149|4609|4664|4790|6597|7046|7175|7422|8202|8717|8772|9175|10557|10600|23411|57820|64781|79027|80271|221002|253959	AR|ATF1|BACH1|BAK1|BARD1|CCND1|CASP3|IMPA1|IRS1|JAK1|SMAD7|MAX|MYC|NAB1|NFKB1|SMARCA4|TGFBR1|TPR|VEGFA|NCOA3|TRADD|FADD|MAP3K13|RPP38|USP16|SIRT1|CCNB1IP1|CERK|ZNF655|ITPKC|RASGEF1A|RALGAPA1	-2.5	MyList
Reactome Gene Sets	6	R-HSA-159234	Transport of Mature mRNAs Derived from Intronless Transcripts		-4.6	3.4	5.2	30238	42	2936	14	0.48	0.13	4928|7175|8086|10482|23165|23225|23279|23511|29894|53371|55339|57122|129401|348995	NUP98|TPR|AAAS|NXF1|NUP205|NUP210|NUP160|NUP188|CPSF1|NUP54|WDR33|NUP107|NUP35|NUP43	-2.5	MyList
GO Biological Processes	19	GO:0051170	import into nucleus	19_GO:0051179 localization	-4.6	2.2	4.7	30238	133	2936	29	0.99	0.18	602|868|2254|3164|3842|4792|4928|5469|5514|6774|7175|23511|23534|23633|29110|51141|53371|54606|55027|55374|57122|60468|64901|79711|120892|129401|144165|285190|653489	BCL3|CBLB|FGF9|NR4A1|TNPO1|NFKBIA|NUP98|MED1|PPP1R10|STAT3|TPR|NUP188|TNPO3|KPNA6|TBK1|INSIG2|NUP54|DDX56|HEATR3|TMCO6|NUP107|BACH2|RANBP17|IPO4|LRRK2|NUP35|PRICKLE1|RGPD4|RGPD3	-2.4	MyList
Reactome Gene Sets	6	R-HSA-9705683	SARS-CoV-2-host interactions		-4.6	2	4.6	30238	203	2936	39	1.3	0.21	857|3105|3106|3134|3455|3551|3654|3656|3716|3921|4928|6192|6203|6207|6217|6234|7175|7297|7405|7555|8086|9632|10207|23165|23225|23279|23339|23511|23765|29110|53371|55823|57122|79760|84818|89122|114548|129401|348995	CAV1|HLA-A|HLA-B|HLA-F|IFNAR2|IKBKB|IRAK1|IRAK2|JAK1|RPSA|NUP98|RPS4Y1|RPS9|RPS13|RPS16|RPS28|TPR|TYK2|UVRAG|CNBP|AAAS|SEC24C|PATJ|NUP205|NUP210|NUP160|VPS39|NUP188|IL17RA|TBK1|NUP54|VPS11|NUP107|GEMIN7|IL17RC|TRIM4|NLRP3|NUP35|NUP43	-2.4	MyList
Reactome Gene Sets	6	R-HSA-383280	Nuclear Receptor transcription pathway		-4.6	3.1	5	30238	53	2936	16	0.54	0.14	367|2101|2103|2104|2908|3164|4306|5467|5469|5916|6095|6096|7181|7376|9572|9975	AR|ESRRA|ESRRB|ESRRG|NR3C1|NR4A1|NR3C2|PPARD|MED1|RARG|RORA|RORB|NR2C1|NR1H2|NR1D1|NR1D2	-2.4	MyList
GO Biological Processes	19	GO:0006606	protein import into nucleus	19_GO:0051179 localization	-4.6	2.3	4.7	30238	127	2936	28	0.95	0.18	602|868|2254|3164|3842|4792|4928|5469|5514|6774|7175|23511|23534|23633|29110|51141|53371|54606|55027|55374|57122|64901|79711|120892|129401|144165|285190|653489	BCL3|CBLB|FGF9|NR4A1|TNPO1|NFKBIA|NUP98|MED1|PPP1R10|STAT3|TPR|NUP188|TNPO3|KPNA6|TBK1|INSIG2|NUP54|DDX56|HEATR3|TMCO6|NUP107|RANBP17|IPO4|LRRK2|NUP35|PRICKLE1|RGPD4|RGPD3	-2.4	MyList
GO Biological Processes	19	GO:0008361	regulation of cell size	19_GO:0065007 biological regulation	-4.6	2	4.6	30238	182	2936	36	1.2	0.2	1826|1946|2258|2784|2803|3575|3783|5802|5916|5979|6344|6387|7161|7349|7422|7473|8153|8482|9175|9423|9990|10013|10371|10451|23111|23499|51330|51334|57521|65267|79714|80031|80128|84335|84561|196527	DSCAM|EFNA5|FGF13|GNB3|GOLGA4|IL7R|KCNN4|PTPRS|RARG|RET|SCTR|CXCL12|TP73|UCN|VEGFA|WNT3|RND2|SEMA7A|MAP3K13|NTN1|SLC12A6|HDAC6|SEMA3A|VAV3|SPART|MACF1|TNFRSF12A|PRR16|RPTOR|WNK3|CCDC51|SEMA6D|TRIM46|AKT1S1|SLC12A8|ANO6	-2.4	MyList
GO Biological Processes	19	GO:0040008	regulation of growth	19_GO:0040007 growth	-4.5	1.5	4.3	30238	621	2936	92	3.1	0.32	367|634|1027|1601|1654|1826|1946|2254|2258|2803|3084|3486|3624|3643|4092|4879|5290|5292|5467|5802|5997|6387|6548|6597|6774|6777|6832|7046|7161|7349|7422|7473|7494|7784|8153|8292|8482|8751|8825|8835|8877|9113|9150|9175|9254|9353|9373|9423|9699|9730|10013|10018|10201|10371|10399|11116|23111|23499|25836|26524|51330|51447|51542|54617|54879|55054|55602|55777|55841|56981|57446|57521|57731|60485|64175|6…	AR|CEACAM1|CDKN1B|DAB2|DDX3X|DSCAM|EFNA5|FGF9|FGF13|GOLGA4|NRG1|IGFBP3|INHBA|INSR|SMAD7|NPPB|PIK3CA|PIM1|PPARD|PTPRS|RGS2|CXCL12|SLC9A1|SMARCA4|STAT3|STAT5B|SUPV3L1|TGFBR1|TP73|UCN|VEGFA|WNT3|XBP1|ZP3|RND2|COLQ|SEMA7A|ADAM15|LIN7A|SOCS2|SPHK1|LATS1|CTDP1|MAP3K13|CACNA2D2|SLIT2|PLAA|NTN1|RIMS2|DCAF1|HDAC6|BCL2L11|NME6|SEMA3A|RACK1|CEP43|SPART|MACF1|NIPBL|LATS2|TNFRSF12A|IP6K2|VPS54|INO80|ST7L|ATG1…	-2.4	MyList
GO Biological Processes	19	GO:0018193	peptidyl-amino acid modification	19_GO:0009987 cellular process	-4.5	1.8	4.5	30238	301	2936	52	1.8	0.24	27|2048|2322|2324|2591|3551|3600|3717|3791|4017|5613|6093|7046|7150|9063|9759|10155|10208|10464|10536|11019|23137|23210|23409|23411|26054|29110|29843|51201|51564|51601|54496|54795|57337|63894|79070|79813|79844|79918|80854|84243|84901|85366|92342|92715|95681|114799|146057|285203|285498|399818|493861	ABL2|EPHB2|FLT3|FLT4|GALNT3|IKBKB|IL15|JAK2|KDR|LOXL2|PRKX|ROCK1|TGFBR1|TOP1|PIAS2|HDAC4|TRIM28|USPL1|PIBF1|P3H3|LIAS|SMC5|JMJD6|SIRT4|SIRT1|SENP6|TBK1|SENP1|ZDHHC2|HDAC7|LIPT1|PRMT7|TRPM4|SENP7|VIPAS39|POGLUT2|EHMT1|ZDHHC11|SETD6|SETD7|ZDHHC18|NFATC2IP|MYLK2|METTL18|DPH7|CEP41|ESCO1|TTBK2|EOGT|RNF212|EEF1AKMT2|EID3	-2.4	MyList
GO Biological Processes	19	GO:0002218	activation of innate immune response	19_GO:0044419 biological process involved in interspecies interaction between organisms	-4.5	1.9	4.5	30238	241	2936	44	1.5	0.22	857|929|1654|3551|3654|3656|4615|4792|5094|5606|5608|5970|6397|6895|8915|9113|9447|9781|10212|10318|10432|22841|23325|25921|29110|29126|51295|54606|54859|55269|57169|64332|80196|80216|81790|81926|84243|84937|85364|90268|90864|92610|114548|253260	CAV1|CD14|DDX3X|IKBKB|IRAK1|IRAK2|MYD88|NFKBIA|PCBP2|MAP2K3|MAP2K6|RELA|SEC14L1|TARBP2|BCL10|LATS1|AIM2|RNF144A|DDX39A|TNIP1|RBM14|RAB11FIP2|WASHC4|ZDHHC5|TBK1|CD274|ECSIT|DDX56|ELP6|PSPC1|ZNFX1|NFKBIZ|RNF34|ALPK1|RNF170|ABHD17A|ZDHHC18|ZNRF1|ZCCHC3|OTULIN|SPSB3|TIFA|NLRP3|RICTOR	-2.4	MyList
GO Biological Processes	19	GO:0000002	mitochondrial genome maintenance	19_GO:0009987 cellular process	-4.5	4	5.3	30238	28	2936	11	0.37	0.11	1763|4205|5442|6240|7156|9361|11232|55186|56652|80119|201973	DNA2|MEF2A|POLRMT|RRM1|TOP3A|LONP1|POLG2|SLC25A36|TWNK|PIF1|PRIMPOL	-2.4	MyList
GO Biological Processes	19	GO:0098534	centriole assembly	19_GO:0009987 cellular process	-4.5	3.7	5.2	30238	33	2936	12	0.41	0.12	9662|10432|22995|26005|55125|55755|55835|80817|116840|124093|197335|284001	CEP135|RBM14|CEP152|C2CD3|CEP192|CDK5RAP2|CPAP|CEP44|CNTROB|CCDC78|WDR90|CCDC57	-2.3	MyList
WikiPathways	27	WP195	IL1 signaling		-4.5	3.1	4.9	30238	54	2936	16	0.54	0.14	3316|3551|3556|3654|3656|4214|4215|4615|4790|4792|5606|5608|5966|5970|9020|51295	HSPB2|IKBKB|IL1RAP|IRAK1|IRAK2|MAP3K1|MAP3K3|MYD88|NFKB1|NFKBIA|MAP2K3|MAP2K6|REL|RELA|MAP3K14|ECSIT	-2.3	MyList
Reactome Gene Sets	6	R-HSA-68877	Mitotic Prometaphase		-4.4	1.9	4.5	30238	206	2936	39	1.3	0.21	1060|4928|4957|5116|5501|5528|9662|9702|9814|10142|10274|10592|10806|11004|11064|11116|11190|22994|22995|23047|23279|23421|54908|54930|55125|55143|55166|55755|55835|55920|57122|64105|85378|93323|95681|115106|151246|348235|348995	CENPC|NUP98|ODF2|PCNT|PPP1CC|PPP2R5D|CEP135|CEP57|SFI1|AKAP9|STAG1|SMC2|SDCCAG8|KIF2C|CNTRL|CEP43|CEP250|CEP131|CEP152|PDS5B|NUP160|ITGB3BP|SPDL1|HAUS4|CEP192|CDCA8|CENPQ|CDK5RAP2|CPAP|RCC2|NUP107|CENPK|TUBGCP6|HAUS8|CEP41|HAUS1|SGO2|SKA2|NUP43	-2.3	MyList
WikiPathways	27	WP2637	Interleukin 1 IL 1 structural pathway		-4.4	3.2	4.9	30238	49	2936	15	0.51	0.13	2872|3551|3556|3654|3656|4214|4215|4609|4615|4790|4792|5606|5608|5970|9020	MKNK2|IKBKB|IL1RAP|IRAK1|IRAK2|MAP3K1|MAP3K3|MYC|MYD88|NFKB1|NFKBIA|MAP2K3|MAP2K6|RELA|MAP3K14	-2.3	MyList
Canonical Pathways	11	M18	PID INTEGRIN1 PATHWAY		-4.4	2.8	4.8	30238	66	2936	18	0.61	0.14	929|1286|1289|1294|1302|2200|3688|3909|3910|3911|3915|5328|5329|7052|7422|22801|58494|255743	CD14|COL4A4|COL5A1|COL7A1|COL11A2|FBN1|ITGB1|LAMA3|LAMA4|LAMA5|LAMC1|PLAU|PLAUR|TGM2|VEGFA|ITGA11|JAM2|NPNT	-2.3	MyList
Reactome Gene Sets	6	R-HSA-8854518	AURKA Activation by TPX2		-4.4	2.7	4.8	30238	72	2936	19	0.65	0.15	4957|5116|9662|9702|9814|10142|10806|11064|11116|11190|22994|22995|54930|55125|55755|55835|93323|95681|115106	ODF2|PCNT|CEP135|CEP57|SFI1|AKAP9|SDCCAG8|CNTRL|CEP43|CEP250|CEP131|CEP152|HAUS4|CEP192|CDK5RAP2|CPAP|HAUS8|CEP41|HAUS1	-2.3	MyList
GO Biological Processes	19	GO:0006390	mitochondrial transcription	19_GO:0009987 cellular process	-4.4	6	5.7	30238	12	2936	7	0.24	0.09	5442|7019|51106|56652|64216|79736|130916	POLRMT|TFAM|TFB1M|TWNK|TFB2M|TEFM|MTERF4	-2.3	MyList
GO Biological Processes	19	GO:0009791	post-embryonic development	19_GO:0032502 developmental process	-4.4	2.4	4.7	30238	97	2936	23	0.78	0.16	48|578|1788|1826|3658|3717|3791|3975|4204|4297|6887|6905|7046|7161|7422|7544|10018|23334|26058|27148|51542|84159|113246	ACO1|BAK1|DNMT3A|DSCAM|IREB2|JAK2|KDR|LHX1|MECP2|KMT2A|TAL2|TBCE|TGFBR1|TP73|VEGFA|ZFY|BCL2L11|SZT2|GIGYF2|STK36|VPS54|ARID5B|C12orf57	-2.3	MyList
Reactome Gene Sets	6	R-HSA-2151201	Transcriptional activation of mitochondrial biogenesis		-4.4	3	4.9	30238	55	2936	16	0.54	0.14	2101|2551|2553|5442|5469|7019|9572|10499|11232|23409|51106|56652|64216|64784|80205|133522	ESRRA|GABPA|GABPB1|POLRMT|MED1|TFAM|NR1D1|NCOA2|POLG2|SIRT4|TFB1M|TWNK|TFB2M|CRTC3|CHD9|PPARGC1B	-2.2	MyList
KEGG Pathway	24	hsa03460	Fanconi anemia pathway		-4.4	3	4.9	30238	55	2936	16	0.54	0.14	2072|2176|2177|2178|2189|5429|7156|9894|22909|51426|51455|55215|79728|80010|80233|353497	ERCC4|FANCC|FANCD2|FANCE|FANCG|POLH|TOP3A|TELO2|FAN1|POLK|REV1|FANCI|PALB2|RMI1|FAAP100|POLN	-2.2	MyList
GO Biological Processes	19	GO:0071824	protein-DNA complex organization	19_GO:0009987 cellular process	-4.3	1.8	4.4	30238	252	2936	45	1.5	0.23	1060|1105|1106|1616|2972|3005|3006|3007|3008|3024|3148|4171|4609|5469|5893|6597|6599|6601|6603|6837|7343|8350|8357|8520|8971|9014|10001|10629|11176|23126|23421|23522|51053|54069|54454|55320|64105|64332|64425|81857|83860|90390|121504|196528|400569	CENPC|CHD1|CHD2|DAXX|BRF1|H1-0|H1-2|H1-3|H1-4|H1-1|HMGB2|MCM2|MYC|MED1|RAD52|SMARCA4|SMARCC1|SMARCC2|SMARCD2|MED22|UBTF|H3C1|H3C10|HAT1|H1-10|TAF1B|MED6|TAF6L|BAZ2A|POGZ|ITGB3BP|KAT6B|GMNN|MIS18A|ATAD2B|MIS18BP1|CENPK|NFKBIZ|POLR1E|MED25|TAF3|MED30|H4C16|ARID2|MED11	-2.2	MyList
KEGG Pathway	24	hsa03082	ATP-dependent chromatin remodeling		-4.3	2.3	4.6	30238	117	2936	26	0.89	0.17	605|2186|3012|6597|6599|6601|6603|8089|8295|8932|8969|9219|10445|11176|23506|53615|54556|54617|54815|55193|55257|57492|57634|80314|196528|404281	BCL7A|BPTF|H2AC8|SMARCA4|SMARCC1|SMARCC2|SMARCD2|YEATS4|TRRAP|MBD2|H2AC11|MTA2|MCRS1|BAZ2A|BICRAL|MBD3|ING3|INO80|GATAD2A|PBRM1|MRGBP|ARID1B|EP400|EPC1|ARID2|YY2	-2.2	MyList
GO Biological Processes	19	GO:0140014	mitotic nuclear division	19_GO:0009987 cellular process	-4.3	2	4.5	30238	172	2936	34	1.2	0.2	1060|3832|3834|5501|8086|9055|9150|9493|10274|10300|10464|10592|10600|11004|11065|23411|25836|29127|49856|54617|54908|55125|55143|55512|55844|56992|64105|79884|80346|92421|129563|144165|285643|348235	CENPC|KIF11|KIF25|PPP1CC|AAAS|PRC1|CTDP1|KIF23|STAG1|KATNB1|PIBF1|SMC2|USP16|KIF2C|UBE2C|SIRT1|NIPBL|RACGAP1|WRAP73|INO80|SPDL1|CEP192|CDCA8|SMPD3|PPP2R2D|KIF15|CENPK|MAP9|REEP4|CHMP4C|DIS3L2|PRICKLE1|KIF4B|SKA2	-2.2	MyList
Reactome Gene Sets	6	R-HSA-159227	Transport of the SLBP independent Mature mRNA		-4.3	3.6	5	30238	34	2936	12	0.41	0.12	4928|7175|8086|10482|23165|23225|23279|23511|53371|57122|129401|348995	NUP98|TPR|AAAS|NXF1|NUP205|NUP210|NUP160|NUP188|NUP54|NUP107|NUP35|NUP43	-2.2	MyList
GO Biological Processes	19	GO:0002758	innate immune response-activating signaling pathway	19_GO:0044419 biological process involved in interspecies interaction between organisms	-4.3	1.9	4.4	30238	216	2936	40	1.4	0.21	857|929|1654|3551|3654|3656|4615|4792|5094|5606|5608|5970|6397|6895|8915|9113|9447|9781|10212|10318|22841|23325|25921|29110|29126|51295|54606|54859|64332|80196|80216|81790|81926|84243|84937|90268|90864|92610|114548|253260	CAV1|CD14|DDX3X|IKBKB|IRAK1|IRAK2|MYD88|NFKBIA|PCBP2|MAP2K3|MAP2K6|RELA|SEC14L1|TARBP2|BCL10|LATS1|AIM2|RNF144A|DDX39A|TNIP1|RAB11FIP2|WASHC4|ZDHHC5|TBK1|CD274|ECSIT|DDX56|ELP6|NFKBIZ|RNF34|ALPK1|RNF170|ABHD17A|ZDHHC18|ZNRF1|OTULIN|SPSB3|TIFA|NLRP3|RICTOR	-2.2	MyList
Reactome Gene Sets	6	R-HSA-9705671	SARS-CoV-2 activates/modulates innate and adaptive immune responses		-4.2	2.2	4.5	30238	125	2936	27	0.92	0.18	3105|3106|3134|3455|3551|3654|3656|3716|4928|7175|7297|7555|8086|9632|23165|23225|23279|23511|23765|29110|53371|57122|84818|89122|114548|129401|348995	HLA-A|HLA-B|HLA-F|IFNAR2|IKBKB|IRAK1|IRAK2|JAK1|NUP98|TPR|TYK2|CNBP|AAAS|SEC24C|NUP205|NUP210|NUP160|NUP188|IL17RA|TBK1|NUP54|NUP107|IL17RC|TRIM4|NLRP3|NUP35|NUP43	-2.2	MyList
Reactome Gene Sets	6	R-HSA-6782315	tRNA modification in the nucleus and cytosol		-4.2	3.2	4.9	30238	45	2936	14	0.48	0.13	2058|51002|54802|54974|55644|57604|60487|63892|81605|84520|91801|113179|134637|152992	EPRS1|TPRKB|TRIT1|THG1L|OSGEP|TRMT9B|TRMT11|THADA|URM1|GON7|ALKBH8|ADAT3|ADAT2|TRMT44	-2.1	MyList
Reactome Gene Sets	6	R-HSA-4615885	SUMOylation of DNA replication proteins		-4.2	3.2	4.9	30238	45	2936	14	0.48	0.13	4928|5111|7150|7175|8086|23165|23225|23279|23511|53371|55143|57122|129401|348995	NUP98|PCNA|TOP1|TPR|AAAS|NUP205|NUP210|NUP160|NUP188|NUP54|CDCA8|NUP107|NUP35|NUP43	-2.1	MyList
KEGG Pathway	24	hsa02010	ABC transporters		-4.2	3.2	4.9	30238	45	2936	14	0.48	0.13	22|225|1672|6833|6890|6891|9619|10057|10347|10350|23457|23460|23461|64137	ABCB7|ABCD2|DEFB1|ABCC8|TAP1|TAP2|ABCG1|ABCC5|ABCA7|ABCA9|ABCB9|ABCA6|ABCA5|ABCG4	-2.1	MyList
GO Biological Processes	19	GO:0120032	regulation of plasma membrane bounded cell projection assembly	19_GO:0050789 regulation of biological process	-4.2	1.9	4.4	30238	210	2936	39	1.3	0.21	857|2048|4957|5290|7046|7226|9353|9662|9727|9742|9912|10198|10602|10806|10807|23300|23329|26051|49856|51057|51466|51735|51765|55329|55835|55909|55920|57451|57489|79598|79874|83478|84260|116840|116985|146057|153241|221908|100287171	CAV1|EPHB2|ODF2|PIK3CA|TGFBR1|TRPM2|SLIT2|CEP135|RAB11FIP3|IFT140|ARHGAP44|MPHOSPH9|CDC42EP3|SDCCAG8|ENTR1|ATMIN|TBC1D30|PPP1R16B|WRAP73|WDPCP|EVL|RAPGEF6|STK26|MNS1|CPAP|BIN3|RCC2|TENM2|ODF2L|CEP97|RABEP2|ARHGAP24|TCHP|CNTROB|ARAP1|TTBK2|CEP120|PPP1R35|WASHC1	-2.1	MyList
KEGG Pathway	24	hsa05200	Pathways in cancer		-4.2	1.5	4.2	30238	533	2936	80	2.7	0.3	107|109|114|367|578|595|816|818|836|898|1027|1286|1643|1909|2122|2252|2254|2271|2322|2323|2324|2784|2788|2952|3455|3551|3570|3575|3600|3601|3688|3716|3717|3827|3909|3910|3911|3915|4041|4149|4258|4286|4609|4616|4790|4792|4824|5290|5291|5292|5332|5366|5467|5743|5970|5979|6093|6199|6387|6774|6777|7046|7175|7186|7422|7424|7473|7704|8202|8323|8772|8817|9134|10018|10023|10587|23401|51426|91860|163688	ADCY1|ADCY3|ADCY8|AR|BAK1|CCND1|CAMK2B|CAMK2G|CASP3|CCNE1|CDKN1B|COL4A4|DDB2|EDNRA|MECOM|FGF7|FGF9|FH|FLT3|FLT3LG|FLT4|GNB3|GNG7|GSTT1|IFNAR2|IKBKB|IL6R|IL7R|IL15|IL15RA|ITGB1|JAK1|JAK2|KNG1|LAMA3|LAMA4|LAMA5|LAMC1|LRP5|MAX|MGST2|MITF|MYC|GADD45B|NFKB1|NFKBIA|NKX3-1|PIK3CA|PIK3CB|PIM1|PLCB4|PMAIP1|PPARD|PTGS2|RELA|RET|ROCK1|RPS6KB2|CXCL12|STAT3|STAT5B|TGFBR1|TPR|TRAF2|VEGFA|VEGFC|WNT3|ZBTB16|NCOA…	-2.1	MyList
GO Biological Processes	19	GO:0030308	negative regulation of cell growth	19_GO:0040007 growth	-4.2	2	4.4	30238	174	2936	34	1.2	0.2	1027|1601|1654|2258|3624|4879|5467|5802|5997|6597|7473|8751|9150|9353|9423|10013|10201|10399|23111|51447|54879|55054|55602|56981|57446|64175|65981|79960|80031|80128|84260|85004|131566|344901	CDKN1B|DAB2|DDX3X|FGF13|INHBA|NPPB|PPARD|PTPRS|RGS2|SMARCA4|WNT3|ADAM15|CTDP1|SLIT2|NTN1|HDAC6|NME6|RACK1|SPART|IP6K2|ST7L|ATG16L1|CDKN2AIP|PRDM11|NDRG3|P3H1|CAPRIN2|JADE1|SEMA6D|TRIM46|TCHP|RERG|DCBLD2|OSTN	-2.1	MyList
GO Biological Processes	19	GO:0007156	homophilic cell adhesion via plasma membrane adhesion molecules	19_GO:0009987 cellular process	-4.2	2	4.4	30238	167	2936	33	1.1	0.19	634|1005|1010|1826|1951|3688|5291|5310|5817|5979|8641|9499|11122|27328|54660|56099|56103|56108|56112|56122|56123|56124|56125|56143|56147|57453|83259|90952|91624|120114|133418|199731|222256	CEACAM1|CDH7|CDH12|DSCAM|CELSR3|ITGB1|PIK3CB|PKD1|PVR|RET|PCDHGB4|MYOT|PTPRT|PCDH11X|PCDHB18P|PCDHGB7|PCDHGB2|PCDHGA7|PCDHGA3|PCDHB14|PCDHB13|PCDHB12|PCDHB11|PCDHA5|PCDHA1|DSCAML1|PCDH11Y|ESAM|NEXN|FAT3|EMB|CADM4|CDHR3	-2.1	MyList
GO Biological Processes	19	GO:0019985	translesion synthesis	19_GO:0050896 response to stimulus	-4.2	4.1	5.1	30238	25	2936	10	0.34	0.11	5111|5424|5429|22890|51426|51455|83932|199990|201973|353497	PCNA|POLD1|POLH|ZBTB1|POLK|REV1|SPRTN|FAAP20|PRIMPOL|POLN	-2.1	MyList
GO Biological Processes	19	GO:0006417	regulation of translation	19_GO:0050789 regulation of biological process	-4.2	1.6	4.2	30238	476	2936	73	2.5	0.29	48|468|602|1153|1654|1656|1660|2058|2872|3002|3609|3646|3658|5562|5583|5813|5997|6134|6199|6451|6470|6895|7072|7175|7349|7555|7866|8893|9811|10128|10399|10600|10643|10988|23019|23178|23521|23645|25946|26058|26523|26986|27303|27327|29110|29904|51091|51334|54859|54956|55132|55337|55695|56648|57521|57721|65110|65981|79048|83939|84271|84335|84541|84919|90957|92170|92342|113251|143689|163255|192669|22…	ACO1|ATF4|BCL3|CIRBP|DDX3X|DDX6|DHX9|EPRS1|MKNK2|GZMB|ILF3|EIF3E|IREB2|PRKAA1|PRKCH|PURA|RGS2|RPL10|RPS6KB2|SH3BGRL|SHMT1|TARBP2|TIA1|TPR|UCN|CNBP|IFRD2|EIF2B5|CTIF|LRPPRC|RACK1|USP16|IGF2BP3|METAP2|CNOT1|PASK|RPL13A|PPP1R15A|ZNF385A|GIGYF2|AGO1|PABPC1|RBMS3|TNRC6A|TBK1|EEF2K|SEPSECS|PRR16|ELP6|PARP16|LARP1B|SHFL|NSUN5|EIF5A2|RPTOR|METTL14|UPF3A|CAPRIN2|SECISBP2|EIF2A|POLDIP3|AKT1S1|KBTBD8|PPP1R1…	-2.1	MyList
GO Biological Processes	19	GO:0035966	response to topologically incorrect protein	19_GO:0050896 response to stimulus	-4.2	2.1	4.4	30238	153	2936	31	1.1	0.19	468|578|595|857|1388|1616|3310|3316|3338|7494|8202|9063|9695|10013|22824|23071|23197|23411|51283|54788|54859|54956|55284|55432|58487|79094|79871|80279|80311|118424|153222	ATF4|BAK1|CCND1|CAV1|ATF6B|DAXX|HSPA6|HSPB2|DNAJC4|XBP1|NCOA3|PIAS2|EDEM1|HDAC6|HSPA4L|ERP44|FAF2|SIRT1|BFAR|DNAJB12|ELP6|PARP16|UBE2W|YOD1|CREBZF|CHAC1|RPAP2|CDK5RAP3|KLHL15|UBE2J2|CREBRF	-2.1	MyList
WikiPathways	27	WP5434	Cancer pathways		-4.2	1.6	4.2	30238	509	2936	77	2.6	0.29	107|109|114|367|578|595|816|818|836|898|1027|1286|1643|1909|2122|2271|2322|2323|2324|2784|2788|3455|3551|3570|3575|3600|3601|3688|3716|3717|3827|3909|3910|3911|3915|4041|4149|4258|4286|4485|4609|4616|4790|4792|4824|5290|5291|5292|5332|5366|5467|5743|5970|5979|6093|6199|6387|6774|6777|7046|7175|7186|7422|7424|7473|7704|8202|8323|8772|9134|10018|10023|10587|23401|51426|91860|163688	ADCY1|ADCY3|ADCY8|AR|BAK1|CCND1|CAMK2B|CAMK2G|CASP3|CCNE1|CDKN1B|COL4A4|DDB2|EDNRA|MECOM|FH|FLT3|FLT3LG|FLT4|GNB3|GNG7|IFNAR2|IKBKB|IL6R|IL7R|IL15|IL15RA|ITGB1|JAK1|JAK2|KNG1|LAMA3|LAMA4|LAMA5|LAMC1|LRP5|MAX|MGST2|MITF|MST1|MYC|GADD45B|NFKB1|NFKBIA|NKX3-1|PIK3CA|PIK3CB|PIM1|PLCB4|PMAIP1|PPARD|PTGS2|RELA|RET|ROCK1|RPS6KB2|CXCL12|STAT3|STAT5B|TGFBR1|TPR|TRAF2|VEGFA|VEGFC|WNT3|ZBTB16|NCOA3|FZD6|FADD…	-2.1	MyList
Canonical Pathways	11	M3008	NABA ECM GLYCOPROTEINS		-4.2	1.9	4.3	30238	196	2936	37	1.3	0.21	1805|1842|1893|2200|2621|3483|3485|3486|3491|3909|3910|3911|3915|4238|5118|7007|7784|7837|8292|8785|9353|9423|26577|55203|64094|79812|79875|81556|83690|84034|90187|115908|203190|221806|255743|340419|347252	DPT|ECM2|ECM1|FBN1|GAS6|IGFALS|IGFBP2|IGFBP3|CCN1|LAMA3|LAMA4|LAMA5|LAMC1|MFAP3|PCOLCE|TECTA|ZP3|PXDN|COLQ|MATN4|SLIT2|NTN1|PCOLCE2|LGI2|SMOC2|MMRN2|THSD4|INTS14|CRISPLD1|EMILIN2|EMILIN3|CTHRC1|LGI3|VWDE|NPNT|RSPO2|IGFBPL1	-2.1	MyList
GO Biological Processes	19	GO:0048736	appendage development	19_GO:0032502 developmental process	-4.2	1.9	4.3	30238	196	2936	37	1.3	0.21	578|775|860|2254|2591|4041|4882|5089|5469|5564|5916|6468|7473|7700|7704|8323|8434|9742|10018|25836|26005|51057|51542|55212|57728|65057|79659|83999|126695|140467|144165|145173|146057|340419|494470|642658|100131390	BAK1|CACNA1C|RUNX2|FGF9|GALNT3|LRP5|NPR2|PBX2|MED1|PRKAB1|RARG|FBXW4|WNT3|ZNF141|ZBTB16|FZD6|RECK|IFT140|BCL2L11|NIPBL|C2CD3|WDPCP|VPS54|BBS7|WDR19|ACD|DYNC2H1|KREMEN1|KDF1|ZNF358|PRICKLE1|B3GLCT|TTBK2|RSPO2|ARK2C|SCX|SP9	-2.1	MyList
GO Biological Processes	19	GO:0060173	limb development	19_GO:0032502 developmental process	-4.2	1.9	4.3	30238	196	2936	37	1.3	0.21	578|775|860|2254|2591|4041|4882|5089|5469|5564|5916|6468|7473|7700|7704|8323|8434|9742|10018|25836|26005|51057|51542|55212|57728|65057|79659|83999|126695|140467|144165|145173|146057|340419|494470|642658|100131390	BAK1|CACNA1C|RUNX2|FGF9|GALNT3|LRP5|NPR2|PBX2|MED1|PRKAB1|RARG|FBXW4|WNT3|ZNF141|ZBTB16|FZD6|RECK|IFT140|BCL2L11|NIPBL|C2CD3|WDPCP|VPS54|BBS7|WDR19|ACD|DYNC2H1|KREMEN1|KDF1|ZNF358|PRICKLE1|B3GLCT|TTBK2|RSPO2|ARK2C|SCX|SP9	-2.1	MyList
GO Biological Processes	19	GO:0071025	RNA surveillance	19_GO:0009987 cellular process	-4.2	3.3	4.9	30238	40	2936	13	0.44	0.12	1797|6832|22894|23211|26512|55656|55756|57117|57508|79034|79798|81556|84186	DXO|SUPV3L1|DIS3|ZC3H4|INTS6|INTS8|INTS9|INTS12|INTS2|INTS15|ARMC5|INTS14|ZCCHC7	-2.1	MyList
Reactome Gene Sets	6	R-HSA-159230	Transport of the SLBP Dependant Mature mRNA		-4.2	3.5	4.9	30238	35	2936	12	0.41	0.12	4928|7175|8086|10482|23165|23225|23279|23511|53371|57122|129401|348995	NUP98|TPR|AAAS|NXF1|NUP205|NUP210|NUP160|NUP188|NUP54|NUP107|NUP35|NUP43	-2.1	MyList
GO Biological Processes	19	GO:0070507	regulation of microtubule cytoskeleton organization	19_GO:0050789 regulation of biological process	-4.2	2	4.4	30238	168	2936	33	1.1	0.19	636|1027|1946|2258|4204|5310|5562|6093|6314|7175|10013|10142|10300|10460|23384|26054|26586|27124|54930|55755|55835|57606|79598|79884|79929|80127|89927|92421|93323|115106|126731|146057|348235	BICD1|CDKN1B|EFNA5|FGF13|MECP2|PKD1|PRKAA1|ROCK1|ATXN7|TPR|HDAC6|AKAP9|KATNB1|TACC3|SPECC1L|SENP6|CKAP2|INPP5J|HAUS4|CDK5RAP2|CPAP|SLAIN2|CEP97|MAP9|MAP6D1|BBOF1|BMERB1|CHMP4C|HAUS8|HAUS1|CCSAP|TTBK2|SKA2	-2.1	MyList
GO Biological Processes	19	GO:0042886	amide transport	19_GO:0051179 localization	-4.2	2.1	4.4	30238	154	2936	31	1.1	0.19	225|818|1908|4547|5455|6890|6891|8620|8884|9197|9218|9230|9699|10057|10478|10560|10815|22841|23457|27433|30835|51167|55088|55512|84725|84976|92745|121260|130399|139760|387597	ABCD2|CAMK2G|EDN3|MTTP|POU3F3|TAP1|TAP2|NPFF|SLC5A6|SLC33A1|VAPA|RAB11B|RIMS2|ABCC5|SLC25A17|SLC19A2|CPLX1|RAB11FIP2|ABCB9|TOR2A|CD209|CYB5R4|CCDC186|SMPD3|PLEKHA8|DISP1|SLC38A5|SLC15A4|ACVR1C|GPR119|ILDR2	-2.1	MyList
GO Biological Processes	19	GO:0002253	activation of immune response	19_GO:0002376 immune system process	-4.1	1.6	4.1	30238	471	2936	72	2.5	0.29	629|785|857|868|929|1240|1654|2822|3075|3105|3115|3551|3654|3656|4277|4615|4790|4792|5094|5199|5290|5606|5608|5970|6397|6895|8893|8915|9113|9447|9781|10212|10318|10384|10385|10432|10451|10603|10616|10878|10892|11118|11120|22841|23304|23325|25921|27040|29110|29126|51279|51295|54606|54859|55269|57169|64332|80196|80216|81790|81926|84243|84937|85364|90268|90864|92610|114548|149041|150771|163486|253260	CFB|CACNB4|CAV1|CBLB|CD14|CMKLR1|DDX3X|GPLD1|CFH|HLA-A|HLA-DPB1|IKBKB|IRAK1|IRAK2|MICB|MYD88|NFKB1|NFKBIA|PCBP2|CFP|PIK3CA|MAP2K3|MAP2K6|RELA|SEC14L1|TARBP2|EIF2B5|BCL10|LATS1|AIM2|RNF144A|DDX39A|TNIP1|BTN3A3|BTN2A2|RBM14|VAV3|SH2B2|RBCK1|CFHR3|MALT1|BTN3A2|BTN2A1|RAB11FIP2|UBR2|WASHC4|ZDHHC5|LAT|TBK1|CD274|C1RL|ECSIT|DDX56|ELP6|PSPC1|ZNFX1|NFKBIZ|RNF34|ALPK1|RNF170|ABHD17A|ZDHHC18|ZNRF1|ZCCHC3|O…	-2.1	MyList
GO Biological Processes	19	GO:0006400	tRNA modification	19_GO:0009987 cellular process	-4.1	2.4	4.5	30238	94	2936	22	0.75	0.16	27304|51002|51091|51531|54802|54859|54974|55644|55687|57604|63892|64118|64172|80745|81605|84520|91801|134637|144233|152992|285605|441250	MOCS3|TPRKB|SEPSECS|TRMO|TRIT1|ELP6|THG1L|OSGEP|TRMU|TRMT9B|THADA|DUS1L|OSGEPL1|THUMPD2|URM1|GON7|ALKBH8|ADAT2|BCDIN3D|TRMT44|DTWD2|TYW1B	-2.1	MyList
GO Biological Processes	19	GO:0031507	heterochromatin formation	19_GO:0048519 negative regulation of biological process	-4.1	2.1	4.3	30238	155	2936	31	1.1	0.19	1788|2146|3005|3006|3012|4204|6597|8085|8520|8932|8969|9425|10155|11176|23304|23347|23378|23411|25792|51132|53615|54069|55196|55320|56165|57169|64783|79813|84444|90853|143689	DNMT3A|EZH2|H1-0|H1-2|H2AC8|MECP2|SMARCA4|KMT2D|HAT1|MBD2|H2AC11|CDYL|TRIM28|BAZ2A|UBR2|SMCHD1|RRP8|SIRT1|CIZ1|RLIM|MBD3|MIS18A|RESF1|MIS18BP1|TDRD1|ZNFX1|RBM15|EHMT1|DOT1L|SPOCD1|PIWIL4	-2.1	MyList
GO Biological Processes	19	GO:0042325	regulation of phosphorylation	19_GO:0050789 regulation of biological process	-4.1	1.6	4.1	30238	431	2936	67	2.3	0.28	114|580|634|904|1027|1826|1843|1946|2074|2146|2200|2252|2322|2324|2621|3084|3486|3600|3623|3624|3717|3791|4176|4485|5292|5329|5606|5771|5871|6895|6899|7186|7405|7422|7494|7564|8817|8877|8915|9113|9134|9353|9655|10399|10464|10795|11116|11329|23411|26524|27040|29950|29997|51149|54757|55693|57214|57732|64853|65267|80279|84335|84919|92335|199731|221927|285489	ADCY8|BARD1|CEACAM1|CCNT1|CDKN1B|DSCAM|DUSP1|EFNA5|ERCC6|EZH2|FBN1|FGF7|FLT3|FLT4|GAS6|NRG1|IGFBP3|IL15|INHA|INHBA|JAK2|KDR|MCM7|MST1|PIM1|PLAUR|MAP2K3|PTPN2|MAP4K2|TARBP2|TBX1|TRAF2|UVRAG|VEGFA|XBP1|ZNF16|FGF18|SPHK1|BCL10|LATS1|CCNE2|SLIT2|SOCS5|RACK1|PIBF1|ZNF268|CEP43|STK38|SIRT1|LATS2|LAT|SERTAD1|NOP53|MRNIP|FAM20A|KDM4D|CEMIP|ZFYVE28|AIDA|WNK3|CDK5RAP3|AKT1S1|PPP1R15B|STRADA|CADM4|BRAT1|DOK7	-2.1	MyList
Reactome Gene Sets	6	R-HSA-9006925	Intracellular signaling by second messengers		-4.1	1.7	4.2	30238	304	2936	51	1.7	0.24	107|109|114|156|816|818|1027|1912|1958|2122|2146|2252|2254|2322|2323|3084|3164|3556|3643|3654|3667|4615|5290|5291|5528|5576|5613|5704|6015|6199|6801|8817|8975|9219|9542|9861|11060|23608|26523|27327|51564|53615|54815|57521|64223|84232|84335|117145|153129|192669|253260	ADCY1|ADCY3|ADCY8|GRK2|CAMK2B|CAMK2G|CDKN1B|PHC2|EGR1|MECOM|EZH2|FGF7|FGF9|FLT3|FLT3LG|NRG1|NR4A1|IL1RAP|INSR|IRAK1|IRS1|MYD88|PIK3CA|PIK3CB|PPP2R5D|PRKAR2A|PRKX|PSMC4|RING1|RPS6KB2|STRN|FGF18|USP13|MTA2|NRG2|PSMD6|WWP2|MKRN1|AGO1|TNRC6A|HDAC7|MBD3|GATAD2A|RPTOR|MLST8|MAF1|AKT1S1|THEM4|SLC38A9|AGO3|RICTOR	-2.1	MyList
GO Biological Processes	19	GO:0060491	regulation of cell projection assembly	19_GO:0050789 regulation of biological process	-4.1	1.9	4.3	30238	213	2936	39	1.3	0.21	857|2048|4957|5290|7046|7226|9353|9662|9727|9742|9912|10198|10602|10806|10807|23300|23329|26051|49856|51057|51466|51735|51765|55329|55835|55909|55920|57451|57489|79598|79874|83478|84260|116840|116985|146057|153241|221908|100287171	CAV1|EPHB2|ODF2|PIK3CA|TGFBR1|TRPM2|SLIT2|CEP135|RAB11FIP3|IFT140|ARHGAP44|MPHOSPH9|CDC42EP3|SDCCAG8|ENTR1|ATMIN|TBC1D30|PPP1R16B|WRAP73|WDPCP|EVL|RAPGEF6|STK26|MNS1|CPAP|BIN3|RCC2|TENM2|ODF2L|CEP97|RABEP2|ARHGAP24|TCHP|CNTROB|ARAP1|TTBK2|CEP120|PPP1R35|WASHC1	-2.1	MyList
GO Biological Processes	19	GO:0031401	positive regulation of protein modification process	19_GO:0048518 positive regulation of biological process	-4.1	1.6	4.1	30238	375	2936	60	2	0.26	114|857|868|1654|1946|1958|2074|2146|2200|2252|2322|2324|2621|3084|3600|3717|3791|5292|5329|5606|5871|6899|7186|7321|7422|7494|8817|8877|8915|9759|10318|10399|10464|10795|10892|11065|22976|23181|23411|23551|27040|29997|51149|54757|55208|55215|57214|65267|79058|80279|83932|91947|92335|120892|139285|144165|221927|258010|285489|285671	ADCY8|CAV1|CBLB|DDX3X|EFNA5|EGR1|ERCC6|EZH2|FBN1|FGF7|FLT3|FLT4|GAS6|NRG1|IL15|JAK2|KDR|PIM1|PLAUR|MAP2K3|MAP4K2|TBX1|TRAF2|UBE2D1|VEGFA|XBP1|FGF18|SPHK1|BCL10|HDAC4|TNIP1|RACK1|PIBF1|ZNF268|MALT1|UBE2C|PAXIP1|DIP2A|SIRT1|RASD2|LAT|NOP53|MRNIP|FAM20A|DCUN1D2|FANCI|CEMIP|WNK3|ASPSCR1|CDK5RAP3|SPRTN|ARRDC4|STRADA|LRRK2|AMER1|PRICKLE1|BRAT1|SVIP|DOK7|RNF180	-2.1	MyList
WikiPathways	27	WP5234	Bardet Biedl syndrome		-4.1	2.5	4.5	30238	88	2936	21	0.72	0.16	4750|5310|5311|9742|10806|23432|28981|51057|51259|55112|55212|57728|79659|79738|79809|95681|112752|132320|167691|200894|284086	NEK1|PKD1|PKD2|IFT140|SDCCAG8|GPR161|IFT81|WDPCP|TMEM216|DYNC2I1|BBS7|WDR19|DYNC2H1|BBS10|TTC21B|CEP41|IFT43|SCLT1|LCA5|ARL13B|NEK8	-2.1	MyList
Reactome Gene Sets	6	R-HSA-3371556	Cellular response to heat stress		-4.1	2.5	4.5	30238	88	2936	21	0.72	0.16	816|818|3310|4928|7175|8086|10013|22824|23165|23225|23279|23411|23511|51182|53371|57122|57521|64223|84335|129401|348995	CAMK2B|CAMK2G|HSPA6|NUP98|TPR|AAAS|HDAC6|HSPA4L|NUP205|NUP210|NUP160|SIRT1|NUP188|HSPA14|NUP54|NUP107|RPTOR|MLST8|AKT1S1|NUP35|NUP43	-2.1	MyList
GO Biological Processes	19	GO:0048667	cell morphogenesis involved in neuron differentiation	19_GO:0032502 developmental process	-4.1	1.6	4.1	30238	465	2936	71	2.4	0.28	107|473|1826|1908|1909|1943|1946|1951|2048|3688|3798|3799|3800|3975|3983|4205|4882|5979|6324|6387|6477|6905|7007|7204|7422|7473|7804|8153|8482|8997|9024|9331|9353|9423|9499|9723|10013|10083|10371|11313|22865|22903|23111|23181|23237|23334|23767|51057|51466|53942|54437|55054|56978|57453|57498|57715|57731|59352|66008|80031|80128|84612|84879|90990|91624|113246|120114|133418|144165|170961|494470	ADCY1|RERE|DSCAM|EDN3|EDNRA|EFNA2|EFNA5|CELSR3|EPHB2|ITGB1|KIF5A|KIF5B|KIF5C|LHX1|ABLIM1|MEF2A|NPR2|RET|SCN1B|CXCL12|SIAH1|TBCE|TECTA|TRIO|VEGFA|WNT3|LRP8|RND2|SEMA7A|KALRN|BRSK2|B4GALT6|SLIT2|NTN1|MYOT|SEMA3E|HDAC6|USH1C|SEMA3A|LYPLA2|SLITRK3|BTBD3|SPART|DIP2A|ARC|SZT2|FLRT3|WDPCP|EVL|CNTN5|SEMA5B|ATG16L1|PRDM8|DSCAML1|KIDINS220|SEMA4G|SPTBN4|LGR6|TRAK2|SEMA6D|TRIM46|PARD6B|MFSD2A|KIFC2|NEXN|C12…	-2	MyList
GO Biological Processes	19	GO:0006391	transcription initiation at mitochondrial promoter	19_GO:0009987 cellular process	-4.1	10	6.1	30238	4	2936	4	0.14	0.068	5442|7019|51106|64216	POLRMT|TFAM|TFB1M|TFB2M	-2	MyList
KEGG Pathway	24	hsa03013	Nucleocytoplasmic transport		-4.1	2.3	4.4	30238	108	2936	24	0.82	0.17	3842|4928|5411|7175|8086|8563|10482|11269|23165|23225|23279|23511|23534|23633|51068|51808|53371|57122|64328|64901|65110|79711|129401|348995	TNPO1|NUP98|PNN|TPR|AAAS|THOC5|NXF1|DDX19B|NUP205|NUP210|NUP160|NUP188|TNPO3|KPNA6|NMD3|PHAX|NUP54|NUP107|XPO4|RANBP17|UPF3A|IPO4|NUP35|NUP43	-2	MyList
GO Biological Processes	19	GO:0043484	regulation of RNA splicing	19_GO:0050789 regulation of biological process	-4	1.9	4.2	30238	192	2936	36	1.2	0.2	1153|1195|1198|4928|6207|6314|6426|7072|8295|9584|9904|10150|10179|10432|10629|10659|10922|22938|23210|51574|54407|55082|55147|55544|55578|57018|64783|65110|80745|84530|84872|93624|146713|246744|387597|728642	CIRBP|CLK1|CLK3|NUP98|RPS13|ATXN7|SRSF1|TIA1|TRRAP|RBM39|RBM19|MBNL2|RBM7|RBM14|TAF6L|CELF2|FASTK|SNW1|JMJD6|LARP7|SLC38A2|ARGLU1|RBM23|RBM38|SUPT20H|CCNL1|RBM15|UPF3A|THUMPD2|SRRM4|ZC3H10|TADA2B|RBFOX3|STH|ILDR2|CDK11A	-2	MyList
GO Biological Processes	19	GO:0007099	centriole replication	19_GO:0009987 cellular process	-4	4	5	30238	26	2936	10	0.34	0.11	9662|22995|26005|55125|55755|55835|80817|116840|197335|284001	CEP135|CEP152|C2CD3|CEP192|CDK5RAP2|CPAP|CEP44|CNTROB|WDR90|CCDC57	-2	MyList
GO Biological Processes	19	GO:0032816	positive regulation of natural killer cell activation	19_GO:0002376 immune system process	-4	4	5	30238	26	2936	10	0.34	0.11	2323|2621|3600|3601|3717|6777|7297|22890|23521|388552	FLT3LG|GAS6|IL15|IL15RA|JAK2|STAT5B|TYK2|ZBTB1|RPL13A|BLOC1S3	-2	MyList
GO Biological Processes	19	GO:0071027	nuclear RNA surveillance	19_GO:0009987 cellular process	-4	3.4	4.8	30238	36	2936	12	0.41	0.12	1797|22894|23211|26512|55656|55756|57117|57508|79034|79798|81556|84186	DXO|DIS3|ZC3H4|INTS6|INTS8|INTS9|INTS12|INTS2|INTS15|ARMC5|INTS14|ZCCHC7	-2	MyList
GO Biological Processes	19	GO:0006403	RNA localization	19_GO:0051179 localization	-4	1.9	4.2	30238	185	2936	35	1.2	0.2	636|1660|3800|4928|6426|7175|8086|8563|8939|10128|10212|10482|10643|11269|23165|23225|23237|23279|23293|23381|23511|25946|51602|51808|53371|57122|57721|64901|65110|84271|129401|144983|155435|348995|643136	BICD1|DHX9|KIF5C|NUP98|SRSF1|TPR|AAAS|THOC5|FUBP3|LRPPRC|DDX39A|NXF1|IGF2BP3|DDX19B|NUP205|NUP210|ARC|NUP160|SMG6|SMG5|NUP188|ZNF385A|NOP58|PHAX|NUP54|NUP107|METTL14|RANBP17|UPF3A|POLDIP3|NUP35|HNRNPA1L2|RBM33|NUP43|ZC3H11B	-2	MyList
GO Biological Processes	19	GO:0032535	regulation of cellular component size	19_GO:0065007 biological regulation	-4	1.7	4.1	30238	361	2936	58	2	0.26	118|1826|1946|2258|2784|2803|3575|3783|4703|5290|5802|5916|5979|6344|6387|6710|7161|7349|7422|7473|8153|8482|9113|9175|9353|9423|9990|10013|10083|10371|10451|10602|23111|23384|23499|23616|51330|51332|51334|51466|51571|54961|57521|57731|64223|65267|79714|80031|80128|84335|84561|90952|130271|163782|196527|253260|253725|256949	ADD1|DSCAM|EFNA5|FGF13|GNB3|GOLGA4|IL7R|KCNN4|NEB|PIK3CA|PTPRS|RARG|RET|SCTR|CXCL12|SPTB|TP73|UCN|VEGFA|WNT3|RND2|SEMA7A|LATS1|MAP3K13|SLIT2|NTN1|SLC12A6|HDAC6|USH1C|SEMA3A|VAV3|CDC42EP3|SPART|SPECC1L|MACF1|SH3BP1|TNFRSF12A|SPTBN5|PRR16|EVL|CYRIB|SSH3|RPTOR|SPTBN4|MLST8|WNK3|CCDC51|SEMA6D|TRIM46|AKT1S1|SLC12A8|ESAM|PLEKHH2|KANK4|ANO6|RICTOR|WASHC2C|KANK3	-2	MyList
GO Biological Processes	19	GO:0051640	organelle localization	19_GO:0051179 localization	-4	1.5	4	30238	557	2936	82	2.8	0.3	81|636|1060|1113|3688|3745|3798|3799|3800|3834|4205|4599|4928|5189|5310|5871|7405|8541|8825|9218|9230|9321|9423|9482|9699|9727|9751|10013|10128|10142|10300|10312|10460|10464|10579|10597|10867|11004|23207|23411|25900|27040|30850|51068|51112|53917|54908|55088|55143|55166|55212|55638|55669|55686|55755|55823|55930|56776|57488|66008|79083|79648|80128|80179|84080|84501|84709|90990|92421|92558|93664|118…	ACTN4|BICD1|CENPC|CHGA|ITGB1|KCNB1|KIF5A|KIF5B|KIF5C|KIF25|MEF2A|MX1|NUP98|PEX1|PKD1|MAP4K2|UVRAG|PPFIA3|LIN7A|VAPA|RAB11B|TRIP11|NTN1|STX8|RIMS2|RAB11FIP3|SNPH|HDAC6|LRPPRC|AKAP9|KATNB1|TCIRG1|TACC3|PIBF1|TACC2|TRAPPC2B|TSPAN9|KIF2C|PLEKHM2|SIRT1|IFFO1|LAT|CDR2L|NMD3|TRAPPC12|RAB24|SPDL1|CCDC186|CDCA8|CENPQ|BBS7|SYBU|MFN1|MREG|CDK5RAP2|VPS11|MYO5C|FMN2|ESYT2|TRAK2|MLPH|MCPH1|TRIM46|MYO19|ENKD1|S…	-2	MyList
Canonical Pathways	11	M5884	NABA CORE MATRISOME		-4	1.8	4.2	30238	275	2936	47	1.6	0.23	176|1286|1289|1294|1302|1305|1310|1805|1842|1893|2200|2621|3483|3485|3486|3491|3909|3910|3911|3915|4238|5118|7007|7784|7837|8292|8785|9353|9423|9806|26577|50939|55203|64094|79812|79875|81556|83690|84034|90187|115908|169044|203190|221806|255743|340419|347252	ACAN|COL4A4|COL5A1|COL7A1|COL11A2|COL13A1|COL19A1|DPT|ECM2|ECM1|FBN1|GAS6|IGFALS|IGFBP2|IGFBP3|CCN1|LAMA3|LAMA4|LAMA5|LAMC1|MFAP3|PCOLCE|TECTA|ZP3|PXDN|COLQ|MATN4|SLIT2|NTN1|SPOCK2|PCOLCE2|IMPG2|LGI2|SMOC2|MMRN2|THSD4|INTS14|CRISPLD1|EMILIN2|EMILIN3|CTHRC1|COL22A1|LGI3|VWDE|NPNT|RSPO2|IGFBPL1	-2	MyList
Reactome Gene Sets	6	R-HSA-168271	Transport of Ribonucleoproteins into the Host Nucleus		-4	3.7	4.8	30238	31	2936	11	0.37	0.11	4928|7175|8086|23165|23225|23279|23511|53371|57122|129401|348995	NUP98|TPR|AAAS|NUP205|NUP210|NUP160|NUP188|NUP54|NUP107|NUP35|NUP43	-2	MyList
Reactome Gene Sets	6	R-HSA-5619107	Defective TPR may confer susceptibility towards thyroid papillary carcinoma (TPC)		-4	3.7	4.8	30238	31	2936	11	0.37	0.11	4928|7175|8086|23165|23225|23279|23511|53371|57122|129401|348995	NUP98|TPR|AAAS|NUP205|NUP210|NUP160|NUP188|NUP54|NUP107|NUP35|NUP43	-2	MyList
Reactome Gene Sets	6	R-HSA-168333	NEP/NS2 Interacts with the Cellular Export Machinery		-4	3.7	4.8	30238	31	2936	11	0.37	0.11	4928|7175|8086|23165|23225|23279|23511|53371|57122|129401|348995	NUP98|TPR|AAAS|NUP205|NUP210|NUP160|NUP188|NUP54|NUP107|NUP35|NUP43	-2	MyList
Reactome Gene Sets	6	R-HSA-170822	Regulation of Glucokinase by Glucokinase Regulatory Protein		-4	3.7	4.8	30238	31	2936	11	0.37	0.11	4928|7175|8086|23165|23225|23279|23511|53371|57122|129401|348995	NUP98|TPR|AAAS|NUP205|NUP210|NUP160|NUP188|NUP54|NUP107|NUP35|NUP43	-2	MyList
GO Biological Processes	19	GO:0051056	regulation of small GTPase mediated signal transduction	19_GO:0050896 response to stimulus	-4	1.7	4.1	30238	314	2936	52	1.8	0.24	27|2048|2828|3688|4168|5291|5863|5923|7052|7074|7204|8997|9267|9353|9649|9743|9815|9909|9912|10251|10451|10564|22821|23263|23370|23380|23616|26230|29127|50619|50937|51306|51571|55160|55667|55738|56882|57148|57186|57480|64333|83478|84253|84952|116985|199731|202243|221002|253959|285489|440073|440730	ABL2|EPHB2|GPR4|ITGB1|MCF2|PIK3CB|RGL2|RASGRF1|TGM2|TIAM1|TRIO|KALRN|CYTH1|SLIT2|RALGPS1|ARHGAP32|GIT2|DENND4B|ARHGAP44|SPRY3|VAV3|ARFGEF2|RASA3|MCF2L|ARHGEF18|SRGAP2|SH3BP1|TIAM2|RACGAP1|DEF6|CDON|FAM13B|CYRIB|ARHGEF10L|DENND4C|ARFGAP1|CDC42SE1|RALGAPB|RALGAPA2|PLEKHG1|ARHGAP9|ARHGAP24|GARNL3|CGNL1|ARAP1|CADM4|CCDC125|RASGEF1A|RALGAPA1|DOK7|IQSEC3|TRIM67	-2	MyList
Reactome Gene Sets	6	R-HSA-9717189	Sensory perception of taste		-4	3.1	4.7	30238	47	2936	14	0.48	0.13	2784|2914|6324|6330|50838|50839|50840|54429|54795|259289|259290|259293|259295|259296	GNB3|GRM4|SCN1B|SCN4B|TAS2R13|TAS2R10|TAS2R14|TAS2R5|TRPM4|TAS2R43|TAS2R31|TAS2R30|TAS2R20|TAS2R50	-2	MyList
GO Biological Processes	19	GO:0045727	positive regulation of translation	19_GO:0048518 positive regulation of biological process	-4	2	4.3	30238	164	2936	32	1.1	0.19	602|1153|1654|1660|3646|5562|5583|6199|6451|6895|7349|7555|8893|9811|10600|23178|23645|26986|27303|29110|51334|55132|55695|56648|57521|57721|65110|84271|84335|90957|113251|220441	BCL3|CIRBP|DDX3X|DHX9|EIF3E|PRKAA1|PRKCH|RPS6KB2|SH3BGRL|TARBP2|UCN|CNBP|EIF2B5|CTIF|USP16|PASK|PPP1R15A|PABPC1|RBMS3|TBK1|PRR16|LARP1B|NSUN5|EIF5A2|RPTOR|METTL14|UPF3A|POLDIP3|AKT1S1|DHX57|LARP4|RNF152	-2	MyList
GO Biological Processes	19	GO:0050658	RNA transport	19_GO:0051179 localization	-4	2	4.3	30238	157	2936	31	1.1	0.19	1660|3800|4928|6426|7175|8086|8563|10128|10212|10482|10643|11269|23165|23225|23237|23279|23293|23381|23511|51808|53371|57122|57721|64901|65110|84271|129401|144983|155435|348995|643136	DHX9|KIF5C|NUP98|SRSF1|TPR|AAAS|THOC5|LRPPRC|DDX39A|NXF1|IGF2BP3|DDX19B|NUP205|NUP210|ARC|NUP160|SMG6|SMG5|NUP188|PHAX|NUP54|NUP107|METTL14|RANBP17|UPF3A|POLDIP3|NUP35|HNRNPA1L2|RBM33|NUP43|ZC3H11B	-2	MyList
WikiPathways	27	WP4630	Measles virus infection		-4	2.1	4.3	30238	136	2936	28	0.95	0.18	578|595|836|868|898|1027|3310|3455|3551|3654|3716|4599|4615|4790|4792|5290|5291|5970|6774|6777|7161|7297|8717|8772|9134|10399|29110|30835	BAK1|CCND1|CASP3|CBLB|CCNE1|CDKN1B|HSPA6|IFNAR2|IKBKB|IRAK1|JAK1|MX1|MYD88|NFKB1|NFKBIA|PIK3CA|PIK3CB|RELA|STAT3|STAT5B|TP73|TYK2|TRADD|FADD|CCNE2|RACK1|TBK1|CD209	-2	MyList
GO Biological Processes	19	GO:1902115	regulation of organelle assembly	19_GO:0050789 regulation of biological process	-4	1.8	4.2	30238	238	2936	42	1.4	0.22	2048|3556|4591|4957|5562|5802|7175|8027|9113|9662|9727|9742|9924|10198|10432|10806|10807|23019|23300|23329|26054|49856|51057|51112|55254|55329|55755|55823|55835|57489|79598|79874|84260|92421|116840|120892|126731|144165|146057|153241|221908|246175	EPHB2|IL1RAP|TRIM37|ODF2|PRKAA1|PTPRS|TPR|STAM|LATS1|CEP135|RAB11FIP3|IFT140|PAN2|MPHOSPH9|RBM14|SDCCAG8|ENTR1|CNOT1|ATMIN|TBC1D30|SENP6|WRAP73|WDPCP|TRAPPC12|TMEM39A|MNS1|CDK5RAP2|VPS11|CPAP|ODF2L|CEP97|RABEP2|TCHP|CHMP4C|CNTROB|LRRK2|CCSAP|PRICKLE1|TTBK2|CEP120|PPP1R35|CNOT6L	-2	MyList
GO Biological Processes	19	GO:0031123	RNA 3'-end processing	19_GO:0009987 cellular process	-4	2.4	4.4	30238	96	2936	22	0.75	0.16	1478|6832|10978|23248|23283|23318|26512|29894|51574|55139|55149|55339|55596|55656|55756|57117|57508|64895|81556|114034|123169|255374	CSTF2|SUPV3L1|CLP1|RPRD2|CSTF2T|TUT4|INTS6|CPSF1|LARP7|ANKZF1|MTPAP|WDR33|ZCCHC8|INTS8|INTS9|INTS12|INTS2|PAPOLG|INTS14|TOE1|LEO1|MBLAC1	-2	MyList
GO Biological Processes	19	GO:1901987	regulation of cell cycle phase transition	19_GO:0050789 regulation of biological process	-4	1.6	4	30238	468	2936	71	2.4	0.28	90|580|595|605|785|898|1027|1112|1654|1763|1843|2074|2146|2177|3624|4140|5218|5310|5311|5514|6240|6419|6597|6599|6601|6603|7175|7564|8462|8899|9134|9575|9656|9894|10385|10926|11065|11329|22976|23276|25988|26058|27085|29945|29997|51149|51720|54617|54908|55143|55193|55755|55835|55904|55920|56658|57492|57521|57646|65975|79027|79960|80279|84444|84936|92421|126520|131601|165918|196528|255374	ACVR1|BARD1|CCND1|BCL7A|CACNB4|CCNE1|CDKN1B|FOXN3|DDX3X|DNA2|DUSP1|ERCC6|EZH2|FANCD2|INHBA|MARK3|CDK14|PKD1|PKD2|PPP1R10|RRM1|SETMAR|SMARCA4|SMARCC1|SMARCC2|SMARCD2|TPR|ZNF16|KLF11|PRP4K|CCNE2|CLOCK|MDC1|TELO2|BTN2A2|DBF4|UBE2C|STK38|PAXIP1|KLHL18|HINFP|GIGYF2|MTBP|ANAPC4|NOP53|MRNIP|UIMC1|INO80|SPDL1|CDCA8|PBRM1|CDK5RAP2|CPAP|KMT2E|RCC2|TRIM39|ARID1B|RPTOR|USP28|STK33|ZNF655|JADE1|CDK5RAP3|DOT1L…	-2	MyList
GO Biological Processes	19	GO:0007018	microtubule-based movement	19_GO:0009987 cellular process	-4	1.6	4	30238	460	2936	70	2.4	0.28	109|636|3798|3799|3800|3801|3832|3834|3895|5813|6103|7110|8382|9493|9727|9742|10013|10128|10233|10300|11004|11159|22994|23093|25981|26206|27148|28981|30850|51057|55054|55112|55172|55329|55582|55638|55686|56776|56992|57519|57639|57728|57821|66008|79659|79809|79846|80127|80128|81839|83538|83657|84709|89876|89953|90506|90990|92558|112752|146279|154865|167691|199223|200132|200373|220136|255101|285643…	ADCY3|BICD1|KIF5A|KIF5B|KIF5C|KIFC3|KIF11|KIF25|KTN1|PURA|RPGR|TMF1|NME5|KIF23|RAB11FIP3|IFT140|HDAC6|LRPPRC|LRRC23|KATNB1|KIF2C|RABL2A|CEP131|TTLL5|DNAH1|SPAG8|STK36|IFT81|CDR2L|WDPCP|ATG16L1|DYNC2I1|DNAAF2|MNS1|KIF27|SYBU|MREG|FMN2|KIF15|STARD9|CCDC146|WDR19|CCDC181|TRAK2|DYNC2H1|TTC21B|CFAP69|BBOF1|TRIM46|VANGL1|ODAD4|DYNLRB2|MGARP|CFAP91|KLC4|LRRC46|KIFC2|BICDL1|IFT43|TEKT5|IQUB|LCA5|TTC21A|D…	-2	MyList
Reactome Gene Sets	6	R-HSA-4551638	SUMOylation of chromatin organization proteins		-3.9	2.6	4.5	30238	71	2936	18	0.61	0.14	1912|4928|6015|7175|7703|8086|9063|9759|23165|23225|23279|23511|53371|57122|83746|121504|129401|348995	PHC2|NUP98|RING1|TPR|PCGF2|AAAS|PIAS2|HDAC4|NUP205|NUP210|NUP160|NUP188|NUP54|NUP107|L3MBTL2|H4C16|NUP35|NUP43	-2	MyList
GO Biological Processes	19	GO:0050657	nucleic acid transport	19_GO:0051179 localization	-3.9	2	4.2	30238	158	2936	31	1.1	0.19	1660|3800|4928|6426|7175|8086|8563|10128|10212|10482|10643|11269|23165|23225|23237|23279|23293|23381|23511|51808|53371|57122|57721|64901|65110|84271|129401|144983|155435|348995|643136	DHX9|KIF5C|NUP98|SRSF1|TPR|AAAS|THOC5|LRPPRC|DDX39A|NXF1|IGF2BP3|DDX19B|NUP205|NUP210|ARC|NUP160|SMG6|SMG5|NUP188|PHAX|NUP54|NUP107|METTL14|RANBP17|UPF3A|POLDIP3|NUP35|HNRNPA1L2|RBM33|NUP43|ZC3H11B	-2	MyList
GO Biological Processes	19	GO:0048638	regulation of developmental growth	19_GO:0040007 growth	-3.9	1.7	4.1	30238	332	2936	54	1.8	0.25	367|1027|1826|1946|2254|2258|2803|3084|3643|4092|5290|5292|5467|5802|5997|6387|6774|6777|7046|7161|7422|7473|7784|8153|8292|8482|8825|8835|9113|9150|9175|9254|9373|9423|9699|10013|10018|10371|23111|23499|25836|26524|51330|55054|55777|55841|57731|60485|80031|80128|84258|84879|127833|344901	AR|CDKN1B|DSCAM|EFNA5|FGF9|FGF13|GOLGA4|NRG1|INSR|SMAD7|PIK3CA|PIM1|PPARD|PTPRS|RGS2|CXCL12|STAT3|STAT5B|TGFBR1|TP73|VEGFA|WNT3|ZP3|RND2|COLQ|SEMA7A|LIN7A|SOCS2|LATS1|CTDP1|MAP3K13|CACNA2D2|PLAA|NTN1|RIMS2|HDAC6|BCL2L11|SEMA3A|SPART|MACF1|NIPBL|LATS2|TNFRSF12A|ATG16L1|MBD5|WWC3|SPTBN4|SAV1|SEMA6D|TRIM46|SYT3|MFSD2A|SYT2|OSTN	-2	MyList
WikiPathways	27	WP2853	Endoderm differentiation		-3.9	2.1	4.2	30238	144	2936	29	0.99	0.18	1112|1601|1847|2146|2186|2908|3915|3975|5606|5916|6478|6671|7473|9425|10128|10153|10451|11190|22823|23181|26986|51460|54799|55809|56946|57198|64864|79923|123169	FOXN3|DAB2|DUSP5|EZH2|BPTF|NR3C1|LAMC1|LHX1|MAP2K3|RARG|SIAH2|SP4|WNT3|CDYL|LRPPRC|CEBPZ|VAV3|CEP250|MTF2|DIP2A|PABPC1|SFMBT1|MBTD1|TRERF1|EMSY|ATP8B2|RFX7|NANOG|LEO1	-2	MyList
WikiPathways	27	WP4197	Immune response to tuberculosis		-3.9	4.2	4.9	30238	22	2936	9	0.31	0.1	3430|3455|3716|3717|4599|5696|5771|6890|7297	IFI35|IFNAR2|JAK1|JAK2|MX1|PSMB8|PTPN2|TAP1|TYK2	-2	MyList
WikiPathways	27	WP4482	Vitamin D in inflammatory diseases		-3.9	4.2	4.9	30238	22	2936	9	0.31	0.1	1843|2908|3551|4214|4790|4792|5606|5608|5970	DUSP1|NR3C1|IKBKB|MAP3K1|NFKB1|NFKBIA|MAP2K3|MAP2K6|RELA	-2	MyList
CORUM	33	CORUM:2829	RSmad complex		-3.9	6.2	5.4	30238	10	2936	6	0.2	0.083	6597|6599|6601|8202|51592|57492	SMARCA4|SMARCC1|SMARCC2|NCOA3|TRIM33|ARID1B	-1.9	MyList
CORUM	33	CORUM:554	PBAF complex (Polybromo- and BAF containing complex)		-3.9	6.2	5.4	30238	10	2936	6	0.2	0.083	6597|6599|6601|6603|55193|196528	SMARCA4|SMARCC1|SMARCC2|SMARCD2|PBRM1|ARID2	-1.9	MyList
GO Biological Processes	19	GO:0006264	mitochondrial DNA replication	19_GO:0009987 cellular process	-3.9	6.2	5.4	30238	10	2936	6	0.2	0.083	1763|5442|6240|11232|56652|201973	DNA2|POLRMT|RRM1|POLG2|TWNK|PRIMPOL	-1.9	MyList
Reactome Gene Sets	6	R-HSA-9913635	Strand-asynchronous mitochondrial DNA replication		-3.9	6.2	5.4	30238	10	2936	6	0.2	0.083	5442|7156|9941|11232|56652|246243	POLRMT|TOP3A|EXOG|POLG2|TWNK|RNASEH1	-1.9	MyList
GO Biological Processes	19	GO:0070922	RISC complex assembly	19_GO:0048519 negative regulation of biological process	-3.9	6.2	5.4	30238	10	2936	6	0.2	0.083	1660|6895|10978|23405|26523|192669	DHX9|TARBP2|CLP1|DICER1|AGO1|AGO3	-1.9	MyList
WikiPathways	27	WP5465	Fanconi anemia		-3.9	3	4.6	30238	48	2936	14	0.48	0.13	2072|2176|2177|2178|2189|4171|6597|9150|22909|51455|55215|79728|80233|199990	ERCC4|FANCC|FANCD2|FANCE|FANCG|MCM2|SMARCA4|CTDP1|FAN1|REV1|FANCI|PALB2|FAAP100|FAAP20	-1.9	MyList
GO Biological Processes	19	GO:0051236	establishment of RNA localization	19_GO:0051179 localization	-3.9	2	4.2	30238	159	2936	31	1.1	0.19	1660|3800|4928|6426|7175|8086|8563|10128|10212|10482|10643|11269|23165|23225|23237|23279|23293|23381|23511|51808|53371|57122|57721|64901|65110|84271|129401|144983|155435|348995|643136	DHX9|KIF5C|NUP98|SRSF1|TPR|AAAS|THOC5|LRPPRC|DDX39A|NXF1|IGF2BP3|DDX19B|NUP205|NUP210|ARC|NUP160|SMG6|SMG5|NUP188|PHAX|NUP54|NUP107|METTL14|RANBP17|UPF3A|POLDIP3|NUP35|HNRNPA1L2|RBM33|NUP43|ZC3H11B	-1.9	MyList
GO Biological Processes	19	GO:1901137	carbohydrate derivative biosynthetic process	19_GO:0009987 cellular process	-3.9	1.5	3.9	30238	554	2936	81	2.8	0.3	107|109|114|203|2135|2218|2591|2618|2710|4122|4245|4249|4507|4705|4717|4719|4879|4882|5238|5279|5635|6240|6470|6483|7378|7903|8382|8509|8790|8833|8869|9321|9331|9487|9556|9945|9951|9957|10057|10164|10165|10195|10201|10318|10402|10585|23169|26229|27109|29929|29954|51172|51727|54790|55343|55501|55757|56474|57214|64116|64132|64781|66008|79070|79087|80146|84620|84752|84920|85365|90161|91949|92370|122…	ADCY1|ADCY3|ADCY8|AK1|EXTL2|FKTN|GALNT3|GART|GK|MAN2A2|MGAT1|MGAT5|MTAP|NDUFA10|NDUFC1|NDUFS1|NPPB|NPR2|PGM3|PIGC|PRPSAP1|RRM1|SHMT1|ST3GAL2|UPP1|ST8SIA4|NME5|NDST2|FPGT|GMPS|ST3GAL5|TRIP11|B4GALT6|PIGL|ATP5MJ|GFPT2|HS3ST4|HS3ST1|ABCC5|CHST4|SLC25A13|ALG3|NME6|TNIP1|ST3GAL6|POMT1|SLC35D1|B3GAT3|DMAC2L|ALG6|POMT2|NAGPA|CMPK1|TET2|SLC35C1|CHST12|UGGT2|CTPS2|CEMIP|SLC39A8|XYLT2|CERK|TRAK2|POGLUT2|AL…	-1.9	MyList
GO Biological Processes	19	GO:0032042	mitochondrial DNA metabolic process	19_GO:0009987 cellular process	-3.9	4.6	5	30238	18	2936	8	0.27	0.096	1763|5442|6240|7156|9361|11232|56652|201973	DNA2|POLRMT|RRM1|TOP3A|LONP1|POLG2|TWNK|PRIMPOL	-1.9	MyList
GO Biological Processes	19	GO:0045945	positive regulation of transcription by RNA polymerase III	19_GO:0048518 positive regulation of biological process	-3.9	4.6	5	30238	18	2936	8	0.27	0.096	367|2074|3624|8178|23451|57521|57680|84524	AR|ERCC6|INHBA|ELL|SF3B1|RPTOR|CHD8|ZC3H8	-1.9	MyList
Reactome Gene Sets	6	R-HSA-1369062	ABC transporters in lipid homeostasis		-3.9	4.6	5	30238	18	2936	8	0.27	0.096	225|8504|9619|10347|10350|23460|23461|64137	ABCD2|PEX3|ABCG1|ABCA7|ABCA9|ABCA6|ABCA5|ABCG4	-1.9	MyList
KEGG Pathway	24	hsa05163	Human cytomegalovirus infection		-3.9	1.8	4.1	30238	226	2936	40	1.4	0.21	107|109|114|468|578|595|836|1388|2784|2788|3105|3106|3134|3551|3570|3716|4609|4775|4790|4792|5290|5291|5332|5533|5608|5743|5970|6093|6199|6387|6774|6890|6891|7186|7422|8717|8772|29110|91860|163688	ADCY1|ADCY3|ADCY8|ATF4|BAK1|CCND1|CASP3|ATF6B|GNB3|GNG7|HLA-A|HLA-B|HLA-F|IKBKB|IL6R|JAK1|MYC|NFATC3|NFKB1|NFKBIA|PIK3CA|PIK3CB|PLCB4|PPP3CC|MAP2K6|PTGS2|RELA|ROCK1|RPS6KB2|CXCL12|STAT3|TAP1|TAP2|TRAF2|VEGFA|TRADD|FADD|TBK1|CALML4|CALML6	-1.9	MyList
GO Biological Processes	19	GO:0002757	immune response-activating signaling pathway	19_GO:0002376 immune system process	-3.8	1.6	4	30238	407	2936	63	2.1	0.27	785|857|868|929|1240|1654|2822|3105|3115|3551|3654|3656|4277|4615|4790|4792|5094|5290|5606|5608|5970|6397|6895|8893|8915|9113|9447|9781|10212|10318|10384|10385|10451|10603|10616|10892|11118|11120|22841|23304|23325|25921|27040|29110|29126|51295|54606|54859|64332|80196|80216|81790|81926|84243|84937|90268|90864|92610|114548|149041|150771|163486|253260	CACNB4|CAV1|CBLB|CD14|CMKLR1|DDX3X|GPLD1|HLA-A|HLA-DPB1|IKBKB|IRAK1|IRAK2|MICB|MYD88|NFKB1|NFKBIA|PCBP2|PIK3CA|MAP2K3|MAP2K6|RELA|SEC14L1|TARBP2|EIF2B5|BCL10|LATS1|AIM2|RNF144A|DDX39A|TNIP1|BTN3A3|BTN2A2|VAV3|SH2B2|RBCK1|MALT1|BTN3A2|BTN2A1|RAB11FIP2|UBR2|WASHC4|ZDHHC5|LAT|TBK1|CD274|ECSIT|DDX56|ELP6|NFKBIZ|RNF34|ALPK1|RNF170|ABHD17A|ZDHHC18|ZNRF1|OTULIN|SPSB3|TIFA|NLRP3|RC3H1|ITPRIPL1|DENND1B|RI…	-1.9	MyList
GO Biological Processes	19	GO:0043414	macromolecule methylation	19_GO:0009987 cellular process	-3.8	2.1	4.2	30238	125	2936	26	0.89	0.17	4839|51093|51106|51531|51574|54496|55695|57604|57721|63892|64216|64783|79813|79918|79979|80745|80854|91801|92342|117246|144233|152992|196074|260294|283742|399818	NOP2|METTL25B|TFB1M|TRMO|LARP7|PRMT7|NSUN5|TRMT9B|METTL14|THADA|TFB2M|RBM15|EHMT1|SETD6|TRMT2B|THUMPD2|SETD7|ALKBH8|METTL18|FTSJ3|BCDIN3D|TRMT44|METTL15|NSUN5P2|FAM98B|EEF1AKMT2	-1.9	MyList
GO Biological Processes	19	GO:0000018	regulation of DNA recombination	19_GO:0050789 regulation of biological process	-3.8	2	4.2	30238	146	2936	29	0.99	0.18	2074|3005|3006|3007|3008|3024|3575|7292|8089|8295|8741|8971|9656|22976|23347|51111|51149|51750|54537|54556|54799|55257|57634|80311|80314|84787|113510|121260|196528	ERCC6|H1-0|H1-2|H1-3|H1-4|H1-1|IL7R|TNFSF4|YEATS4|TRRAP|TNFSF13|H1-10|MDC1|PAXIP1|SMCHD1|KMT5B|MRNIP|RTEL1|SHLD2|ING3|MBTD1|MRGBP|EP400|KLHL15|EPC1|KMT5C|HELQ|SLC15A4|ARID2	-1.9	MyList
GO Biological Processes	19	GO:0035721	intraciliary retrograde transport	19_GO:0051179 localization	-3.8	5.1	5.1	30238	14	2936	7	0.24	0.09	9742|55112|57728|79659|79809|112752|199223	IFT140|DYNC2I1|WDR19|DYNC2H1|TTC21B|IFT43|TTC21A	-1.9	MyList
KEGG Pathway	24	hsa05168	Herpes simplex virus 1 infection		-3.8	1.9	4.1	30238	182	2936	34	1.2	0.2	578|836|1616|3105|3106|3112|3115|3127|3134|3455|3551|3654|3716|3717|4615|4790|4792|5199|5290|5291|5501|5970|6426|6890|6891|7186|7297|8717|8772|8893|10482|29110|29992|64170	BAK1|CASP3|DAXX|HLA-A|HLA-B|HLA-DOB|HLA-DPB1|HLA-DRB5|HLA-F|IFNAR2|IKBKB|IRAK1|JAK1|JAK2|MYD88|NFKB1|NFKBIA|CFP|PIK3CA|PIK3CB|PPP1CC|RELA|SRSF1|TAP1|TAP2|TRAF2|TYK2|TRADD|FADD|EIF2B5|NXF1|TBK1|PILRA|CARD9	-1.9	MyList
KEGG Pathway	24	hsa05162	Measles		-3.8	2.1	4.2	30238	139	2936	28	0.95	0.18	578|595|836|868|898|1027|3310|3455|3551|3654|3716|4599|4615|4790|4792|5290|5291|5970|6774|6777|7161|7297|8717|8772|9134|10399|29110|30835	BAK1|CCND1|CASP3|CBLB|CCNE1|CDKN1B|HSPA6|IFNAR2|IKBKB|IRAK1|JAK1|MX1|MYD88|NFKB1|NFKBIA|PIK3CA|PIK3CB|RELA|STAT3|STAT5B|TP73|TYK2|TRADD|FADD|CCNE2|RACK1|TBK1|CD209	-1.9	MyList
GO Biological Processes	19	GO:2000651	positive regulation of sodium ion transmembrane transporter activity	19_GO:0051179 localization	-3.8	7.4	5.5	30238	7	2936	5	0.17	0.076	81|2258|6324|65267|65268	ACTN4|FGF13|SCN1B|WNK3|WNK2	-1.9	MyList
GO Biological Processes	19	GO:0030307	positive regulation of cell growth	19_GO:0040007 growth	-3.8	2	4.1	30238	168	2936	32	1.1	0.19	1654|1826|1946|2803|3084|4092|6387|6548|6832|7046|7349|7422|7473|8153|8482|8877|9175|9373|9423|9699|11116|23499|51330|54617|55602|57521|64223|84258|84879|127833|221927|253260	DDX3X|DSCAM|EFNA5|GOLGA4|NRG1|SMAD7|CXCL12|SLC9A1|SUPV3L1|TGFBR1|UCN|VEGFA|WNT3|RND2|SEMA7A|SPHK1|MAP3K13|PLAA|NTN1|RIMS2|CEP43|MACF1|TNFRSF12A|INO80|CDKN2AIP|RPTOR|MLST8|SYT3|MFSD2A|SYT2|BRAT1|RICTOR	-1.9	MyList
GO Biological Processes	19	GO:0051494	negative regulation of cytoskeleton organization	19_GO:0048519 negative regulation of biological process	-3.8	2	4.1	30238	161	2936	31	1.1	0.19	118|2258|4591|5290|6314|6710|8500|9353|10013|10300|10432|23370|23384|26586|27124|51332|51571|54961|55755|57175|57731|79929|80127|84952|89927|116985|130271|146057|163782|256949|338657	ADD1|FGF13|TRIM37|PIK3CA|ATXN7|SPTB|PPFIA1|SLIT2|HDAC6|KATNB1|RBM14|ARHGEF18|SPECC1L|CKAP2|INPP5J|SPTBN5|CYRIB|SSH3|CDK5RAP2|CORO1B|SPTBN4|MAP6D1|BBOF1|CGNL1|BMERB1|ARAP1|PLEKHH2|TTBK2|KANK4|KANK3|CENATAC	-1.9	MyList
GO Biological Processes	19	GO:0051223	regulation of protein transport	19_GO:0051179 localization	-3.8	1.6	3.9	30238	458	2936	69	2.4	0.28	18|114|150|580|1113|1946|2621|2822|3429|3667|3717|3745|3783|4041|4792|5116|5208|5467|6248|6833|7175|7327|7351|7376|7424|7494|8620|8754|8899|9024|9572|9575|9619|9695|9727|9912|10023|10155|10312|10399|10434|10815|11060|22994|23401|23409|25807|26229|26297|51160|51201|51547|54795|55432|55638|55691|64175|64328|80024|84455|90550|91543|91942|130399|143684|163882|258010|415116|100381270	ABAT|ADCY8|ADRA2A|BARD1|CHGA|EFNA5|GAS6|GPLD1|IFI27|IRS1|JAK2|KCNB1|KCNN4|LRP5|NFKBIA|PCNT|PFKFB2|PPARD|RSC1A1|ABCC8|TPR|UBE2G2|UCP2|NR1H2|VEGFC|XBP1|NPFF|ADAM9|PRP4K|BRSK2|NR1D1|CLOCK|ABCG1|EDEM1|RAB11FIP3|ARHGAP44|FRAT1|TRIM28|TCIRG1|RACK1|LYPLA1|CPLX1|WWP2|CEP131|FRAT2|SIRT4|RHBDD3|B3GAT3|SERGEF|VPS28|ZDHHC2|SIRT7|TRPM4|YOD1|SYBU|FRMD4A|P3H1|XPO4|SLC8B1|EFCAB7|MCU|RSAD2|NDUFAF2|ACVR1C|FAM76B|C…	-1.9	MyList
Reactome Gene Sets	6	R-HSA-3232142	SUMOylation of ubiquitinylation proteins		-3.8	3.3	4.6	30238	38	2936	12	0.41	0.12	4928|7175|8086|9063|23165|23225|23279|23511|53371|57122|129401|348995	NUP98|TPR|AAAS|PIAS2|NUP205|NUP210|NUP160|NUP188|NUP54|NUP107|NUP35|NUP43	-1.8	MyList
Reactome Gene Sets	6	R-HSA-9679506	SARS-CoV Infections		-3.8	1.6	3.9	30238	418	2936	64	2.2	0.27	857|2908|3105|3106|3134|3455|3551|3570|3654|3656|3688|3716|3717|3921|4245|4249|4790|4792|4928|5094|5133|5970|6093|6192|6203|6207|6217|6234|6483|7175|7297|7405|7422|7555|8086|9219|9360|9632|10207|23165|23225|23279|23339|23511|23765|25921|29110|51201|51742|53371|53615|54815|54956|55823|57122|79760|79844|84818|89122|92421|114548|129401|196527|348995	CAV1|NR3C1|HLA-A|HLA-B|HLA-F|IFNAR2|IKBKB|IL6R|IRAK1|IRAK2|ITGB1|JAK1|JAK2|RPSA|MGAT1|MGAT5|NFKB1|NFKBIA|NUP98|PCBP2|PDCD1|RELA|ROCK1|RPS4Y1|RPS9|RPS13|RPS16|RPS28|ST3GAL2|TPR|TYK2|UVRAG|VEGFA|CNBP|AAAS|MTA2|PPIG|SEC24C|PATJ|NUP205|NUP210|NUP160|VPS39|NUP188|IL17RA|ZDHHC5|TBK1|ZDHHC2|ARID4B|NUP54|MBD3|GATAD2A|PARP16|VPS11|NUP107|GEMIN7|ZDHHC11|IL17RC|TRIM4|CHMP4C|NLRP3|NUP35|ANO6|NUP43	-1.8	MyList
Reactome Gene Sets	6	R-HSA-180910	Vpr-mediated nuclear import of PICs		-3.7	3.4	4.6	30238	33	2936	11	0.37	0.11	4928|7175|8086|23165|23225|23279|23511|53371|57122|129401|348995	NUP98|TPR|AAAS|NUP205|NUP210|NUP160|NUP188|NUP54|NUP107|NUP35|NUP43	-1.8	MyList
Reactome Gene Sets	6	R-HSA-176033	Interactions of Vpr with host cellular proteins		-3.7	3.4	4.6	30238	33	2936	11	0.37	0.11	4928|7175|8086|23165|23225|23279|23511|53371|57122|129401|348995	NUP98|TPR|AAAS|NUP205|NUP210|NUP160|NUP188|NUP54|NUP107|NUP35|NUP43	-1.8	MyList
Reactome Gene Sets	6	R-HSA-180746	Nuclear import of Rev protein		-3.7	3.4	4.6	30238	33	2936	11	0.37	0.11	4928|7175|8086|23165|23225|23279|23511|53371|57122|129401|348995	NUP98|TPR|AAAS|NUP205|NUP210|NUP160|NUP188|NUP54|NUP107|NUP35|NUP43	-1.8	MyList
Reactome Gene Sets	6	R-HSA-168274	Export of Viral Ribonucleoproteins from Nucleus		-3.7	3.4	4.6	30238	33	2936	11	0.37	0.11	4928|7175|8086|23165|23225|23279|23511|53371|57122|129401|348995	NUP98|TPR|AAAS|NUP205|NUP210|NUP160|NUP188|NUP54|NUP107|NUP35|NUP43	-1.8	MyList
GO Biological Processes	19	GO:0070498	interleukin-1-mediated signaling pathway	19_GO:0050896 response to stimulus	-3.7	3.7	4.6	30238	28	2936	10	0.34	0.11	1958|3551|3556|3654|3656|4615|4792|5970|8986|114548	EGR1|IKBKB|IL1RAP|IRAK1|IRAK2|MYD88|NFKBIA|RELA|RPS6KA4|NLRP3	-1.8	MyList
GO Biological Processes	19	GO:0051092	positive regulation of NF-kappaB transcription factor activity	19_GO:0050789 regulation of biological process	-3.7	2.4	4.2	30238	80	2936	19	0.65	0.15	1660|3551|3654|4615|4919|5583|5970|7186|8877|8915|8986|9175|9447|9575|10616|56919|64170|92140|114548	DHX9|IKBKB|IRAK1|MYD88|ROR1|PRKCH|RELA|TRAF2|SPHK1|BCL10|RPS6KA4|MAP3K13|AIM2|CLOCK|RBCK1|DHX33|CARD9|MTDH|NLRP3	-1.8	MyList
GO Biological Processes	19	GO:0038061	non-canonical NF-kappaB signal transduction	19_GO:0050896 response to stimulus	-3.7	3	4.4	30238	44	2936	13	0.44	0.12	3551|3656|4615|4790|4792|5966|5970|7186|7726|8717|8915|9020|51295	IKBKB|IRAK2|MYD88|NFKB1|NFKBIA|REL|RELA|TRAF2|TRIM26|TRADD|BCL10|MAP3K14|ECSIT	-1.8	MyList
GO Biological Processes	19	GO:0006302	double-strand break repair	19_GO:0050896 response to stimulus	-3.7	1.8	4	30238	237	2936	41	1.4	0.22	1763|2072|2074|2140|2177|2237|3148|4171|4174|4176|5893|6419|7156|7405|9907|9937|22909|23126|23137|23347|23503|25836|25900|27343|28990|51444|51720|54617|54799|55345|55693|64421|79728|80010|80314|84515|113510|165918|286257|353497|493861	DNA2|ERCC4|ERCC6|EYA3|FANCD2|FEN1|HMGB2|MCM2|MCM5|MCM7|RAD52|SETMAR|TOP3A|UVRAG|AP5Z1|DCLRE1A|FAN1|POGZ|SMC5|SMCHD1|ZFYVE26|NIPBL|IFFO1|POLL|ASTE1|RNF138|UIMC1|INO80|MBTD1|ZGRF1|KDM4D|DCLRE1C|PALB2|RMI1|EPC1|MCM8|HELQ|RNF168|PAXX|POLN|EID3	-1.8	MyList
GO Biological Processes	19	GO:0001932	regulation of protein phosphorylation	19_GO:0050789 regulation of biological process	-3.7	1.6	3.9	30238	387	2936	60	2	0.26	114|634|904|1027|1843|1946|2074|2146|2200|2252|2322|2324|2621|3084|3486|3600|3717|3791|4485|5292|5329|5606|5771|5871|6895|6899|7186|7405|7422|7494|8817|8877|9113|9134|9353|9655|10399|10464|10795|11116|11329|23411|26524|27040|29950|29997|51149|54757|55693|57214|57732|64853|65267|80279|84335|84919|92335|199731|221927|285489	ADCY8|CEACAM1|CCNT1|CDKN1B|DUSP1|EFNA5|ERCC6|EZH2|FBN1|FGF7|FLT3|FLT4|GAS6|NRG1|IGFBP3|IL15|JAK2|KDR|MST1|PIM1|PLAUR|MAP2K3|PTPN2|MAP4K2|TARBP2|TBX1|TRAF2|UVRAG|VEGFA|XBP1|FGF18|SPHK1|LATS1|CCNE2|SLIT2|SOCS5|RACK1|PIBF1|ZNF268|CEP43|STK38|SIRT1|LATS2|LAT|SERTAD1|NOP53|MRNIP|FAM20A|KDM4D|CEMIP|ZFYVE28|AIDA|WNK3|CDK5RAP3|AKT1S1|PPP1R15B|STRADA|CADM4|BRAT1|DOK7	-1.8	MyList
GO Biological Processes	19	GO:0071214	cellular response to abiotic stimulus	19_GO:0050896 response to stimulus	-3.7	1.6	3.9	30238	339	2936	54	1.8	0.25	468|578|580|836|1643|1654|1936|1958|2072|2822|2828|4157|4214|4609|4615|4790|5111|5290|5311|5339|5424|5429|5606|5608|5743|5995|6548|8772|8787|8915|9020|9230|9575|9683|9990|9994|22890|23411|25769|25836|51305|51426|54407|54617|55693|57521|57646|64223|65267|84230|114548|122622|126006|642658	ATF4|BAK1|BARD1|CASP3|DDB2|DDX3X|EEF1D|EGR1|ERCC4|GPLD1|GPR4|MC1R|MAP3K1|MYC|MYD88|NFKB1|PCNA|PIK3CA|PKD2|PLEC|POLD1|POLH|MAP2K3|MAP2K6|PTGS2|RGR|SLC9A1|FADD|RGS9|BCL10|MAP3K14|RAB11B|CLOCK|N4BP1|SLC12A6|CASP8AP2|ZBTB1|SIRT1|SLC24A2|NIPBL|KCNK9|POLK|SLC38A2|INO80|KDM4D|RPTOR|USP28|MLST8|WNK3|LRRC8C|NLRP3|ADSS1|PCP2|SCX	-1.8	MyList
GO Biological Processes	19	GO:0104004	cellular response to environmental stimulus	19_GO:0050896 response to stimulus	-3.7	1.6	3.9	30238	339	2936	54	1.8	0.25	468|578|580|836|1643|1654|1936|1958|2072|2822|2828|4157|4214|4609|4615|4790|5111|5290|5311|5339|5424|5429|5606|5608|5743|5995|6548|8772|8787|8915|9020|9230|9575|9683|9990|9994|22890|23411|25769|25836|51305|51426|54407|54617|55693|57521|57646|64223|65267|84230|114548|122622|126006|642658	ATF4|BAK1|BARD1|CASP3|DDB2|DDX3X|EEF1D|EGR1|ERCC4|GPLD1|GPR4|MC1R|MAP3K1|MYC|MYD88|NFKB1|PCNA|PIK3CA|PKD2|PLEC|POLD1|POLH|MAP2K3|MAP2K6|PTGS2|RGR|SLC9A1|FADD|RGS9|BCL10|MAP3K14|RAB11B|CLOCK|N4BP1|SLC12A6|CASP8AP2|ZBTB1|SIRT1|SLC24A2|NIPBL|KCNK9|POLK|SLC38A2|INO80|KDM4D|RPTOR|USP28|MLST8|WNK3|LRRC8C|NLRP3|ADSS1|PCP2|SCX	-1.8	MyList
WikiPathways	27	WP2374	Oncostatin M signaling		-3.7	2.8	4.3	30238	56	2936	15	0.51	0.13	836|1027|1958|3667|3716|3717|4790|4792|5583|5970|6774|6777|7297|7422|253260	CASP3|CDKN1B|EGR1|IRS1|JAK1|JAK2|NFKB1|NFKBIA|PRKCH|RELA|STAT3|STAT5B|TYK2|VEGFA|RICTOR	-1.8	MyList
GO Biological Processes	19	GO:0043161	proteasome-mediated ubiquitin-dependent protein catabolic process	19_GO:0009987 cellular process	-3.7	1.6	3.8	30238	421	2936	64	2.2	0.27	3429|3717|4609|5066|5094|5562|5696|5704|6451|6468|6477|6478|7321|7494|7726|7804|8202|8835|9325|9373|9575|9730|9861|10155|10206|10324|10425|10513|10616|11060|11065|23197|23276|23304|23411|25948|26233|26235|26249|26268|27252|29843|29945|51283|54800|54813|55175|55284|55975|64795|79798|80176|80196|80311|81790|84541|84937|90864|122773|142684|143879|166348|283807|339745	IFI27|JAK2|MYC|PAM|PCBP2|PRKAA1|PSMB8|PSMC4|SH3BGRL|FBXW4|SIAH1|SIAH2|UBE2D1|XBP1|TRIM26|LRP8|NCOA3|SOCS2|TRIP4|PLAA|CLOCK|DCAF1|PSMD6|TRIM28|TRIM13|KLHL41|ARIH2|APPBP2|RBCK1|WWP2|UBE2C|FAF2|KLHL18|UBR2|SIRT1|KBTBD2|FBXL6|FBXL4|KLHL3|FBXO9|KLHL20|SENP1|ANAPC4|BFAR|KLHL24|KLHL28|KLHL11|UBE2W|KLHL7|RMND5A|ARMC5|SPSB1|RNF34|KLHL15|RNF170|KBTBD8|ZNRF1|SPSB3|KLHDC1|RAB40A|KBTBD3|KBTBD12|FBXL22|SPOPL	-1.8	MyList
GO Biological Processes	19	GO:0000819	sister chromatid segregation	19_GO:0009987 cellular process	-3.7	2	4	30238	149	2936	29	0.99	0.18	1060|3832|3834|5501|8086|9055|9113|9493|10274|10300|10464|10592|11004|23411|25836|29127|49856|54617|54908|55125|55143|56992|64105|79884|92421|129563|144165|285643|348235	CENPC|KIF11|KIF25|PPP1CC|AAAS|PRC1|LATS1|KIF23|STAG1|KATNB1|PIBF1|SMC2|KIF2C|SIRT1|NIPBL|RACGAP1|WRAP73|INO80|SPDL1|CEP192|CDCA8|KIF15|CENPK|MAP9|CHMP4C|DIS3L2|PRICKLE1|KIF4B|SKA2	-1.8	MyList
GO Biological Processes	19	GO:0051298	centrosome duplication	19_GO:0009987 cellular process	-3.7	3.2	4.4	30238	39	2936	12	0.41	0.12	5311|9662|22995|26005|26548|55125|55755|55835|80817|116840|197335|284001	PKD2|CEP135|CEP152|C2CD3|ITGB1BP2|CEP192|CDK5RAP2|CPAP|CEP44|CNTROB|WDR90|CCDC57	-1.8	MyList
WikiPathways	27	WP391	Mitochondrial gene expression		-3.7	4.3	4.8	30238	19	2936	8	0.27	0.096	2101|2551|2553|5442|7019|51106|64216|133522	ESRRA|GABPA|GABPB1|POLRMT|TFAM|TFB1M|TFB2M|PPARGC1B	-1.8	MyList
KEGG Pathway	24	hsa05202	Transcriptional misregulation in cancer		-3.6	1.8	3.9	30238	201	2936	36	1.2	0.2	466|578|860|904|929|1027|1643|2078|2120|2130|2322|3002|3486|4005|4149|4286|4297|4299|4300|4609|4616|4790|5218|5327|5328|5966|5970|7704|8350|8357|51426|64332|79058|84444|221037|391769	ATF1|BAK1|RUNX2|CCNT1|CD14|CDKN1B|DDB2|ERG|ETV6|EWSR1|FLT3|GZMB|IGFBP3|LMO2|MAX|MITF|KMT2A|AFF1|MLLT3|MYC|GADD45B|NFKB1|CDK14|PLAT|PLAU|REL|RELA|ZBTB16|H3C1|H3C10|POLK|NFKBIZ|ASPSCR1|DOT1L|JMJD1C|H3Y1	-1.7	MyList
GO Biological Processes	19	GO:0098813	nuclear chromosome segregation	19_GO:0009987 cellular process	-3.6	1.8	3.9	30238	239	2936	41	1.4	0.22	898|1060|2177|3832|3834|5501|8086|9055|9113|9134|9493|10274|10300|10388|10464|10592|11004|23411|25836|29127|49856|51112|51547|53917|54617|54908|55125|55143|55166|56776|56992|57820|64105|79884|92421|129563|144165|285498|285643|348235|728637	CCNE1|CENPC|FANCD2|KIF11|KIF25|PPP1CC|AAAS|PRC1|LATS1|CCNE2|KIF23|STAG1|KATNB1|SYCP2|PIBF1|SMC2|KIF2C|SIRT1|NIPBL|RACGAP1|WRAP73|TRAPPC12|SIRT7|RAB24|INO80|SPDL1|CEP192|CDCA8|CENPQ|FMN2|KIF15|CCNB1IP1|CENPK|MAP9|CHMP4C|DIS3L2|PRICKLE1|RNF212|KIF4B|SKA2|MEIKIN	-1.7	MyList
GO Biological Processes	19	GO:0035107	appendage morphogenesis	19_GO:0032502 developmental process	-3.6	2	4	30238	157	2936	30	1	0.19	578|775|860|2254|4041|4882|5089|5469|5916|6468|7473|7700|7704|8323|8434|9742|10018|25836|26005|51057|51542|57728|65057|79659|140467|144165|146057|340419|494470|100131390	BAK1|CACNA1C|RUNX2|FGF9|LRP5|NPR2|PBX2|MED1|RARG|FBXW4|WNT3|ZNF141|ZBTB16|FZD6|RECK|IFT140|BCL2L11|NIPBL|C2CD3|WDPCP|VPS54|WDR19|ACD|DYNC2H1|ZNF358|PRICKLE1|TTBK2|RSPO2|ARK2C|SP9	-1.7	MyList
GO Biological Processes	19	GO:0035108	limb morphogenesis	19_GO:0032502 developmental process	-3.6	2	4	30238	157	2936	30	1	0.19	578|775|860|2254|4041|4882|5089|5469|5916|6468|7473|7700|7704|8323|8434|9742|10018|25836|26005|51057|51542|57728|65057|79659|140467|144165|146057|340419|494470|100131390	BAK1|CACNA1C|RUNX2|FGF9|LRP5|NPR2|PBX2|MED1|RARG|FBXW4|WNT3|ZNF141|ZBTB16|FZD6|RECK|IFT140|BCL2L11|NIPBL|C2CD3|WDPCP|VPS54|WDR19|ACD|DYNC2H1|ZNF358|PRICKLE1|TTBK2|RSPO2|ARK2C|SP9	-1.7	MyList
GO Biological Processes	19	GO:0099111	microtubule-based transport	19_GO:0051179 localization	-3.6	1.8	3.9	30238	224	2936	39	1.3	0.21	636|3798|3799|3800|5813|6103|8382|9742|10013|10128|22994|25981|27148|28981|30850|51057|55054|55112|55172|55582|55638|55686|57728|66008|79659|79809|80128|81839|83538|84709|90990|92558|112752|167691|199223|200373|220136|339829|388552	BICD1|KIF5A|KIF5B|KIF5C|PURA|RPGR|NME5|IFT140|HDAC6|LRPPRC|CEP131|DNAH1|STK36|IFT81|CDR2L|WDPCP|ATG16L1|DYNC2I1|DNAAF2|KIF27|SYBU|MREG|WDR19|TRAK2|DYNC2H1|TTC21B|TRIM46|VANGL1|ODAD4|MGARP|KIFC2|BICDL1|IFT43|LCA5|TTC21A|CFAP221|CFAP53|CCDC39|BLOC1S3	-1.7	MyList
GO Biological Processes	19	GO:0002709	regulation of T cell mediated immunity	19_GO:0002376 immune system process	-3.6	2.2	4.1	30238	108	2936	23	0.78	0.16	563|634|3105|3106|3134|3575|4092|5133|5562|5817|6891|7186|7292|7784|8772|10892|22890|29126|51571|54795|91543|114548|163486	AZGP1|CEACAM1|HLA-A|HLA-B|HLA-F|IL7R|SMAD7|PDCD1|PRKAA1|PVR|TAP2|TRAF2|TNFSF4|ZP3|FADD|MALT1|ZBTB1|CD274|CYRIB|TRPM4|RSAD2|NLRP3|DENND1B	-1.7	MyList
Reactome Gene Sets	6	R-HSA-1169410	Antiviral mechanism by IFN-stimulated genes		-3.6	2	4	30238	150	2936	29	0.99	0.18	1660|1968|2176|2178|2189|3551|3609|3716|4599|4928|5495|5608|5771|6774|6895|7175|8086|8877|23165|23225|23279|23511|25820|53371|57122|80233|129401|199990|348995	DHX9|EIF2S3|FANCC|FANCE|FANCG|IKBKB|ILF3|JAK1|MX1|NUP98|PPM1B|MAP2K6|PTPN2|STAT3|TARBP2|TPR|AAAS|SPHK1|NUP205|NUP210|NUP160|NUP188|ARIH1|NUP54|NUP107|FAAP100|NUP35|FAAP20|NUP43	-1.7	MyList
Reactome Gene Sets	6	R-HSA-165054	Rev-mediated nuclear export of HIV RNA		-3.6	3.3	4.5	30238	34	2936	11	0.37	0.11	4928|7175|8086|23165|23225|23279|23511|53371|57122|129401|348995	NUP98|TPR|AAAS|NUP205|NUP210|NUP160|NUP188|NUP54|NUP107|NUP35|NUP43	-1.7	MyList
Reactome Gene Sets	6	R-HSA-4085377	SUMOylation of SUMOylation proteins		-3.6	3.3	4.5	30238	34	2936	11	0.37	0.11	4928|7175|8086|23165|23225|23279|23511|53371|57122|129401|348995	NUP98|TPR|AAAS|NUP205|NUP210|NUP160|NUP188|NUP54|NUP107|NUP35|NUP43	-1.7	MyList
KEGG Pathway	24	hsa04710	Circadian rhythm		-3.6	3.3	4.5	30238	34	2936	11	0.37	0.11	5187|5562|5564|5565|6095|6096|8863|9572|9575|9975|79365	PER1|PRKAA1|PRKAB1|PRKAB2|RORA|RORB|PER3|NR1D1|CLOCK|NR1D2|BHLHE41	-1.7	MyList
GO Biological Processes	19	GO:1903131	mononuclear cell differentiation	19_GO:0032502 developmental process	-3.6	1.6	3.8	30238	374	2936	58	2	0.26	578|602|629|860|1054|1958|2146|2322|2323|2621|2908|3570|3575|3600|3601|3662|3688|3716|3717|3953|4297|4615|4775|5469|5771|6095|6670|6689|6774|6777|7226|7351|7422|7922|8563|8772|9452|9730|9759|10312|10892|22890|23210|23411|29110|51043|51542|55846|57546|64332|64343|64421|79798|84456|91543|149041|150771|339829	BAK1|BCL3|CFB|RUNX2|CEBPG|EGR1|EZH2|FLT3|FLT3LG|GAS6|NR3C1|IL6R|IL7R|IL15|IL15RA|IRF4|ITGB1|JAK1|JAK2|LEPR|KMT2A|MYD88|NFATC3|MED1|PTPN2|RORA|SP3|SPIB|STAT3|STAT5B|TRPM2|UCP2|VEGFA|SLC39A7|THOC5|FADD|ITM2A|DCAF1|HDAC4|TCIRG1|MALT1|ZBTB1|JMJD6|SIRT1|TBK1|ZBTB7B|VPS54|ITFG2|PDP2|NFKBIZ|AZI2|DCLRE1C|ARMC5|L3MBTL3|RSAD2|RC3H1|ITPRIPL1|CCDC39	-1.7	MyList
GO Biological Processes	19	GO:0032814	regulation of natural killer cell activation	19_GO:0002376 immune system process	-3.6	3	4.3	30238	45	2936	13	0.44	0.12	2323|2621|3600|3601|3717|6777|7297|10464|22890|23521|25807|388552|100507436	FLT3LG|GAS6|IL15|IL15RA|JAK2|STAT5B|TYK2|PIBF1|ZBTB1|RPL13A|RHBDD3|BLOC1S3|MICA	-1.7	MyList
CORUM	33	CORUM:6084	AFF4 super elongation complex (SEC)		-3.6	5.6	5	30238	11	2936	6	0.2	0.083	904|4299|4300|8178|22936|27125	CCNT1|AFF1|MLLT3|ELL|ELL2|AFF4	-1.7	MyList
GO Biological Processes	19	GO:0072348	sulfur compound transport	19_GO:0051179 localization	-3.6	2.5	4.2	30238	69	2936	17	0.58	0.14	6519|6533|6583|7351|8884|9120|9197|10057|10478|10560|29127|51000|55244|60386|65012|84230|148641	SLC3A1|SLC6A6|SLC22A4|UCP2|SLC5A6|SLC16A6|SLC33A1|ABCC5|SLC25A17|SLC19A2|RACGAP1|SLC35B3|SLC47A1|SLC25A19|SLC26A10P|LRRC8C|SLC35F3	-1.7	MyList
GO Biological Processes	19	GO:0030705	cytoskeleton-dependent intracellular transport	19_GO:0051179 localization	-3.6	1.8	3.9	30238	202	2936	36	1.2	0.2	81|636|3798|3799|3800|5813|6103|9742|10013|10128|22994|28981|30850|51057|55054|55088|55112|55638|55686|55930|57728|66008|79659|79809|79929|80128|80179|84709|90990|92558|112752|144165|167691|199223|283234|388552	ACTN4|BICD1|KIF5A|KIF5B|KIF5C|PURA|RPGR|IFT140|HDAC6|LRPPRC|CEP131|IFT81|CDR2L|WDPCP|ATG16L1|CCDC186|DYNC2I1|SYBU|MREG|MYO5C|WDR19|TRAK2|DYNC2H1|TTC21B|MAP6D1|TRIM46|MYO19|MGARP|KIFC2|BICDL1|IFT43|PRICKLE1|LCA5|TTC21A|CCDC88B|BLOC1S3	-1.7	MyList
WikiPathways	27	WP3888	VEGFA VEGFR2 signaling		-3.6	1.5	3.8	30238	432	2936	65	2.2	0.27	213|468|595|857|1192|1847|1958|2022|2035|2048|2058|2078|2130|3164|3486|3491|3688|3748|3791|4790|4792|5290|5328|5329|5562|5606|5608|5743|5970|6093|6478|6546|6774|7019|7220|7222|7422|8027|8718|8754|8772|9209|9325|9584|9759|10399|10755|23339|23521|26058|26986|51564|51574|56905|64223|79094|79812|80031|83939|84335|84952|91624|148254|253260|326624	ALB|ATF4|CCND1|CAV1|CLIC1|DUSP5|EGR1|ENG|EPB41|EPHB2|EPRS1|ERG|EWSR1|NR4A1|IGFBP3|CCN1|ITGB1|KCNC3|KDR|NFKB1|NFKBIA|PIK3CA|PLAU|PLAUR|PRKAA1|MAP2K3|MAP2K6|PTGS2|RELA|ROCK1|SIAH2|SLC8A1|STAT3|TFAM|TRPC1|TRPC3|VEGFA|STAM|TNFRSF25|ADAM9|FADD|LRRFIP2|TRIP4|RBM39|HDAC4|RACK1|GIPC1|VPS39|RPL13A|GIGYF2|PABPC1|HDAC7|LARP7|C15orf39|MLST8|CHAC1|MMRN2|SEMA6D|EIF2A|AKT1S1|CGNL1|NEXN|ZNF555|RICTOR|RAB37	-1.7	MyList
GO Biological Processes	19	GO:2001032	regulation of double-strand break repair via nonhomologous end joining	19_GO:0050896 response to stimulus	-3.6	3.6	4.5	30238	29	2936	10	0.34	0.11	2074|2271|6419|23347|25913|51111|51149|54537|55693|84787	ERCC6|FH|SETMAR|SMCHD1|POT1|KMT5B|MRNIP|SHLD2|KDM4D|KMT5C	-1.7	MyList
GO Biological Processes	19	GO:0009314	response to radiation	19_GO:0050896 response to stimulus	-3.6	1.5	3.8	30238	457	2936	68	2.3	0.28	468|578|580|595|602|785|836|1153|1643|1788|1843|1936|1958|2072|2074|2140|2177|2189|2237|3688|4157|4204|4297|4609|5111|5187|5424|5429|5501|5562|5606|5608|5970|5995|6240|6833|7150|7222|7276|8787|8863|9575|9600|9683|10347|11190|22890|22976|23411|25769|25836|51149|51426|51455|51720|54437|54617|55693|57646|64421|79738|83932|92840|126006|165918|201973|221927|338811	ATF4|BAK1|BARD1|CCND1|BCL3|CACNB4|CASP3|CIRBP|DDB2|DNMT3A|DUSP1|EEF1D|EGR1|ERCC4|ERCC6|EYA3|FANCD2|FANCG|FEN1|ITGB1|MC1R|MECP2|KMT2A|MYC|PCNA|PER1|POLD1|POLH|PPP1CC|PRKAA1|MAP2K3|MAP2K6|RELA|RGR|RRM1|ABCC8|TOP1|TRPC3|TTR|RGS9|PER3|CLOCK|PITPNM1|N4BP1|ABCA7|CEP250|ZBTB1|PAXIP1|SIRT1|SLC24A2|NIPBL|MRNIP|POLK|REV1|UIMC1|SEMA5B|INO80|KDM4D|USP28|DCLRE1C|BBS10|SPRTN|REEP6|PCP2|RNF168|PRIMPOL|BRAT1|TAF…	-1.7	MyList
GO Biological Processes	19	GO:0048285	organelle fission	19_GO:0009987 cellular process	-3.6	1.6	3.8	30238	359	2936	56	1.9	0.25	898|1060|2072|2177|3832|3834|5501|7351|8086|9055|9134|9150|9493|9650|10018|10274|10300|10388|10464|10592|10600|11004|11065|23023|23304|23411|25836|29127|29988|49856|51537|51547|53917|54617|54908|55125|55143|55512|55844|56776|56992|57820|64105|79884|80010|80346|84501|92421|129563|140801|144165|285498|285643|348235|727957|728637	CCNE1|CENPC|ERCC4|FANCD2|KIF11|KIF25|PPP1CC|UCP2|AAAS|PRC1|CCNE2|CTDP1|KIF23|MTFR1|BCL2L11|STAG1|KATNB1|SYCP2|PIBF1|SMC2|USP16|KIF2C|UBE2C|TMCC1|UBR2|SIRT1|NIPBL|RACGAP1|SLC2A8|WRAP73|MTFP1|SIRT7|RAB24|INO80|SPDL1|CEP192|CDCA8|SMPD3|PPP2R2D|FMN2|KIF15|CCNB1IP1|CENPK|MAP9|RMI1|REEP4|SPIRE2|CHMP4C|DIS3L2|RPL10L|PRICKLE1|RNF212|KIF4B|SKA2|MROH1|MEIKIN	-1.7	MyList
GO Biological Processes	19	GO:0002822	regulation of adaptive immune response based on somatic recombination of immune receptors built from immunoglobulin superfamily domains	19_GO:0002376 immune system process	-3.6	1.8	3.9	30238	210	2936	37	1.3	0.21	563|634|2048|3105|3106|3134|3575|3717|4092|5133|5562|5817|6891|7186|7292|7297|7784|8741|8772|9655|10892|22890|22976|29126|51043|51111|51571|54537|54795|64170|64332|84787|91543|114548|121260|149041|163486	AZGP1|CEACAM1|EPHB2|HLA-A|HLA-B|HLA-F|IL7R|JAK2|SMAD7|PDCD1|PRKAA1|PVR|TAP2|TRAF2|TNFSF4|TYK2|ZP3|TNFSF13|FADD|SOCS5|MALT1|ZBTB1|PAXIP1|CD274|ZBTB7B|KMT5B|CYRIB|SHLD2|TRPM4|CARD9|NFKBIZ|KMT5C|RSAD2|NLRP3|SLC15A4|RC3H1|DENND1B	-1.7	MyList
WikiPathways	27	WP5381	Smith Magenis and Potocki Lupski syndrome copy number variation		-3.5	1.9	3.9	30238	159	2936	30	1	0.19	3705|4609|4615|4790|5187|5562|5564|5970|6093|6470|6774|7156|7376|8741|9020|9575|9776|10018|23274|28981|54329|55502|56953|57521|64223|64795|80010|84612|85478|91647	ITPK1|MYC|MYD88|NFKB1|PER1|PRKAA1|PRKAB1|RELA|ROCK1|SHMT1|STAT3|TOP3A|NR1H2|TNFSF13|MAP3K14|CLOCK|ATG13|BCL2L11|CLEC16A|IFT81|GPR85|HES6|NT5M|RPTOR|MLST8|RMND5A|RMI1|PARD6B|DRC2|ATPAF2	-1.7	MyList
Reactome Gene Sets	6	R-HSA-1592230	Mitochondrial biogenesis		-3.5	2.3	4	30238	96	2936	21	0.72	0.16	2101|2551|2553|5442|5469|5564|5565|7019|9556|9572|10499|11232|23409|27109|51106|55735|56652|64216|64784|80205|133522	ESRRA|GABPA|GABPB1|POLRMT|MED1|PRKAB1|PRKAB2|TFAM|ATP5MJ|NR1D1|NCOA2|POLG2|SIRT4|DMAC2L|TFB1M|DNAJC11|TWNK|TFB2M|CRTC3|CHD9|PPARGC1B	-1.7	MyList
GO Biological Processes	19	GO:0071897	DNA biosynthetic process	19_GO:0009987 cellular process	-3.5	2.3	4	30238	96	2936	21	0.72	0.16	5111|5424|5429|5981|6240|8877|11232|22890|23411|25913|27343|51426|51455|55512|65057|80119|83932|199990|201973|286826|353497	PCNA|POLD1|POLH|RFC1|RRM1|SPHK1|POLG2|ZBTB1|SIRT1|POT1|POLL|POLK|REV1|SMPD3|ACD|PIF1|SPRTN|FAAP20|PRIMPOL|LIN9|POLN	-1.7	MyList
Reactome Gene Sets	6	R-HSA-72202	Transport of Mature Transcript to Cytoplasm		-3.5	2.4	4.1	30238	83	2936	19	0.65	0.15	4928|6426|7175|8086|8563|9295|10212|10482|23165|23225|23279|23511|29894|53371|55339|57122|84271|129401|348995	NUP98|SRSF1|TPR|AAAS|THOC5|SRSF11|DDX39A|NXF1|NUP205|NUP210|NUP160|NUP188|CPSF1|NUP54|WDR33|NUP107|POLDIP3|NUP35|NUP43	-1.6	MyList
GO Biological Processes	19	GO:0010639	negative regulation of organelle organization	19_GO:0048519 negative regulation of biological process	-3.5	1.6	3.7	30238	345	2936	54	1.8	0.25	118|578|2072|2258|4591|5290|6314|6419|6710|7175|8500|9353|9882|10013|10198|10201|10300|10432|10445|23293|23329|23370|23384|25913|26586|27085|27124|51332|51571|51750|54552|54908|54961|55254|55755|57175|57489|57731|65057|79598|79929|80119|80127|84260|84952|89927|116985|120892|130271|146057|163782|255027|256949|338657	ADD1|BAK1|ERCC4|FGF13|TRIM37|PIK3CA|ATXN7|SETMAR|SPTB|TPR|PPFIA1|SLIT2|TBC1D4|HDAC6|MPHOSPH9|NME6|KATNB1|RBM14|MCRS1|SMG6|TBC1D30|ARHGEF18|SPECC1L|POT1|CKAP2|MTBP|INPP5J|SPTBN5|CYRIB|RTEL1|GNL3L|SPDL1|SSH3|TMEM39A|CDK5RAP2|CORO1B|ODF2L|SPTBN4|ACD|CEP97|MAP6D1|PIF1|BBOF1|TCHP|CGNL1|BMERB1|ARAP1|LRRK2|PLEKHH2|TTBK2|KANK4|MPV17L|KANK3|CENATAC	-1.6	MyList
Canonical Pathways	11	M128	PID TNF PATHWAY		-3.5	2.9	4.3	30238	46	2936	13	0.44	0.12	857|3551|4214|4215|4790|5606|5871|5970|7186|8439|8717|8772|10399	CAV1|IKBKB|MAP3K1|MAP3K3|NFKB1|MAP2K3|MAP4K2|RELA|TRAF2|NSMAF|TRADD|FADD|RACK1	-1.6	MyList
GO Biological Processes	19	GO:0051090	regulation of DNA-binding transcription factor activity	19_GO:0050789 regulation of biological process	-3.5	1.9	3.9	30238	189	2936	34	1.2	0.2	107|114|602|1054|1240|1660|3551|3654|4615|4792|4919|5292|5583|5970|7186|8877|8915|8986|9175|9447|9575|10616|22976|23411|27148|56919|58487|64170|79918|80279|84159|90268|92140|114548	ADCY1|ADCY8|BCL3|CEBPG|CMKLR1|DHX9|IKBKB|IRAK1|MYD88|NFKBIA|ROR1|PIM1|PRKCH|RELA|TRAF2|SPHK1|BCL10|RPS6KA4|MAP3K13|AIM2|CLOCK|RBCK1|PAXIP1|SIRT1|STK36|DHX33|CREBZF|CARD9|SETD6|CDK5RAP3|ARID5B|OTULIN|MTDH|NLRP3	-1.6	MyList
GO Biological Processes	19	GO:0000070	mitotic sister chromatid segregation	19_GO:0009987 cellular process	-3.5	2	3.9	30238	145	2936	28	0.95	0.18	1060|3832|3834|5501|8086|9055|9493|10274|10300|10464|10592|11004|23411|25836|29127|49856|54617|54908|55125|55143|56992|64105|79884|92421|129563|144165|285643|348235	CENPC|KIF11|KIF25|PPP1CC|AAAS|PRC1|KIF23|STAG1|KATNB1|PIBF1|SMC2|KIF2C|SIRT1|NIPBL|RACGAP1|WRAP73|INO80|SPDL1|CEP192|CDCA8|KIF15|CENPK|MAP9|CHMP4C|DIS3L2|PRICKLE1|KIF4B|SKA2	-1.6	MyList
GO Biological Processes	19	GO:0006261	DNA-templated DNA replication	19_GO:0009987 cellular process	-3.5	2	3.9	30238	145	2936	28	0.95	0.18	580|898|1663|1763|2237|4171|4174|4176|4999|5111|5424|5442|5557|5813|5981|6240|6419|6596|9134|11232|51053|51750|56652|57418|84515|201973|222229|353497	BARD1|CCNE1|DDX11|DNA2|FEN1|MCM2|MCM5|MCM7|ORC2|PCNA|POLD1|POLRMT|PRIM1|PURA|RFC1|RRM1|SETMAR|HLTF|CCNE2|POLG2|GMNN|RTEL1|TWNK|WDR18|MCM8|PRIMPOL|LRWD1|POLN	-1.6	MyList
GO Biological Processes	19	GO:0002821	positive regulation of adaptive immune response	19_GO:0002376 immune system process	-3.5	2	3.9	30238	138	2936	27	0.92	0.18	563|3105|3106|3134|3717|5562|5817|6891|7186|7292|7297|7784|8741|8772|10892|22890|22976|23411|51111|51571|54537|64170|64332|84787|91543|114548|163486	AZGP1|HLA-A|HLA-B|HLA-F|JAK2|PRKAA1|PVR|TAP2|TRAF2|TNFSF4|TYK2|ZP3|TNFSF13|FADD|MALT1|ZBTB1|PAXIP1|SIRT1|KMT5B|CYRIB|SHLD2|CARD9|NFKBIZ|KMT5C|RSAD2|NLRP3|DENND1B	-1.6	MyList
GO Biological Processes	19	GO:0090307	mitotic spindle assembly	19_GO:0009987 cellular process	-3.5	2.8	4.2	30238	52	2936	14	0.48	0.13	3832|8086|9055|9493|10274|10464|29127|49856|55125|55143|56992|79884|144165|285643	KIF11|AAAS|PRC1|KIF23|STAG1|PIBF1|RACGAP1|WRAP73|CEP192|CDCA8|KIF15|MAP9|PRICKLE1|KIF4B	-1.6	MyList
Reactome Gene Sets	6	R-HSA-2980766	Nuclear Envelope Breakdown		-3.5	2.8	4.2	30238	52	2936	14	0.48	0.13	4928|7175|8086|9663|23165|23175|23225|23279|23511|23592|53371|57122|129401|348995	NUP98|TPR|AAAS|LPIN2|NUP205|LPIN1|NUP210|NUP160|NUP188|LEMD3|NUP54|NUP107|NUP35|NUP43	-1.6	MyList
GO Biological Processes	19	GO:0006310	DNA recombination	19_GO:0009987 cellular process	-3.5	1.7	3.8	30238	266	2936	44	1.5	0.22	580|2072|2177|2237|3148|4171|4174|4176|5893|6832|7156|9730|9907|10445|22909|22944|22976|23126|23137|23304|23503|25836|27343|28990|51444|51750|54617|54799|55345|55693|57820|64332|64421|79728|80010|80119|80314|84515|84542|113510|165918|285498|353497|493861	BARD1|ERCC4|FANCD2|FEN1|HMGB2|MCM2|MCM5|MCM7|RAD52|SUPV3L1|TOP3A|DCAF1|AP5Z1|MCRS1|FAN1|KIN|PAXIP1|POGZ|SMC5|UBR2|ZFYVE26|NIPBL|POLL|ASTE1|RNF138|RTEL1|INO80|MBTD1|ZGRF1|KDM4D|CCNB1IP1|NFKBIZ|DCLRE1C|PALB2|RMI1|PIF1|EPC1|MCM8|SANBR|HELQ|RNF168|RNF212|POLN|EID3	-1.6	MyList
Reactome Gene Sets	6	R-HSA-3301854	Nuclear Pore Complex (NPC) Disassembly		-3.5	3.2	4.3	30238	35	2936	11	0.37	0.11	4928|7175|8086|23165|23225|23279|23511|53371|57122|129401|348995	NUP98|TPR|AAAS|NUP205|NUP210|NUP160|NUP188|NUP54|NUP107|NUP35|NUP43	-1.6	MyList
KEGG Pathway	24	hsa04211	Longevity regulating pathway		-3.5	2.3	4	30238	90	2936	20	0.68	0.15	107|109|114|468|1388|3643|3667|4790|5290|5291|5562|5564|5565|5970|6199|9776|23411|57521|79813|84335	ADCY1|ADCY3|ADCY8|ATF4|ATF6B|INSR|IRS1|NFKB1|PIK3CA|PIK3CB|PRKAA1|PRKAB1|PRKAB2|RELA|RPS6KB2|ATG13|SIRT1|RPTOR|EHMT1|AKT1S1	-1.6	MyList
GO Biological Processes	19	GO:0009100	glycoprotein metabolic process	19_GO:0009987 cellular process	-3.5	1.6	3.7	30238	354	2936	55	1.9	0.25	1909|2135|2218|2591|2595|3423|4122|4245|4249|5238|5467|6483|7903|8509|8869|9321|9331|9695|9945|9951|9957|10164|10195|10206|10318|10402|10585|11093|23071|23169|23213|26229|29929|29954|51172|54790|55501|55757|55768|64116|64132|66008|79070|79087|84620|84752|84920|85365|90161|91949|92370|129807|145173|148789|285203	EDNRA|EXTL2|FKTN|GALNT3|GANC|IDS|MAN2A2|MGAT1|MGAT5|PGM3|PPARD|ST3GAL2|ST8SIA4|NDST2|ST3GAL5|TRIP11|B4GALT6|EDEM1|GFPT2|HS3ST4|HS3ST1|CHST4|ALG3|TRIM13|TNIP1|ST3GAL6|POMT1|ADAMTS13|ERP44|SLC35D1|SULF1|B3GAT3|ALG6|POMT2|NAGPA|TET2|CHST12|UGGT2|NGLY1|SLC39A8|XYLT2|TRAK2|POGLUT2|ALG12|ST6GAL2|B3GNT9|ALG10|ALG2|HS6ST2|COG7|PXYLP1|NEU4|B3GLCT|B3GALNT2|EOGT	-1.6	MyList
GO Biological Processes	19	GO:0022412	cellular process involved in reproduction in multicellular organism	19_GO:0022414 reproductive process	-3.5	1.5	3.7	30238	436	2936	65	2.2	0.27	90|268|1656|1672|1788|1909|2189|3148|3624|4204|4882|5290|5806|6895|7110|7544|7704|7784|8085|8382|9219|9425|9702|10155|22994|23093|23315|23318|23762|25981|26108|27125|28981|51542|51742|53917|54496|54760|55329|56165|56776|57639|57820|57821|58494|64395|64753|64848|65975|79846|80067|80127|80314|90506|127579|147650|199223|200373|220136|221400|255101|283417|346288|349152|390243	ACVR1|AMH|DDX6|DEFB1|DNMT3A|EDNRA|FANCG|HMGB2|INHBA|MECP2|NPR2|PIK3CA|PTX3|TARBP2|TMF1|ZFY|ZBTB16|ZP3|KMT2D|NME5|MTA2|CDYL|CEP57|TRIM28|CEP131|TTLL5|SLC9A8|TUT4|OSBP2|DNAH1|PYGO1|AFF4|IFT81|VPS54|ARID4B|RAB24|PRMT7|PCSK4|MNS1|TDRD1|FMN2|CCDC146|CCNB1IP1|CCDC181|JAM2|GMCL1|CCDC136|YTHDC2|STK33|CFAP69|DCAF17|BBOF1|EPC1|LRRC46|DCST2|SPACA6|TTC21A|CFAP221|CFAP53|TDRD6|CFAP65|DPY19L2|SEPTIN14|DPY19L2P…	-1.6	MyList
GO Biological Processes	19	GO:0050684	regulation of mRNA processing	19_GO:0050789 regulation of biological process	-3.4	2	3.9	30238	139	2936	27	0.92	0.18	580|1153|1660|4928|6426|7072|9584|9667|9904|10179|10432|10659|22938|23210|26576|51564|51574|55082|55147|64783|65110|79811|80745|84530|146713|246744|728642	BARD1|CIRBP|DHX9|NUP98|SRSF1|TIA1|RBM39|SAFB2|RBM19|RBM7|RBM14|CELF2|SNW1|JMJD6|SRPK3|HDAC7|LARP7|ARGLU1|RBM23|RBM15|UPF3A|SLTM|THUMPD2|SRRM4|RBFOX3|STH|CDK11A	-1.6	MyList
GO Biological Processes	19	GO:0033044	regulation of chromosome organization	19_GO:0050789 regulation of biological process	-3.4	1.7	3.8	30238	244	2936	41	1.4	0.22	605|908|1663|1843|2072|2237|4609|4931|5514|6419|6597|6599|6601|6603|7175|8899|10445|10460|10592|11065|23137|23293|23381|23411|25913|26054|29945|51112|51750|54552|54617|54908|55143|55193|55755|57492|65057|79648|80119|196528|493861	BCL7A|CCT6A|DDX11|DUSP1|ERCC4|FEN1|MYC|NVL|PPP1R10|SETMAR|SMARCA4|SMARCC1|SMARCC2|SMARCD2|TPR|PRP4K|MCRS1|TACC3|SMC2|UBE2C|SMC5|SMG6|SMG5|SIRT1|POT1|SENP6|ANAPC4|TRAPPC12|RTEL1|GNL3L|INO80|SPDL1|CDCA8|PBRM1|CDK5RAP2|ARID1B|ACD|MCPH1|PIF1|ARID2|EID3	-1.6	MyList
GO Biological Processes	19	GO:0002824	positive regulation of adaptive immune response based on somatic recombination of immune receptors built from immunoglobulin superfamily domains	19_GO:0002376 immune system process	-3.4	2	3.9	30238	132	2936	26	0.89	0.17	563|3105|3106|3134|3717|5562|5817|6891|7186|7292|7297|7784|8741|8772|10892|22890|22976|51111|51571|54537|64170|64332|84787|91543|114548|163486	AZGP1|HLA-A|HLA-B|HLA-F|JAK2|PRKAA1|PVR|TAP2|TRAF2|TNFSF4|TYK2|ZP3|TNFSF13|FADD|MALT1|ZBTB1|PAXIP1|KMT5B|CYRIB|SHLD2|CARD9|NFKBIZ|KMT5C|RSAD2|NLRP3|DENND1B	-1.6	MyList
GO Biological Processes	19	GO:2000649	regulation of sodium ion transmembrane transporter activity	19_GO:0051179 localization	-3.4	6.4	5	30238	8	2936	5	0.17	0.076	81|2258|6324|65267|65268	ACTN4|FGF13|SCN1B|WNK3|WNK2	-1.6	MyList
WikiPathways	27	WP4562	Canonical NF kB pathway		-3.4	6.4	5	30238	8	2936	5	0.17	0.076	3551|4790|4792|5966|5970	IKBKB|NFKB1|NFKBIA|REL|RELA	-1.6	MyList
GO Biological Processes	19	GO:0098742	cell-cell adhesion via plasma-membrane adhesion molecules	19_GO:0009987 cellular process	-3.4	1.7	3.7	30238	260	2936	43	1.5	0.22	90|634|1005|1010|1826|1946|1951|3556|3688|5291|5310|5802|5817|5979|8641|9499|11122|22865|23767|26011|27328|30835|54660|56099|56103|56108|56112|56122|56123|56124|56125|56143|56147|57453|83259|90952|91179|91624|120114|133418|145581|199731|222256	ACVR1|CEACAM1|CDH7|CDH12|DSCAM|EFNA5|CELSR3|IL1RAP|ITGB1|PIK3CB|PKD1|PTPRS|PVR|RET|PCDHGB4|MYOT|PTPRT|SLITRK3|FLRT3|TENM4|PCDH11X|CD209|PCDHB18P|PCDHGB7|PCDHGB2|PCDHGA7|PCDHGA3|PCDHB14|PCDHB13|PCDHB12|PCDHB11|PCDHA5|PCDHA1|DSCAML1|PCDH11Y|ESAM|SCARF2|NEXN|FAT3|EMB|LRFN5|CADM4|CDHR3	-1.6	MyList
GO Biological Processes	19	GO:0035330	regulation of hippo signaling	19_GO:0050896 response to stimulus	-3.4	2.8	4.2	30238	47	2936	13	0.44	0.12	4140|5606|7073|7871|8899|9113|9231|23411|26524|55841|60485|79585|284086	MARK3|MAP2K3|TIAL1|SLMAP|PRP4K|LATS1|DLG5|SIRT1|LATS2|WWC3|SAV1|CORO7|NEK8	-1.6	MyList
GO Biological Processes	19	GO:0042551	neuron maturation	19_GO:0032502 developmental process	-3.4	2.8	4.2	30238	47	2936	13	0.44	0.12	1203|1909|3745|4204|5979|9331|9855|23294|30819|57731|84530|132320|339829	CLN5|EDNRA|KCNB1|MECP2|RET|B4GALT6|FARP2|ANKS1A|KCNIP2|SPTBN4|SRRM4|SCLT1|CCDC39	-1.6	MyList
GO Biological Processes	19	GO:0006303	double-strand break repair via nonhomologous end joining	19_GO:0050896 response to stimulus	-3.4	2.6	4.1	30238	59	2936	15	0.51	0.13	2072|2074|3148|6419|7405|9937|25900|27343|28990|54799|64421|80314|113510|165918|286257	ERCC4|ERCC6|HMGB2|SETMAR|UVRAG|DCLRE1A|IFFO1|POLL|ASTE1|MBTD1|DCLRE1C|EPC1|HELQ|RNF168|PAXX	-1.6	MyList
Canonical Pathways	11	M151	PID AR TF PATHWAY		-3.4	2.7	4.1	30238	53	2936	14	0.48	0.13	367|1958|2908|5152|5608|5966|6599|7181|10399|10499|10513|23411|29843|51564	AR|EGR1|NR3C1|PDE9A|MAP2K6|REL|SMARCC1|NR2C1|RACK1|NCOA2|APPBP2|SIRT1|SENP1|HDAC7	-1.6	MyList
GO Biological Processes	19	GO:0070588	calcium ion transmembrane transport	19_GO:0051179 localization	-3.4	1.8	3.7	30238	222	2936	38	1.3	0.21	491|492|578|773|775|785|1909|2621|5025|5310|5311|5332|6546|7220|7222|7226|8911|9127|9254|10367|25769|27039|27112|54795|54822|55799|57053|57620|59283|80024|80036|80228|90550|93129|137994|196527|221154|259232	ATP2B2|ATP2B3|BAK1|CACNA1A|CACNA1C|CACNB4|EDNRA|GAS6|P2RX4|PKD1|PKD2|PLCB4|SLC8A1|TRPC1|TRPC3|TRPM2|CACNA1I|P2RX6|CACNA2D2|MICU1|SLC24A2|PKD2L2|NALF2|TRPM4|TRPM7|CACNA2D3|CHRNA10|STIM2|CACNG8|SLC8B1|TRPM3|ORAI2|MCU|ORAI3|LETM2|ANO6|MICU2|NALCN	-1.6	MyList
GO Biological Processes	19	GO:0071826	protein-RNA complex organization	19_GO:0009987 cellular process	-3.4	1.7	3.7	30238	238	2936	40	1.4	0.21	1660|1968|3646|3799|3921|4839|4931|6234|6426|6895|8161|8233|8899|9169|9416|9879|10078|10594|10659|10978|22889|23197|23405|23451|26523|26576|28985|29997|51386|54496|55015|55794|57461|57819|64745|79760|84811|92170|140801|192669	DHX9|EIF2S3|EIF3E|KIF5B|RPSA|NOP2|NVL|RPS28|SRSF1|TARBP2|COIL|ZRSR2|PRP4K|SCAF11|DDX23|DDX46|TSSC4|PRPF8|CELF2|CLP1|KHDC4|FAF2|DICER1|SF3B1|AGO1|SRPK3|MCTS1|NOP53|EIF3L|PRMT7|PRPF39|DDX28|ISY1|LSM2|METTL17|GEMIN7|BUD13|MTG1|RPL10L|AGO3	-1.5	MyList
WikiPathways	27	WP3850	Factors and pathways affecting insulin like growth factor IGF1 Akt signaling		-3.4	3.1	4.2	30238	36	2936	11	0.37	0.11	3667|3688|4703|4790|5163|5564|57521|64223|84335|114907|253260	IRS1|ITGB1|NEB|NFKB1|PDK1|PRKAB1|RPTOR|MLST8|AKT1S1|FBXO32|RICTOR	-1.5	MyList
GO Biological Processes	19	GO:0006301	postreplication repair	19_GO:0050896 response to stimulus	-3.4	3.1	4.2	30238	36	2936	11	0.37	0.11	5111|5424|5429|22890|51426|51455|55339|83932|199990|201973|353497	PCNA|POLD1|POLH|ZBTB1|POLK|REV1|WDR33|SPRTN|FAAP20|PRIMPOL|POLN	-1.5	MyList
Reactome Gene Sets	6	R-HSA-177243	Interactions of Rev with host cellular proteins		-3.4	3.1	4.2	30238	36	2936	11	0.37	0.11	4928|7175|8086|23165|23225|23279|23511|53371|57122|129401|348995	NUP98|TPR|AAAS|NUP205|NUP210|NUP160|NUP188|NUP54|NUP107|NUP35|NUP43	-1.5	MyList
GO Biological Processes	19	GO:0001510	RNA methylation	19_GO:0009987 cellular process	-3.4	2.3	3.9	30238	85	2936	19	0.65	0.15	4839|51093|51106|51531|51574|55695|57604|57721|63892|64216|64783|79979|80745|91801|117246|144233|152992|196074|260294	NOP2|METTL25B|TFB1M|TRMO|LARP7|NSUN5|TRMT9B|METTL14|THADA|TFB2M|RBM15|TRMT2B|THUMPD2|ALKBH8|FTSJ3|BCDIN3D|TRMT44|METTL15|NSUN5P2	-1.5	MyList
KEGG Pathway	24	hsa04020	Calcium signaling pathway		-3.4	1.7	3.7	30238	254	2936	42	1.4	0.22	107|109|114|491|492|773|775|816|818|1909|2252|2254|2324|3270|3274|3791|4485|4775|5025|5256|5332|5533|5979|6546|7125|7422|7424|8817|8877|8911|9127|57620|80228|80271|84812|85366|90550|91860|93129|163688|340156|401152	ADCY1|ADCY3|ADCY8|ATP2B2|ATP2B3|CACNA1A|CACNA1C|CAMK2B|CAMK2G|EDNRA|FGF7|FGF9|FLT4|HRC|HRH2|KDR|MST1|NFATC3|P2RX4|PHKA2|PLCB4|PPP3CC|RET|SLC8A1|TNNC2|VEGFA|VEGFC|FGF18|SPHK1|CACNA1I|P2RX6|STIM2|ORAI2|ITPKC|PLCD4|MYLK2|MCU|CALML4|ORAI3|CALML6|MYLK4|ARLN	-1.5	MyList
Reactome Gene Sets	6	R-HSA-1257604	PIP3 activates AKT signaling		-3.3	1.7	3.7	30238	262	2936	43	1.5	0.22	1027|1912|1958|2122|2146|2252|2254|2322|2323|3084|3164|3556|3643|3654|3667|4615|5290|5291|5528|5704|6015|6199|6801|8817|8975|9219|9542|9861|11060|23608|26523|27327|51564|53615|54815|57521|64223|84232|84335|117145|153129|192669|253260	CDKN1B|PHC2|EGR1|MECOM|EZH2|FGF7|FGF9|FLT3|FLT3LG|NRG1|NR4A1|IL1RAP|INSR|IRAK1|IRS1|MYD88|PIK3CA|PIK3CB|PPP2R5D|PSMC4|RING1|RPS6KB2|STRN|FGF18|USP13|MTA2|NRG2|PSMD6|WWP2|MKRN1|AGO1|TNRC6A|HDAC7|MBD3|GATAD2A|RPTOR|MLST8|MAF1|AKT1S1|THEM4|SLC38A9|AGO3|RICTOR	-1.5	MyList
GO Biological Processes	19	GO:0002521	leukocyte differentiation	19_GO:0032502 developmental process	-3.3	1.5	3.6	30238	441	2936	65	2.2	0.27	302|578|602|629|860|1054|1943|1958|2146|2322|2323|2621|2908|3570|3575|3600|3601|3658|3662|3688|3716|3717|3953|4286|4297|4615|4775|5469|5771|6095|6670|6689|6774|6777|7226|7351|7422|7922|8563|8772|9452|9644|9730|9759|9855|10312|10892|22890|23210|23411|29110|51043|51542|54790|55846|57546|64332|64343|64421|79798|84456|91543|149041|150771|339829	ANXA2|BAK1|BCL3|CFB|RUNX2|CEBPG|EFNA2|EGR1|EZH2|FLT3|FLT3LG|GAS6|NR3C1|IL6R|IL7R|IL15|IL15RA|IREB2|IRF4|ITGB1|JAK1|JAK2|LEPR|MITF|KMT2A|MYD88|NFATC3|MED1|PTPN2|RORA|SP3|SPIB|STAT3|STAT5B|TRPM2|UCP2|VEGFA|SLC39A7|THOC5|FADD|ITM2A|SH3PXD2A|DCAF1|HDAC4|FARP2|TCIRG1|MALT1|ZBTB1|JMJD6|SIRT1|TBK1|ZBTB7B|VPS54|TET2|ITFG2|PDP2|NFKBIZ|AZI2|DCLRE1C|ARMC5|L3MBTL3|RSAD2|RC3H1|ITPRIPL1|CCDC39	-1.5	MyList
CORUM	33	CORUM:351	Spliceosome		-3.3	2	3.8	30238	141	2936	27	0.92	0.18	1153|1654|1660|6426|6626|8563|8899|9295|9410|9416|9584|9879|10450|10594|10643|22938|23398|23451|23759|26986|53938|56259|57461|57819|64783|84811|94104	CIRBP|DDX3X|DHX9|SRSF1|SNRPA|THOC5|PRP4K|SRSF11|SNRNP40|DDX23|RBM39|DDX46|PPIE|PRPF8|IGF2BP3|SNW1|PPWD1|SF3B1|PPIL2|PABPC1|PPIL3|CTNNBL1|ISY1|LSM2|RBM15|BUD13|PAXBP1	-1.5	MyList
GO Biological Processes	19	GO:0032819	positive regulation of natural killer cell proliferation	19_GO:0002376 immune system process	-3.3	5.1	4.7	30238	12	2936	6	0.2	0.083	2323|3600|3717|6777|7297|23521	FLT3LG|IL15|JAK2|STAT5B|TYK2|RPL13A	-1.5	MyList
WikiPathways	27	WP3849	MAPK and NFkB signaling inhibited by Yersinia YopJ		-3.3	5.1	4.7	30238	12	2936	6	0.2	0.083	3551|4214|4790|4792|5608|9020	IKBKB|MAP3K1|NFKB1|NFKBIA|MAP2K6|MAP3K14	-1.5	MyList
GO Biological Processes	19	GO:0045786	negative regulation of cell cycle	19_GO:0048519 negative regulation of biological process	-3.3	1.6	3.6	30238	375	2936	57	1.9	0.25	90|580|595|785|836|1027|1112|1620|1763|1843|2074|2146|2177|3164|3623|3624|3834|4591|4882|5311|5514|6419|7175|9113|9575|9656|10201|10385|10432|11162|11329|23378|23411|25988|26058|26524|27085|29997|51053|51149|51720|54908|55755|56658|57646|57795|64848|65975|79027|79960|80279|84444|84936|92421|131601|165918|338657	ACVR1|BARD1|CCND1|CACNB4|CASP3|CDKN1B|FOXN3|BRINP1|DNA2|DUSP1|ERCC6|EZH2|FANCD2|NR4A1|INHA|INHBA|KIF25|TRIM37|NPR2|PKD2|PPP1R10|SETMAR|TPR|LATS1|CLOCK|MDC1|NME6|BTN2A2|RBM14|NUDT6|STK38|RRP8|SIRT1|HINFP|GIGYF2|LATS2|MTBP|NOP53|GMNN|MRNIP|UIMC1|SPDL1|CDK5RAP2|TRIM39|USP28|BRINP2|YTHDC2|STK33|ZNF655|JADE1|CDK5RAP3|DOT1L|ZFYVE19|CHMP4C|TPRA1|RNF168|CENATAC	-1.5	MyList
GO Biological Processes	19	GO:0031346	positive regulation of cell projection organization	19_GO:0048518 positive regulation of biological process	-3.3	1.6	3.6	30238	367	2936	56	1.9	0.25	27|411|466|816|1523|1826|1946|2048|2146|2803|5290|5979|5997|6324|6387|7046|7074|7422|7473|7804|8153|8482|9175|9353|9423|9662|9727|10013|10300|10602|10807|23300|23363|23499|26230|29904|49856|51330|51735|51765|54606|55329|55835|57175|57451|57498|64175|65981|116985|126520|146057|153241|221908|257194|440730|100287171	ABL2|ARSB|ATF1|CAMK2B|CUX1|DSCAM|EFNA5|EPHB2|EZH2|GOLGA4|PIK3CA|RET|RGS2|SCN1B|CXCL12|TGFBR1|TIAM1|VEGFA|WNT3|LRP8|RND2|SEMA7A|MAP3K13|SLIT2|NTN1|CEP135|RAB11FIP3|HDAC6|KATNB1|CDC42EP3|ENTR1|ATMIN|OBSL1|MACF1|TIAM2|EEF2K|WRAP73|TNFRSF12A|RAPGEF6|STK26|DDX56|MNS1|CPAP|CORO1B|TENM2|KIDINS220|P3H1|CAPRIN2|ARAP1|PLK5|TTBK2|CEP120|PPP1R35|NEGR1|TRIM67|WASHC1	-1.5	MyList
GO Biological Processes	19	GO:2000045	regulation of G1/S transition of mitotic cell cycle	19_GO:0050789 regulation of biological process	-3.3	1.9	3.7	30238	178	2936	32	1.1	0.19	90|595|605|785|898|1027|1654|2146|3624|5310|5311|6240|6597|6599|6601|6603|8462|9134|10385|26058|27085|54617|55193|55835|55904|57492|57521|79027|79960|126520|196528|255374	ACVR1|CCND1|BCL7A|CACNB4|CCNE1|CDKN1B|DDX3X|EZH2|INHBA|PKD1|PKD2|RRM1|SMARCA4|SMARCC1|SMARCC2|SMARCD2|KLF11|CCNE2|BTN2A2|GIGYF2|MTBP|INO80|PBRM1|CPAP|KMT2E|ARID1B|RPTOR|ZNF655|JADE1|PLK5|ARID2|MBLAC1	-1.5	MyList
GO Biological Processes	19	GO:0045911	positive regulation of DNA recombination	19_GO:0048518 positive regulation of biological process	-3.3	2.3	3.9	30238	79	2936	18	0.61	0.14	2074|7292|8089|8295|8741|9656|22976|51111|51149|54537|54556|54799|55257|57634|80314|84787|113510|196528	ERCC6|TNFSF4|YEATS4|TRRAP|TNFSF13|MDC1|PAXIP1|KMT5B|MRNIP|SHLD2|ING3|MBTD1|MRGBP|EP400|EPC1|KMT5C|HELQ|ARID2	-1.5	MyList
GO Biological Processes	19	GO:0015914	phospholipid transport	19_GO:0051179 localization	-3.3	2.1	3.8	30238	106	2936	22	0.75	0.16	3783|4547|5359|9218|9600|9619|9885|10347|23200|55113|57194|57198|57205|58488|83985|84162|84725|84879|114879|196527|286046|440026	KCNN4|MTTP|PLSCR1|VAPA|PITPNM1|ABCG1|OSBPL2|ABCA7|ATP11B|XKR8|ATP10A|ATP8B2|ATP10D|PCTP|SPNS1|BLTP1|PLEKHA8|MFSD2A|OSBPL5|ANO6|XKR6|TMEM41B	-1.5	MyList
GO Biological Processes	19	GO:0071383	cellular response to steroid hormone stimulus	19_GO:0050896 response to stimulus	-3.3	1.9	3.8	30238	156	2936	29	0.99	0.18	367|610|687|1616|2101|2103|2104|2322|2908|3717|4306|4824|5467|5469|7110|7181|8611|9325|9572|10018|23081|51389|51542|55809|56937|57658|84709|114907|133522	AR|HCN2|KLF9|DAXX|ESRRA|ESRRB|ESRRG|FLT3|NR3C1|JAK2|NR3C2|NKX3-1|PPARD|MED1|TMF1|NR2C1|PLPP1|TRIP4|NR1D1|BCL2L11|KDM4C|RWDD1|VPS54|TRERF1|PMEPA1|CALCOCO1|MGARP|FBXO32|PPARGC1B	-1.5	MyList
GO Biological Processes	19	GO:0051091	positive regulation of DNA-binding transcription factor activity	19_GO:0050789 regulation of biological process	-3.3	2.1	3.8	30238	113	2936	23	0.78	0.16	107|114|1054|1660|3551|3654|4615|4919|5583|5970|7186|8877|8915|8986|9175|9447|9575|10616|56919|64170|84159|92140|114548	ADCY1|ADCY8|CEBPG|DHX9|IKBKB|IRAK1|MYD88|ROR1|PRKCH|RELA|TRAF2|SPHK1|BCL10|RPS6KA4|MAP3K13|AIM2|CLOCK|RBCK1|DHX33|CARD9|ARID5B|MTDH|NLRP3	-1.5	MyList
WikiPathways	27	WP3865	Novel intracellular components of RIG I like receptor pathway		-3.3	2.6	4	30238	60	2936	15	0.51	0.13	1654|3551|4214|4790|4792|5970|6387|7186|8653|8717|8772|22938|29110|64343|79671	DDX3X|IKBKB|MAP3K1|NFKB1|NFKBIA|RELA|CXCL12|TRAF2|DDX3Y|TRADD|FADD|SNW1|TBK1|AZI2|NLRX1	-1.5	MyList
GO Biological Processes	19	GO:0002819	regulation of adaptive immune response	19_GO:0002376 immune system process	-3.3	1.7	3.7	30238	224	2936	38	1.3	0.21	563|634|2048|3105|3106|3134|3575|3717|4092|5133|5562|5817|6891|7186|7292|7297|7784|8741|8772|9655|10892|22890|22976|23411|29126|51043|51111|51571|54537|54795|64170|64332|84787|91543|114548|121260|149041|163486	AZGP1|CEACAM1|EPHB2|HLA-A|HLA-B|HLA-F|IL7R|JAK2|SMAD7|PDCD1|PRKAA1|PVR|TAP2|TRAF2|TNFSF4|TYK2|ZP3|TNFSF13|FADD|SOCS5|MALT1|ZBTB1|PAXIP1|SIRT1|CD274|ZBTB7B|KMT5B|CYRIB|SHLD2|TRPM4|CARD9|NFKBIZ|KMT5C|RSAD2|NLRP3|SLC15A4|RC3H1|DENND1B	-1.5	MyList
Reactome Gene Sets	6	R-HSA-9694516	SARS-CoV-2 Infection		-3.3	1.6	3.6	30238	303	2936	48	1.6	0.23	857|3105|3106|3134|3455|3551|3654|3656|3716|3921|4245|4249|4928|6192|6203|6207|6217|6234|6483|7175|7297|7405|7555|8086|9632|10207|23165|23225|23279|23339|23511|23765|25921|29110|51201|53371|54956|55823|57122|79760|79844|84818|89122|92421|114548|129401|196527|348995	CAV1|HLA-A|HLA-B|HLA-F|IFNAR2|IKBKB|IRAK1|IRAK2|JAK1|RPSA|MGAT1|MGAT5|NUP98|RPS4Y1|RPS9|RPS13|RPS16|RPS28|ST3GAL2|TPR|TYK2|UVRAG|CNBP|AAAS|SEC24C|PATJ|NUP205|NUP210|NUP160|VPS39|NUP188|IL17RA|ZDHHC5|TBK1|ZDHHC2|NUP54|PARP16|VPS11|NUP107|GEMIN7|ZDHHC11|IL17RC|TRIM4|CHMP4C|NLRP3|NUP35|ANO6|NUP43	-1.5	MyList
WikiPathways	27	WP4961	STING pathway in Kawasaki like disease and COVID 19		-3.3	3.9	4.4	30238	21	2936	8	0.27	0.096	3551|4790|4792|5966|5970|29110|79671|114548	IKBKB|NFKB1|NFKBIA|REL|RELA|TBK1|NLRX1|NLRP3	-1.5	MyList
GO Biological Processes	19	GO:0160240	RNA polymerase II transcription initiation surveillance	19_GO:0009987 cellular process	-3.3	3.9	4.4	30238	21	2936	8	0.27	0.096	26512|55656|55756|57117|57508|79034|79798|81556	INTS6|INTS8|INTS9|INTS12|INTS2|INTS15|ARMC5|INTS14	-1.5	MyList
GO Biological Processes	19	GO:0010720	positive regulation of cell development	19_GO:0032502 developmental process	-3.3	1.5	3.6	30238	451	2936	66	2.2	0.27	118|816|1523|1826|1946|2048|2621|2803|3575|3600|3601|3688|4092|4204|4656|5324|5501|5583|5970|6387|6597|6599|6601|6603|6666|6777|7052|7074|7161|7292|7422|7424|7473|7494|7704|7804|8153|8482|8772|9175|9353|9423|9655|10013|10385|10892|22890|22938|23363|23405|23499|26011|26230|29904|50937|51043|51330|55193|57492|57521|63925|64332|65981|114548|133522|196528	ADD1|CAMK2B|CUX1|DSCAM|EFNA5|EPHB2|GAS6|GOLGA4|IL7R|IL15|IL15RA|ITGB1|SMAD7|MECP2|MYOG|PLAG1|PPP1CC|PRKCH|RELA|CXCL12|SMARCA4|SMARCC1|SMARCC2|SMARCD2|SOX12|STAT5B|TGM2|TIAM1|TP73|TNFSF4|VEGFA|VEGFC|WNT3|XBP1|ZBTB16|LRP8|RND2|SEMA7A|FADD|MAP3K13|SLIT2|NTN1|SOCS5|HDAC6|BTN2A2|MALT1|ZBTB1|SNW1|OBSL1|DICER1|MACF1|TENM4|TIAM2|EEF2K|CDON|ZBTB7B|TNFRSF12A|PBRM1|ARID1B|RPTOR|ZNF335|NFKBIZ|CAPRIN2|NLRP3|P…	-1.5	MyList
WikiPathways	27	WP3658	Wnt beta catenin signaling in leukemia		-3.3	3.6	4.3	30238	26	2936	9	0.31	0.1	595|607|2322|4041|4609|5467|7704|8323|26108	CCND1|BCL9|FLT3|LRP5|MYC|PPARD|ZBTB16|FZD6|PYGO1	-1.5	MyList
Reactome Gene Sets	6	R-HSA-5663202	Diseases of signal transduction by growth factor receptors and second messengers		-3.3	1.5	3.5	30238	452	2936	66	2.2	0.27	816|818|1024|1027|1523|1937|2120|2252|2254|2322|2323|2803|3084|3164|3662|3667|3717|3791|3799|4008|4041|4140|4204|4609|5290|5291|5292|5495|5501|5528|5704|5782|6199|6774|6777|6801|7046|7175|7297|8323|8817|9321|9542|9759|9794|9861|10013|10018|10142|11064|11116|22866|22872|22938|26523|51564|55534|64223|80853|83999|84335|139285|142678|192669|253260|283455	CAMK2B|CAMK2G|CDK8|CDKN1B|CUX1|EEF1G|ETV6|FGF7|FGF9|FLT3|FLT3LG|GOLGA4|NRG1|NR4A1|IRF4|IRS1|JAK2|KDR|KIF5B|LMO7|LRP5|MARK3|MECP2|MYC|PIK3CA|PIK3CB|PIM1|PPM1B|PPP1CC|PPP2R5D|PSMC4|PTPN12|RPS6KB2|STAT3|STAT5B|STRN|TGFBR1|TPR|TYK2|FZD6|FGF18|TRIP11|NRG2|HDAC4|MAML1|PSMD6|HDAC6|BCL2L11|AKAP9|CNTRL|CEP43|CNKSR2|SEC31A|SNW1|AGO1|HDAC7|MAML3|MLST8|KDM7A|KREMEN1|AKT1S1|AMER1|MIB2|AGO3|RICTOR|KSR2	-1.5	MyList
GO Biological Processes	19	GO:0051262	protein tetramerization	19_GO:0009987 cellular process	-3.3	2.2	3.8	30238	100	2936	21	0.72	0.16	3748|3752|3783|3834|5018|5310|5311|6240|6470|7161|7226|9885|10600|51074|51466|54795|54822|54974|57582|64784|80036	KCNC3|KCND3|KCNN4|KIF25|OXA1L|PKD1|PKD2|RRM1|SHMT1|TP73|TRPM2|OSBPL2|USP16|APIP|EVL|TRPM4|TRPM7|THG1L|KCNT1|CRTC3|TRPM3	-1.5	MyList
GO Biological Processes	19	GO:0007411	axon guidance	19_GO:0032502 developmental process	-3.3	1.7	3.6	30238	233	2936	39	1.3	0.21	1826|1908|1909|1943|1946|1951|2048|3798|3799|3800|3975|3983|5979|6324|6387|6477|7204|7422|7473|8482|8997|9353|9423|9499|9723|10371|11313|23767|51466|53942|54437|57453|57715|59352|80031|90990|91624|133418|494470	DSCAM|EDN3|EDNRA|EFNA2|EFNA5|CELSR3|EPHB2|KIF5A|KIF5B|KIF5C|LHX1|ABLIM1|RET|SCN1B|CXCL12|SIAH1|TRIO|VEGFA|WNT3|SEMA7A|KALRN|SLIT2|NTN1|MYOT|SEMA3E|SEMA3A|LYPLA2|FLRT3|EVL|CNTN5|SEMA5B|DSCAML1|SEMA4G|LGR6|SEMA6D|KIFC2|NEXN|EMB|ARK2C	-1.5	MyList
GO Biological Processes	19	GO:0046777	protein autophosphorylation	19_GO:0009987 cellular process	-3.3	2	3.8	30238	121	2936	24	0.82	0.17	816|2322|2324|3643|3654|3717|3791|4215|4293|5292|5613|9175|23178|25989|29904|51765|54822|65268|65975|79834|84206|84451|85366|120892	CAMK2B|FLT3|FLT4|INSR|IRAK1|JAK2|KDR|MAP3K3|MAP3K9|PIM1|PRKX|MAP3K13|PASK|ULK3|EEF2K|STK26|TRPM7|WNK2|STK33|PEAK1|MEX3B|MAP3K21|MYLK2|LRRK2	-1.5	MyList
GO Biological Processes	19	GO:0007051	spindle organization	19_GO:0009987 cellular process	-3.3	1.9	3.7	30238	172	2936	31	1.1	0.19	3832|5116|6905|7405|8086|9055|9493|10274|10460|10464|10579|29127|49856|54617|54930|55125|55143|55835|55857|56992|57519|79884|83541|85378|93323|115106|126520|144165|153241|285643|348235	KIF11|PCNT|TBCE|UVRAG|AAAS|PRC1|KIF23|STAG1|TACC3|PIBF1|TACC2|RACGAP1|WRAP73|INO80|HAUS4|CEP192|CDCA8|CPAP|KIZ|KIF15|STARD9|MAP9|FAM110A|TUBGCP6|HAUS8|HAUS1|PLK5|PRICKLE1|CEP120|KIF4B|SKA2	-1.5	MyList
Reactome Gene Sets	6	R-HSA-69242	S Phase		-3.3	1.9	3.7	30238	150	2936	28	0.95	0.18	595|898|1027|1763|2237|4149|4171|4174|4176|4609|4999|5111|5424|5557|5704|5981|7321|9134|9861|10274|11065|23047|29945|51053|84515|91750|114799|286826	CCND1|CCNE1|CDKN1B|DNA2|FEN1|MAX|MCM2|MCM5|MCM7|MYC|ORC2|PCNA|POLD1|PRIM1|PSMC4|RFC1|UBE2D1|CCNE2|PSMD6|STAG1|UBE2C|PDS5B|ANAPC4|GMNN|MCM8|LIN52|ESCO1|LIN9	-1.5	MyList
GO Biological Processes	19	GO:1900101	regulation of endoplasmic reticulum unfolded protein response	19_GO:0050896 response to stimulus	-3.3	3.1	4.1	30238	37	2936	11	0.37	0.11	578|1388|5771|7494|10018|10347|10399|23645|51283|84919|153222	BAK1|ATF6B|PTPN2|XBP1|BCL2L11|ABCA7|RACK1|PPP1R15A|BFAR|PPP1R15B|CREBRF	-1.5	MyList
GO Biological Processes	19	GO:0000280	nuclear division	19_GO:0009987 cellular process	-3.2	1.6	3.6	30238	329	2936	51	1.7	0.24	898|1060|2072|2177|3832|3834|5501|8086|9055|9134|9150|9493|10018|10274|10300|10388|10464|10592|10600|11004|11065|23304|23411|25836|29127|29988|49856|51547|53917|54617|54908|55125|55143|55512|55844|56776|56992|57820|64105|79884|80010|80346|84501|92421|129563|140801|144165|285498|285643|348235|728637	CCNE1|CENPC|ERCC4|FANCD2|KIF11|KIF25|PPP1CC|AAAS|PRC1|CCNE2|CTDP1|KIF23|BCL2L11|STAG1|KATNB1|SYCP2|PIBF1|SMC2|USP16|KIF2C|UBE2C|UBR2|SIRT1|NIPBL|RACGAP1|SLC2A8|WRAP73|SIRT7|RAB24|INO80|SPDL1|CEP192|CDCA8|SMPD3|PPP2R2D|FMN2|KIF15|CCNB1IP1|CENPK|MAP9|RMI1|REEP4|SPIRE2|CHMP4C|DIS3L2|RPL10L|PRICKLE1|RNF212|KIF4B|SKA2|MEIKIN	-1.5	MyList
GO Biological Processes	19	GO:0006352	DNA-templated transcription initiation	19_GO:0009987 cellular process	-3.2	1.8	3.7	30238	195	2936	34	1.2	0.2	1958|2972|4297|5442|5469|6597|6837|7019|7343|9014|10001|10432|10629|11176|26512|51106|51547|54454|54790|55656|55756|57117|57492|57508|64216|64332|64425|79034|79798|81556|81857|83860|90390|400569	EGR1|BRF1|KMT2A|POLRMT|MED1|SMARCA4|MED22|TFAM|UBTF|TAF1B|MED6|RBM14|TAF6L|BAZ2A|INTS6|TFB1M|SIRT7|ATAD2B|TET2|INTS8|INTS9|INTS12|ARID1B|INTS2|TFB2M|NFKBIZ|POLR1E|INTS15|ARMC5|INTS14|MED25|TAF3|MED30|MED11	-1.5	MyList
GO Biological Processes	19	GO:0050878	regulation of body fluid levels	19_GO:0065007 biological regulation	-3.2	1.6	3.5	30238	370	2936	56	1.9	0.25	133|150|302|595|634|857|1192|2048|2621|2981|3291|3705|3783|3818|3827|4302|4879|5290|5291|5327|5328|5329|5359|5469|6583|6777|7103|7161|7276|7376|7392|7422|7494|8323|8527|8835|10451|10544|10627|10630|10867|11093|22821|25946|51043|64714|65267|83697|84034|144165|160851|196527|221037|257194|388552|646960	ADM|ADRA2A|ANXA2|CCND1|CEACAM1|CAV1|CLIC1|EPHB2|GAS6|GUCA2B|HSD11B2|ITPK1|KCNN4|KLKB1|KNG1|MLLT6|NPPB|PIK3CA|PIK3CB|PLAT|PLAU|PLAUR|PLSCR1|MED1|SLC22A4|STAT5B|TSPAN8|TP73|TTR|NR1H2|USF2|VEGFA|XBP1|FZD6|DGKD|SOCS2|VAV3|PROCR|MYL12A|PDPN|TSPAN9|ADAMTS13|RASA3|ZNF385A|ZBTB7B|PDIA2|WNK3|SLC4A9|EMILIN2|PRICKLE1|DGKH|ANO6|JMJD1C|NEGR1|BLOC1S3|PRSS56	-1.5	MyList
GO Biological Processes	19	GO:0000725	recombinational repair	19_GO:0050896 response to stimulus	-3.2	1.9	3.7	30238	143	2936	27	0.92	0.18	2072|2237|4171|4174|4176|5893|7156|9907|22909|23126|23137|23503|25836|27343|28990|51444|54617|54799|55345|55693|79728|80010|80314|84515|113510|353497|493861	ERCC4|FEN1|MCM2|MCM5|MCM7|RAD52|TOP3A|AP5Z1|FAN1|POGZ|SMC5|ZFYVE26|NIPBL|POLL|ASTE1|RNF138|INO80|MBTD1|ZGRF1|KDM4D|PALB2|RMI1|EPC1|MCM8|HELQ|POLN|EID3	-1.5	MyList
Reactome Gene Sets	6	R-HSA-2565942	Regulation of PLK1 Activity at G2/M Transition		-3.2	2.2	3.8	30238	87	2936	19	0.65	0.15	4957|5116|9662|9702|9814|10142|10806|11064|11116|11190|22994|22995|54930|55125|55755|55835|93323|95681|115106	ODF2|PCNT|CEP135|CEP57|SFI1|AKAP9|SDCCAG8|CNTRL|CEP43|CEP250|CEP131|CEP152|HAUS4|CEP192|CDK5RAP2|CPAP|HAUS8|CEP41|HAUS1	-1.4	MyList
GO Biological Processes	19	GO:0097485	neuron projection guidance	19_GO:0032502 developmental process	-3.2	1.7	3.6	30238	234	2936	39	1.3	0.21	1826|1908|1909|1943|1946|1951|2048|3798|3799|3800|3975|3983|5979|6324|6387|6477|7204|7422|7473|8482|8997|9353|9423|9499|9723|10371|11313|23767|51466|53942|54437|57453|57715|59352|80031|90990|91624|133418|494470	DSCAM|EDN3|EDNRA|EFNA2|EFNA5|CELSR3|EPHB2|KIF5A|KIF5B|KIF5C|LHX1|ABLIM1|RET|SCN1B|CXCL12|SIAH1|TRIO|VEGFA|WNT3|SEMA7A|KALRN|SLIT2|NTN1|MYOT|SEMA3E|SEMA3A|LYPLA2|FLRT3|EVL|CNTN5|SEMA5B|DSCAML1|SEMA4G|LGR6|SEMA6D|KIFC2|NEXN|EMB|ARK2C	-1.4	MyList
GO Biological Processes	19	GO:0051251	positive regulation of lymphocyte activation	19_GO:0002376 immune system process	-3.2	1.6	3.5	30238	346	2936	53	1.8	0.25	27|857|2048|2323|2621|3105|3112|3115|3127|3485|3575|3600|3601|3717|4615|5562|6597|6599|6601|6603|6666|6777|7292|7297|7494|7704|7784|8741|8772|8915|9655|10385|10451|10892|22890|22976|23521|29126|30835|51043|51111|51293|51571|54537|55193|57492|63925|64332|84787|114548|196528|283234|388552	ABL2|CAV1|EPHB2|FLT3LG|GAS6|HLA-A|HLA-DOB|HLA-DPB1|HLA-DRB5|IGFBP2|IL7R|IL15|IL15RA|JAK2|MYD88|PRKAA1|SMARCA4|SMARCC1|SMARCC2|SMARCD2|SOX12|STAT5B|TNFSF4|TYK2|XBP1|ZBTB16|ZP3|TNFSF13|FADD|BCL10|SOCS5|BTN2A2|VAV3|MALT1|ZBTB1|PAXIP1|RPL13A|CD274|CD209|ZBTB7B|KMT5B|CD320|CYRIB|SHLD2|PBRM1|ARID1B|ZNF335|NFKBIZ|KMT5C|NLRP3|ARID2|CCDC88B|BLOC1S3	-1.4	MyList
Reactome Gene Sets	6	R-HSA-75893	TNF signaling		-3.2	2.9	4	30238	43	2936	12	0.41	0.12	3551|7186|7321|8439|8772|10399|10616|29110|55512|56928|90268|142678	IKBKB|TRAF2|UBE2D1|NSMAF|FADD|RACK1|RBCK1|TBK1|SMPD3|SPPL2B|OTULIN|MIB2	-1.4	MyList
GO Biological Processes	19	GO:0031100	animal organ regeneration	19_GO:0032502 developmental process	-3.2	2.6	3.9	30238	55	2936	14	0.48	0.13	570|578|595|2146|2322|2621|5111|5469|6387|6426|6583|7150|7351|23175	BAAT|BAK1|CCND1|EZH2|FLT3|GAS6|PCNA|MED1|CXCL12|SRSF1|SLC22A4|TOP1|UCP2|LPIN1	-1.4	MyList
GO Biological Processes	19	GO:0002711	positive regulation of T cell mediated immunity	19_GO:0002376 immune system process	-3.2	2.4	3.9	30238	74	2936	17	0.58	0.14	563|3105|3106|3134|5562|5817|6891|7186|7292|7784|8772|10892|22890|51571|91543|114548|163486	AZGP1|HLA-A|HLA-B|HLA-F|PRKAA1|PVR|TAP2|TRAF2|TNFSF4|ZP3|FADD|MALT1|ZBTB1|CYRIB|RSAD2|NLRP3|DENND1B	-1.4	MyList
Reactome Gene Sets	6	R-HSA-159236	Transport of Mature mRNA derived from an Intron-Containing Transcript		-3.2	2.4	3.9	30238	74	2936	17	0.58	0.14	4928|6426|7175|8086|8563|9295|10212|10482|23165|23225|23279|23511|53371|57122|84271|129401|348995	NUP98|SRSF1|TPR|AAAS|THOC5|SRSF11|DDX39A|NXF1|NUP205|NUP210|NUP160|NUP188|NUP54|NUP107|POLDIP3|NUP35|NUP43	-1.4	MyList
GO Biological Processes	19	GO:0035113	embryonic appendage morphogenesis	19_GO:0032502 developmental process	-3.2	2	3.7	30238	129	2936	25	0.85	0.17	775|860|2254|4041|5089|5469|5916|6468|7473|7704|8323|8434|9742|10018|25836|26005|51057|57728|65057|79659|140467|144165|146057|340419|100131390	CACNA1C|RUNX2|FGF9|LRP5|PBX2|MED1|RARG|FBXW4|WNT3|ZBTB16|FZD6|RECK|IFT140|BCL2L11|NIPBL|C2CD3|WDPCP|WDR19|ACD|DYNC2H1|ZNF358|PRICKLE1|TTBK2|RSPO2|SP9	-1.4	MyList
GO Biological Processes	19	GO:0030326	embryonic limb morphogenesis	19_GO:0032502 developmental process	-3.2	2	3.7	30238	129	2936	25	0.85	0.17	775|860|2254|4041|5089|5469|5916|6468|7473|7704|8323|8434|9742|10018|25836|26005|51057|57728|65057|79659|140467|144165|146057|340419|100131390	CACNA1C|RUNX2|FGF9|LRP5|PBX2|MED1|RARG|FBXW4|WNT3|ZBTB16|FZD6|RECK|IFT140|BCL2L11|NIPBL|C2CD3|WDPCP|WDR19|ACD|DYNC2H1|ZNF358|PRICKLE1|TTBK2|RSPO2|SP9	-1.4	MyList
GO Biological Processes	19	GO:0048880	sensory system development	19_GO:0032502 developmental process	-3.2	1.5	3.5	30238	429	2936	63	2.1	0.27	468|578|775|1289|1418|1421|1427|1826|2048|2200|2254|3299|3624|3791|3975|4041|4286|5089|5469|5916|6015|6096|6103|6240|6297|6597|6666|6670|6774|7046|7422|7837|9742|10083|10312|10371|22803|22901|23093|23210|25836|50937|50939|51057|54806|54859|55184|55212|56006|57728|65979|79034|79738|84879|85015|113246|120114|124842|130916|144165|145173|388552|646960	ATF4|BAK1|CACNA1C|COL5A1|CRYGA|CRYGD|CRYGS|DSCAM|EPHB2|FBN1|FGF9|HSF4|INHBA|KDR|LHX1|LRP5|MITF|PBX2|MED1|RARG|RING1|RORB|RPGR|RRM1|SALL2|SMARCA4|SOX12|SP3|STAT3|TGFBR1|VEGFA|PXDN|IFT140|USH1C|TCIRG1|SEMA3A|XRN2|ARSG|TTLL5|JMJD6|NIPBL|CDON|IMPG2|WDPCP|AHI1|ELP6|DZANK1|BBS7|SMG9|WDR19|PHACTR4|INTS15|BBS10|MFSD2A|USP45|C12orf57|FAT3|TMEM132E|MTERF4|PRICKLE1|B3GLCT|BLOC1S3|PRSS56	-1.4	MyList
KEGG Pathway	24	hsa05167	Kaposi sarcoma-associated herpesvirus infection		-3.2	1.8	3.6	30238	196	2936	34	1.2	0.2	578|595|836|2784|2788|3105|3106|3134|3455|3551|3716|3717|4277|4609|4775|4790|4792|5290|5291|5533|5608|5743|5970|6774|7186|7297|7422|8717|8772|9976|29110|91860|163688|100507436	BAK1|CCND1|CASP3|GNB3|GNG7|HLA-A|HLA-B|HLA-F|IFNAR2|IKBKB|JAK1|JAK2|MICB|MYC|NFATC3|NFKB1|NFKBIA|PIK3CA|PIK3CB|PPP3CC|MAP2K6|PTGS2|RELA|STAT3|TRAF2|TYK2|VEGFA|TRADD|FADD|CLEC2B|TBK1|CALML4|CALML6|MICA	-1.4	MyList
Reactome Gene Sets	6	R-HSA-69190	DNA strand elongation		-3.2	3.2	4.1	30238	32	2936	10	0.34	0.11	1763|2237|4171|4174|4176|5111|5424|5557|5981|84515	DNA2|FEN1|MCM2|MCM5|MCM7|PCNA|POLD1|PRIM1|RFC1|MCM8	-1.4	MyList
CORUM	33	CORUM:230	Mediator complex		-3.2	3.2	4.1	30238	32	2936	10	0.34	0.11	1024|5469|6837|9968|9969|10001|23389|81857|90390|400569	CDK8|MED1|MED22|MED12|MED13|MED6|MED13L|MED25|MED30|MED11	-1.4	MyList
GO Biological Processes	19	GO:0007026	negative regulation of microtubule depolymerization	19_GO:0048519 negative regulation of biological process	-3.2	3.2	4.1	30238	32	2936	10	0.34	0.11	2258|6314|10013|10300|23384|26586|79929|80127|89927|146057	FGF13|ATXN7|HDAC6|KATNB1|SPECC1L|CKAP2|MAP6D1|BBOF1|BMERB1|TTBK2	-1.4	MyList
WikiPathways	27	WP2112	IL17 signaling		-3.2	3.2	4.1	30238	32	2936	10	0.34	0.11	3551|3716|3717|4790|5290|5970|6774|9020|23765|84818	IKBKB|JAK1|JAK2|NFKB1|PIK3CA|RELA|STAT3|MAP3K14|IL17RA|IL17RC	-1.4	MyList
WikiPathways	27	WP5526	Age related macular degeneration		-3.2	4.2	4.4	30238	17	2936	7	0.24	0.09	5366|5562|5564|5565|23411|57521|64223	PMAIP1|PRKAA1|PRKAB1|PRKAB2|SIRT1|RPTOR|MLST8	-1.4	MyList
WikiPathways	27	WP4337	ncRNAs involved in STAT3 signaling in hepatocellular carcinoma		-3.2	4.2	4.4	30238	17	2936	7	0.24	0.09	3570|3590|3716|3717|4790|5970|6774	IL6R|IL11RA|JAK1|JAK2|NFKB1|RELA|STAT3	-1.4	MyList
GO Biological Processes	19	GO:2001034	positive regulation of double-strand break repair via nonhomologous end joining	19_GO:0048518 positive regulation of biological process	-3.2	4.2	4.4	30238	17	2936	7	0.24	0.09	2271|6419|23347|51111|54537|55693|84787	FH|SETMAR|SMCHD1|KMT5B|SHLD2|KDM4D|KMT5C	-1.4	MyList
GO Biological Processes	19	GO:0006895	Golgi to endosome transport	19_GO:0051179 localization	-3.2	4.2	4.4	30238	17	2936	7	0.24	0.09	6272|9980|23041|27252|54832|79585|90196	SORT1|DOP1B|MON2|KLHL20|VPS13C|CORO7|SYS1	-1.4	MyList
Canonical Pathways	11	M26	PID NFKAPPAB ATYPICAL PATHWAY		-3.2	4.2	4.4	30238	17	2936	7	0.24	0.09	602|3551|4790|4792|5290|5966|5970	BCL3|IKBKB|NFKB1|NFKBIA|PIK3CA|REL|RELA	-1.4	MyList
GO Biological Processes	19	GO:0000724	double-strand break repair via homologous recombination	19_GO:0050896 response to stimulus	-3.2	2	3.7	30238	137	2936	26	0.89	0.17	2072|2237|4171|4174|4176|5893|7156|9907|22909|23126|23137|23503|25836|27343|28990|51444|54617|54799|55693|79728|80010|80314|84515|113510|353497|493861	ERCC4|FEN1|MCM2|MCM5|MCM7|RAD52|TOP3A|AP5Z1|FAN1|POGZ|SMC5|ZFYVE26|NIPBL|POLL|ASTE1|RNF138|INO80|MBTD1|KDM4D|PALB2|RMI1|EPC1|MCM8|HELQ|POLN|EID3	-1.4	MyList
Reactome Gene Sets	6	R-HSA-380320	Recruitment of NuMA to mitotic centrosomes		-3.2	2.2	3.7	30238	95	2936	20	0.68	0.15	4957|5116|9662|9702|9814|10142|10806|11064|11116|11190|22994|22995|54930|55125|55755|55835|85378|93323|95681|115106	ODF2|PCNT|CEP135|CEP57|SFI1|AKAP9|SDCCAG8|CNTRL|CEP43|CEP250|CEP131|CEP152|HAUS4|CEP192|CDK5RAP2|CPAP|TUBGCP6|HAUS8|CEP41|HAUS1	-1.4	MyList
KEGG Pathway	24	hsa04213	Longevity regulating pathway - multiple species		-3.2	2.5	3.9	30238	62	2936	15	0.51	0.13	107|109|114|3310|3643|3667|5290|5291|5562|5564|5565|6199|23411|57521|84335	ADCY1|ADCY3|ADCY8|HSPA6|INSR|IRS1|PIK3CA|PIK3CB|PRKAA1|PRKAB1|PRKAB2|RPS6KB2|SIRT1|RPTOR|AKT1S1	-1.4	MyList
Reactome Gene Sets	6	R-HSA-9615933	Postmitotic nuclear pore complex (NPC) reformation		-3.2	3.4	4.1	30238	27	2936	9	0.31	0.1	3842|4928|23165|23279|23511|53371|57122|129401|348995	TNPO1|NUP98|NUP205|NUP160|NUP188|NUP54|NUP107|NUP35|NUP43	-1.4	MyList
GO Biological Processes	19	GO:1903311	regulation of mRNA metabolic process	19_GO:0050789 regulation of biological process	-3.2	1.5	3.5	30238	423	2936	62	2.1	0.27	580|1153|1660|3658|3717|4615|4928|6093|6426|6774|7072|7186|9584|9667|9904|9924|10128|10179|10432|10643|10659|10922|22894|22938|23019|23210|23318|26058|26523|26576|26986|27254|27327|28960|29843|51564|51574|55082|55132|55147|55544|55802|57721|64783|65110|79048|79675|79811|79882|80745|84530|129563|143684|146713|149041|155435|192669|219988|246175|246744|728642|107126285	BARD1|CIRBP|DHX9|IREB2|JAK2|MYD88|NUP98|ROCK1|SRSF1|STAT3|TIA1|TRAF2|RBM39|SAFB2|RBM19|PAN2|LRPPRC|RBM7|RBM14|IGF2BP3|CELF2|FASTK|DIS3|SNW1|CNOT1|JMJD6|TUT4|GIGYF2|AGO1|SRPK3|PABPC1|CSDC2|TNRC6A|DCPS|SENP1|HDAC7|LARP7|ARGLU1|LARP1B|RBM23|RBM38|DCP1A|METTL14|RBM15|UPF3A|SECISBP2|FASTKD1|SLTM|ZC3H14|THUMPD2|SRRM4|DIS3L2|FAM76B|RBFOX3|RC3H1|RBM33|AGO3|PATL1|CNOT6L|STH|CDK11A|SEPTIN14P20	-1.4	MyList
GO Biological Processes	19	GO:0007281	germ cell development	19_GO:0022414 reproductive process	-3.2	1.5	3.5	30238	398	2936	59	2	0.26	90|268|1672|1788|1909|2189|3148|4204|4882|5290|5806|6895|7110|7544|7704|7784|8085|8382|9219|9425|9702|10155|22994|23093|23315|23318|23762|25981|26108|27125|28981|51742|53917|54496|54760|55329|56165|56776|57639|57820|57821|58494|64395|64753|64848|65975|79846|80067|80127|80314|90506|199223|200373|220136|221400|255101|283417|346288|349152	ACVR1|AMH|DEFB1|DNMT3A|EDNRA|FANCG|HMGB2|MECP2|NPR2|PIK3CA|PTX3|TARBP2|TMF1|ZFY|ZBTB16|ZP3|KMT2D|NME5|MTA2|CDYL|CEP57|TRIM28|CEP131|TTLL5|SLC9A8|TUT4|OSBP2|DNAH1|PYGO1|AFF4|IFT81|ARID4B|RAB24|PRMT7|PCSK4|MNS1|TDRD1|FMN2|CCDC146|CCNB1IP1|CCDC181|JAM2|GMCL1|CCDC136|YTHDC2|STK33|CFAP69|DCAF17|BBOF1|EPC1|LRRC46|TTC21A|CFAP221|CFAP53|TDRD6|CFAP65|DPY19L2|SEPTIN14|DPY19L2P2	-1.4	MyList
WikiPathways	27	WP170	Nuclear receptors		-3.1	3	4	30238	38	2936	11	0.37	0.11	367|2101|2103|2908|3164|4919|5467|5916|6095|7376|9975	AR|ESRRA|ESRRB|NR3C1|NR4A1|ROR1|PPARD|RARG|RORA|NR1H2|NR1D2	-1.4	MyList
GO Biological Processes	19	GO:1900102	negative regulation of endoplasmic reticulum unfolded protein response	19_GO:0048519 negative regulation of biological process	-3.1	3.7	4.2	30238	22	2936	8	0.27	0.096	1388|7494|10347|10399|23645|51283|84919|153222	ATF6B|XBP1|ABCA7|RACK1|PPP1R15A|BFAR|PPP1R15B|CREBRF	-1.4	MyList
GO Biological Processes	19	GO:0022618	protein-RNA complex assembly	19_GO:0009987 cellular process	-3.1	1.7	3.5	30238	229	2936	38	1.3	0.21	1660|1968|3646|3921|4839|4931|6234|6426|6895|8161|8233|8899|9169|9416|9879|10078|10594|10659|10978|22889|23405|23451|26523|26576|28985|29997|51386|54496|55015|55794|57461|57819|64745|79760|84811|92170|140801|192669	DHX9|EIF2S3|EIF3E|RPSA|NOP2|NVL|RPS28|SRSF1|TARBP2|COIL|ZRSR2|PRP4K|SCAF11|DDX23|DDX46|TSSC4|PRPF8|CELF2|CLP1|KHDC4|DICER1|SF3B1|AGO1|SRPK3|MCTS1|NOP53|EIF3L|PRMT7|PRPF39|DDX28|ISY1|LSM2|METTL17|GEMIN7|BUD13|MTG1|RPL10L|AGO3	-1.4	MyList
GO Biological Processes	19	GO:0045926	negative regulation of growth	19_GO:0040007 growth	-3.1	1.7	3.5	30238	229	2936	38	1.3	0.21	1027|1601|1654|2258|3624|4879|5467|5802|5997|6597|7161|7473|8751|8835|9150|9353|9423|10013|10201|10399|23111|51447|54879|55054|55602|55841|56981|57446|60485|64175|65981|79960|80031|80128|84260|85004|131566|344901	CDKN1B|DAB2|DDX3X|FGF13|INHBA|NPPB|PPARD|PTPRS|RGS2|SMARCA4|TP73|WNT3|ADAM15|SOCS2|CTDP1|SLIT2|NTN1|HDAC6|NME6|RACK1|SPART|IP6K2|ST7L|ATG16L1|CDKN2AIP|WWC3|PRDM11|NDRG3|SAV1|P3H1|CAPRIN2|JADE1|SEMA6D|TRIM46|TCHP|RERG|DCBLD2|OSTN	-1.4	MyList
GO Biological Processes	19	GO:0050919	negative chemotaxis	19_GO:0040011 locomotion	-3.1	2.8	3.9	30238	44	2936	12	0.41	0.12	1946|3084|8482|9353|9423|9723|10371|23767|54437|57715|59352|80031	EFNA5|NRG1|SEMA7A|SLIT2|NTN1|SEMA3E|SEMA3A|FLRT3|SEMA5B|SEMA4G|LGR6|SEMA6D	-1.4	MyList
GO Biological Processes	19	GO:0043242	negative regulation of protein-containing complex disassembly	19_GO:0048519 negative regulation of biological process	-3.1	2.3	3.7	30238	82	2936	18	0.61	0.14	118|2258|5290|6314|6710|10013|10300|23274|23384|26586|51332|55254|57731|79929|80127|89927|130271|146057	ADD1|FGF13|PIK3CA|ATXN7|SPTB|HDAC6|KATNB1|CLEC16A|SPECC1L|CKAP2|SPTBN5|TMEM39A|SPTBN4|MAP6D1|BBOF1|BMERB1|PLEKHH2|TTBK2	-1.4	MyList
GO Biological Processes	19	GO:0006402	mRNA catabolic process	19_GO:0048519 negative regulation of biological process	-3.1	2	3.6	30238	131	2936	25	0.85	0.17	1797|3646|6832|9811|9924|22803|22894|23019|23293|23318|23381|26523|26986|28960|55149|55802|56006|57819|80153|84186|129563|149041|192669|219988|246175	DXO|EIF3E|SUPV3L1|CTIF|PAN2|XRN2|DIS3|CNOT1|SMG6|TUT4|SMG5|AGO1|PABPC1|DCPS|MTPAP|DCP1A|SMG9|LSM2|EDC3|ZCCHC7|DIS3L2|RC3H1|AGO3|PATL1|CNOT6L	-1.4	MyList
CORUM	33	CORUM:565	PBAF complex (Polybromo- and BAF containing complex)		-3.1	5.7	4.6	30238	9	2936	5	0.17	0.076	6597|6599|6601|55193|196528	SMARCA4|SMARCC1|SMARCC2|PBRM1|ARID2	-1.4	MyList
CORUM	33	CORUM:1238	PBAF complex (Polybromo- and BAF containing complex)		-3.1	5.7	4.6	30238	9	2936	5	0.17	0.076	6597|6599|6601|55193|196528	SMARCA4|SMARCC1|SMARCC2|PBRM1|ARID2	-1.4	MyList
CORUM	33	CORUM:245	FA core complex (Fanconi anemia core complex)		-3.1	5.7	4.6	30238	9	2936	5	0.17	0.076	2176|2178|2189|80010|80233	FANCC|FANCE|FANCG|RMI1|FAAP100	-1.4	MyList
GO Biological Processes	19	GO:1900736	regulation of phospholipase C-activating G protein-coupled receptor signaling pathway	19_GO:0050896 response to stimulus	-3.1	5.7	4.6	30238	9	2936	5	0.17	0.076	636|1113|3632|5311|5997	BICD1|CHGA|INPP5A|PKD2|RGS2	-1.4	MyList
GO Biological Processes	19	GO:1902857	positive regulation of non-motile cilium assembly	19_GO:0048518 positive regulation of biological process	-3.1	5.7	4.6	30238	9	2936	5	0.17	0.076	9662|23300|49856|55835|146057	CEP135|ATMIN|WRAP73|CPAP|TTBK2	-1.4	MyList
CORUM	33	CORUM:556	PBAF complex (Polybromo- and BAF containing complex)		-3.1	5.7	4.6	30238	9	2936	5	0.17	0.076	6597|6599|6601|55193|196528	SMARCA4|SMARCC1|SMARCC2|PBRM1|ARID2	-1.4	MyList
Reactome Gene Sets	6	R-HSA-727802	Transport of nucleotide sugars		-3.1	5.7	4.6	30238	9	2936	5	0.17	0.076	23169|23443|51000|55343|84912	SLC35D1|SLC35A3|SLC35B3|SLC35C1|SLC35B4	-1.4	MyList
GO Biological Processes	19	GO:0051231	spindle elongation	19_GO:0009987 cellular process	-3.1	4.8	4.4	30238	13	2936	6	0.2	0.083	3832|9055|9493|29127|55143|285643	KIF11|PRC1|KIF23|RACGAP1|CDCA8|KIF4B	-1.4	MyList
GO Biological Processes	19	GO:0006476	protein deacetylation	19_GO:0009987 cellular process	-3.1	4.8	4.4	30238	13	2936	6	0.2	0.083	9759|10013|23409|23411|51547|51564	HDAC4|HDAC6|SIRT4|SIRT1|SIRT7|HDAC7	-1.4	MyList
GO Biological Processes	19	GO:0010960	magnesium ion homeostasis	19_GO:0042592 homeostatic process	-3.1	4.8	4.4	30238	13	2936	6	0.2	0.083	1908|3736|26505|26507|54805|54822	EDN3|KCNA1|CNNM3|CNNM1|CNNM2|TRPM7	-1.4	MyList
GO Biological Processes	19	GO:0006388	tRNA splicing, via endonucleolytic cleavage and ligation	19_GO:0009987 cellular process	-3.1	4.8	4.4	30238	13	2936	6	0.2	0.083	10978|80746|83707|283742|283989|339487	CLP1|TSEN2|TRPT1|FAM98B|TSEN54|ZBTB8OS	-1.4	MyList
CORUM	33	CORUM:909	ARC92-Mediator complex		-3.1	4.8	4.4	30238	13	2936	6	0.2	0.083	1024|5469|9968|9969|10001|81857	CDK8|MED1|MED12|MED13|MED6|MED25	-1.4	MyList
WikiPathways	27	WP231	TNF alpha signaling		-3.1	2.2	3.7	30238	89	2936	19	0.65	0.15	836|3551|4214|4215|4790|4792|5606|5608|5790|5871|5966|7186|8439|8717|8772|9020|29110|124056|283455	CASP3|IKBKB|MAP3K1|MAP3K3|NFKB1|NFKBIA|MAP2K3|MAP2K6|PTPRCAP|MAP4K2|REL|TRAF2|NSMAF|TRADD|FADD|MAP3K14|TBK1|NOXO1|KSR2	-1.4	MyList
GO Biological Processes	19	GO:0034976	response to endoplasmic reticulum stress	19_GO:0050896 response to stimulus	-3.1	1.7	3.5	30238	246	2936	40	1.4	0.21	468|578|595|1047|1388|1654|5923|7186|7327|7494|8893|9024|9063|9354|9695|10018|10206|23071|23197|23411|23645|27125|51283|54788|54956|55139|55432|57333|58487|64714|79094|79738|79871|80279|81502|83590|84919|118424|153222|192683	ATF4|BAK1|CCND1|CLGN|ATF6B|DDX3X|RASGRF1|TRAF2|UBE2G2|XBP1|EIF2B5|BRSK2|PIAS2|UBE4A|EDEM1|BCL2L11|TRIM13|ERP44|FAF2|SIRT1|PPP1R15A|AFF4|BFAR|DNAJB12|PARP16|ANKZF1|YOD1|RCN3|CREBZF|PDIA2|CHAC1|BBS10|RPAP2|CDK5RAP3|HM13|TMUB1|PPP1R15B|UBE2J2|CREBRF|SCAMP5	-1.3	MyList
Reactome Gene Sets	6	R-HSA-425407	SLC-mediated transmembrane transport		-3.1	1.7	3.5	30238	246	2936	40	1.4	0.21	6248|6519|6527|6533|6546|6548|6553|6575|6583|7922|8501|8884|9194|9197|9498|9990|11182|23169|23315|23443|23516|25769|29988|51000|54407|55117|55244|55343|55974|64116|66035|80024|81539|83697|84912|92745|120103|121260|133418|204962	RSC1A1|SLC3A1|SLC5A4|SLC6A6|SLC8A1|SLC9A1|SLC9A5|SLC20A2|SLC22A4|SLC39A7|SLC43A1|SLC5A6|SLC16A7|SLC33A1|SLC4A8|SLC12A6|SLC2A6|SLC35D1|SLC9A8|SLC35A3|SLC39A14|SLC24A2|SLC2A8|SLC35B3|SLC38A2|SLC6A15|SLC47A1|SLC35C1|SLC50A1|SLC39A8|SLC2A11|SLC8B1|SLC38A1|SLC4A9|SLC35B4|SLC38A5|SLC36A4|SLC15A4|EMB|SLC44A5	-1.3	MyList
WikiPathways	27	WP4949	16p11 2 proximal deletion syndrome		-3.1	2.3	3.7	30238	76	2936	17	0.58	0.14	908|2186|2908|3486|4790|5111|5528|5606|5608|5966|6477|7186|8085|8479|22976|26470|83723	CCT6A|BPTF|NR3C1|IGFBP3|NFKB1|PCNA|PPP2R5D|MAP2K3|MAP2K6|REL|SIAH1|TRAF2|KMT2D|HIRIP3|PAXIP1|SEZ6L2|TLCD3B	-1.3	MyList
WikiPathways	27	WP4656	Joubert syndrome		-3.1	2.3	3.7	30238	76	2936	17	0.58	0.14	468|5116|9786|10464|26123|51259|54806|55212|65062|65250|79598|79867|95681|153241|200894|203286|284086	ATF4|PCNT|KIAA0586|PIBF1|TCTN3|TMEM216|AHI1|BBS7|TMEM237|CPLANE1|CEP97|TCTN2|CEP41|CEP120|ARL13B|ANKS6|NEK8	-1.3	MyList
GO Biological Processes	19	GO:0051168	nuclear export	19_GO:0051179 localization	-3.1	2	3.6	30238	132	2936	25	0.85	0.17	1027|4928|5310|7175|8563|10212|10482|10892|11269|23279|23293|23325|23381|23511|51068|51808|57122|57721|64328|64901|84271|92335|155435|161424|643136	CDKN1B|NUP98|PKD1|TPR|THOC5|DDX39A|NXF1|MALT1|DDX19B|NUP160|SMG6|WASHC4|SMG5|NUP188|NMD3|PHAX|NUP107|METTL14|XPO4|RANBP17|POLDIP3|STRADA|RBM33|NOP9|ZC3H11B	-1.3	MyList
GO Biological Processes	19	GO:0001654	eye development	19_GO:0032502 developmental process	-3.1	1.5	3.4	30238	418	2936	61	2.1	0.26	468|578|775|1289|1418|1421|1427|1826|2048|2200|2254|3299|3624|3791|3975|4041|4286|5089|5469|5916|6015|6096|6103|6240|6297|6597|6666|6670|6774|7046|7422|7837|9742|10083|10312|22803|22901|23093|23210|25836|50937|50939|51057|54806|54859|55184|55212|56006|57728|65979|79034|79738|84879|85015|113246|120114|130916|144165|145173|388552|646960	ATF4|BAK1|CACNA1C|COL5A1|CRYGA|CRYGD|CRYGS|DSCAM|EPHB2|FBN1|FGF9|HSF4|INHBA|KDR|LHX1|LRP5|MITF|PBX2|MED1|RARG|RING1|RORB|RPGR|RRM1|SALL2|SMARCA4|SOX12|SP3|STAT3|TGFBR1|VEGFA|PXDN|IFT140|USH1C|TCIRG1|XRN2|ARSG|TTLL5|JMJD6|NIPBL|CDON|IMPG2|WDPCP|AHI1|ELP6|DZANK1|BBS7|SMG9|WDR19|PHACTR4|INTS15|BBS10|MFSD2A|USP45|C12orf57|FAT3|MTERF4|PRICKLE1|B3GLCT|BLOC1S3|PRSS56	-1.3	MyList
GO Biological Processes	19	GO:0001755	neural crest cell migration	19_GO:0032502 developmental process	-3.1	2.5	3.8	30238	57	2936	14	0.48	0.13	90|1908|1909|3911|5979|6899|8482|9723|10371|54437|55698|57715|65979|80031	ACVR1|EDN3|EDNRA|LAMA5|RET|TBX1|SEMA7A|SEMA3E|SEMA3A|SEMA5B|RADIL|SEMA4G|PHACTR4|SEMA6D	-1.3	MyList
GO Biological Processes	19	GO:0070085	glycosylation	19_GO:0009987 cellular process	-3	1.7	3.5	30238	239	2936	39	1.3	0.21	1203|2218|2591|4122|4245|4249|5238|6483|7903|8869|9321|9331|9945|10164|10195|10402|10585|22796|25839|26229|29929|29954|51172|54790|55343|55757|64116|66008|79070|79087|84620|84752|84920|85365|91949|145173|148789|285203|285605	CLN5|FKTN|GALNT3|MAN2A2|MGAT1|MGAT5|PGM3|ST3GAL2|ST8SIA4|ST3GAL5|TRIP11|B4GALT6|GFPT2|CHST4|ALG3|ST3GAL6|POMT1|COG2|COG4|B3GAT3|ALG6|POMT2|NAGPA|TET2|SLC35C1|UGGT2|SLC39A8|TRAK2|POGLUT2|ALG12|ST6GAL2|B3GNT9|ALG10|ALG2|COG7|B3GLCT|B3GALNT2|EOGT|DTWD2	-1.3	MyList
WikiPathways	27	WP382	MAPK signaling		-3	1.7	3.5	30238	247	2936	40	1.4	0.21	468|773|775|785|836|929|1616|1843|2252|2254|2258|2872|3164|3310|3551|4149|4214|4609|4775|4790|5495|5533|5606|5608|5871|5923|5970|7046|7186|8817|8911|8986|9020|9064|9175|9254|51295|55799|59283|120892	ATF4|CACNA1A|CACNA1C|CACNB4|CASP3|CD14|DAXX|DUSP1|FGF7|FGF9|FGF13|MKNK2|NR4A1|HSPA6|IKBKB|MAX|MAP3K1|MYC|NFATC3|NFKB1|PPM1B|PPP3CC|MAP2K3|MAP2K6|MAP4K2|RASGRF1|RELA|TGFBR1|TRAF2|FGF18|CACNA1I|RPS6KA4|MAP3K14|MAP3K6|MAP3K13|CACNA2D2|ECSIT|CACNA2D3|CACNG8|LRRK2	-1.3	MyList
KEGG Pathway	24	hsa05235	PD-L1 expression and PD-1 checkpoint pathway in cancer		-3	2.2	3.7	30238	90	2936	19	0.65	0.15	3551|3716|3717|4215|4615|4775|4790|4792|5133|5290|5291|5533|5606|5608|5970|6199|6774|27040|29126	IKBKB|JAK1|JAK2|MAP3K3|MYD88|NFATC3|NFKB1|NFKBIA|PDCD1|PIK3CA|PIK3CB|PPP3CC|MAP2K3|MAP2K6|RELA|RPS6KB2|STAT3|LAT|CD274	-1.3	MyList
GO Biological Processes	19	GO:0097009	energy homeostasis	19_GO:0042592 homeostatic process	-3	2.2	3.7	30238	90	2936	19	0.65	0.15	2327|2981|3953|5290|5467|5547|5562|6344|6774|9975|23178|23378|23411|64784|80010|84251|84879|130399|133522	FMO2|GUCA2B|LEPR|PIK3CA|PPARD|PRCP|PRKAA1|SCTR|STAT3|NR1D2|PASK|RRP8|SIRT1|CRTC3|RMI1|SGIP1|MFSD2A|ACVR1C|PPARGC1B	-1.3	MyList
Reactome Gene Sets	6	R-HSA-420499	Class C/3 (Metabotropic glutamate/pheromone receptors)		-3	2.9	3.9	30238	39	2936	11	0.37	0.11	2914|50838|50839|50840|54429|259289|259290|259293|259294|259295|259296	GRM4|TAS2R13|TAS2R10|TAS2R14|TAS2R5|TAS2R43|TAS2R31|TAS2R30|TAS2R19|TAS2R20|TAS2R50	-1.3	MyList
GO Biological Processes	19	GO:0006014	D-ribose metabolic process	19_GO:0009987 cellular process	-3	10	5.3	30238	3	2936	3	0.1	0.059	11164|22934|64080	NUDT5|RPIA|RBKS	-1.3	MyList
CORUM	33	CORUM:5467	IKB(alpha)-RELA-cREL complex		-3	10	5.3	30238	3	2936	3	0.1	0.059	4792|5966|5970	NFKBIA|REL|RELA	-1.3	MyList
CORUM	33	CORUM:5541	Ternary complex (TRAF2, FADD, TRADD)		-3	10	5.3	30238	3	2936	3	0.1	0.059	7186|8717|8772	TRAF2|TRADD|FADD	-1.3	MyList
CORUM	33	CORUM:5284	RNA endonuclease (SEN2deltaEx8, SEN54, CLP1)		-3	10	5.3	30238	3	2936	3	0.1	0.059	10978|80746|283989	CLP1|TSEN2|TSEN54	-1.3	MyList
GO Biological Processes	19	GO:0071464	cellular response to hydrostatic pressure	19_GO:0050896 response to stimulus	-3	10	5.3	30238	3	2936	3	0.1	0.059	5290|5311|5339	PIK3CA|PKD2|PLEC	-1.3	MyList
Reactome Gene Sets	6	R-HSA-376172	DSCAM interactions		-3	10	5.3	30238	3	2936	3	0.1	0.059	1826|9423|57453	DSCAM|NTN1|DSCAML1	-1.3	MyList
CORUM	33	CORUM:5464	IKBA-p50-p65 Nf(kappa)B complex		-3	10	5.3	30238	3	2936	3	0.1	0.059	4790|4792|5970	NFKB1|NFKBIA|RELA	-1.3	MyList
CORUM	33	CORUM:5492	IKBA-p50-p65 Nf(kappa)B complex		-3	10	5.3	30238	3	2936	3	0.1	0.059	4790|4792|5970	NFKB1|NFKBIA|RELA	-1.3	MyList
Reactome Gene Sets	6	R-HSA-163282	Mitochondrial transcription initiation		-3	10	5.3	30238	3	2936	3	0.1	0.059	5442|7019|64216	POLRMT|TFAM|TFB2M	-1.3	MyList
CORUM	33	CORUM:7568	LATS2-SIAH2-ZYX complex		-3	10	5.3	30238	3	2936	3	0.1	0.059	6478|7791|26524	SIAH2|ZYX|LATS2	-1.3	MyList
GO Biological Processes	19	GO:1902990	mitotic telomere maintenance via semi-conservative replication	19_GO:0009987 cellular process	-3	10	5.3	30238	3	2936	3	0.1	0.059	1763|5111|51750	DNA2|PCNA|RTEL1	-1.3	MyList
GO Biological Processes	19	GO:0098795	global gene silencing by mRNA cleavage	19_GO:0048519 negative regulation of biological process	-3	10	5.3	30238	3	2936	3	0.1	0.059	6895|10978|23405	TARBP2|CLP1|DICER1	-1.3	MyList
Reactome Gene Sets	6	R-HSA-3214841	PKMTs methylate histone lysines		-3	2.4	3.7	30238	70	2936	16	0.54	0.14	2122|2146|4297|4790|5970|8085|8350|8357|9757|51111|79813|79918|80854|84444|84787|121504	MECOM|EZH2|KMT2A|NFKB1|RELA|KMT2D|H3C1|H3C10|KMT2B|KMT5B|EHMT1|SETD6|SETD7|DOT1L|KMT5C|H4C16	-1.3	MyList
GO Biological Processes	19	GO:0046888	negative regulation of hormone secretion	19_GO:0051179 localization	-3	2.4	3.7	30238	70	2936	16	0.54	0.14	150|1113|3623|3624|3667|3745|6833|7349|7351|8620|9727|23409|51305|91942|130399|415116	ADRA2A|CHGA|INHA|INHBA|IRS1|KCNB1|ABCC8|UCN|UCP2|NPFF|RAB11FIP3|SIRT4|KCNK9|NDUFAF2|ACVR1C|PIM3	-1.3	MyList
GO Biological Processes	19	GO:0009416	response to light stimulus	19_GO:0050896 response to stimulus	-3	1.6	3.4	30238	336	2936	51	1.7	0.24	468|578|595|602|785|836|1153|1643|1843|2072|2074|2237|3688|4157|4204|4297|4609|5111|5187|5424|5429|5501|5562|5606|5608|5970|5995|6833|7222|7276|8787|8863|9575|9600|9683|10347|11190|22890|23411|25769|51426|51455|54437|54617|57646|79738|83932|92840|126006|201973|338811	ATF4|BAK1|CCND1|BCL3|CACNB4|CASP3|CIRBP|DDB2|DUSP1|ERCC4|ERCC6|FEN1|ITGB1|MC1R|MECP2|KMT2A|MYC|PCNA|PER1|POLD1|POLH|PPP1CC|PRKAA1|MAP2K3|MAP2K6|RELA|RGR|ABCC8|TRPC3|TTR|RGS9|PER3|CLOCK|PITPNM1|N4BP1|ABCA7|CEP250|ZBTB1|SIRT1|SLC24A2|POLK|REV1|SEMA5B|INO80|USP28|BBS10|SPRTN|REEP6|PCP2|PRIMPOL|TAFA2	-1.3	MyList
GO Biological Processes	19	GO:0006814	sodium ion transport	19_GO:0051179 localization	-3	1.7	3.5	30238	208	2936	35	1.2	0.2	610|1909|2258|2981|5311|6323|6324|6330|6527|6533|6546|6548|6553|6575|6583|7226|8884|9498|10916|23315|25769|26249|51305|54407|54795|55117|65267|80024|81539|83697|92745|151258|196527|259232|388662	HCN2|EDNRA|FGF13|GUCA2B|PKD2|SCN1A|SCN1B|SCN4B|SLC5A4|SLC6A6|SLC8A1|SLC9A1|SLC9A5|SLC20A2|SLC22A4|TRPM2|SLC5A6|SLC4A8|MAGED2|SLC9A8|SLC24A2|KLHL3|KCNK9|SLC38A2|TRPM4|SLC6A15|WNK3|SLC8B1|SLC38A1|SLC4A9|SLC38A5|SLC38A11|ANO6|NALCN|SLC6A17	-1.3	MyList
GO Biological Processes	19	GO:0000959	mitochondrial RNA metabolic process	19_GO:0009987 cellular process	-3	2.7	3.8	30238	45	2936	12	0.41	0.12	5442|6832|7019|10128|51106|54802|56652|60314|64216|79675|79736|130916	POLRMT|SUPV3L1|TFAM|LRPPRC|TFB1M|TRIT1|TWNK|MYG1|TFB2M|FASTKD1|TEFM|MTERF4	-1.3	MyList
GO Biological Processes	19	GO:0006270	DNA replication initiation	19_GO:0009987 cellular process	-3	3.3	4	30238	28	2936	9	0.31	0.1	898|4171|4174|4176|4999|5557|5813|9134|222229	CCNE1|MCM2|MCM5|MCM7|ORC2|PRIM1|PURA|CCNE2|LRWD1	-1.3	MyList
KEGG Pathway	24	hsa04921	Oxytocin signaling pathway		-3	1.9	3.5	30238	155	2936	28	0.95	0.18	107|109|114|595|775|785|816|818|4775|4882|5332|5501|5533|5562|5564|5565|5743|5997|6093|7226|9254|29904|55799|59283|85366|91860|163688|340156	ADCY1|ADCY3|ADCY8|CCND1|CACNA1C|CACNB4|CAMK2B|CAMK2G|NFATC3|NPR2|PLCB4|PPP1CC|PPP3CC|PRKAA1|PRKAB1|PRKAB2|PTGS2|RGS2|ROCK1|TRPM2|CACNA2D2|EEF2K|CACNA2D3|CACNG8|MYLK2|CALML4|CALML6|MYLK4	-1.3	MyList
GO Biological Processes	19	GO:0065004	protein-DNA complex assembly	19_GO:0009987 cellular process	-3	1.7	3.4	30238	232	2936	38	1.3	0.21	1060|1616|2972|3005|3006|3007|3008|3024|3148|4171|5469|5893|6597|6837|7343|8350|8357|8520|8971|9014|10001|10629|11176|23126|23421|23522|51053|54069|54454|55320|64105|64332|64425|81857|83860|90390|121504|400569	CENPC|DAXX|BRF1|H1-0|H1-2|H1-3|H1-4|H1-1|HMGB2|MCM2|MED1|RAD52|SMARCA4|MED22|UBTF|H3C1|H3C10|HAT1|H1-10|TAF1B|MED6|TAF6L|BAZ2A|POGZ|ITGB3BP|KAT6B|GMNN|MIS18A|ATAD2B|MIS18BP1|CENPK|NFKBIZ|POLR1E|MED25|TAF3|MED30|H4C16|MED11	-1.3	MyList
GO Biological Processes	19	GO:0006986	response to unfolded protein	19_GO:0050896 response to stimulus	-3	1.9	3.5	30238	133	2936	25	0.85	0.17	468|578|595|1388|1616|3310|3316|3338|7494|9063|9695|22824|23071|23197|23411|51283|54859|54956|55432|58487|79094|79871|80279|118424|153222	ATF4|BAK1|CCND1|ATF6B|DAXX|HSPA6|HSPB2|DNAJC4|XBP1|PIAS2|EDEM1|HSPA4L|ERP44|FAF2|SIRT1|BFAR|ELP6|PARP16|YOD1|CREBZF|CHAC1|RPAP2|CDK5RAP3|UBE2J2|CREBRF	-1.3	MyList
WikiPathways	27	WP5101	Congenital generalized lipodystrophy		-3	4	4.2	30238	18	2936	7	0.24	0.09	857|3667|5290|8694|9663|23175|84803	CAV1|IRS1|PIK3CA|DGAT1|LPIN2|LPIN1|GPAT3	-1.3	MyList
Reactome Gene Sets	6	R-HSA-9933939	Formation of the polybromo-BAF (pBAF) complex		-3	4	4.2	30238	18	2936	7	0.24	0.09	605|6597|6599|6601|6603|55193|196528	BCL7A|SMARCA4|SMARCC1|SMARCC2|SMARCD2|PBRM1|ARID2	-1.3	MyList
KEGG Pathway	24	hsa05161	Hepatitis B		-3	1.8	3.5	30238	163	2936	29	0.99	0.18	468|836|898|1388|1643|1654|3551|3654|3716|3717|4214|4609|4615|4775|4790|4792|5111|5290|5291|5606|5608|5970|6774|6777|7046|7297|8772|9134|29110	ATF4|CASP3|CCNE1|ATF6B|DDB2|DDX3X|IKBKB|IRAK1|JAK1|JAK2|MAP3K1|MYC|MYD88|NFATC3|NFKB1|NFKBIA|PCNA|PIK3CA|PIK3CB|MAP2K3|MAP2K6|RELA|STAT3|STAT5B|TGFBR1|TYK2|FADD|CCNE2|TBK1	-1.3	MyList
GO Biological Processes	19	GO:0030521	androgen receptor signaling pathway	19_GO:0050896 response to stimulus	-3	3.6	4.1	30238	23	2936	8	0.27	0.096	367|1616|4824|7110|8611|23081|51389|56937	AR|DAXX|NKX3-1|TMF1|PLPP1|KDM4C|RWDD1|PMEPA1	-1.3	MyList
GO Biological Processes	19	GO:0035162	embryonic hemopoiesis	19_GO:0032502 developmental process	-3	3.6	4.1	30238	23	2936	8	0.27	0.096	468|2323|3791|4297|5469|7422|8563|79879	ATF4|FLT3LG|KDR|KMT2A|MED1|VEGFA|THOC5|CCDC134	-1.3	MyList
WikiPathways	27	WP262	Ebstein Barr virus LMP1 signaling		-3	3.6	4.1	30238	23	2936	8	0.27	0.096	3551|3654|4215|4790|4792|5970|8717|9020	IKBKB|IRAK1|MAP3K3|NFKB1|NFKBIA|RELA|TRADD|MAP3K14	-1.3	MyList
GO Biological Processes	19	GO:0044458	motile cilium assembly	19_GO:0009987 cellular process	-3	2.2	3.6	30238	84	2936	18	0.61	0.14	22994|23093|23300|25981|28981|54806|55329|55835|57639|57821|79846|80127|84080|90506|200373|220136|255101|339829	CEP131|TTLL5|ATMIN|DNAH1|IFT81|AHI1|MNS1|CPAP|CCDC146|CCDC181|CFAP69|BBOF1|ENKD1|LRRC46|CFAP221|CFAP53|CFAP65|CCDC39	-1.3	MyList
Reactome Gene Sets	6	R-HSA-3214847	HATs acetylate histones		-3	1.9	3.5	30238	141	2936	26	0.89	0.17	3012|6314|7862|8089|8295|8350|8357|8520|8969|9575|10445|10499|10629|23522|54556|54859|54934|55167|55257|55578|57634|79960|80314|93624|121504|284058	H2AC8|ATXN7|BRPF1|YEATS4|TRRAP|H3C1|H3C10|HAT1|H2AC11|CLOCK|MCRS1|NCOA2|TAF6L|KAT6B|ING3|ELP6|KANSL2|MSL2|MRGBP|SUPT20H|EP400|JADE1|EPC1|TADA2B|H4C16|KANSL1	-1.3	MyList
WikiPathways	27	WP2858	Ectoderm differentiation		-3	1.9	3.5	30238	141	2936	26	0.89	0.17	1896|3148|3801|3975|4204|4609|5150|5292|5467|7226|7343|7593|7704|7903|8835|9924|10013|23133|50937|51043|51592|54207|54806|57476|81576|151613	EDA|HMGB2|KIFC3|LHX1|MECP2|MYC|PDE7A|PIM1|PPARD|TRPM2|UBTF|MZF1|ZBTB16|ST8SIA4|SOCS2|PAN2|HDAC6|PHF8|CDON|ZBTB7B|TRIM33|KCNK10|AHI1|GRAMD1B|YJU2B|TTC14	-1.3	MyList
KEGG Pathway	24	hsa05145	Toxoplasmosis		-3	2	3.6	30238	112	2936	22	0.75	0.16	836|3112|3115|3127|3310|3551|3654|3688|3716|3717|3909|3910|3911|3915|4615|4790|4792|5606|5608|5970|6774|7297	CASP3|HLA-DOB|HLA-DPB1|HLA-DRB5|HSPA6|IKBKB|IRAK1|ITGB1|JAK1|JAK2|LAMA3|LAMA4|LAMA5|LAMC1|MYD88|NFKB1|NFKBIA|MAP2K3|MAP2K6|RELA|STAT3|TYK2	-1.3	MyList
GO Biological Processes	19	GO:0051225	spindle assembly	19_GO:0009987 cellular process	-3	2.1	3.6	30238	105	2936	21	0.72	0.16	3832|8086|9055|9493|10274|10464|29127|49856|54617|54930|55125|55143|56992|57519|79884|85378|93323|115106|144165|285643|348235	KIF11|AAAS|PRC1|KIF23|STAG1|PIBF1|RACGAP1|WRAP73|INO80|HAUS4|CEP192|CDCA8|KIF15|STARD9|MAP9|TUBGCP6|HAUS8|HAUS1|PRICKLE1|KIF4B|SKA2	-1.3	MyList
GO Biological Processes	19	GO:0098727	maintenance of cell number	19_GO:0032502 developmental process	-3	1.9	3.5	30238	134	2936	25	0.85	0.17	607|1656|2103|2146|2177|4041|6774|6899|9968|10001|22823|23081|23137|23318|25836|26147|57721|79648|79918|79923|90390|90506|123169|129563|140467	BCL9|DDX6|ESRRB|EZH2|FANCD2|LRP5|STAT3|TBX1|MED12|MED6|MTF2|KDM4C|SMC5|TUT4|NIPBL|PHF19|METTL14|MCPH1|SETD6|NANOG|MED30|LRRC46|LEO1|DIS3L2|ZNF358	-1.3	MyList
GO Biological Processes	19	GO:0045724	positive regulation of cilium assembly	19_GO:0048518 positive regulation of biological process	-3	3	3.9	30238	34	2936	10	0.34	0.11	9662|9727|10807|23300|49856|55329|55835|146057|153241|221908	CEP135|RAB11FIP3|ENTR1|ATMIN|WRAP73|MNS1|CPAP|TTBK2|CEP120|PPP1R35	-1.3	MyList
GO Biological Processes	19	GO:0009101	glycoprotein biosynthetic process	19_GO:0009987 cellular process	-2.9	1.6	3.4	30238	282	2936	44	1.5	0.22	2135|2218|2591|4122|4245|4249|5238|6483|7903|8509|8869|9321|9331|9945|9951|9957|10164|10195|10318|10402|10585|23169|26229|29929|29954|51172|54790|55501|55757|64116|64132|66008|79070|79087|84620|84752|84920|85365|90161|91949|92370|145173|148789|285203	EXTL2|FKTN|GALNT3|MAN2A2|MGAT1|MGAT5|PGM3|ST3GAL2|ST8SIA4|NDST2|ST3GAL5|TRIP11|B4GALT6|GFPT2|HS3ST4|HS3ST1|CHST4|ALG3|TNIP1|ST3GAL6|POMT1|SLC35D1|B3GAT3|ALG6|POMT2|NAGPA|TET2|CHST12|UGGT2|SLC39A8|XYLT2|TRAK2|POGLUT2|ALG12|ST6GAL2|B3GNT9|ALG10|ALG2|HS6ST2|COG7|PXYLP1|B3GLCT|B3GALNT2|EOGT	-1.3	MyList
GO Biological Processes	19	GO:0002949	tRNA threonylcarbamoyladenosine modification	19_GO:0009987 cellular process	-2.9	6.9	4.7	30238	6	2936	4	0.14	0.068	51002|55644|64172|84520	TPRKB|OSGEP|OSGEPL1|GON7	-1.3	MyList
CORUM	33	CORUM:6304	DDX11-Ctf18-RFC complex		-2.9	6.9	4.7	30238	6	2936	4	0.14	0.068	1663|5111|79075|114799	DDX11|PCNA|DSCC1|ESCO1	-1.3	MyList
CORUM	33	CORUM:2105	IkappaB kinase complex (IKBKB, CHUK, IKBKAP, NFKBIA, RELA, MAP3K14)		-2.9	6.9	4.7	30238	6	2936	4	0.14	0.068	3551|4792|5970|9020	IKBKB|NFKBIA|RELA|MAP3K14	-1.3	MyList
GO Biological Processes	19	GO:0140495	migracytosis	19_GO:0051179 localization	-2.9	6.9	4.7	30238	6	2936	4	0.14	0.068	3799|5310|10867|80179	KIF5B|PKD1|TSPAN9|MYO19	-1.3	MyList
GO Biological Processes	19	GO:0160040	mitocytosis	19_GO:0051179 localization	-2.9	6.9	4.7	30238	6	2936	4	0.14	0.068	3799|5310|10867|80179	KIF5B|PKD1|TSPAN9|MYO19	-1.3	MyList
GO Biological Processes	19	GO:0002084	protein depalmitoylation	19_GO:0009987 cellular process	-2.9	6.9	4.7	30238	6	2936	4	0.14	0.068	10434|51104|55347|81926	LYPLA1|ABHD17B|ABHD10|ABHD17A	-1.3	MyList
WikiPathways	27	WP4538	Regulatory circuits of STAT3 signaling		-2.9	2.2	3.6	30238	78	2936	17	0.58	0.14	3455|3570|3575|3590|3601|3716|3717|6774|7297|10155|11122|57521|64223|80854|84335|163702|253260	IFNAR2|IL6R|IL7R|IL11RA|IL15RA|JAK1|JAK2|STAT3|TYK2|TRIM28|PTPRT|RPTOR|MLST8|SETD7|AKT1S1|IFNLR1|RICTOR	-1.3	MyList
GO Biological Processes	19	GO:0031669	cellular response to nutrient levels	19_GO:0050896 response to stimulus	-2.9	1.6	3.4	30238	274	2936	43	1.5	0.22	213|468|857|2621|3624|3745|5179|5292|5366|5467|5562|5564|5565|5583|6833|7321|7351|7378|7392|7494|8202|10367|23274|23334|23378|23411|27327|29110|50937|51765|54407|55284|55846|57521|64223|79726|84335|84879|90550|93664|120892|220441|253260	ALB|ATF4|CAV1|GAS6|INHBA|KCNB1|PENK|PIM1|PMAIP1|PPARD|PRKAA1|PRKAB1|PRKAB2|PRKCH|ABCC8|UBE2D1|UCP2|UPP1|USF2|XBP1|NCOA3|MICU1|CLEC16A|SZT2|RRP8|SIRT1|TNRC6A|TBK1|CDON|STK26|SLC38A2|UBE2W|ITFG2|RPTOR|MLST8|WDR59|AKT1S1|MFSD2A|MCU|CADPS2|LRRK2|RNF152|RICTOR	-1.3	MyList
Reactome Gene Sets	6	R-HSA-6783310	Fanconi Anemia Pathway		-2.9	2.8	3.8	30238	40	2936	11	0.37	0.11	2072|2176|2177|2178|2189|9937|22909|55215|80233|199990|353497	ERCC4|FANCC|FANCD2|FANCE|FANCG|DCLRE1A|FAN1|FANCI|FAAP100|FAAP20|POLN	-1.3	MyList
Reactome Gene Sets	6	R-HSA-168276	NS1 Mediated Effects on Host Pathways		-2.9	2.8	3.8	30238	40	2936	11	0.37	0.11	4928|7175|8086|23165|23225|23279|23511|53371|57122|129401|348995	NUP98|TPR|AAAS|NUP205|NUP210|NUP160|NUP188|NUP54|NUP107|NUP35|NUP43	-1.3	MyList
GO Biological Processes	19	GO:1905168	positive regulation of double-strand break repair via homologous recombination	19_GO:0048518 positive regulation of biological process	-2.9	2.7	3.8	30238	46	2936	12	0.41	0.12	2074|8089|8295|9656|51149|54556|54799|55257|57634|80314|113510|196528	ERCC6|YEATS4|TRRAP|MDC1|MRNIP|ING3|MBTD1|MRGBP|EP400|EPC1|HELQ|ARID2	-1.3	MyList
GO Biological Processes	19	GO:0000731	DNA synthesis involved in DNA repair	19_GO:0050896 response to stimulus	-2.9	2.7	3.8	30238	46	2936	12	0.41	0.12	5111|5424|5429|6240|22890|23411|51426|51455|83932|199990|201973|353497	PCNA|POLD1|POLH|RRM1|ZBTB1|SIRT1|POLK|REV1|SPRTN|FAAP20|PRIMPOL|POLN	-1.3	MyList
GO Biological Processes	19	GO:0061178	regulation of insulin secretion involved in cellular response to glucose stimulus	19_GO:0042592 homeostatic process	-2.9	2.4	3.6	30238	65	2936	15	0.51	0.13	114|150|1946|2822|4041|5467|6833|7351|9024|9572|54795|55638|91942|415116|100381270	ADCY8|ADRA2A|EFNA5|GPLD1|LRP5|PPARD|ABCC8|UCP2|BRSK2|NR1D1|TRPM4|SYBU|NDUFAF2|PIM3|ZBED6	-1.3	MyList
GO Biological Processes	19	GO:0000956	nuclear-transcribed mRNA catabolic process	19_GO:0048519 negative regulation of biological process	-2.9	2	3.5	30238	106	2936	21	0.72	0.16	1797|3646|9811|9924|22803|22894|23019|23293|23381|26523|26986|28960|55149|55802|56006|80153|84186|129563|149041|219988|246175	DXO|EIF3E|CTIF|PAN2|XRN2|DIS3|CNOT1|SMG6|SMG5|AGO1|PABPC1|DCPS|MTPAP|DCP1A|SMG9|EDC3|ZCCHC7|DIS3L2|RC3H1|PATL1|CNOT6L	-1.3	MyList
GO Biological Processes	19	GO:0015833	peptide transport	19_GO:0051179 localization	-2.9	2	3.5	30238	106	2936	21	0.72	0.16	818|1908|6890|6891|8620|9230|9699|10057|10815|22841|23457|27433|30835|51167|55088|55512|84976|121260|130399|139760|387597	CAMK2G|EDN3|TAP1|TAP2|NPFF|RAB11B|RIMS2|ABCC5|CPLX1|RAB11FIP2|ABCB9|TOR2A|CD209|CYB5R4|CCDC186|SMPD3|DISP1|SLC15A4|ACVR1C|GPR119|ILDR2	-1.3	MyList
GO Biological Processes	19	GO:0043244	regulation of protein-containing complex disassembly	19_GO:0050789 regulation of biological process	-2.9	1.9	3.5	30238	135	2936	25	0.85	0.17	118|2258|3643|5290|5514|6314|6710|7405|10013|10300|23274|23384|23616|26586|51332|55254|55337|56648|57731|79929|80127|89927|130271|146057|253725	ADD1|FGF13|INSR|PIK3CA|PPP1R10|ATXN7|SPTB|UVRAG|HDAC6|KATNB1|CLEC16A|SPECC1L|SH3BP1|CKAP2|SPTBN5|TMEM39A|SHFL|EIF5A2|SPTBN4|MAP6D1|BBOF1|BMERB1|PLEKHH2|TTBK2|WASHC2C	-1.2	MyList
GO Biological Processes	19	GO:0009749	response to glucose	19_GO:0050896 response to stimulus	-2.9	1.9	3.4	30238	150	2936	27	0.92	0.18	114|836|1958|2621|2822|2981|3745|5208|5290|5467|5562|7351|7392|7494|7776|8893|9230|9990|10399|22841|23098|23516|55088|57521|80010|130399|387597	ADCY8|CASP3|EGR1|GAS6|GPLD1|GUCA2B|KCNB1|PFKFB2|PIK3CA|PPARD|PRKAA1|UCP2|USF2|XBP1|ZNF236|EIF2B5|RAB11B|SLC12A6|RACK1|RAB11FIP2|SARM1|SLC39A14|CCDC186|RPTOR|RMI1|ACVR1C|ILDR2	-1.2	MyList
GO Biological Processes	19	GO:1901990	regulation of mitotic cell cycle phase transition	19_GO:0050789 regulation of biological process	-2.9	1.5	3.3	30238	357	2936	53	1.8	0.25	90|580|595|605|785|898|1027|1112|1654|1843|2146|3624|4140|5310|5311|6240|6597|6599|6601|6603|7175|8462|8899|9134|10385|11065|23276|26058|27085|29945|29997|51149|51720|54617|54908|55143|55193|55755|55835|55904|55920|56658|57492|57521|79027|79960|80279|84936|92421|126520|131601|196528|255374	ACVR1|BARD1|CCND1|BCL7A|CACNB4|CCNE1|CDKN1B|FOXN3|DDX3X|DUSP1|EZH2|INHBA|MARK3|PKD1|PKD2|RRM1|SMARCA4|SMARCC1|SMARCC2|SMARCD2|TPR|KLF11|PRP4K|CCNE2|BTN2A2|UBE2C|KLHL18|GIGYF2|MTBP|ANAPC4|NOP53|MRNIP|UIMC1|INO80|SPDL1|CDCA8|PBRM1|CDK5RAP2|CPAP|KMT2E|RCC2|TRIM39|ARID1B|RPTOR|ZNF655|JADE1|CDK5RAP3|ZFYVE19|CHMP4C|PLK5|TPRA1|ARID2|MBLAC1	-1.2	MyList
GO Biological Processes	19	GO:0051224	negative regulation of protein transport	19_GO:0051179 localization	-2.9	1.9	3.5	30238	128	2936	24	0.82	0.17	150|580|1113|3667|3745|4792|6248|6833|7327|7351|8620|9727|10434|11060|23409|26297|55432|55691|91543|91942|130399|143684|258010|415116	ADRA2A|BARD1|CHGA|IRS1|KCNB1|NFKBIA|RSC1A1|ABCC8|UBE2G2|UCP2|NPFF|RAB11FIP3|LYPLA1|WWP2|SIRT4|SERGEF|YOD1|FRMD4A|RSAD2|NDUFAF2|ACVR1C|FAM76B|SVIP|PIM3	-1.2	MyList
WikiPathways	27	WP5200	Dravet syndrome		-2.9	3.2	3.9	30238	29	2936	9	0.31	0.1	1106|2258|4790|5290|6323|6324|6330|64223|253260	CHD2|FGF13|NFKB1|PIK3CA|SCN1A|SCN1B|SCN4B|MLST8|RICTOR	-1.2	MyList
GO Biological Processes	19	GO:2000819	regulation of nucleotide-excision repair	19_GO:0050896 response to stimulus	-2.9	3.2	3.9	30238	29	2936	9	0.31	0.1	605|5893|6597|6599|6601|6603|55193|57492|196528	BCL7A|RAD52|SMARCA4|SMARCC1|SMARCC2|SMARCD2|PBRM1|ARID1B|ARID2	-1.2	MyList
Reactome Gene Sets	6	R-HSA-75109	Triglyceride biosynthesis		-2.9	4.4	4.2	30238	14	2936	6	0.2	0.083	2710|2713|8694|9663|23175|116255	GK|GK3|DGAT1|LPIN2|LPIN1|MOGAT1	-1.2	MyList
CORUM	33	CORUM:287	ARC-L complex		-2.9	4.4	4.2	30238	14	2936	6	0.2	0.083	1024|5469|9968|9969|10001|81857	CDK8|MED1|MED12|MED13|MED6|MED25	-1.2	MyList
GO Biological Processes	19	GO:0000394	RNA splicing, via endonucleolytic cleavage and ligation	19_GO:0009987 cellular process	-2.9	4.4	4.2	30238	14	2936	6	0.2	0.083	10978|80746|83707|283742|283989|339487	CLP1|TSEN2|TRPT1|FAM98B|TSEN54|ZBTB8OS	-1.2	MyList
GO Biological Processes	19	GO:0031054	pre-miRNA processing	19_GO:0048519 negative regulation of biological process	-2.9	4.4	4.2	30238	14	2936	6	0.2	0.083	6895|23318|23405|26523|144233|192669	TARBP2|TUT4|DICER1|AGO1|BCDIN3D|AGO3	-1.2	MyList
GO Biological Processes	19	GO:0032817	regulation of natural killer cell proliferation	19_GO:0002376 immune system process	-2.9	4.4	4.2	30238	14	2936	6	0.2	0.083	2323|3600|3717|6777|7297|23521	FLT3LG|IL15|JAK2|STAT5B|TYK2|RPL13A	-1.2	MyList
GO Biological Processes	19	GO:0140718	facultative heterochromatin formation	19_GO:0048519 negative regulation of biological process	-2.9	4.4	4.2	30238	14	2936	6	0.2	0.083	2146|3006|11176|23378|23411|79813	EZH2|H1-2|BAZ2A|RRP8|SIRT1|EHMT1	-1.2	MyList
GO Biological Processes	19	GO:0006287	base-excision repair, gap-filling	19_GO:0050896 response to stimulus	-2.9	4.4	4.2	30238	14	2936	6	0.2	0.083	2237|5111|5424|8505|27343|79661	FEN1|PCNA|POLD1|PARG|POLL|NEIL1	-1.2	MyList
GO Biological Processes	19	GO:1901880	negative regulation of protein depolymerization	19_GO:0048519 negative regulation of biological process	-2.9	2.3	3.6	30238	72	2936	16	0.54	0.14	118|2258|5290|6314|6710|10013|10300|23384|26586|51332|57731|79929|80127|89927|130271|146057	ADD1|FGF13|PIK3CA|ATXN7|SPTB|HDAC6|KATNB1|SPECC1L|CKAP2|SPTBN5|SPTBN4|MAP6D1|BBOF1|BMERB1|PLEKHH2|TTBK2	-1.2	MyList
GO Biological Processes	19	GO:0090497	mesenchymal cell migration	19_GO:0009987 cellular process	-2.9	2.4	3.6	30238	59	2936	14	0.48	0.13	90|1908|1909|3911|5979|6899|8482|9723|10371|54437|55698|57715|65979|80031	ACVR1|EDN3|EDNRA|LAMA5|RET|TBX1|SEMA7A|SEMA3E|SEMA3A|SEMA5B|RADIL|SEMA4G|PHACTR4|SEMA6D	-1.2	MyList
GO Biological Processes	19	GO:0007409	axonogenesis	19_GO:0032502 developmental process	-2.9	1.5	3.3	30238	383	2936	56	1.9	0.25	107|1826|1908|1909|1943|1946|1951|2048|3688|3798|3799|3800|3975|3983|4882|5979|6324|6387|6477|6905|7204|7422|7473|8153|8482|8997|9024|9331|9353|9423|9499|9723|10013|10371|11313|22865|23111|23334|23767|51466|53942|54437|56978|57453|57715|57731|59352|80031|80128|84612|90990|91624|113246|133418|144165|494470	ADCY1|DSCAM|EDN3|EDNRA|EFNA2|EFNA5|CELSR3|EPHB2|ITGB1|KIF5A|KIF5B|KIF5C|LHX1|ABLIM1|NPR2|RET|SCN1B|CXCL12|SIAH1|TBCE|TRIO|VEGFA|WNT3|RND2|SEMA7A|KALRN|BRSK2|B4GALT6|SLIT2|NTN1|MYOT|SEMA3E|HDAC6|SEMA3A|LYPLA2|SLITRK3|SPART|SZT2|FLRT3|EVL|CNTN5|SEMA5B|PRDM8|DSCAML1|SEMA4G|SPTBN4|LGR6|SEMA6D|TRIM46|PARD6B|KIFC2|NEXN|C12orf57|EMB|PRICKLE1|ARK2C	-1.2	MyList
GO Biological Processes	19	GO:0042593	glucose homeostasis	19_GO:0042592 homeostatic process	-2.9	1.7	3.3	30238	228	2936	37	1.3	0.21	114|150|2200|2621|2981|3643|3667|3745|3953|5290|5443|5547|5562|5771|6774|6833|7351|7392|7494|7776|9230|9572|9990|10399|22841|23411|23516|25825|51167|55088|55777|56605|57521|79058|80010|80024|90550	ADCY8|ADRA2A|FBN1|GAS6|GUCA2B|INSR|IRS1|KCNB1|LEPR|PIK3CA|POMC|PRCP|PRKAA1|PTPN2|STAT3|ABCC8|UCP2|USF2|XBP1|ZNF236|RAB11B|NR1D1|SLC12A6|RACK1|RAB11FIP2|SIRT1|SLC39A14|BACE2|CYB5R4|CCDC186|MBD5|ERO1B|RPTOR|ASPSCR1|RMI1|SLC8B1|MCU	-1.2	MyList
GO Biological Processes	19	GO:0072594	establishment of protein localization to organelle	19_GO:0051179 localization	-2.9	1.5	3.3	30238	375	2936	55	1.9	0.25	602|868|2254|3164|3842|4285|4591|4792|4928|5018|5189|5190|5469|5514|6272|6774|7095|7175|8027|8504|9049|9695|10013|10254|10434|23511|23534|23633|25836|25913|29090|29110|51028|51141|51160|51172|51542|53371|54606|54832|55027|55374|57122|64901|65057|79711|84709|93343|120892|129401|130916|144165|222229|285190|653489	BCL3|CBLB|FGF9|NR4A1|TNPO1|MIPEP|TRIM37|NFKBIA|NUP98|OXA1L|PEX1|PEX6|MED1|PPP1R10|SORT1|STAT3|SEC62|TPR|STAM|PEX3|AIP|EDEM1|HDAC6|STAM2|LYPLA1|NUP188|TNPO3|KPNA6|NIPBL|POT1|TIMM21|TBK1|VPS36|INSIG2|VPS28|NAGPA|VPS54|NUP54|DDX56|VPS13C|HEATR3|TMCO6|NUP107|RANBP17|ACD|IPO4|MGARP|MVB12A|LRRK2|NUP35|MTERF4|PRICKLE1|LRWD1|RGPD4|RGPD3	-1.2	MyList
GO Biological Processes	19	GO:1902850	microtubule cytoskeleton organization involved in mitosis	19_GO:0009987 cellular process	-2.9	1.9	3.4	30238	136	2936	25	0.85	0.17	3688|3832|5116|6905|8086|9055|9493|10274|10460|10464|10579|29127|49856|54908|55125|55143|55755|56992|79648|79884|83541|84080|126520|144165|285643	ITGB1|KIF11|PCNT|TBCE|AAAS|PRC1|KIF23|STAG1|TACC3|PIBF1|TACC2|RACGAP1|WRAP73|SPDL1|CEP192|CDCA8|CDK5RAP2|KIF15|MCPH1|MAP9|FAM110A|ENKD1|PLK5|PRICKLE1|KIF4B	-1.2	MyList
Reactome Gene Sets	6	R-HSA-9843940	Regulation of endogenous retroelements by KRAB-ZFP proteins		-2.9	2	3.5	30238	107	2936	21	0.72	0.16	3012|7581|7695|7700|7767|8350|8357|9219|9422|10155|25799|53615|54815|55422|57693|90075|121504|155054|162655|197320|284306	H2AC8|ZNF33A|ZNF136|ZNF141|ZNF224|H3C1|H3C10|MTA2|ZNF264|TRIM28|ZNF324|MBD3|GATAD2A|ZNF331|ZNF317|ZNF30|H4C16|ZNF425|ZNF519|ZNF778|ZNF547	-1.2	MyList
KEGG Pathway	24	hsa04742	Taste transduction		-2.9	2.2	3.5	30238	86	2936	18	0.61	0.14	114|773|775|2784|2914|3355|5332|50838|50839|50840|54429|259289|259290|259291|259293|259294|259295|259296	ADCY8|CACNA1A|CACNA1C|GNB3|GRM4|HTR1F|PLCB4|TAS2R13|TAS2R10|TAS2R14|TAS2R5|TAS2R43|TAS2R31|TAS2R45|TAS2R30|TAS2R19|TAS2R20|TAS2R50	-1.2	MyList
Reactome Gene Sets	6	R-HSA-191859	snRNP Assembly		-2.9	2.5	3.6	30238	53	2936	13	0.44	0.12	4928|7175|8086|23165|23225|23279|23511|51808|53371|57122|79760|129401|348995	NUP98|TPR|AAAS|NUP205|NUP210|NUP160|NUP188|PHAX|NUP54|NUP107|GEMIN7|NUP35|NUP43	-1.2	MyList
Reactome Gene Sets	6	R-HSA-194441	Metabolism of non-coding RNA		-2.9	2.5	3.6	30238	53	2936	13	0.44	0.12	4928|7175|8086|23165|23225|23279|23511|51808|53371|57122|79760|129401|348995	NUP98|TPR|AAAS|NUP205|NUP210|NUP160|NUP188|PHAX|NUP54|NUP107|GEMIN7|NUP35|NUP43	-1.2	MyList
GO Biological Processes	19	GO:0015695	organic cation transport	19_GO:0051179 localization	-2.9	2.1	3.5	30238	100	2936	20	0.68	0.15	6397|6533|6583|8501|10166|10478|10560|54407|55117|55244|60386|79572|81539|92745|120103|121260|148641|153129|204962|388662	SEC14L1|SLC6A6|SLC22A4|SLC43A1|SLC25A15|SLC25A17|SLC19A2|SLC38A2|SLC6A15|SLC47A1|SLC25A19|ATP13A3|SLC38A1|SLC38A5|SLC36A4|SLC15A4|SLC35F3|SLC38A9|SLC44A5|SLC6A17	-1.2	MyList
Reactome Gene Sets	6	R-HSA-5357905	Regulation of TNFR1 signaling		-2.9	2.9	3.8	30238	35	2936	10	0.34	0.11	3551|7186|7321|8772|10399|10616|29110|56928|90268|142678	IKBKB|TRAF2|UBE2D1|FADD|RACK1|RBCK1|TBK1|SPPL2B|OTULIN|MIB2	-1.2	MyList
WikiPathways	27	WP400	p38 MAPK signaling		-2.9	2.9	3.8	30238	35	2936	10	0.34	0.11	1616|4149|4214|4293|4609|5608|5923|7046|7186|8717	DAXX|MAX|MAP3K1|MAP3K9|MYC|MAP2K6|RASGRF1|TGFBR1|TRAF2|TRADD	-1.2	MyList
Reactome Gene Sets	6	R-HSA-73894	DNA Repair		-2.9	1.5	3.3	30238	334	2936	50	1.7	0.24	580|1643|1763|2070|2072|2074|2140|2176|2177|2178|2189|2237|3012|4595|5111|5424|5429|5893|5981|7156|8178|8505|9656|9937|10445|10450|22909|22976|25913|27343|51426|51455|51720|51750|54617|55215|57461|64421|65057|79661|79728|80010|80233|83932|85015|121504|121642|165918|199990|353497	BARD1|DDB2|DNA2|EYA4|ERCC4|ERCC6|EYA3|FANCC|FANCD2|FANCE|FANCG|FEN1|H2AC8|MUTYH|PCNA|POLD1|POLH|RAD52|RFC1|TOP3A|ELL|PARG|MDC1|DCLRE1A|MCRS1|PPIE|FAN1|PAXIP1|POT1|POLL|POLK|REV1|UIMC1|RTEL1|INO80|FANCI|ISY1|DCLRE1C|ACD|NEIL1|PALB2|RMI1|FAAP100|SPRTN|USP45|H4C16|ALKBH2|RNF168|FAAP20|POLN	-1.2	MyList
GO Biological Processes	19	GO:0030098	lymphocyte differentiation	19_GO:0002376 immune system process	-2.9	1.6	3.3	30238	293	2936	45	1.5	0.23	578|602|629|860|1054|1958|2146|2322|2323|3570|3575|3600|3601|3662|3688|3716|3717|3953|4297|4775|5771|6095|6670|6689|6774|6777|7922|8772|9452|9730|9759|10312|10892|22890|23210|29110|51043|55846|57546|64332|64421|79798|91543|149041|150771	BAK1|BCL3|CFB|RUNX2|CEBPG|EGR1|EZH2|FLT3|FLT3LG|IL6R|IL7R|IL15|IL15RA|IRF4|ITGB1|JAK1|JAK2|LEPR|KMT2A|NFATC3|PTPN2|RORA|SP3|SPIB|STAT3|STAT5B|SLC39A7|FADD|ITM2A|DCAF1|HDAC4|TCIRG1|MALT1|ZBTB1|JMJD6|TBK1|ZBTB7B|ITFG2|PDP2|NFKBIZ|DCLRE1C|ARMC5|RSAD2|RC3H1|ITPRIPL1	-1.2	MyList
GO Biological Processes	19	GO:1901224	positive regulation of non-canonical NF-kappaB signal transduction	19_GO:0048518 positive regulation of biological process	-2.9	2.3	3.6	30238	66	2936	15	0.51	0.13	81|1654|1896|3430|4306|5970|7726|8877|10616|10795|26523|54765|114548|149041|192669	ACTN4|DDX3X|EDA|IFI35|NR3C2|RELA|TRIM26|SPHK1|RBCK1|ZNF268|AGO1|TRIM44|NLRP3|RC3H1|AGO3	-1.2	MyList
GO Biological Processes	19	GO:0051289	protein homotetramerization	19_GO:0009987 cellular process	-2.9	2.3	3.6	30238	66	2936	15	0.51	0.13	3783|3834|5311|6470|7226|9885|10600|51074|51466|54795|54822|54974|57582|64784|80036	KCNN4|KIF25|PKD2|SHMT1|TRPM2|OSBPL2|USP16|APIP|EVL|TRPM4|TRPM7|THG1L|KCNT1|CRTC3|TRPM3	-1.2	MyList
CORUM	33	CORUM:778	LARC complex (LCR-associated remodeling complex)		-2.8	3.8	4	30238	19	2936	7	0.24	0.09	6597|6599|6601|6603|8932|9219|53615	SMARCA4|SMARCC1|SMARCC2|SMARCD2|MBD2|MTA2|MBD3	-1.2	MyList
CORUM	33	CORUM:149	PBAF complex (Polybromo- and BAF containing complex)		-2.8	5.1	4.3	30238	10	2936	5	0.17	0.076	6597|6599|6601|55193|196528	SMARCA4|SMARCC1|SMARCC2|PBRM1|ARID2	-1.2	MyList
GO Biological Processes	19	GO:0032825	positive regulation of natural killer cell differentiation	19_GO:0002376 immune system process	-2.8	5.1	4.3	30238	10	2936	5	0.17	0.076	2621|3600|3601|6777|22890	GAS6|IL15|IL15RA|STAT5B|ZBTB1	-1.2	MyList
CORUM	33	CORUM:1239	EBAFb complex		-2.8	5.1	4.3	30238	10	2936	5	0.17	0.076	6597|6599|6601|6603|57492	SMARCA4|SMARCC1|SMARCC2|SMARCD2|ARID1B	-1.2	MyList
GO Biological Processes	19	GO:0033500	carbohydrate homeostasis	19_GO:0042592 homeostatic process	-2.8	1.7	3.3	30238	229	2936	37	1.3	0.21	114|150|2200|2621|2981|3643|3667|3745|3953|5290|5443|5547|5562|5771|6774|6833|7351|7392|7494|7776|9230|9572|9990|10399|22841|23411|23516|25825|51167|55088|55777|56605|57521|79058|80010|80024|90550	ADCY8|ADRA2A|FBN1|GAS6|GUCA2B|INSR|IRS1|KCNB1|LEPR|PIK3CA|POMC|PRCP|PRKAA1|PTPN2|STAT3|ABCC8|UCP2|USF2|XBP1|ZNF236|RAB11B|NR1D1|SLC12A6|RACK1|RAB11FIP2|SIRT1|SLC39A14|BACE2|CYB5R4|CCDC186|MBD5|ERO1B|RPTOR|ASPSCR1|RMI1|SLC8B1|MCU	-1.2	MyList
WikiPathways	27	WP4659	Gastrin signaling		-2.8	2	3.4	30238	115	2936	22	0.75	0.16	302|595|836|1027|1113|1958|3551|3667|3688|3717|4609|4790|4792|5290|5583|5743|5970|6093|6548|6774|7422|51564	ANXA2|CCND1|CASP3|CDKN1B|CHGA|EGR1|IKBKB|IRS1|ITGB1|JAK2|MYC|NFKB1|NFKBIA|PIK3CA|PRKCH|PTGS2|RELA|ROCK1|SLC9A1|STAT3|VEGFA|HDAC7	-1.2	MyList
Reactome Gene Sets	6	R-HSA-211000	Gene Silencing by RNA		-2.8	1.9	3.4	30238	137	2936	25	0.85	0.17	3012|4928|6895|7175|8086|8350|8357|23165|23225|23279|23405|23511|26523|27327|53371|54487|56165|57122|121504|129401|143689|144233|192669|221400|348995	H2AC8|NUP98|TARBP2|TPR|AAAS|H3C1|H3C10|NUP205|NUP210|NUP160|DICER1|NUP188|AGO1|TNRC6A|NUP54|DGCR8|TDRD1|NUP107|H4C16|NUP35|PIWIL4|BCDIN3D|AGO3|TDRD6|NUP43	-1.2	MyList
GO Biological Processes	19	GO:0033209	tumor necrosis factor-mediated signaling pathway	19_GO:0050896 response to stimulus	-2.8	2.4	3.6	30238	60	2936	14	0.48	0.13	81|3551|3717|3856|3875|4790|4792|5970|7186|8439|8717|8718|9447|92610	ACTN4|IKBKB|JAK2|KRT8|KRT18|NFKB1|NFKBIA|RELA|TRAF2|NSMAF|TRADD|TNFRSF25|AIM2|TIFA	-1.2	MyList
GO Biological Processes	19	GO:0007052	mitotic spindle organization	19_GO:0009987 cellular process	-2.8	2	3.4	30238	101	2936	20	0.68	0.15	3832|5116|6905|8086|9055|9493|10274|10460|10464|10579|29127|49856|55125|55143|56992|79884|83541|126520|144165|285643	KIF11|PCNT|TBCE|AAAS|PRC1|KIF23|STAG1|TACC3|PIBF1|TACC2|RACGAP1|WRAP73|CEP192|CDCA8|KIF15|MAP9|FAM110A|PLK5|PRICKLE1|KIF4B	-1.2	MyList
GO Biological Processes	19	GO:0035967	cellular response to topologically incorrect protein	19_GO:0050896 response to stimulus	-2.8	2	3.4	30238	101	2936	20	0.68	0.15	468|578|595|857|1388|1616|7494|8202|9063|10013|23411|51283|54788|54956|55284|55432|58487|79871|80279|80311	ATF4|BAK1|CCND1|CAV1|ATF6B|DAXX|XBP1|NCOA3|PIAS2|HDAC6|SIRT1|BFAR|DNAJB12|PARP16|UBE2W|YOD1|CREBZF|RPAP2|CDK5RAP3|KLHL15	-1.2	MyList
GO Biological Processes	19	GO:0009411	response to UV	19_GO:0050896 response to stimulus	-2.8	1.8	3.3	30238	160	2936	28	0.95	0.18	468|578|595|602|836|1153|1643|2072|2074|2237|4157|4609|5111|5424|5429|5562|5606|5608|5970|9683|22890|23411|51426|51455|54617|57646|83932|201973	ATF4|BAK1|CCND1|BCL3|CASP3|CIRBP|DDB2|ERCC4|ERCC6|FEN1|MC1R|MYC|PCNA|POLD1|POLH|PRKAA1|MAP2K3|MAP2K6|RELA|N4BP1|ZBTB1|SIRT1|POLK|REV1|INO80|USP28|SPRTN|PRIMPOL	-1.2	MyList
Reactome Gene Sets	6	R-HSA-9860931	Response of endothelial cells to shear stress		-2.8	2.1	3.4	30238	94	2936	19	0.65	0.15	107|109|114|133|302|2324|2784|2788|3551|3688|3791|4790|4792|5290|5291|5576|5970|64223|253260	ADCY1|ADCY3|ADCY8|ADM|ANXA2|FLT4|GNB3|GNG7|IKBKB|ITGB1|KDR|NFKB1|NFKBIA|PIK3CA|PIK3CB|PRKAR2A|RELA|MLST8|RICTOR	-1.2	MyList
GO Biological Processes	19	GO:0050770	regulation of axonogenesis	19_GO:0032502 developmental process	-2.8	1.8	3.4	30238	145	2936	26	0.89	0.17	1826|1946|2048|2258|2803|4168|5802|5979|6387|7074|7422|7473|8153|8482|9024|9175|9353|9423|10013|23111|23499|26230|51330|66008|80031|80128	DSCAM|EFNA5|EPHB2|FGF13|GOLGA4|MCF2|PTPRS|RET|CXCL12|TIAM1|VEGFA|WNT3|RND2|SEMA7A|BRSK2|MAP3K13|SLIT2|NTN1|HDAC6|SPART|MACF1|TIAM2|TNFRSF12A|TRAK2|SEMA6D|TRIM46	-1.2	MyList
WikiPathways	27	WP585	Interferon type I signaling		-2.8	2.5	3.6	30238	54	2936	13	0.44	0.12	3455|3667|3716|4214|5606|5608|5966|6774|7297|8986|10399|57521|64223	IFNAR2|IRS1|JAK1|MAP3K1|MAP2K3|MAP2K6|REL|STAT3|TYK2|RPS6KA4|RACK1|RPTOR|MLST8	-1.2	MyList
WikiPathways	27	WP4923	Autophagy		-2.8	3.1	3.8	30238	30	2936	9	0.31	0.1	5562|5564|5565|7405|9776|55054|57521|64223|84335	PRKAA1|PRKAB1|PRKAB2|UVRAG|ATG13|ATG16L1|RPTOR|MLST8|AKT1S1	-1.2	MyList
GO Biological Processes	19	GO:0051260	protein homooligomerization	19_GO:0009987 cellular process	-2.8	1.7	3.3	30238	207	2936	34	1.2	0.2	114|3736|3745|3748|3749|3752|3783|3834|5311|6470|7052|7226|7837|8915|9702|9885|10367|10600|22890|23210|23237|51074|51133|51466|54795|54822|54974|57582|64170|64784|80036|92610|114548|169522	ADCY8|KCNA1|KCNB1|KCNC3|KCNC4|KCND3|KCNN4|KIF25|PKD2|SHMT1|TGM2|TRPM2|PXDN|BCL10|CEP57|OSBPL2|MICU1|USP16|ZBTB1|JMJD6|ARC|APIP|KCTD3|EVL|TRPM4|TRPM7|THG1L|KCNT1|CARD9|CRTC3|TRPM3|TIFA|NLRP3|KCNV2	-1.2	MyList
GO Biological Processes	19	GO:0045927	positive regulation of growth	19_GO:0040007 growth	-2.8	1.6	3.2	30238	263	2936	41	1.4	0.22	1654|1826|1946|2254|2803|3084|3643|4092|5292|5467|6387|6548|6777|6832|7046|7349|7422|7473|7784|8153|8482|8877|9175|9254|9373|9423|9699|11116|23499|25836|51330|54617|55602|57521|57731|64223|84258|84879|127833|221927|253260	DDX3X|DSCAM|EFNA5|FGF9|GOLGA4|NRG1|INSR|SMAD7|PIM1|PPARD|CXCL12|SLC9A1|STAT5B|SUPV3L1|TGFBR1|UCN|VEGFA|WNT3|ZP3|RND2|SEMA7A|SPHK1|MAP3K13|CACNA2D2|PLAA|NTN1|RIMS2|CEP43|MACF1|NIPBL|TNFRSF12A|INO80|CDKN2AIP|RPTOR|SPTBN4|MLST8|SYT3|MFSD2A|SYT2|BRAT1|RICTOR	-1.1	MyList
GO Biological Processes	19	GO:0097190	apoptotic signaling pathway	19_GO:0050896 response to stimulus	-2.8	1.5	3.2	30238	337	2936	50	1.7	0.24	468|578|602|836|857|1616|1654|2074|2872|3148|3429|3570|3624|3717|3856|3875|4609|5025|5074|5163|5366|5467|5740|6272|7161|7186|7494|7703|8717|8718|8772|8915|9024|9994|10018|10922|11083|22938|23378|23411|23645|51330|55031|55367|57646|64170|64332|79094|130399|151126	ATF4|BAK1|BCL3|CASP3|CAV1|DAXX|DDX3X|ERCC6|MKNK2|HMGB2|IFI27|IL6R|INHBA|JAK2|KRT8|KRT18|MYC|P2RX4|PAWR|PDK1|PMAIP1|PPARD|PTGIS|SORT1|TP73|TRAF2|XBP1|PCGF2|TRADD|TNFRSF25|FADD|BCL10|BRSK2|CASP8AP2|BCL2L11|FASTK|DIDO1|SNW1|RRP8|SIRT1|PPP1R15A|TNFRSF12A|USP47|PIDD1|USP28|CARD9|NFKBIZ|CHAC1|ACVR1C|ZNF385B	-1.1	MyList
Reactome Gene Sets	6	R-HSA-69306	DNA Replication		-2.8	1.7	3.3	30238	184	2936	31	1.1	0.19	898|1763|2237|3012|4171|4174|4176|4999|5111|5424|5442|5557|5704|5981|7156|7321|8350|8357|9134|9861|9941|10926|11065|11232|23633|29945|51053|56652|84515|121504|246243	CCNE1|DNA2|FEN1|H2AC8|MCM2|MCM5|MCM7|ORC2|PCNA|POLD1|POLRMT|PRIM1|PSMC4|RFC1|TOP3A|UBE2D1|H3C1|H3C10|CCNE2|PSMD6|EXOG|DBF4|UBE2C|POLG2|KPNA6|ANAPC4|GMNN|TWNK|MCM8|H4C16|RNASEH1	-1.1	MyList
GO Biological Processes	19	GO:0090596	sensory organ morphogenesis	19_GO:0032502 developmental process	-2.8	1.6	3.2	30238	296	2936	45	1.5	0.23	468|578|1289|1826|1909|2048|2200|2254|3791|3975|4041|4609|5456|5916|6015|6096|6103|6666|6670|6774|6899|7007|7422|8323|9423|10083|10194|25836|50937|50939|51057|51141|54806|55184|57053|57728|65979|79738|84879|113246|115908|120114|121227|125488|170961	ATF4|BAK1|COL5A1|DSCAM|EDNRA|EPHB2|FBN1|FGF9|KDR|LHX1|LRP5|MYC|POU3F4|RARG|RING1|RORB|RPGR|SOX12|SP3|STAT3|TBX1|TECTA|VEGFA|FZD6|NTN1|USH1C|TSHZ1|NIPBL|CDON|IMPG2|WDPCP|INSIG2|AHI1|DZANK1|CHRNA10|WDR19|PHACTR4|BBS10|MFSD2A|C12orf57|CTHRC1|FAT3|LRIG3|TTC39C|ANKRD24	-1.1	MyList
GO Biological Processes	19	GO:0006869	lipid transport	19_GO:0051179 localization	-2.8	1.5	3.2	30238	354	2936	52	1.8	0.24	225|634|857|1381|3624|3783|4547|5359|5467|5743|6293|6646|7351|7352|9218|9600|9619|9885|10347|10350|10434|10478|10809|23111|23200|23460|23461|23762|25921|51542|54832|55113|57194|57198|57205|57476|57488|57655|58488|64137|80765|83985|84162|84725|84879|84947|114879|114880|118987|196527|286046|440026	ABCD2|CEACAM1|CAV1|CRABP1|INHBA|KCNN4|MTTP|PLSCR1|PPARD|PTGS2|VPS52|SOAT1|UCP2|UCP3|VAPA|PITPNM1|ABCG1|OSBPL2|ABCA7|ABCA9|LYPLA1|SLC25A17|STARD10|SPART|ATP11B|ABCA6|ABCA5|OSBP2|ZDHHC5|VPS54|VPS13C|XKR8|ATP10A|ATP8B2|ATP10D|GRAMD1B|ESYT2|GRAMD1A|PCTP|ABCG4|STARD5|SPNS1|BLTP1|PLEKHA8|MFSD2A|SERAC1|OSBPL5|OSBPL6|PDZD8|ANO6|XKR6|TMEM41B	-1.1	MyList
KEGG Pathway	24	hsa04931	Insulin resistance		-2.8	2	3.4	30238	109	2936	21	0.72	0.16	3551|3643|3667|4790|4792|5290|5291|5501|5509|5562|5564|5565|5970|6199|6774|7376|9882|9945|22877|27330|133522	IKBKB|INSR|IRS1|NFKB1|NFKBIA|PIK3CA|PIK3CB|PPP1CC|PPP1R3D|PRKAA1|PRKAB1|PRKAB2|RELA|RPS6KB2|STAT3|NR1H2|TBC1D4|GFPT2|MLXIP|RPS6KA6|PPARGC1B	-1.1	MyList
GO Biological Processes	19	GO:1904019	epithelial cell apoptotic process	19_GO:0009987 cellular process	-2.8	2.6	3.6	30238	48	2936	12	0.41	0.12	302|836|1027|1788|1909|3856|3875|5562|7110|54532|60485|64332	ANXA2|CASP3|CDKN1B|DNMT3A|EDNRA|KRT8|KRT18|PRKAA1|TMF1|USP53|SAV1|NFKBIZ	-1.1	MyList
GO Biological Processes	19	GO:0032376	positive regulation of cholesterol transport	19_GO:0051179 localization	-2.8	2.9	3.7	30238	36	2936	10	0.34	0.11	302|857|4790|7376|9619|10347|23411|23461|64137|80820	ANXA2|CAV1|NFKB1|NR1H2|ABCG1|ABCA7|SIRT1|ABCA5|ABCG4|EEPD1	-1.1	MyList
KEGG Pathway	24	hsa03030	DNA replication		-2.8	2.9	3.7	30238	36	2936	10	0.34	0.11	1763|2237|4171|4174|4176|5111|5424|5557|5981|246243	DNA2|FEN1|MCM2|MCM5|MCM7|PCNA|POLD1|PRIM1|RFC1|RNASEH1	-1.1	MyList
GO Biological Processes	19	GO:0032373	positive regulation of sterol transport	19_GO:0051179 localization	-2.8	2.9	3.7	30238	36	2936	10	0.34	0.11	302|857|4790|7376|9619|10347|23411|23461|64137|80820	ANXA2|CAV1|NFKB1|NR1H2|ABCG1|ABCA7|SIRT1|ABCA5|ABCG4|EEPD1	-1.1	MyList
Reactome Gene Sets	6	R-HSA-9856651	MITF-M-dependent gene expression		-2.8	2	3.4	30238	102	2936	20	0.68	0.15	595|605|634|2766|3662|4171|4174|4286|6597|6599|6601|6603|7837|23405|23411|26523|27327|57492|79083|192669	CCND1|BCL7A|CEACAM1|GMPR|IRF4|MCM2|MCM5|MITF|SMARCA4|SMARCC1|SMARCC2|SMARCD2|PXDN|DICER1|SIRT1|AGO1|TNRC6A|ARID1B|MLPH|AGO3	-1.1	MyList
GO Biological Processes	19	GO:0015918	sterol transport	19_GO:0051179 localization	-2.8	2.2	3.4	30238	81	2936	17	0.58	0.14	857|4547|6293|6646|9218|9619|9885|10347|23461|51542|57476|57655|64137|80765|84947|114879|114880	CAV1|MTTP|VPS52|SOAT1|VAPA|ABCG1|OSBPL2|ABCA7|ABCA5|VPS54|GRAMD1B|GRAMD1A|ABCG4|STARD5|SERAC1|OSBPL5|OSBPL6	-1.1	MyList
WikiPathways	27	WP4016	DNA IR damage and cellular response via ATR		-2.8	2.2	3.4	30238	81	2936	17	0.58	0.14	580|2177|2237|4171|5111|5893|6601|7156|9656|9937|10155|51720|55215|79648|79728|80010|353497	BARD1|FANCD2|FEN1|MCM2|PCNA|RAD52|SMARCC2|TOP3A|MDC1|DCLRE1A|TRIM28|UIMC1|FANCI|MCPH1|PALB2|RMI1|POLN	-1.1	MyList
GO Biological Processes	19	GO:0006874	intracellular calcium ion homeostasis	19_GO:0042592 homeostatic process	-2.8	1.7	3.3	30238	200	2936	33	1.1	0.19	114|468|491|492|578|785|857|1908|1909|3270|5291|5311|5745|6387|6546|7052|7220|7222|9481|9885|10312|10367|25769|51542|57130|57620|57644|63892|79572|80024|90550|118987|221154	ADCY8|ATF4|ATP2B2|ATP2B3|BAK1|CACNB4|CAV1|EDN3|EDNRA|HRC|PIK3CB|PKD2|PTH1R|CXCL12|SLC8A1|TGM2|TRPC1|TRPC3|SLC25A27|OSBPL2|TCIRG1|MICU1|SLC24A2|VPS54|ATP13A1|STIM2|MYH7B|THADA|ATP13A3|SLC8B1|MCU|PDZD8|MICU2	-1.1	MyList
GO Biological Processes	19	GO:0046676	negative regulation of insulin secretion	19_GO:0051179 localization	-2.8	2.7	3.6	30238	42	2936	11	0.37	0.11	150|1113|3667|3745|6833|7351|8620|23409|91942|130399|415116	ADRA2A|CHGA|IRS1|KCNB1|ABCC8|UCP2|NPFF|SIRT4|NDUFAF2|ACVR1C|PIM3	-1.1	MyList
GO Biological Processes	19	GO:0006346	DNA methylation-dependent constitutive heterochromatin formation	19_GO:0048519 negative regulation of biological process	-2.8	2.7	3.6	30238	42	2936	11	0.37	0.11	1788|2146|8932|10155|11176|23411|53615|56165|79813|90853|143689	DNMT3A|EZH2|MBD2|TRIM28|BAZ2A|SIRT1|MBD3|TDRD1|EHMT1|SPOCD1|PIWIL4	-1.1	MyList
WikiPathways	27	WP254	Apoptosis		-2.7	2.1	3.4	30238	88	2936	18	0.61	0.14	578|836|3002|3551|3662|4214|4609|4790|4792|5366|5970|7161|7186|8717|8718|8772|9169|10018	BAK1|CASP3|GZMB|IKBKB|IRF4|MAP3K1|MYC|NFKB1|NFKBIA|PMAIP1|RELA|TP73|TRAF2|TRADD|TNFRSF25|FADD|SCAF11|BCL2L11	-1.1	MyList
GO Biological Processes	19	GO:1901264	carbohydrate derivative transport	19_GO:0051179 localization	-2.7	2.1	3.4	30238	88	2936	18	0.61	0.14	9619|10057|10478|23169|23443|51000|55343|55974|56172|60386|83985|84230|84725|84879|84912|113829|121260|284427	ABCG1|ABCC5|SLC25A17|SLC35D1|SLC35A3|SLC35B3|SLC35C1|SLC50A1|ANKH|SLC25A19|SPNS1|LRRC8C|PLEKHA8|MFSD2A|SLC35B4|SLC35A4|SLC15A4|SLC25A41	-1.1	MyList
WikiPathways	27	WP5072	Modulators of TCR signaling and T cell activation		-2.7	2.4	3.5	30238	61	2936	14	0.48	0.13	868|1027|3551|4790|4792|5094|5966|5970|8915|9020|10425|10892|26523|27040	CBLB|CDKN1B|IKBKB|NFKB1|NFKBIA|PCBP2|REL|RELA|BCL10|MAP3K14|ARIH2|MALT1|AGO1|LAT	-1.1	MyList
GO Biological Processes	19	GO:0010876	lipid localization	19_GO:0051179 localization	-2.7	1.5	3.2	30238	355	2936	52	1.8	0.24	225|634|857|1381|3624|3783|4547|5359|5467|5743|6293|6646|7351|7352|9218|9600|9619|9885|10347|10350|10434|10478|10809|23111|23200|23460|23461|23762|25921|51542|54832|55113|57194|57198|57205|57476|57488|57655|58488|64137|80765|83985|84162|84725|84879|84947|114879|114880|118987|196527|286046|440026	ABCD2|CEACAM1|CAV1|CRABP1|INHBA|KCNN4|MTTP|PLSCR1|PPARD|PTGS2|VPS52|SOAT1|UCP2|UCP3|VAPA|PITPNM1|ABCG1|OSBPL2|ABCA7|ABCA9|LYPLA1|SLC25A17|STARD10|SPART|ATP11B|ABCA6|ABCA5|OSBP2|ZDHHC5|VPS54|VPS13C|XKR8|ATP10A|ATP8B2|ATP10D|GRAMD1B|ESYT2|GRAMD1A|PCTP|ABCG4|STARD5|SPNS1|BLTP1|PLEKHA8|MFSD2A|SERAC1|OSBPL5|OSBPL6|PDZD8|ANO6|XKR6|TMEM41B	-1.1	MyList
GO Biological Processes	19	GO:0031589	cell-substrate adhesion	19_GO:0009987 cellular process	-2.7	1.7	3.2	30238	185	2936	31	1.1	0.19	302|1305|1842|1896|2621|3688|3911|3915|5310|5467|5613|7007|7074|7791|8174|8500|8751|8754|10018|10174|11037|11093|22801|23380|51330|54822|55698|55920|79834|123720|255743	ANXA2|COL13A1|ECM2|EDA|GAS6|ITGB1|LAMA5|LAMC1|PKD1|PPARD|PRKX|TECTA|TIAM1|ZYX|MADCAM1|PPFIA1|ADAM15|ADAM9|BCL2L11|SORBS3|STON1|ADAMTS13|ITGA11|SRGAP2|TNFRSF12A|TRPM7|RADIL|RCC2|PEAK1|WHAMM|NPNT	-1.1	MyList
Reactome Gene Sets	6	R-HSA-3371453	Regulation of HSF1-mediated heat shock response		-2.7	2.3	3.4	30238	68	2936	15	0.51	0.13	3310|4928|7175|8086|22824|23165|23225|23279|23411|23511|51182|53371|57122|129401|348995	HSPA6|NUP98|TPR|AAAS|HSPA4L|NUP205|NUP210|NUP160|SIRT1|NUP188|HSPA14|NUP54|NUP107|NUP35|NUP43	-1.1	MyList
KEGG Pathway	24	hsa05221	Acute myeloid leukemia		-2.7	2.3	3.4	30238	68	2936	15	0.51	0.13	595|929|2322|3551|4609|4790|5290|5291|5292|5467|5970|6199|6774|6777|7704	CCND1|CD14|FLT3|IKBKB|MYC|NFKB1|PIK3CA|PIK3CB|PIM1|PPARD|RELA|RPS6KB2|STAT3|STAT5B|ZBTB16	-1.1	MyList
CORUM	33	CORUM:528	NuA4/Tip60-HAT complex		-2.7	4.1	4	30238	15	2936	6	0.2	0.083	8089|8295|54556|55257|57634|80314	YEATS4|TRRAP|ING3|MRGBP|EP400|EPC1	-1.1	MyList
GO Biological Processes	19	GO:0006999	nuclear pore organization	19_GO:0009987 cellular process	-2.7	4.1	4	30238	15	2936	6	0.2	0.083	4928|7175|23165|53371|57122|129401	NUP98|TPR|NUP205|NUP54|NUP107|NUP35	-1.1	MyList
CORUM	33	CORUM:798	NuA4/Tip60-HAT complex A		-2.7	4.1	4	30238	15	2936	6	0.2	0.083	8089|8295|54556|55257|57634|80314	YEATS4|TRRAP|ING3|MRGBP|EP400|EPC1	-1.1	MyList
CORUM	33	CORUM:288	ARC complex		-2.7	4.1	4	30238	15	2936	6	0.2	0.083	1024|5469|9968|9969|10001|81857	CDK8|MED1|MED12|MED13|MED6|MED25	-1.1	MyList
GO Biological Processes	19	GO:0009301	snRNA transcription	19_GO:0009987 cellular process	-2.7	4.1	4	30238	15	2936	6	0.2	0.083	6621|8178|10208|22936|79871|84524	SNAPC4|ELL|USPL1|ELL2|RPAP2|ZC3H8	-1.1	MyList
GO Biological Processes	19	GO:0060397	growth hormone receptor signaling pathway via JAK-STAT	19_GO:0050896 response to stimulus	-2.7	4.1	4	30238	15	2936	6	0.2	0.083	3716|3717|6774|6777|7297|8835	JAK1|JAK2|STAT3|STAT5B|TYK2|SOCS2	-1.1	MyList
Reactome Gene Sets	6	R-HSA-193639	p75NTR signals via NF-kB		-2.7	4.1	4	30238	15	2936	6	0.2	0.083	3551|3654|4615|4790|4792|5970	IKBKB|IRAK1|MYD88|NFKB1|NFKBIA|RELA	-1.1	MyList
GO Biological Processes	19	GO:2000232	regulation of rRNA processing	19_GO:0050789 regulation of biological process	-2.7	4.1	4	30238	15	2936	6	0.2	0.083	51547|55127|57602|84128|84135|92342	SIRT7|HEATR1|USP36|WDR75|UTP15|METTL18	-1.1	MyList
Reactome Gene Sets	6	R-HSA-937061	TRIF (TICAM1)-mediated TLR4 signaling		-2.7	2	3.3	30238	110	2936	21	0.72	0.16	466|929|3551|3654|3656|4205|4790|4792|5528|5606|5608|5970|7186|7321|8772|9683|23098|29110|79671|80216|92610	ATF1|CD14|IKBKB|IRAK1|IRAK2|MEF2A|NFKB1|NFKBIA|PPP2R5D|MAP2K3|MAP2K6|RELA|TRAF2|UBE2D1|FADD|N4BP1|SARM1|TBK1|NLRX1|ALPK1|TIFA	-1.1	MyList
Reactome Gene Sets	6	R-HSA-166166	MyD88-independent TLR4 cascade		-2.7	2	3.3	30238	110	2936	21	0.72	0.16	466|929|3551|3654|3656|4205|4790|4792|5528|5606|5608|5970|7186|7321|8772|9683|23098|29110|79671|80216|92610	ATF1|CD14|IKBKB|IRAK1|IRAK2|MEF2A|NFKB1|NFKBIA|PPP2R5D|MAP2K3|MAP2K6|RELA|TRAF2|UBE2D1|FADD|N4BP1|SARM1|TBK1|NLRX1|ALPK1|TIFA	-1.1	MyList
GO Biological Processes	19	GO:1990830	cellular response to leukemia inhibitory factor	19_GO:0050896 response to stimulus	-2.7	2	3.3	30238	110	2936	21	0.72	0.16	785|4092|4168|5916|6217|6470|7424|7494|8745|9806|9945|11107|22823|23411|26577|51444|54956|55892|64137|84159|129401	CACNB4|SMAD7|MCF2|RARG|RPS16|SHMT1|VEGFC|XBP1|ADAM23|SPOCK2|GFPT2|PRDM5|MTF2|SIRT1|PCOLCE2|RNF138|PARP16|MYNN|ABCG4|ARID5B|NUP35	-1.1	MyList
GO Biological Processes	19	GO:0097194	execution phase of apoptosis	19_GO:0009987 cellular process	-2.7	2.4	3.5	30238	55	2936	13	0.44	0.12	836|1777|4882|5359|9941|23405|51542|55113|64332|80279|130399|150209|286046	CASP3|DNASE2|NPR2|PLSCR1|EXOG|DICER1|VPS54|XKR8|NFKBIZ|CDK5RAP3|ACVR1C|AIFM3|XKR6	-1.1	MyList
GO Biological Processes	19	GO:0062197	cellular response to chemical stress	19_GO:0050896 response to stimulus	-2.7	1.6	3.2	30238	298	2936	45	1.5	0.23	27|468|836|857|1421|1654|1909|2146|2176|2177|2882|5066|5111|5179|5290|5311|5339|5562|5743|5893|5970|6546|7226|7494|7703|8877|9361|9990|10013|10068|22925|23411|51389|51765|55139|55512|57521|64223|65267|79912|81502|84230|114548|120892|494513	ABL2|ATF4|CASP3|CAV1|CRYGD|DDX3X|EDNRA|EZH2|FANCC|FANCD2|GPX7|PAM|PCNA|PENK|PIK3CA|PKD2|PLEC|PRKAA1|PTGS2|RAD52|RELA|SLC8A1|TRPM2|XBP1|PCGF2|SPHK1|LONP1|SLC12A6|HDAC6|IL18BP|PLA2R1|SIRT1|RWDD1|STK26|ANKZF1|SMPD3|RPTOR|MLST8|WNK3|PYROXD1|HM13|LRRC8C|NLRP3|LRRK2|PJVK	-1.1	MyList
Reactome Gene Sets	6	R-HSA-9671555	Signaling by PDGFR in disease		-2.7	3.6	3.8	30238	20	2936	7	0.24	0.09	2120|2803|3791|5290|5291|6774|6801	ETV6|GOLGA4|KDR|PIK3CA|PIK3CB|STAT3|STRN	-1.1	MyList
GO Biological Processes	19	GO:0048311	mitochondrion distribution	19_GO:0051179 localization	-2.7	3.6	3.8	30238	20	2936	7	0.24	0.09	3799|4205|5310|10867|66008|80179|120892	KIF5B|MEF2A|PKD1|TSPAN9|TRAK2|MYO19|LRRK2	-1.1	MyList
GO Biological Processes	19	GO:0035725	sodium ion transmembrane transport	19_GO:0051179 localization	-2.7	1.8	3.3	30238	155	2936	27	0.92	0.18	610|5311|6323|6324|6330|6527|6533|6546|6548|6553|6575|7226|8884|9498|23315|25769|51305|54407|54795|55117|80024|81539|83697|92745|196527|259232|388662	HCN2|PKD2|SCN1A|SCN1B|SCN4B|SLC5A4|SLC6A6|SLC8A1|SLC9A1|SLC9A5|SLC20A2|TRPM2|SLC5A6|SLC4A8|SLC9A8|SLC24A2|KCNK9|SLC38A2|TRPM4|SLC6A15|SLC8B1|SLC38A1|SLC4A9|SLC38A5|ANO6|NALCN|SLC6A17	-1.1	MyList
GO Biological Processes	19	GO:0035710	CD4-positive, alpha-beta T cell activation	19_GO:0002376 immune system process	-2.7	2.1	3.4	30238	82	2936	17	0.58	0.14	602|868|3570|3662|3716|3717|4297|6095|6774|7292|10312|29110|57546|64332|79798|91543|149041	BCL3|CBLB|IL6R|IRF4|JAK1|JAK2|KMT2A|RORA|STAT3|TNFSF4|TCIRG1|TBK1|PDP2|NFKBIZ|ARMC5|RSAD2|RC3H1	-1.1	MyList
GO Biological Processes	19	GO:0043122	regulation of canonical NF-kappaB signal transduction	19_GO:0050896 response to stimulus	-2.7	1.5	3.1	30238	332	2936	49	1.7	0.24	857|1893|1896|1909|3551|3643|3654|3656|4215|4615|4792|4919|5187|5495|5966|5970|6095|6774|7186|7422|8717|8772|8915|9218|9572|10206|10318|10616|10892|11043|23005|23411|29110|54503|55367|56658|56905|57708|64116|64170|64343|79671|80216|84851|92140|92610|134728|142678|286343	CAV1|ECM1|EDA|EDNRA|IKBKB|INSR|IRAK1|IRAK2|MAP3K3|MYD88|NFKBIA|ROR1|PER1|PPM1B|REL|RELA|RORA|STAT3|TRAF2|VEGFA|TRADD|FADD|BCL10|VAPA|NR1D1|TRIM13|TNIP1|RBCK1|MALT1|MID2|MAPKBP1|SIRT1|TBK1|ZDHHC13|PIDD1|TRIM39|C15orf39|MIER1|SLC39A8|CARD9|AZI2|NLRX1|ALPK1|TRIM52|MTDH|TIFA|IRAK1BP1|MIB2|LURAP1L	-1.1	MyList
GO Biological Processes	19	GO:0022604	regulation of cell morphogenesis	19_GO:0032502 developmental process	-2.7	1.6	3.2	30238	250	2936	39	1.3	0.21	816|1523|1946|2048|2620|3791|7422|7804|9175|9202|9204|9373|9699|9723|10013|10251|10602|10630|23237|23363|23370|23499|29904|51057|51177|54751|55054|56882|57175|57194|65981|84258|84879|113251|116985|118987|127833|219539|344901	CAMK2B|CUX1|EFNA5|EPHB2|GAS2|KDR|VEGFA|LRP8|MAP3K13|ZMYM4|ZMYM6|PLAA|RIMS2|SEMA3E|HDAC6|SPRY3|CDC42EP3|PDPN|ARC|OBSL1|ARHGEF18|MACF1|EEF2K|WDPCP|PLEKHO1|FBLIM1|ATG16L1|CDC42SE1|CORO1B|ATP10A|CAPRIN2|SYT3|MFSD2A|LARP4|ARAP1|PDZD8|SYT2|YPEL4|OSTN	-1.1	MyList
Reactome Gene Sets	6	R-HSA-9932451	SWI/SNF chromatin remodelers		-2.7	3	3.6	30238	31	2936	9	0.31	0.1	605|6597|6599|6601|6603|23506|55193|57492|196528	BCL7A|SMARCA4|SMARCC1|SMARCC2|SMARCD2|BICRAL|PBRM1|ARID1B|ARID2	-1.1	MyList
GO Biological Processes	19	GO:0009303	rRNA transcription	19_GO:0009987 cellular process	-2.7	3	3.6	30238	31	2936	9	0.31	0.1	2074|2972|2976|7150|9014|9330|51082|51547|64425	ERCC6|BRF1|GTF3C2|TOP1|TAF1B|GTF3C3|POLR1D|SIRT7|POLR1E	-1.1	MyList
Reactome Gene Sets	6	R-HSA-9932444	ATP-dependent chromatin remodelers		-2.7	3	3.6	30238	31	2936	9	0.31	0.1	605|6597|6599|6601|6603|23506|55193|57492|196528	BCL7A|SMARCA4|SMARCC1|SMARCC2|SMARCD2|BICRAL|PBRM1|ARID1B|ARID2	-1.1	MyList
GO Biological Processes	19	GO:0045859	regulation of protein kinase activity	19_GO:0050789 regulation of biological process	-2.7	1.6	3.2	30238	234	2936	37	1.3	0.21	114|634|904|1027|1843|2146|2200|2322|2621|3084|3717|4485|5292|5606|5871|6895|7186|7405|8817|9113|9134|9655|10464|11116|11329|23411|26524|27040|29950|51149|57214|57732|64853|80279|84335|92335|285489	ADCY8|CEACAM1|CCNT1|CDKN1B|DUSP1|EZH2|FBN1|FLT3|GAS6|NRG1|JAK2|MST1|PIM1|MAP2K3|MAP4K2|TARBP2|TRAF2|UVRAG|FGF18|LATS1|CCNE2|SOCS5|PIBF1|CEP43|STK38|SIRT1|LATS2|LAT|SERTAD1|MRNIP|CEMIP|ZFYVE28|AIDA|CDK5RAP3|AKT1S1|STRADA|DOK7	-1.1	MyList
GO Biological Processes	19	GO:0140719	constitutive heterochromatin formation	19_GO:0048519 negative regulation of biological process	-2.7	2.3	3.4	30238	62	2936	14	0.48	0.13	1788|2146|8520|8932|10155|11176|23411|53615|55196|56165|79813|84444|90853|143689	DNMT3A|EZH2|HAT1|MBD2|TRIM28|BAZ2A|SIRT1|MBD3|RESF1|TDRD1|EHMT1|DOT1L|SPOCD1|PIWIL4	-1.1	MyList
GO Biological Processes	19	GO:0021537	telencephalon development	19_GO:0032502 developmental process	-2.7	1.6	3.1	30238	291	2936	44	1.5	0.22	836|1943|2048|2146|2218|2258|2618|3624|3736|3975|4677|5455|5802|6387|7161|7804|8482|8893|9353|10371|10460|10579|22803|22903|23334|23380|29954|50937|54407|55054|55118|55695|56978|79048|79648|84709|84879|89927|112840|113246|120892|153241|200894|339829	CASP3|EFNA2|EPHB2|EZH2|FKTN|FGF13|GART|INHBA|KCNA1|LHX1|NARS1|POU3F3|PTPRS|CXCL12|TP73|LRP8|SEMA7A|EIF2B5|SLIT2|SEMA3A|TACC3|TACC2|XRN2|BTBD3|SZT2|SRGAP2|POMT2|CDON|SLC38A2|ATG16L1|CRTAC1|NSUN5|PRDM8|SECISBP2|MCPH1|MGARP|MFSD2A|BMERB1|WDR89|C12orf57|LRRK2|CEP120|ARL13B|CCDC39	-1.1	MyList
Canonical Pathways	11	M53	PID INTEGRIN3 PATHWAY		-2.7	2.6	3.5	30238	43	2936	11	0.37	0.11	1286|2200|3491|3791|3910|3915|5328|5329|5817|7422|8877	COL4A4|FBN1|CCN1|KDR|LAMA4|LAMC1|PLAU|PLAUR|PVR|VEGFA|SPHK1	-1.1	MyList
GO Biological Processes	19	GO:0034142	toll-like receptor 4 signaling pathway	19_GO:0044419 biological process involved in interspecies interaction between organisms	-2.7	2.6	3.5	30238	43	2936	11	0.37	0.11	857|929|3654|3656|4615|4792|5970|22841|29110|51295|84937	CAV1|CD14|IRAK1|IRAK2|MYD88|NFKBIA|RELA|RAB11FIP2|TBK1|ECSIT|ZNRF1	-1.1	MyList
GO Biological Processes	19	GO:0052652	cyclic purine nucleotide metabolic process	19_GO:0009987 cellular process	-2.7	2.6	3.5	30238	43	2936	11	0.37	0.11	107|109|114|785|4879|4882|5141|5150|5152|6095|344901	ADCY1|ADCY3|ADCY8|CACNB4|NPPB|NPR2|PDE4A|PDE7A|PDE9A|RORA|OSTN	-1.1	MyList
Reactome Gene Sets	6	R-HSA-168325	Viral Messenger RNA Synthesis		-2.7	2.6	3.5	30238	43	2936	11	0.37	0.11	4928|7175|8086|23165|23225|23279|23511|53371|57122|129401|348995	NUP98|TPR|AAAS|NUP205|NUP210|NUP160|NUP188|NUP54|NUP107|NUP35|NUP43	-1.1	MyList
GO Biological Processes	19	GO:0034612	response to tumor necrosis factor	19_GO:0050896 response to stimulus	-2.7	1.7	3.2	30238	179	2936	30	1	0.19	81|836|3551|3717|3856|3875|4656|4790|4792|4824|5970|6095|7186|8439|8717|8718|8754|8877|9447|9572|10068|10594|10795|11093|23411|51667|55512|64848|92610|255743	ACTN4|CASP3|IKBKB|JAK2|KRT8|KRT18|MYOG|NFKB1|NFKBIA|NKX3-1|RELA|RORA|TRAF2|NSMAF|TRADD|TNFRSF25|ADAM9|SPHK1|AIM2|NR1D1|IL18BP|PRPF8|ZNF268|ADAMTS13|SIRT1|NUB1|SMPD3|YTHDC2|TIFA|NPNT	-1.1	MyList
GO Biological Processes	19	GO:0006816	calcium ion transport	19_GO:0051179 localization	-2.7	1.6	3.1	30238	275	2936	42	1.4	0.22	491|492|578|773|775|785|857|1909|2621|3783|5025|5310|5311|5332|6546|7220|7222|7226|8911|9127|9254|10268|10367|25769|27039|27112|54795|54822|55799|57053|57620|59283|80024|80036|80228|90550|93129|137994|150771|196527|221154|259232	ATP2B2|ATP2B3|BAK1|CACNA1A|CACNA1C|CACNB4|CAV1|EDNRA|GAS6|KCNN4|P2RX4|PKD1|PKD2|PLCB4|SLC8A1|TRPC1|TRPC3|TRPM2|CACNA1I|P2RX6|CACNA2D2|RAMP3|MICU1|SLC24A2|PKD2L2|NALF2|TRPM4|TRPM7|CACNA2D3|CHRNA10|STIM2|CACNG8|SLC8B1|TRPM3|ORAI2|MCU|ORAI3|LETM2|ITPRIPL1|ANO6|MICU2|NALCN	-1.1	MyList
GO Biological Processes	19	GO:0051259	protein complex oligomerization	19_GO:0009987 cellular process	-2.7	1.6	3.1	30238	275	2936	42	1.4	0.22	114|3736|3745|3748|3749|3752|3783|3834|5018|5310|5311|6240|6470|6548|7052|7161|7226|7837|8915|9702|9885|10367|10600|22890|23210|23237|51074|51133|51466|54795|54822|54974|56652|57582|64170|64784|80036|84230|90550|92610|114548|169522	ADCY8|KCNA1|KCNB1|KCNC3|KCNC4|KCND3|KCNN4|KIF25|OXA1L|PKD1|PKD2|RRM1|SHMT1|SLC9A1|TGM2|TP73|TRPM2|PXDN|BCL10|CEP57|OSBPL2|MICU1|USP16|ZBTB1|JMJD6|ARC|APIP|KCTD3|EVL|TRPM4|TRPM7|THG1L|TWNK|KCNT1|CARD9|CRTC3|TRPM3|LRRC8C|MCU|TIFA|NLRP3|KCNV2	-1.1	MyList
GO Biological Processes	19	GO:0046825	regulation of protein export from nucleus	19_GO:0051179 localization	-2.7	2.8	3.6	30238	37	2936	10	0.34	0.11	580|2621|3429|7175|8899|10023|23401|51547|64328|143684	BARD1|GAS6|IFI27|TPR|PRP4K|FRAT1|FRAT2|SIRT7|XPO4|FAM76B	-1.1	MyList
GO Biological Processes	19	GO:0009746	response to hexose	19_GO:0050896 response to stimulus	-2.7	1.8	3.2	30238	156	2936	27	0.92	0.18	114|836|1958|2621|2822|2981|3745|5208|5290|5467|5562|7351|7392|7494|7776|8893|9230|9990|10399|22841|23098|23516|55088|57521|80010|130399|387597	ADCY8|CASP3|EGR1|GAS6|GPLD1|GUCA2B|KCNB1|PFKFB2|PIK3CA|PPARD|PRKAA1|UCP2|USF2|XBP1|ZNF236|EIF2B5|RAB11B|SLC12A6|RACK1|RAB11FIP2|SARM1|SLC39A14|CCDC186|RPTOR|RMI1|ACVR1C|ILDR2	-1.1	MyList
GO Biological Processes	19	GO:0030177	positive regulation of Wnt signaling pathway	19_GO:0048518 positive regulation of biological process	-2.7	1.8	3.2	30238	156	2936	27	0.92	0.18	1455|1601|1654|1896|2254|4300|4790|5495|6597|7473|8434|8629|8932|10023|23213|23499|54795|55031|59352|65268|65981|79809|79879|83259|120892|139285|340419	CSNK1G2|DAB2|DDX3X|EDA|FGF9|MLLT3|NFKB1|PPM1B|SMARCA4|WNT3|RECK|JRK|MBD2|FRAT1|SULF1|MACF1|TRPM4|USP47|LGR6|WNK2|CAPRIN2|TTC21B|CCDC134|PCDH11Y|LRRK2|AMER1|RSPO2	-1.1	MyList
WikiPathways	27	WP5293	Acute myeloid leukemia		-2.7	2.2	3.4	30238	69	2936	15	0.51	0.13	595|929|2322|3551|4609|4790|5290|5291|5292|5467|5970|6199|6774|6777|7704	CCND1|CD14|FLT3|IKBKB|MYC|NFKB1|PIK3CA|PIK3CB|PIM1|PPARD|RELA|RPS6KB2|STAT3|STAT5B|ZBTB16	-1.1	MyList
GO Biological Processes	19	GO:0031110	regulation of microtubule polymerization or depolymerization	19_GO:0050789 regulation of biological process	-2.7	2	3.3	30238	104	2936	20	0.68	0.15	1027|2258|4204|6314|10013|10142|10300|23384|26586|27124|54930|55755|57606|79929|80127|89927|93323|115106|146057|348235	CDKN1B|FGF13|MECP2|ATXN7|HDAC6|AKAP9|KATNB1|SPECC1L|CKAP2|INPP5J|HAUS4|CDK5RAP2|SLAIN2|MAP6D1|BBOF1|BMERB1|HAUS8|HAUS1|TTBK2|SKA2	-1.1	MyList
GO Biological Processes	19	GO:0050769	positive regulation of neurogenesis	19_GO:0032502 developmental process	-2.6	1.6	3.1	30238	235	2936	37	1.3	0.21	816|1523|1826|1946|2048|2803|3688|4204|5324|5501|5583|5970|6387|7052|7074|7161|7422|7424|7473|7804|8153|8482|9175|9353|9423|10013|22938|23363|23405|23499|26011|26230|29904|50937|51330|63925|65981	CAMK2B|CUX1|DSCAM|EFNA5|EPHB2|GOLGA4|ITGB1|MECP2|PLAG1|PPP1CC|PRKCH|RELA|CXCL12|TGM2|TIAM1|TP73|VEGFA|VEGFC|WNT3|LRP8|RND2|SEMA7A|MAP3K13|SLIT2|NTN1|HDAC6|SNW1|OBSL1|DICER1|MACF1|TENM4|TIAM2|EEF2K|CDON|TNFRSF12A|ZNF335|CAPRIN2	-1.1	MyList
GO Biological Processes	19	GO:0022411	cellular component disassembly	19_GO:0009987 cellular process	-2.6	1.5	3.1	30238	317	2936	47	1.6	0.23	1513|1777|2022|3799|3915|4092|4324|4609|5562|6597|6599|6601|6603|7186|7405|8751|9325|9941|10013|10300|10399|11004|11037|11096|23175|23197|23405|26058|28985|29904|51542|54454|54839|54859|55139|57553|80119|80279|89927|92399|92421|124056|126731|130399|144165|196528|100287171	CTSK|DNASE2|ENG|KIF5B|LAMC1|SMAD7|MMP15|MYC|PRKAA1|SMARCA4|SMARCC1|SMARCC2|SMARCD2|TRAF2|UVRAG|ADAM15|TRIP4|EXOG|HDAC6|KATNB1|RACK1|KIF2C|STON1|ADAMTS5|LPIN1|FAF2|DICER1|GIGYF2|MCTS1|EEF2K|VPS54|ATAD2B|LRRC49|ELP6|ANKZF1|MICAL3|PIF1|CDK5RAP3|BMERB1|MRRF|CHMP4C|NOXO1|CCSAP|ACVR1C|PRICKLE1|ARID2|WASHC1	-1.1	MyList
GO Biological Processes	19	GO:0045995	regulation of embryonic development	19_GO:0032502 developmental process	-2.6	2.1	3.3	30238	90	2936	18	0.61	0.14	3643|3909|3910|3911|3975|9904|10399|10445|25836|26011|27330|29127|51057|54617|79813|126731|157848|642658	INSR|LAMA3|LAMA4|LAMA5|LHX1|RBM19|RACK1|MCRS1|NIPBL|TENM4|RPS6KA6|RACGAP1|WDPCP|INO80|EHMT1|CCSAP|NKX6-3|SCX	-1.1	MyList
GO Biological Processes	19	GO:0051646	mitochondrion localization	19_GO:0051179 localization	-2.6	2.4	3.4	30238	56	2936	13	0.44	0.12	3799|4205|5310|10013|10128|10867|55638|55669|66008|80179|84709|120892|221927	KIF5B|MEF2A|PKD1|HDAC6|LRPPRC|TSPAN9|SYBU|MFN1|TRAK2|MYO19|MGARP|LRRK2|BRAT1	-1.1	MyList
GO Biological Processes	19	GO:0015807	L-amino acid transport	19_GO:0051179 localization	-2.6	2.1	3.3	30238	83	2936	17	0.58	0.14	6519|6833|7351|8501|10165|10166|51542|54407|55117|55244|81539|92745|120103|121260|151258|153129|388662	SLC3A1|ABCC8|UCP2|SLC43A1|SLC25A13|SLC25A15|VPS54|SLC38A2|SLC6A15|SLC47A1|SLC38A1|SLC38A5|SLC36A4|SLC15A4|SLC38A11|SLC38A9|SLC6A17	-1.1	MyList
GO Biological Processes	19	GO:0033143	regulation of intracellular steroid hormone receptor signaling pathway	19_GO:0050896 response to stimulus	-2.6	2.1	3.3	30238	83	2936	17	0.58	0.14	367|1601|5187|5469|6597|8085|8284|9063|9113|9575|9667|10013|23019|23081|23411|55823|153222	AR|DAB2|PER1|MED1|SMARCA4|KMT2D|KDM5D|PIAS2|LATS1|CLOCK|SAFB2|HDAC6|CNOT1|KDM4C|SIRT1|VPS11|CREBRF	-1.1	MyList
GO Biological Processes	19	GO:1902373	negative regulation of mRNA catabolic process	19_GO:0048519 negative regulation of biological process	-2.6	2.1	3.3	30238	83	2936	17	0.58	0.14	1153|1660|3658|4615|6426|7186|10128|10643|26986|55132|55544|57721|65110|79048|79882|143684|107126285	CIRBP|DHX9|IREB2|MYD88|SRSF1|TRAF2|LRPPRC|IGF2BP3|PABPC1|LARP1B|RBM38|METTL14|UPF3A|SECISBP2|ZC3H14|FAM76B|SEPTIN14P20	-1.1	MyList
GO Biological Processes	19	GO:0051983	regulation of chromosome segregation	19_GO:0050789 regulation of biological process	-2.6	1.8	3.2	30238	134	2936	24	0.82	0.17	605|1843|5359|6597|6599|6601|6603|7175|8899|10460|10592|11004|11065|23137|23411|29945|54908|55143|55193|55755|55844|55920|57492|196528	BCL7A|DUSP1|PLSCR1|SMARCA4|SMARCC1|SMARCC2|SMARCD2|TPR|PRP4K|TACC3|SMC2|KIF2C|UBE2C|SMC5|SIRT1|ANAPC4|SPDL1|CDCA8|PBRM1|CDK5RAP2|PPP2R2D|RCC2|ARID1B|ARID2	-1	MyList
Reactome Gene Sets	6	R-HSA-1059683	Interleukin-6 signaling		-2.6	4.7	4	30238	11	2936	5	0.17	0.076	3570|3716|3717|6774|7297	IL6R|JAK1|JAK2|STAT3|TYK2	-1	MyList
GO Biological Processes	19	GO:1905198	manchette assembly	19_GO:0022414 reproductive process	-2.6	4.7	4	30238	11	2936	5	0.17	0.076	22994|57639|57821|65975|220136	CEP131|CCDC146|CCDC181|STK33|CFAP53	-1	MyList
GO Biological Processes	19	GO:0051256	mitotic spindle midzone assembly	19_GO:0009987 cellular process	-2.6	4.7	4	30238	11	2936	5	0.17	0.076	9055|9493|29127|55143|285643	PRC1|KIF23|RACGAP1|CDCA8|KIF4B	-1	MyList
GO Biological Processes	19	GO:0001188	RNA polymerase I preinitiation complex assembly	19_GO:0009987 cellular process	-2.6	4.7	4	30238	11	2936	5	0.17	0.076	6597|7343|9014|11176|64425	SMARCA4|UBTF|TAF1B|BAZ2A|POLR1E	-1	MyList
CORUM	33	CORUM:2739	FA complex (Fanconi anemia complex)		-2.6	4.7	4	30238	11	2936	5	0.17	0.076	2176|2178|2189|7156|80010	FANCC|FANCE|FANCG|TOP3A|RMI1	-1	MyList
Reactome Gene Sets	6	R-HSA-2586552	Signaling by Leptin		-2.6	4.7	4	30238	11	2936	5	0.17	0.076	3667|3717|3953|6774|6777	IRS1|JAK2|LEPR|STAT3|STAT5B	-1	MyList
GO Biological Processes	19	GO:0070672	response to interleukin-15	19_GO:0050896 response to stimulus	-2.6	4.7	4	30238	11	2936	5	0.17	0.076	3600|3601|3716|6774|6777	IL15|IL15RA|JAK1|STAT3|STAT5B	-1	MyList
GO Biological Processes	19	GO:0000022	mitotic spindle elongation	19_GO:0009987 cellular process	-2.6	4.7	4	30238	11	2936	5	0.17	0.076	9055|9493|29127|55143|285643	PRC1|KIF23|RACGAP1|CDCA8|KIF4B	-1	MyList
GO Biological Processes	19	GO:1990823	response to leukemia inhibitory factor	19_GO:0050896 response to stimulus	-2.6	1.9	3.2	30238	112	2936	21	0.72	0.16	785|4092|4168|5916|6217|6470|7424|7494|8745|9806|9945|11107|22823|23411|26577|51444|54956|55892|64137|84159|129401	CACNB4|SMAD7|MCF2|RARG|RPS16|SHMT1|VEGFC|XBP1|ADAM23|SPOCK2|GFPT2|PRDM5|MTF2|SIRT1|PCOLCE2|RNF138|PARP16|MYNN|ABCG4|ARID5B|NUP35	-1	MyList
Reactome Gene Sets	6	R-HSA-5603029	IkBA variant leads to EDA-ID		-2.6	5.9	4.2	30238	7	2936	4	0.14	0.068	3551|4790|4792|5970	IKBKB|NFKB1|NFKBIA|RELA	-1	MyList
GO Biological Processes	19	GO:0038154	interleukin-11-mediated signaling pathway	19_GO:0050896 response to stimulus	-2.6	5.9	4.2	30238	7	2936	4	0.14	0.068	3570|3590|3716|6774	IL6R|IL11RA|JAK1|STAT3	-1	MyList
GO Biological Processes	19	GO:0018026	peptidyl-lysine monomethylation	19_GO:0009987 cellular process	-2.6	5.9	4.2	30238	7	2936	4	0.14	0.068	79813|79918|80854|92342	EHMT1|SETD6|SETD7|METTL18	-1	MyList
GO Biological Processes	19	GO:0035563	positive regulation of chromatin binding	19_GO:0065007 biological regulation	-2.6	5.9	4.2	30238	7	2936	4	0.14	0.068	1663|51053|55693|81857	DDX11|GMNN|KDM4D|MED25	-1	MyList
GO Biological Processes	19	GO:0098971	anterograde dendritic transport of neurotransmitter receptor complex	19_GO:0051179 localization	-2.6	5.9	4.2	30238	7	2936	4	0.14	0.068	3798|3799|3800|90990	KIF5A|KIF5B|KIF5C|KIFC2	-1	MyList
GO Biological Processes	19	GO:0032201	telomere maintenance via semi-conservative replication	19_GO:0009987 cellular process	-2.6	5.9	4.2	30238	7	2936	4	0.14	0.068	1763|2237|5111|51750	DNA2|FEN1|PCNA|RTEL1	-1	MyList
GO Biological Processes	19	GO:2000543	positive regulation of gastrulation	19_GO:0032502 developmental process	-2.6	5.9	4.2	30238	7	2936	4	0.14	0.068	3975|10399|26011|642658	LHX1|RACK1|TENM4|SCX	-1	MyList
Reactome Gene Sets	6	R-HSA-3134963	DEx/H-box helicases activate type I IFN and inflammatory cytokines production		-2.6	5.9	4.2	30238	7	2936	4	0.14	0.068	1660|4615|4790|5970	DHX9|MYD88|NFKB1|RELA	-1	MyList
GO Biological Processes	19	GO:0002706	regulation of lymphocyte mediated immunity	19_GO:0002376 immune system process	-2.6	1.7	3.1	30238	204	2936	33	1.1	0.19	563|634|3105|3106|3134|3575|3902|4092|5133|5272|5562|5817|6777|6891|7186|7292|7784|8741|8772|10892|22890|22976|29126|51111|51571|54537|54795|84787|91543|114548|121260|163486|100507436	AZGP1|CEACAM1|HLA-A|HLA-B|HLA-F|IL7R|LAG3|SMAD7|PDCD1|SERPINB9|PRKAA1|PVR|STAT5B|TAP2|TRAF2|TNFSF4|ZP3|TNFSF13|FADD|MALT1|ZBTB1|PAXIP1|CD274|KMT5B|CYRIB|SHLD2|TRPM4|KMT5C|RSAD2|NLRP3|SLC15A4|DENND1B|MICA	-1	MyList
Canonical Pathways	11	M20	PID P38 MKK3 6PATHWAY		-2.6	3.2	3.6	30238	26	2936	8	0.27	0.096	816|4214|4215|4616|5606|5608|7186|9064	CAMK2B|MAP3K1|MAP3K3|GADD45B|MAP2K3|MAP2K6|TRAF2|MAP3K6	-1	MyList
GO Biological Processes	19	GO:0051592	response to calcium ion	19_GO:0050896 response to stimulus	-2.6	1.8	3.2	30238	142	2936	25	0.85	0.17	107|114|118|595|857|1843|3745|4205|4547|5179|5311|5562|7220|7222|7226|8754|10165|10367|22872|29904|30819|51542|80271|131034|221154	ADCY1|ADCY8|ADD1|CCND1|CAV1|DUSP1|KCNB1|MEF2A|MTTP|PENK|PKD2|PRKAA1|TRPC1|TRPC3|TRPM2|ADAM9|SLC25A13|MICU1|SEC31A|EEF2K|KCNIP2|VPS54|ITPKC|CPNE4|MICU2	-1	MyList
KEGG Pathway	24	hsa00310	Lysine degradation		-2.6	2.3	3.4	30238	63	2936	14	0.48	0.13	2122|2146|4297|6419|7799|8085|9757|51111|55217|55904|79813|80854|84444|84787	MECOM|EZH2|KMT2A|SETMAR|PRDM2|KMT2D|KMT2B|KMT5B|TMLHE|KMT2E|EHMT1|SETD7|DOT1L|KMT5C	-1	MyList
WikiPathways	27	WP395	IL4 signaling		-2.6	2.5	3.4	30238	50	2936	12	0.41	0.12	3551|3667|3716|3717|4790|4792|5290|5970|6774|6777|7297|9655	IKBKB|IRS1|JAK1|JAK2|NFKB1|NFKBIA|PIK3CA|RELA|STAT3|STAT5B|TYK2|SOCS5	-1	MyList
GO Biological Processes	19	GO:0042073	intraciliary transport	19_GO:0051179 localization	-2.6	2.5	3.4	30238	50	2936	12	0.41	0.12	6103|9742|22994|28981|51057|55112|57728|79659|79809|112752|167691|199223	RPGR|IFT140|CEP131|IFT81|WDPCP|DYNC2I1|WDR19|DYNC2H1|TTC21B|IFT43|LCA5|TTC21A	-1	MyList
Reactome Gene Sets	6	R-HSA-168164	Toll Like Receptor 3 (TLR3) Cascade		-2.6	2	3.2	30238	105	2936	20	0.68	0.15	466|3551|3654|3656|4205|4790|4792|5528|5606|5608|5970|7186|7321|8772|9683|23098|29110|79671|80216|92610	ATF1|IKBKB|IRAK1|IRAK2|MEF2A|NFKB1|NFKBIA|PPP2R5D|MAP2K3|MAP2K6|RELA|TRAF2|UBE2D1|FADD|N4BP1|SARM1|TBK1|NLRX1|ALPK1|TIFA	-1	MyList
KEGG Pathway	24	hsa04920	Adipocytokine signaling pathway		-2.6	2.2	3.3	30238	70	2936	15	0.51	0.13	3551|3667|3717|3953|4790|4792|5443|5562|5564|5565|5970|6774|7186|8717|23305	IKBKB|IRS1|JAK2|LEPR|NFKB1|NFKBIA|POMC|PRKAA1|PRKAB1|PRKAB2|RELA|STAT3|TRAF2|TRADD|ACSL6	-1	MyList
GO Biological Processes	19	GO:0048255	mRNA stabilization	19_GO:0048519 negative regulation of biological process	-2.6	2.2	3.3	30238	70	2936	15	0.51	0.13	1153|1660|3658|4615|6426|7186|10643|26986|55132|55544|57721|79048|79882|143684|107126285	CIRBP|DHX9|IREB2|MYD88|SRSF1|TRAF2|IGF2BP3|PABPC1|LARP1B|RBM38|METTL14|SECISBP2|ZC3H14|FAM76B|SEPTIN14P20	-1	MyList
WikiPathways	27	WP5130	Th17 cell differentiation pathway		-2.6	2.2	3.3	30238	70	2936	15	0.51	0.13	3551|3570|3662|3716|3717|4790|4792|5187|6095|6774|7046|7297|9572|9575|27040	IKBKB|IL6R|IRF4|JAK1|JAK2|NFKB1|NFKBIA|PER1|RORA|STAT3|TGFBR1|TYK2|NR1D1|CLOCK|LAT	-1	MyList
KEGG Pathway	24	hsa04722	Neurotrophin signaling pathway		-2.6	1.9	3.2	30238	120	2936	22	0.75	0.16	468|816|818|3551|3654|3656|3667|4145|4214|4215|4790|4792|5290|5291|5970|6272|7161|10603|27330|57498|91860|163688	ATF4|CAMK2B|CAMK2G|IKBKB|IRAK1|IRAK2|IRS1|MATK|MAP3K1|MAP3K3|NFKB1|NFKBIA|PIK3CA|PIK3CB|RELA|SORT1|TP73|SH2B2|RPS6KA6|KIDINS220|CALML4|CALML6	-1	MyList
KEGG Pathway	24	hsa05220	Chronic myeloid leukemia		-2.6	2.1	3.3	30238	77	2936	16	0.54	0.14	578|595|1027|1643|2122|3551|4609|4616|4790|4792|5290|5291|5970|6777|7046|51426	BAK1|CCND1|CDKN1B|DDB2|MECOM|IKBKB|MYC|GADD45B|NFKB1|NFKBIA|PIK3CA|PIK3CB|RELA|STAT5B|TGFBR1|POLK	-1	MyList
GO Biological Processes	19	GO:1903828	negative regulation of protein localization	19_GO:0051179 localization	-2.6	1.6	3.1	30238	237	2936	37	1.3	0.21	150|580|1113|1601|3667|3745|4140|4792|5562|6248|6833|7327|7351|8500|8620|9113|9727|10434|11060|23245|23409|26297|26524|51104|55432|55691|65267|81926|88455|91543|91942|120892|130399|143684|146057|258010|415116	ADRA2A|BARD1|CHGA|DAB2|IRS1|KCNB1|MARK3|NFKBIA|PRKAA1|RSC1A1|ABCC8|UBE2G2|UCP2|PPFIA1|NPFF|LATS1|RAB11FIP3|LYPLA1|WWP2|ASTN2|SIRT4|SERGEF|LATS2|ABHD17B|YOD1|FRMD4A|WNK3|ABHD17A|ANKRD13A|RSAD2|NDUFAF2|LRRK2|ACVR1C|FAM76B|TTBK2|SVIP|PIM3	-1	MyList
WikiPathways	27	WP4136	Fibrin complement receptor 3 signaling		-2.6	2.6	3.4	30238	44	2936	11	0.37	0.11	868|929|3551|3654|3656|4615|4790|5290|5327|5966|5970	CBLB|CD14|IKBKB|IRAK1|IRAK2|MYD88|NFKB1|PIK3CA|PLAT|REL|RELA	-1	MyList
Reactome Gene Sets	6	R-HSA-445989	TAK1-dependent IKK and NF-kappa-B activation		-2.6	2.6	3.4	30238	44	2936	11	0.37	0.11	3551|3654|3656|4790|4792|5970|7186|9683|79671|80216|92610	IKBKB|IRAK1|IRAK2|NFKB1|NFKBIA|RELA|TRAF2|N4BP1|NLRX1|ALPK1|TIFA	-1	MyList
Reactome Gene Sets	6	R-HSA-9006936	Signaling by TGFB family members		-2.6	1.8	3.1	30238	158	2936	27	0.92	0.18	268|904|1024|2200|3623|3624|3688|4092|4609|4656|5501|7046|7321|10272|10755|11167|22938|23370|23645|26523|27327|51592|56937|57530|64388|130399|192669	AMH|CCNT1|CDK8|FBN1|INHA|INHBA|ITGB1|SMAD7|MYC|MYOG|PPP1CC|TGFBR1|UBE2D1|FSTL3|GIPC1|FSTL1|SNW1|ARHGEF18|PPP1R15A|AGO1|TNRC6A|TRIM33|PMEPA1|CGN|GREM2|ACVR1C|AGO3	-1	MyList
Reactome Gene Sets	6	R-HSA-72172	mRNA Splicing		-2.6	1.6	3.1	30238	213	2936	34	1.2	0.2	1660|5094|5411|6426|6626|7737|8233|8899|9295|9360|9410|9416|9584|9879|10081|10179|10236|10450|10594|11066|22938|23398|23451|23759|51691|53938|55100|55599|56259|57461|57794|57819|84811|154007	DHX9|PCBP2|PNN|SRSF1|SNRPA|RNF113A|ZRSR2|PRP4K|SRSF11|PPIG|SNRNP40|DDX23|RBM39|DDX46|PDCD7|RBM7|HNRNPR|PPIE|PRPF8|SNRNP35|SNW1|PPWD1|SF3B1|PPIL2|LSM8|PPIL3|WDR70|RNPC3|CTNNBL1|ISY1|SUGP1|LSM2|BUD13|SNRNP48	-1	MyList
WikiPathways	27	WP2839	Hair follicle development organogenesis stage 2 of 3		-2.6	2.9	3.5	30238	32	2936	9	0.31	0.1	595|860|1896|3624|3688|3911|4041|4609|4790	CCND1|RUNX2|EDA|INHBA|ITGB1|LAMA5|LRP5|MYC|NFKB1	-1	MyList
WikiPathways	27	WP3414	Initiation of transcription and translation elongation at the HIV 1 LTR		-2.6	2.9	3.5	30238	32	2936	9	0.31	0.1	904|4775|4790|4792|5533|5970|7469|9759|51564	CCNT1|NFATC3|NFKB1|NFKBIA|PPP3CC|RELA|NELFA|HDAC4|HDAC7	-1	MyList
GO Biological Processes	19	GO:0032414	positive regulation of ion transmembrane transporter activity	19_GO:0051179 localization	-2.6	2.7	3.5	30238	38	2936	10	0.34	0.11	81|1909|2258|6324|10063|57620|65267|65268|219527|342667	ACTN4|EDNRA|FGF13|SCN1B|COX17|STIM2|WNK3|WNK2|LRRC55|STAC2	-1	MyList
Canonical Pathways	11	M241	PID RAC1 REG PATHWAY		-2.6	2.7	3.5	30238	38	2936	10	0.34	0.11	4168|5923|7074|7204|8997|10451|26230|29127|50619|64333	MCF2|RASGRF1|TIAM1|TRIO|KALRN|VAV3|TIAM2|RACGAP1|DEF6|ARHGAP9	-1	MyList
GO Biological Processes	19	GO:0001580	detection of chemical stimulus involved in sensory perception of bitter taste	19_GO:0032501 multicellular organismal process	-2.6	2.7	3.5	30238	38	2936	10	0.34	0.11	563|50838|50839|50840|54429|259289|259290|259293|259295|259296	AZGP1|TAS2R13|TAS2R10|TAS2R14|TAS2R5|TAS2R43|TAS2R31|TAS2R30|TAS2R20|TAS2R50	-1	MyList
GO Biological Processes	19	GO:0046677	response to antibiotic	19_GO:0050896 response to stimulus	-2.6	2.7	3.5	30238	38	2936	10	0.34	0.11	1027|2146|3716|3717|6548|51167|51319|51542|79813|84524	CDKN1B|EZH2|JAK1|JAK2|SLC9A1|CYB5R4|RSRC1|VPS54|EHMT1|ZC3H8	-1	MyList
GO Biological Processes	19	GO:0031114	regulation of microtubule depolymerization	19_GO:0050789 regulation of biological process	-2.6	2.7	3.5	30238	38	2936	10	0.34	0.11	2258|6314|10013|10300|23384|26586|79929|80127|89927|146057	FGF13|ATXN7|HDAC6|KATNB1|SPECC1L|CKAP2|MAP6D1|BBOF1|BMERB1|TTBK2	-1	MyList
GO Biological Processes	19	GO:0032968	positive regulation of transcription elongation by RNA polymerase II	19_GO:0048518 positive regulation of biological process	-2.6	2.3	3.3	30238	57	2936	13	0.44	0.12	904|5469|5514|6837|8178|8621|10001|22936|81857|90390|114825|123169|400569	CCNT1|MED1|PPP1R10|MED22|ELL|CDK13|MED6|ELL2|MED25|MED30|PWWP2A|LEO1|MED11	-1	MyList
GO Biological Processes	19	GO:0035332	positive regulation of hippo signaling	19_GO:0048518 positive regulation of biological process	-2.6	3.4	3.7	30238	21	2936	7	0.24	0.09	7073|8899|9113|9231|26524|60485|79585	TIAL1|PRP4K|LATS1|DLG5|LATS2|SAV1|CORO7	-1	MyList
GO Biological Processes	19	GO:0072538	T-helper 17 type immune response	19_GO:0002376 immune system process	-2.6	3.4	3.7	30238	21	2936	7	0.24	0.09	3570|3662|3716|6095|6774|23765|64332	IL6R|IRF4|JAK1|RORA|STAT3|IL17RA|NFKBIZ	-1	MyList
GO Biological Processes	19	GO:0071514	genomic imprinting	19_GO:0022414 reproductive process	-2.6	3.4	3.7	30238	21	2936	7	0.24	0.09	1788|4204|5290|9219|10155|51742|54496	DNMT3A|MECP2|PIK3CA|MTA2|TRIM28|ARID4B|PRMT7	-1	MyList
Reactome Gene Sets	6	R-HSA-1606322	ZBP1(DAI) mediated induction of type I IFNs		-2.6	3.4	3.7	30238	21	2936	7	0.24	0.09	1660|3551|4615|4790|4792|5970|29110	DHX9|IKBKB|MYD88|NFKB1|NFKBIA|RELA|TBK1	-1	MyList
WikiPathways	27	WP3657	Hematopoietic stem cell gene regulation by GABP alpha beta complex		-2.6	3.4	3.7	30238	21	2936	7	0.24	0.09	1788|2120|2322|2551|2553|3002|6597	DNMT3A|ETV6|FLT3|GABPA|GABPB1|GZMB|SMARCA4	-1	MyList
GO Biological Processes	19	GO:0010562	positive regulation of phosphorus metabolic process	19_GO:0048518 positive regulation of biological process	-2.6	1.5	3	30238	320	2936	47	1.6	0.23	114|1826|1946|2074|2146|2200|2252|2322|2324|2621|2822|3084|3600|3643|3717|3791|5292|5329|5562|5606|5745|5871|6093|6774|6899|6901|7186|7422|7494|7564|8817|8877|8915|10399|10464|10795|23411|27040|51149|54757|57214|57521|64223|65267|92335|221927|285489	ADCY8|DSCAM|EFNA5|ERCC6|EZH2|FBN1|FGF7|FLT3|FLT4|GAS6|GPLD1|NRG1|IL15|INSR|JAK2|KDR|PIM1|PLAUR|PRKAA1|MAP2K3|PTH1R|MAP4K2|ROCK1|STAT3|TBX1|TAFAZZIN|TRAF2|VEGFA|XBP1|ZNF16|FGF18|SPHK1|BCL10|RACK1|PIBF1|ZNF268|SIRT1|LAT|MRNIP|FAM20A|CEMIP|RPTOR|MLST8|WNK3|STRADA|BRAT1|DOK7	-1	MyList
GO Biological Processes	19	GO:0045937	positive regulation of phosphate metabolic process	19_GO:0048518 positive regulation of biological process	-2.6	1.5	3	30238	320	2936	47	1.6	0.23	114|1826|1946|2074|2146|2200|2252|2322|2324|2621|2822|3084|3600|3643|3717|3791|5292|5329|5562|5606|5745|5871|6093|6774|6899|6901|7186|7422|7494|7564|8817|8877|8915|10399|10464|10795|23411|27040|51149|54757|57214|57521|64223|65267|92335|221927|285489	ADCY8|DSCAM|EFNA5|ERCC6|EZH2|FBN1|FGF7|FLT3|FLT4|GAS6|GPLD1|NRG1|IL15|INSR|JAK2|KDR|PIM1|PLAUR|PRKAA1|MAP2K3|PTH1R|MAP4K2|ROCK1|STAT3|TBX1|TAFAZZIN|TRAF2|VEGFA|XBP1|ZNF16|FGF18|SPHK1|BCL10|RACK1|PIBF1|ZNF268|SIRT1|LAT|MRNIP|FAM20A|CEMIP|RPTOR|MLST8|WNK3|STRADA|BRAT1|DOK7	-1	MyList
GO Biological Processes	19	GO:0048515	spermatid differentiation	19_GO:0022414 reproductive process	-2.6	1.6	3.1	30238	254	2936	39	1.3	0.21	1656|1672|2189|3148|6895|7110|8382|9425|9702|22994|23093|23315|23762|25981|26108|27125|28981|51542|54760|55329|57639|57820|57821|58494|64753|64848|65975|79846|80067|80127|80314|90506|199223|200373|220136|255101|283417|346288|349152	DDX6|DEFB1|FANCG|HMGB2|TARBP2|TMF1|NME5|CDYL|CEP57|CEP131|TTLL5|SLC9A8|OSBP2|DNAH1|PYGO1|AFF4|IFT81|VPS54|PCSK4|MNS1|CCDC146|CCNB1IP1|CCDC181|JAM2|CCDC136|YTHDC2|STK33|CFAP69|DCAF17|BBOF1|EPC1|LRRC46|TTC21A|CFAP221|CFAP53|CFAP65|DPY19L2|SEPTIN14|DPY19L2P2	-1	MyList
KEGG Pathway	24	hsa05152	Tuberculosis		-2.6	1.7	3.1	30238	182	2936	30	1	0.19	816|818|836|929|1054|3112|3115|3127|3654|3656|3716|3717|4615|4790|4802|5533|5970|5993|8717|8772|8877|8915|10312|10892|22925|23545|30835|64170|91860|163688	CAMK2B|CAMK2G|CASP3|CD14|CEBPG|HLA-DOB|HLA-DPB1|HLA-DRB5|IRAK1|IRAK2|JAK1|JAK2|MYD88|NFKB1|NFYC|PPP3CC|RELA|RFX5|TRADD|FADD|SPHK1|BCL10|TCIRG1|MALT1|PLA2R1|ATP6V0A2|CD209|CARD9|CALML4|CALML6	-1	MyList
Reactome Gene Sets	6	R-HSA-168181	Toll Like Receptor 7/8 (TLR7/8) Cascade		-2.5	1.9	3.2	30238	106	2936	20	0.68	0.15	466|929|3551|3654|3656|4205|4214|4615|4790|4792|5528|5606|5608|5970|7186|9683|79671|80216|92610|121260	ATF1|CD14|IKBKB|IRAK1|IRAK2|MEF2A|MAP3K1|MYD88|NFKB1|NFKBIA|PPP2R5D|MAP2K3|MAP2K6|RELA|TRAF2|N4BP1|NLRX1|ALPK1|TIFA|SLC15A4	-1	MyList
GO Biological Processes	19	GO:0120161	regulation of cold-induced thermogenesis	19_GO:0042592 homeostatic process	-2.5	1.8	3.1	30238	151	2936	26	0.89	0.17	468|857|1240|2104|2271|3600|3662|3717|3910|3953|4012|5564|5565|5608|6597|7351|7376|7422|9572|11096|23175|51043|58488|79813|133522|283455	ATF4|CAV1|CMKLR1|ESRRG|FH|IL15|IRF4|JAK2|LAMA4|LEPR|LNPEP|PRKAB1|PRKAB2|MAP2K6|SMARCA4|UCP2|NR1H2|VEGFA|NR1D1|ADAMTS5|LPIN1|ZBTB7B|PCTP|EHMT1|PPARGC1B|KSR2	-1	MyList
GO Biological Processes	19	GO:0097396	response to interleukin-17	19_GO:0050896 response to stimulus	-2.5	3.9	3.8	30238	16	2936	6	0.2	0.083	4790|6426|6774|7186|23765|64332	NFKB1|SRSF1|STAT3|TRAF2|IL17RA|NFKBIZ	-1	MyList
CORUM	33	CORUM:529	NuA4/Tip60-HAT complex		-2.5	3.9	3.8	30238	16	2936	6	0.2	0.083	8089|8295|54556|55257|57634|80314	YEATS4|TRRAP|ING3|MRGBP|EP400|EPC1	-1	MyList
GO Biological Processes	19	GO:0097398	cellular response to interleukin-17	19_GO:0050896 response to stimulus	-2.5	3.9	3.8	30238	16	2936	6	0.2	0.083	4790|6426|6774|7186|23765|64332	NFKB1|SRSF1|STAT3|TRAF2|IL17RA|NFKBIZ	-1	MyList
GO Biological Processes	19	GO:0055074	calcium ion homeostasis	19_GO:0042592 homeostatic process	-2.5	1.6	3.1	30238	230	2936	36	1.2	0.2	114|468|491|492|578|785|857|1908|1909|3270|3791|5291|5311|5745|6387|6546|7052|7220|7222|9481|9885|10312|10367|25769|51542|54757|56172|57130|57620|57644|63892|79572|80024|90550|118987|221154	ADCY8|ATF4|ATP2B2|ATP2B3|BAK1|CACNB4|CAV1|EDN3|EDNRA|HRC|KDR|PIK3CB|PKD2|PTH1R|CXCL12|SLC8A1|TGM2|TRPC1|TRPC3|SLC25A27|OSBPL2|TCIRG1|MICU1|SLC24A2|VPS54|FAM20A|ANKH|ATP13A1|STIM2|MYH7B|THADA|ATP13A3|SLC8B1|MCU|PDZD8|MICU2	-1	MyList
GO Biological Processes	19	GO:1902806	regulation of cell cycle G1/S phase transition	19_GO:0050789 regulation of biological process	-2.5	1.6	3.1	30238	206	2936	33	1.1	0.19	90|595|605|785|898|1027|1654|2146|3624|5310|5311|6240|6597|6599|6601|6603|8462|9134|10385|26058|27085|54617|55193|55835|55904|56658|57492|57521|79027|79960|126520|196528|255374	ACVR1|CCND1|BCL7A|CACNB4|CCNE1|CDKN1B|DDX3X|EZH2|INHBA|PKD1|PKD2|RRM1|SMARCA4|SMARCC1|SMARCC2|SMARCD2|KLF11|CCNE2|BTN2A2|GIGYF2|MTBP|INO80|PBRM1|CPAP|KMT2E|TRIM39|ARID1B|RPTOR|ZNF655|JADE1|PLK5|ARID2|MBLAC1	-1	MyList
WikiPathways	27	WP3932	Focal adhesion PI3K Akt mTOR signaling		-2.5	1.5	3	30238	304	2936	45	1.5	0.23	468|1027|1286|1289|1302|1388|1943|1946|2252|2254|2258|2324|2784|2788|3455|3551|3570|3575|3643|3667|3688|3716|3717|3791|3909|3910|3911|3915|5208|5290|5291|5528|5562|6199|7422|7424|8817|9230|22801|55844|57521|64223|84335|92335|113791	ATF4|CDKN1B|COL4A4|COL5A1|COL11A2|ATF6B|EFNA2|EFNA5|FGF7|FGF9|FGF13|FLT4|GNB3|GNG7|IFNAR2|IKBKB|IL6R|IL7R|INSR|IRS1|ITGB1|JAK1|JAK2|KDR|LAMA3|LAMA4|LAMA5|LAMC1|PFKFB2|PIK3CA|PIK3CB|PPP2R5D|PRKAA1|RPS6KB2|VEGFA|VEGFC|FGF18|RAB11B|ITGA11|PPP2R2D|RPTOR|MLST8|AKT1S1|STRADA|PIK3IP1	-1	MyList
GO Biological Processes	19	GO:0032786	positive regulation of DNA-templated transcription, elongation	19_GO:0048518 positive regulation of biological process	-2.5	2.3	3.3	30238	64	2936	14	0.48	0.13	904|2074|5469|5514|6837|8178|8621|10001|22936|81857|90390|114825|123169|400569	CCNT1|ERCC6|MED1|PPP1R10|MED22|ELL|CDK13|MED6|ELL2|MED25|MED30|PWWP2A|LEO1|MED11	-1	MyList
WikiPathways	27	WP4946	DNA repair pathways full network		-2.5	1.9	3.2	30238	121	2936	22	0.75	0.16	1643|2072|2074|2176|2177|2178|2189|2237|4595|5111|5424|5429|5893|5981|22909|27343|51426|51455|55215|64421|79728|80233	DDB2|ERCC4|ERCC6|FANCC|FANCD2|FANCE|FANCG|FEN1|MUTYH|PCNA|POLD1|POLH|RAD52|RFC1|FAN1|POLL|POLK|REV1|FANCI|DCLRE1C|PALB2|FAAP100	-1	MyList
GO Biological Processes	19	GO:1904950	negative regulation of establishment of protein localization	19_GO:0051179 localization	-2.5	1.8	3.1	30238	144	2936	25	0.85	0.17	150|580|1113|3667|3745|4792|6248|6833|7327|7351|8620|9727|10434|11060|23409|26297|55432|55691|91543|91942|120892|130399|143684|258010|415116	ADRA2A|BARD1|CHGA|IRS1|KCNB1|NFKBIA|RSC1A1|ABCC8|UBE2G2|UCP2|NPFF|RAB11FIP3|LYPLA1|WWP2|SIRT4|SERGEF|YOD1|FRMD4A|RSAD2|NDUFAF2|LRRK2|ACVR1C|FAM76B|SVIP|PIM3	-0.99	MyList
GO Biological Processes	19	GO:0032370	positive regulation of lipid transport	19_GO:0051179 localization	-2.5	2.1	3.2	30238	85	2936	17	0.58	0.14	302|857|1601|2587|4790|4824|5025|7110|7376|9619|10347|22925|23411|23461|64137|80820|160518	ANXA2|CAV1|DAB2|GALR1|NFKB1|NKX3-1|P2RX4|TMF1|NR1H2|ABCG1|ABCA7|PLA2R1|SIRT1|ABCA5|ABCG4|EEPD1|DENND5B	-0.99	MyList
GO Biological Processes	19	GO:0010970	transport along microtubule	19_GO:0051179 localization	-2.5	1.7	3.1	30238	175	2936	29	0.99	0.18	636|3798|3799|3800|5813|6103|9742|10013|10128|22994|28981|30850|51057|55054|55112|55638|55686|57728|66008|79659|79809|80128|84709|90990|92558|112752|167691|199223|388552	BICD1|KIF5A|KIF5B|KIF5C|PURA|RPGR|IFT140|HDAC6|LRPPRC|CEP131|IFT81|CDR2L|WDPCP|ATG16L1|DYNC2I1|SYBU|MREG|WDR19|TRAK2|DYNC2H1|TTC21B|TRIM46|MGARP|KIFC2|BICDL1|IFT43|LCA5|TTC21A|BLOC1S3	-0.99	MyList
GO Biological Processes	19	GO:0002520	immune system development	19_GO:0002376 immune system process	-2.5	1.7	3.1	30238	175	2936	29	0.99	0.18	602|775|785|868|3148|3575|3600|4041|4297|5979|6777|6899|7046|8772|9730|10018|10234|10630|22890|27343|54537|55113|56259|64332|64421|64783|84542|149041|165918	BCL3|CACNA1C|CACNB4|CBLB|HMGB2|IL7R|IL15|LRP5|KMT2A|RET|STAT5B|TBX1|TGFBR1|FADD|DCAF1|BCL2L11|LRRC17|PDPN|ZBTB1|POLL|SHLD2|XKR8|CTNNBL1|NFKBIZ|DCLRE1C|RBM15|SANBR|RC3H1|RNF168	-0.99	MyList
Reactome Gene Sets	6	R-HSA-3214858	RMTs methylate histone arginines		-2.5	2.1	3.2	30238	78	2936	16	0.54	0.14	595|1788|3012|3717|6597|6599|6601|6603|8350|8357|8969|54496|55193|57492|121504|196528	CCND1|DNMT3A|H2AC8|JAK2|SMARCA4|SMARCC1|SMARCC2|SMARCD2|H3C1|H3C10|H2AC11|PRMT7|PBRM1|ARID1B|H4C16|ARID2	-0.99	MyList
GO Biological Processes	19	GO:0019827	stem cell population maintenance	19_GO:0032502 developmental process	-2.5	1.8	3.1	30238	129	2936	23	0.78	0.16	607|1656|2103|2177|4041|6774|6899|9968|10001|22823|23081|23137|23318|25836|26147|57721|79648|79918|79923|90390|123169|129563|140467	BCL9|DDX6|ESRRB|FANCD2|LRP5|STAT3|TBX1|MED12|MED6|MTF2|KDM4C|SMC5|TUT4|NIPBL|PHF19|METTL14|MCPH1|SETD6|NANOG|MED30|LEO1|DIS3L2|ZNF358	-0.98	MyList
WikiPathways	27	WP4666	Hepatitis B infection		-2.5	1.8	3.1	30238	152	2936	26	0.89	0.17	468|836|1388|1643|1654|3551|3654|3716|3717|4214|4609|4615|4775|4790|5111|5290|5291|5606|5608|5970|6774|6777|7046|7297|8772|29110	ATF4|CASP3|ATF6B|DDB2|DDX3X|IKBKB|IRAK1|JAK1|JAK2|MAP3K1|MYC|MYD88|NFATC3|NFKB1|PCNA|PIK3CA|PIK3CB|MAP2K3|MAP2K6|RELA|STAT3|STAT5B|TGFBR1|TYK2|FADD|TBK1	-0.98	MyList
GO Biological Processes	19	GO:0046883	regulation of hormone secretion	19_GO:0051179 localization	-2.5	1.6	3	30238	272	2936	41	1.4	0.22	18|114|150|1113|1601|1908|1946|2587|2822|3623|3624|3667|3717|3745|4041|4824|5208|5443|5467|6833|7110|7349|7351|8620|9024|9572|9575|9727|10312|23178|23409|51305|54795|55638|80024|90550|91608|91942|130399|415116|100381270	ABAT|ADCY8|ADRA2A|CHGA|DAB2|EDN3|EFNA5|GALR1|GPLD1|INHA|INHBA|IRS1|JAK2|KCNB1|LRP5|NKX3-1|PFKFB2|POMC|PPARD|ABCC8|TMF1|UCN|UCP2|NPFF|BRSK2|NR1D1|CLOCK|RAB11FIP3|TCIRG1|PASK|SIRT4|KCNK9|TRPM4|SYBU|SLC8B1|MCU|RASL10B|NDUFAF2|ACVR1C|PIM3|ZBED6	-0.98	MyList
WikiPathways	27	WP481	Insulin signaling		-2.5	1.7	3.1	30238	160	2936	27	0.92	0.18	868|1958|3551|3643|3667|3799|4214|4215|4293|5290|5291|5562|5583|5606|5608|5871|6199|6236|7494|8986|9020|9064|9175|9882|10603|27330|30846	CBLB|EGR1|IKBKB|INSR|IRS1|KIF5B|MAP3K1|MAP3K3|MAP3K9|PIK3CA|PIK3CB|PRKAA1|PRKCH|MAP2K3|MAP2K6|MAP4K2|RPS6KB2|RRAD|XBP1|RPS6KA4|MAP3K14|MAP3K6|MAP3K13|TBC1D4|SH2B2|RPS6KA6|EHD2	-0.97	MyList
GO Biological Processes	19	GO:0002708	positive regulation of lymphocyte mediated immunity	19_GO:0002376 immune system process	-2.5	1.8	3.1	30238	137	2936	24	0.82	0.17	563|3105|3106|3134|3902|5562|5817|6777|6891|7186|7292|7784|8741|8772|10892|22890|22976|51111|51571|54537|84787|91543|114548|163486	AZGP1|HLA-A|HLA-B|HLA-F|LAG3|PRKAA1|PVR|STAT5B|TAP2|TRAF2|TNFSF4|ZP3|TNFSF13|FADD|MALT1|ZBTB1|PAXIP1|KMT5B|CYRIB|SHLD2|KMT5C|RSAD2|NLRP3|DENND1B	-0.97	MyList
GO Biological Processes	19	GO:0009187	cyclic nucleotide metabolic process	19_GO:0009987 cellular process	-2.5	2.5	3.3	30238	45	2936	11	0.37	0.11	107|109|114|785|4879|4882|5141|5150|5152|6095|344901	ADCY1|ADCY3|ADCY8|CACNB4|NPPB|NPR2|PDE4A|PDE7A|PDE9A|RORA|OSTN	-0.97	MyList
GO Biological Processes	19	GO:0070269	pyroptotic inflammatory response	19_GO:0050896 response to stimulus	-2.5	2.5	3.3	30238	45	2936	11	0.37	0.11	836|1660|3002|3429|5606|5608|9447|25921|51074|55876|114548	CASP3|DHX9|GZMB|IFI27|MAP2K3|MAP2K6|AIM2|ZDHHC5|APIP|GSDMB|NLRP3	-0.97	MyList
GO Biological Processes	19	GO:0031111	negative regulation of microtubule polymerization or depolymerization	19_GO:0048519 negative regulation of biological process	-2.5	2.5	3.3	30238	45	2936	11	0.37	0.11	2258|6314|10013|10300|23384|26586|27124|79929|80127|89927|146057	FGF13|ATXN7|HDAC6|KATNB1|SPECC1L|CKAP2|INPP5J|MAP6D1|BBOF1|BMERB1|TTBK2	-0.97	MyList
GO Biological Processes	19	GO:0031167	rRNA methylation	19_GO:0009987 cellular process	-2.5	3.1	3.5	30238	27	2936	8	0.27	0.096	4839|51093|51106|55695|64216|79979|117246|196074	NOP2|METTL25B|TFB1M|NSUN5|TFB2M|TRMT2B|FTSJ3|METTL15	-0.97	MyList
GO Biological Processes	19	GO:0010875	positive regulation of cholesterol efflux	19_GO:0051179 localization	-2.5	3.1	3.5	30238	27	2936	8	0.27	0.096	857|4790|7376|9619|10347|23411|64137|80820	CAV1|NFKB1|NR1H2|ABCG1|ABCA7|SIRT1|ABCG4|EEPD1	-0.97	MyList
GO Biological Processes	19	GO:0022038	corpus callosum development	19_GO:0032502 developmental process	-2.5	3.1	3.5	30238	27	2936	8	0.27	0.096	2048|5802|23334|55054|55695|56978|112840|113246	EPHB2|PTPRS|SZT2|ATG16L1|NSUN5|PRDM8|WDR89|C12orf57	-0.97	MyList
CORUM	33	CORUM:5450	Mediator complex		-2.5	3.1	3.5	30238	27	2936	8	0.27	0.096	5469|6837|9969|10001|23389|81857|90390|400569	MED1|MED22|MED13|MED6|MED13L|MED25|MED30|MED11	-0.97	MyList
GO Biological Processes	19	GO:0019751	polyol metabolic process	19_GO:0009987 cellular process	-2.5	2	3.1	30238	100	2936	19	0.65	0.15	2710|3612|3632|3705|4204|8611|8877|9562|9677|27124|27163|51447|56624|80271|116255|123099|165679|256356|653308	GK|IMPA1|INPP5A|ITPK1|MECP2|PLPP1|SPHK1|MINPP1|PPIP5K1|INPP5J|NAAA|IP6K2|ASAH2|ITPKC|MOGAT1|DEGS2|SPTSSB|GK5|ASAH2B	-0.96	MyList
GO Biological Processes	19	GO:0010212	response to ionizing radiation	19_GO:0050896 response to stimulus	-2.5	1.8	3.1	30238	145	2936	25	0.85	0.17	578|580|595|836|1788|1936|1958|2074|2140|2177|5562|6240|7150|9575|22976|23411|25836|51149|51720|54617|55693|57646|64421|165918|221927	BAK1|BARD1|CCND1|CASP3|DNMT3A|EEF1D|EGR1|ERCC6|EYA3|FANCD2|PRKAA1|RRM1|TOP1|CLOCK|PAXIP1|SIRT1|NIPBL|MRNIP|UIMC1|INO80|KDM4D|USP28|DCLRE1C|RNF168|BRAT1	-0.96	MyList
KEGG Pathway	24	hsa05166	Human T-cell leukemia virus 1 infection		-2.5	1.6	3	30238	224	2936	35	1.2	0.2	107|109|114|468|595|898|1388|1958|3105|3106|3112|3115|3127|3134|3551|3600|3601|3716|4214|4215|4609|4775|4790|4792|5290|5291|5533|5970|6777|7046|8295|9020|9134|29945|64784	ADCY1|ADCY3|ADCY8|ATF4|CCND1|CCNE1|ATF6B|EGR1|HLA-A|HLA-B|HLA-DOB|HLA-DPB1|HLA-DRB5|HLA-F|IKBKB|IL15|IL15RA|JAK1|MAP3K1|MAP3K3|MYC|NFATC3|NFKB1|NFKBIA|PIK3CA|PIK3CB|PPP3CC|RELA|STAT5B|TGFBR1|TRRAP|MAP3K14|CCNE2|ANAPC4|CRTC3	-0.96	MyList
GO Biological Processes	19	GO:0070316	regulation of G0 to G1 transition	19_GO:0050789 regulation of biological process	-2.5	2.6	3.4	30238	39	2936	10	0.34	0.11	605|5469|6240|6597|6599|6601|6603|55193|57492|196528	BCL7A|MED1|RRM1|SMARCA4|SMARCC1|SMARCC2|SMARCD2|PBRM1|ARID1B|ARID2	-0.96	MyList
Reactome Gene Sets	6	R-HSA-8853884	Transcriptional Regulation by VENTX		-2.5	2.6	3.4	30238	39	2936	10	0.34	0.11	595|4790|5970|7321|11065|26523|27327|29945|79813|192669	CCND1|NFKB1|RELA|UBE2D1|UBE2C|AGO1|TNRC6A|ANAPC4|EHMT1|AGO3	-0.96	MyList
GO Biological Processes	19	GO:0031345	negative regulation of cell projection organization	19_GO:0048519 negative regulation of biological process	-2.5	1.7	3	30238	192	2936	31	1.1	0.19	1601|2048|2258|3601|4168|5802|7473|9353|9423|9912|10013|10198|10251|10371|22876|23111|23329|27124|51466|57489|66008|79598|80031|80128|83478|83999|84260|84709|120114|120892|129807	DAB2|EPHB2|FGF13|IL15RA|MCF2|PTPRS|WNT3|SLIT2|NTN1|ARHGAP44|HDAC6|MPHOSPH9|SPRY3|SEMA3A|INPP5F|SPART|TBC1D30|INPP5J|EVL|ODF2L|TRAK2|CEP97|SEMA6D|TRIM46|ARHGAP24|KREMEN1|TCHP|MGARP|FAT3|LRRK2|NEU4	-0.96	MyList
GO Biological Processes	19	GO:0060261	positive regulation of transcription initiation by RNA polymerase II	19_GO:0048518 positive regulation of biological process	-2.5	2.2	3.2	30238	65	2936	14	0.48	0.13	2074|4609|4790|4792|5469|6837|9968|9969|10001|22976|81857|83860|90390|400569	ERCC6|MYC|NFKB1|NFKBIA|MED1|MED22|MED12|MED13|MED6|PAXIP1|MED25|TAF3|MED30|MED11	-0.96	MyList
WikiPathways	27	WP4950	16p11 2 distal deletion syndrome		-2.5	2.8	3.4	30238	33	2936	9	0.31	0.1	3643|3717|3791|7186|10806|27040|79874|83985|84901	INSR|JAK2|KDR|TRAF2|SDCCAG8|LAT|RABEP2|SPNS1|NFATC2IP	-0.96	MyList
CORUM	33	CORUM:2653	MYC-MAX-KAT2A-TRRAP complex		-2.5	7.7	4.4	30238	4	2936	3	0.1	0.059	4149|4609|8295	MAX|MYC|TRRAP	-0.96	MyList
CORUM	33	CORUM:2054	CASP8-FADD-MALT1-BCL10 complex		-2.5	7.7	4.4	30238	4	2936	3	0.1	0.059	8772|8915|10892	FADD|BCL10|MALT1	-0.96	MyList
Reactome Gene Sets	6	R-HSA-75944	Transcription from mitochondrial promoters		-2.5	7.7	4.4	30238	4	2936	3	0.1	0.059	5442|7019|64216	POLRMT|TFAM|TFB2M	-0.96	MyList
GO Biological Processes	19	GO:0072732	cellular response to calcium ion starvation	19_GO:0050896 response to stimulus	-2.5	7.7	4.4	30238	4	2936	3	0.1	0.059	213|10367|90550	ALB|MICU1|MCU	-0.96	MyList
GO Biological Processes	19	GO:0072218	metanephric ascending thin limb development	19_GO:0032502 developmental process	-2.5	7.7	4.4	30238	4	2936	3	0.1	0.059	5310|5311|5455	PKD1|PKD2|POU3F3	-0.96	MyList
CORUM	33	CORUM:7583	CDK8 subcomplex (CCNC, CDK8, MED12, MED13)		-2.5	7.7	4.4	30238	4	2936	3	0.1	0.059	1024|9968|9969	CDK8|MED12|MED13	-0.96	MyList
CORUM	33	CORUM:1347	NPC subcomplex (NUP98, NUP107, NUP133, NUP160)		-2.5	7.7	4.4	30238	4	2936	3	0.1	0.059	4928|23279|57122	NUP98|NUP160|NUP107	-0.96	MyList
GO Biological Processes	19	GO:0061511	centriole elongation	19_GO:0009987 cellular process	-2.5	7.7	4.4	30238	4	2936	3	0.1	0.059	26005|55835|197335	C2CD3|CPAP|WDR90	-0.96	MyList
CORUM	33	CORUM:7366	KATNA1-KATNAL1-KATNB1-KATNBL1 complex		-2.5	7.7	4.4	30238	4	2936	3	0.1	0.059	10300|11104|79768	KATNB1|KATNA1|KATNBL1	-0.96	MyList
CORUM	33	CORUM:1054	ESR1-RELA-BCL3-NCOA3 complex		-2.5	7.7	4.4	30238	4	2936	3	0.1	0.059	602|5970|8202	BCL3|RELA|NCOA3	-0.96	MyList
GO Biological Processes	19	GO:0072021	ascending thin limb development	19_GO:0032502 developmental process	-2.5	7.7	4.4	30238	4	2936	3	0.1	0.059	5310|5311|5455	PKD1|PKD2|POU3F3	-0.96	MyList
Reactome Gene Sets	6	R-HSA-9854909	Regulation of MITF-M dependent genes involved in invasion		-2.5	7.7	4.4	30238	4	2936	3	0.1	0.059	634|2766|4286	CEACAM1|GMPR|MITF	-0.96	MyList
Reactome Gene Sets	6	R-HSA-5626978	TNFR1-mediated ceramide production		-2.5	7.7	4.4	30238	4	2936	3	0.1	0.059	8439|10399|55512	NSMAF|RACK1|SMPD3	-0.96	MyList
Reactome Gene Sets	6	R-HSA-70171	Glycolysis		-2.5	2.1	3.2	30238	72	2936	15	0.51	0.13	2027|4928|5208|5528|7175|8086|23165|23225|23279|23511|53371|57122|129401|348995|387712	ENO3|NUP98|PFKFB2|PPP2R5D|TPR|AAAS|NUP205|NUP210|NUP160|NUP188|NUP54|NUP107|NUP35|NUP43|ENO4	-0.95	MyList
CORUM	33	CORUM:1181	C complex spliceosome		-2.5	2.1	3.2	30238	79	2936	16	0.54	0.14	5411|6426|8899|9410|9416|10236|10450|10594|22938|23398|23451|26986|53938|55596|57461|57819	PNN|SRSF1|PRP4K|SNRNP40|DDX23|HNRNPR|PPIE|PRPF8|SNW1|PPWD1|SF3B1|PABPC1|PPIL3|ZCCHC8|ISY1|LSM2	-0.95	MyList
GO Biological Processes	19	GO:0042274	ribosomal small subunit biogenesis	19_GO:0009987 cellular process	-2.5	1.9	3.1	30238	108	2936	20	0.68	0.15	3921|6203|6207|6217|6234|8602|9136|10171|10199|11103|28987|51602|55127|64745|65095|84128|84135|84294|153443|161424	RPSA|RPS9|RPS13|RPS16|RPS28|NOP14|RRP9|RCL1|MPHOSPH10|KRR1|NOB1|NOP58|HEATR1|METTL17|KRI1|WDR75|UTP15|UTP23|SRFBP1|NOP9	-0.94	MyList
GO Biological Processes	19	GO:0043473	pigmentation	19_GO:0043473 pigmentation	-2.5	1.9	3.1	30238	108	2936	20	0.68	0.15	1896|1908|1909|3257|4157|4286|4609|5443|8975|9230|10018|10399|23334|25825|55212|55686|79083|81839|130340|388552	EDA|EDN3|EDNRA|HPS1|MC1R|MITF|MYC|POMC|USP13|RAB11B|BCL2L11|RACK1|SZT2|BACE2|BBS7|MREG|MLPH|VANGL1|AP1S3|BLOC1S3	-0.94	MyList
Reactome Gene Sets	6	R-HSA-9843745	Adipogenesis		-2.5	1.9	3.1	30238	108	2936	20	0.68	0.15	1024|1879|4790|5469|5970|6837|8202|9219|9968|9969|10001|10499|23389|53615|54815|80205|81857|90390|133522|400569	CDK8|EBF1|NFKB1|MED1|RELA|MED22|NCOA3|MTA2|MED12|MED13|MED6|NCOA2|MED13L|MBD3|GATAD2A|CHD9|MED25|MED30|PPARGC1B|MED11	-0.94	MyList
GO Biological Processes	19	GO:0030183	B cell differentiation	19_GO:0002376 immune system process	-2.4	1.8	3.1	30238	123	2936	22	0.75	0.16	578|602|629|1054|2146|2322|2323|3688|5771|6670|6689|6777|7922|9452|9730|9759|10312|10892|22890|55846|64332|64421	BAK1|BCL3|CFB|CEBPG|EZH2|FLT3|FLT3LG|ITGB1|PTPN2|SP3|SPIB|STAT5B|SLC39A7|ITM2A|DCAF1|HDAC4|TCIRG1|MALT1|ZBTB1|ITFG2|NFKBIZ|DCLRE1C	-0.94	MyList
Reactome Gene Sets	6	R-HSA-975138	TRAF6 mediated induction of NFkB and MAP kinases upon TLR7/8 or 9 activation		-2.4	1.9	3.1	30238	101	2936	19	0.65	0.15	466|929|3551|3654|3656|4205|4214|4615|4790|4792|5528|5606|5608|5970|7186|9683|79671|80216|92610	ATF1|CD14|IKBKB|IRAK1|IRAK2|MEF2A|MAP3K1|MYD88|NFKB1|NFKBIA|PPP2R5D|MAP2K3|MAP2K6|RELA|TRAF2|N4BP1|NLRX1|ALPK1|TIFA	-0.93	MyList
GO Biological Processes	19	GO:0061387	regulation of extent of cell growth	19_GO:0040007 growth	-2.4	1.9	3.1	30238	101	2936	19	0.65	0.15	1826|1946|2258|2803|5802|6387|7422|7473|8153|8482|9175|9423|10013|10371|23111|23499|51330|80031|80128	DSCAM|EFNA5|FGF13|GOLGA4|PTPRS|CXCL12|VEGFA|WNT3|RND2|SEMA7A|MAP3K13|NTN1|HDAC6|SEMA3A|SPART|MACF1|TNFRSF12A|SEMA6D|TRIM46	-0.93	MyList
GO Biological Processes	19	GO:0038084	vascular endothelial growth factor signaling pathway	19_GO:0050896 response to stimulus	-2.4	3.3	3.5	30238	22	2936	7	0.24	0.09	2322|2324|3791|5290|5970|7422|7424	FLT3|FLT4|KDR|PIK3CA|RELA|VEGFA|VEGFC	-0.93	MyList
GO Biological Processes	19	GO:0019885	antigen processing and presentation of endogenous peptide antigen via MHC class I	19_GO:0002376 immune system process	-2.4	3.3	3.5	30238	22	2936	7	0.24	0.09	563|3105|3106|3134|3416|6890|6891	AZGP1|HLA-A|HLA-B|HLA-F|IDE|TAP1|TAP2	-0.93	MyList
GO Biological Processes	19	GO:0034767	positive regulation of monoatomic ion transmembrane transport	19_GO:0051179 localization	-2.4	1.8	3	30238	131	2936	23	0.78	0.16	81|578|857|1908|1909|2258|3783|5025|5533|6324|7220|7222|9722|10063|27433|30819|57214|57620|65267|65268|196527|219527|342667	ACTN4|BAK1|CAV1|EDN3|EDNRA|FGF13|KCNN4|P2RX4|PPP3CC|SCN1B|TRPC1|TRPC3|NOS1AP|COX17|TOR2A|KCNIP2|CEMIP|STIM2|WNK3|WNK2|ANO6|LRRC55|STAC2	-0.92	MyList
GO Biological Processes	19	GO:0071482	cellular response to light stimulus	19_GO:0050896 response to stimulus	-2.4	1.9	3.1	30238	116	2936	21	0.72	0.16	468|578|1643|2072|4157|4609|5111|5424|5429|5606|5608|5995|8787|9683|22890|23411|25769|51426|54617|57646|126006	ATF4|BAK1|DDB2|ERCC4|MC1R|MYC|PCNA|POLD1|POLH|MAP2K3|MAP2K6|RGR|RGS9|N4BP1|ZBTB1|SIRT1|SLC24A2|POLK|INO80|USP28|PCP2	-0.92	MyList
GO Biological Processes	19	GO:0120316	sperm flagellum assembly	19_GO:0022414 reproductive process	-2.4	2.3	3.2	30238	59	2936	13	0.44	0.12	22994|23093|25981|28981|55329|57639|57821|79846|80127|90506|200373|220136|255101	CEP131|TTLL5|DNAH1|IFT81|MNS1|CCDC146|CCDC181|CFAP69|BBOF1|LRRC46|CFAP221|CFAP53|CFAP65	-0.92	MyList
GO Biological Processes	19	GO:0046605	regulation of centrosome cycle	19_GO:0050789 regulation of biological process	-2.4	2.3	3.2	30238	59	2936	13	0.44	0.12	4591|10432|22994|23411|55755|55835|57018|79648|92421|153241|221908|338657|728642	TRIM37|RBM14|CEP131|SIRT1|CDK5RAP2|CPAP|CCNL1|MCPH1|CHMP4C|CEP120|PPP1R35|CENATAC|CDK11A	-0.92	MyList
GO Biological Processes	19	GO:0008589	regulation of smoothened signaling pathway	19_GO:0050896 response to stimulus	-2.4	2	3.1	30238	94	2936	18	0.61	0.14	860|2254|6095|9231|9742|10399|10499|23432|25989|26005|27148|28981|51174|79659|79809|80178|84455|146057	RUNX2|FGF9|RORA|DLG5|IFT140|RACK1|NCOA2|GPR161|ULK3|C2CD3|STK36|IFT81|TUBD1|DYNC2H1|TTC21B|TEDC2|EFCAB7|TTBK2	-0.92	MyList
Reactome Gene Sets	6	R-HSA-193704	p75 NTR receptor-mediated signalling		-2.4	2	3.1	30238	94	2936	18	0.61	0.14	3551|3654|4168|4615|4790|4792|5970|7074|7204|8997|10018|10451|23263|23370|23421|26230|55160|100271715	IKBKB|IRAK1|MCF2|MYD88|NFKB1|NFKBIA|RELA|TIAM1|TRIO|KALRN|BCL2L11|VAV3|MCF2L|ARHGEF18|ITGB3BP|TIAM2|ARHGEF10L|ARHGEF33	-0.92	MyList
WikiPathways	27	WP5191	Resolvin E1 and resolvin D1 signaling decrease inflammation		-2.4	4.3	3.7	30238	12	2936	5	0.17	0.076	1240|2048|5163|5290|5291	CMKLR1|EPHB2|PDK1|PIK3CA|PIK3CB	-0.92	MyList
CORUM	33	CORUM:5230	CHUK-NFKB2-REL-IKBKG-SPAG9-NFKB1-NFKBIE-COPB2-TNIP1-NFKBIA-RELA-TNIP2 complex		-2.4	4.3	3.7	30238	12	2936	5	0.17	0.076	4790|4792|5966|5970|10318	NFKB1|NFKBIA|REL|RELA|TNIP1	-0.92	MyList
CORUM	33	CORUM:1153	Integrator complex		-2.4	4.3	3.7	30238	12	2936	5	0.17	0.076	26512|55656|55756|57117|57508	INTS6|INTS8|INTS9|INTS12|INTS2	-0.92	MyList
GO Biological Processes	19	GO:1902855	regulation of non-motile cilium assembly	19_GO:0050789 regulation of biological process	-2.4	4.3	3.7	30238	12	2936	5	0.17	0.076	9662|23300|49856|55835|146057	CEP135|ATMIN|WRAP73|CPAP|TTBK2	-0.92	MyList
Reactome Gene Sets	6	R-HSA-209560	NF-kB is activated and signals survival		-2.4	4.3	3.7	30238	12	2936	5	0.17	0.076	3551|3654|4790|4792|5970	IKBKB|IRAK1|NFKB1|NFKBIA|RELA	-0.92	MyList
Reactome Gene Sets	6	R-HSA-8851680	Butyrophilin (BTN) family interactions		-2.4	4.3	3.7	30238	12	2936	5	0.17	0.076	10384|10385|11118|11120|30835	BTN3A3|BTN2A2|BTN3A2|BTN2A1|CD209	-0.92	MyList
GO Biological Processes	19	GO:0010992	ubiquitin recycling	19_GO:0042592 homeostatic process	-2.4	4.3	3.7	30238	12	2936	5	0.17	0.076	3416|9373|11065|51542|54859	IDE|PLAA|UBE2C|VPS54|ELP6	-0.92	MyList
GO Biological Processes	19	GO:0140895	cell surface toll-like receptor signaling pathway	19_GO:0044419 biological process involved in interspecies interaction between organisms	-2.4	2.5	3.3	30238	46	2936	11	0.37	0.11	857|929|3654|3656|4615|4792|5970|22841|29110|51295|84937	CAV1|CD14|IRAK1|IRAK2|MYD88|NFKBIA|RELA|RAB11FIP2|TBK1|ECSIT|ZNRF1	-0.92	MyList
GO Biological Processes	19	GO:0048813	dendrite morphogenesis	19_GO:0032502 developmental process	-2.4	2.2	3.2	30238	66	2936	14	0.48	0.13	473|1826|2048|3688|4205|7804|10013|10371|22903|23181|23237|55054|57498|66008	RERE|DSCAM|EPHB2|ITGB1|MEF2A|LRP8|HDAC6|SEMA3A|BTBD3|DIP2A|ARC|ATG16L1|KIDINS220|TRAK2	-0.91	MyList
GO Biological Processes	19	GO:0002040	sprouting angiogenesis	19_GO:0032502 developmental process	-2.4	2.2	3.2	30238	66	2936	14	0.48	0.13	2324|2822|3164|3688|4017|7422|7424|8434|9353|9723|11252|23210|79812|90268	FLT4|GPLD1|NR4A1|ITGB1|LOXL2|VEGFA|VEGFC|RECK|SLIT2|SEMA3E|PACSIN2|JMJD6|MMRN2|OTULIN	-0.91	MyList
Reactome Gene Sets	6	R-HSA-168138	Toll Like Receptor 9 (TLR9) Cascade		-2.4	1.9	3.1	30238	109	2936	20	0.68	0.15	466|929|3551|3654|3656|4205|4214|4615|4790|4792|5528|5606|5608|5970|7186|9683|79671|80216|92610|121260	ATF1|CD14|IKBKB|IRAK1|IRAK2|MEF2A|MAP3K1|MYD88|NFKB1|NFKBIA|PPP2R5D|MAP2K3|MAP2K6|RELA|TRAF2|N4BP1|NLRX1|ALPK1|TIFA|SLC15A4	-0.91	MyList
KEGG Pathway	24	hsa04659	Th17 cell differentiation		-2.4	1.9	3.1	30238	109	2936	20	0.68	0.15	3112|3115|3127|3551|3556|3570|3662|3716|3717|4775|4790|4792|5533|5970|6095|6774|6777|7046|7297|27040	HLA-DOB|HLA-DPB1|HLA-DRB5|IKBKB|IL1RAP|IL6R|IRF4|JAK1|JAK2|NFATC3|NFKB1|NFKBIA|PPP3CC|RELA|RORA|STAT3|STAT5B|TGFBR1|TYK2|LAT	-0.91	MyList
GO Biological Processes	19	GO:0014032	neural crest cell development	19_GO:0032502 developmental process	-2.4	2.1	3.1	30238	80	2936	16	0.54	0.14	90|1908|1909|3084|3911|5979|6899|8482|9723|10371|54437|55698|57715|65979|80031|84541	ACVR1|EDN3|EDNRA|NRG1|LAMA5|RET|TBX1|SEMA7A|SEMA3E|SEMA3A|SEMA5B|RADIL|SEMA4G|PHACTR4|SEMA6D|KBTBD8	-0.91	MyList
Reactome Gene Sets	6	R-HSA-1169408	ISG15 antiviral mechanism		-2.4	2.1	3.1	30238	73	2936	15	0.51	0.13	3716|4599|4928|5495|7175|8086|23165|23225|23279|23511|25820|53371|57122|129401|348995	JAK1|MX1|NUP98|PPM1B|TPR|AAAS|NUP205|NUP210|NUP160|NUP188|ARIH1|NUP54|NUP107|NUP35|NUP43	-0.91	MyList
GO Biological Processes	19	GO:2000144	positive regulation of DNA-templated transcription initiation	19_GO:0048518 positive regulation of biological process	-2.4	2.1	3.1	30238	73	2936	15	0.51	0.13	2074|4286|4609|4790|4792|5469|6837|9968|9969|10001|22976|81857|83860|90390|400569	ERCC6|MITF|MYC|NFKB1|NFKBIA|MED1|MED22|MED12|MED13|MED6|PAXIP1|MED25|TAF3|MED30|MED11	-0.91	MyList
GO Biological Processes	19	GO:0048841	regulation of axon extension involved in axon guidance	19_GO:0040007 growth	-2.4	3.6	3.6	30238	17	2936	6	0.2	0.083	1826|6387|7422|7473|10013|10371	DSCAM|CXCL12|VEGFA|WNT3|HDAC6|SEMA3A	-0.91	MyList
WikiPathways	27	WP3935	Leptin insulin signaling overlap		-2.4	3.6	3.6	30238	17	2936	6	0.2	0.083	3643|3667|3717|3953|6774|8835	INSR|IRS1|JAK2|LEPR|STAT3|SOCS2	-0.91	MyList
Reactome Gene Sets	6	R-HSA-174437	Removal of the Flap Intermediate from the C-strand		-2.4	3.6	3.6	30238	17	2936	6	0.2	0.083	1763|2237|5111|5424|25913|65057	DNA2|FEN1|PCNA|POLD1|POT1|ACD	-0.91	MyList
CORUM	33	CORUM:5232	TNF-alpha/Nf-kappa B signaling complex (RPL6, RPL30, RPS13, CHUK, DDX3X, NFKB2, NFKBIB, REL, IKBKG, NFKB1, MAP3K8, RELB, GLG1, NFKBIA, RELA, TNIP2, GTF2I)		-2.4	3.6	3.6	30238	17	2936	6	0.2	0.083	1654|4790|4792|5966|5970|6207	DDX3X|NFKB1|NFKBIA|REL|RELA|RPS13	-0.91	MyList
GO Biological Processes	19	GO:0072539	T-helper 17 cell differentiation	19_GO:0002376 immune system process	-2.4	3.6	3.6	30238	17	2936	6	0.2	0.083	3570|3662|3716|6095|6774|64332	IL6R|IRF4|JAK1|RORA|STAT3|NFKBIZ	-0.91	MyList
Reactome Gene Sets	6	R-HSA-9933947	Formation of the non-canonical BAF (ncBAF) complex		-2.4	3.6	3.6	30238	17	2936	6	0.2	0.083	605|6597|6599|6601|6603|23506	BCL7A|SMARCA4|SMARCC1|SMARCC2|SMARCD2|BICRAL	-0.91	MyList
GO Biological Processes	19	GO:0098935	dendritic transport	19_GO:0051179 localization	-2.4	3.6	3.6	30238	17	2936	6	0.2	0.083	3798|3799|3800|5813|66008|90990	KIF5A|KIF5B|KIF5C|PURA|TRAK2|KIFC2	-0.91	MyList
GO Biological Processes	19	GO:0086012	membrane depolarization during cardiac muscle cell action potential	19_GO:0065007 biological regulation	-2.4	3.6	3.6	30238	17	2936	6	0.2	0.083	610|775|6324|6330|6546|54795	HCN2|CACNA1C|SCN1B|SCN4B|SLC8A1|TRPM4	-0.91	MyList
Canonical Pathways	11	M212	PID INTEGRIN5 PATHWAY		-2.4	3.6	3.6	30238	17	2936	6	0.2	0.083	2200|3491|5328|5329|7046|8174	FBN1|CCN1|PLAU|PLAUR|TGFBR1|MADCAM1	-0.91	MyList
Reactome Gene Sets	6	R-HSA-1810476	RIP-mediated NFkB activation via ZBP1		-2.4	3.6	3.6	30238	17	2936	6	0.2	0.083	1660|3551|4615|4790|4792|5970	DHX9|IKBKB|MYD88|NFKB1|NFKBIA|RELA	-0.91	MyList
GO Biological Processes	19	GO:0021535	cell migration in hindbrain	19_GO:0032502 developmental process	-2.4	3.6	3.6	30238	17	2936	6	0.2	0.083	473|2048|3688|51286|146057|200894	RERE|EPHB2|ITGB1|CEND1|TTBK2|ARL13B	-0.91	MyList
GO Biological Processes	19	GO:0035136	forelimb morphogenesis	19_GO:0032502 developmental process	-2.4	2.6	3.3	30238	40	2936	10	0.34	0.11	775|860|7473|7704|8434|25836|51542|140467|340419|494470	CACNA1C|RUNX2|WNT3|ZBTB16|RECK|NIPBL|VPS54|ZNF358|RSPO2|ARK2C	-0.91	MyList
Reactome Gene Sets	6	R-HSA-975155	MyD88 dependent cascade initiated on endosome		-2.4	1.9	3	30238	102	2936	19	0.65	0.15	466|929|3551|3654|3656|4205|4214|4615|4790|4792|5528|5606|5608|5970|7186|9683|79671|80216|92610	ATF1|CD14|IKBKB|IRAK1|IRAK2|MEF2A|MAP3K1|MYD88|NFKB1|NFKBIA|PPP2R5D|MAP2K3|MAP2K6|RELA|TRAF2|N4BP1|NLRX1|ALPK1|TIFA	-0.9	MyList
WikiPathways	27	WP3915	Angiopoietin like protein 8 regulatory pathway		-2.4	1.8	3	30238	132	2936	23	0.78	0.16	868|3643|3667|4214|4215|4293|5290|5291|5562|5564|5565|5606|5608|5871|6199|8986|9020|9064|9175|27330|57521|64223|253260	CBLB|INSR|IRS1|MAP3K1|MAP3K3|MAP3K9|PIK3CA|PIK3CB|PRKAA1|PRKAB1|PRKAB2|MAP2K3|MAP2K6|MAP4K2|RPS6KB2|RPS6KA4|MAP3K14|MAP3K6|MAP3K13|RPS6KA6|RPTOR|MLST8|RICTOR	-0.9	MyList
WikiPathways	27	WP2361	Gastric cancer network 1		-2.4	2.9	3.4	30238	28	2936	8	0.27	0.096	6286|11065|55125|56992|57122|64094|121504|286826	S100P|UBE2C|CEP192|KIF15|NUP107|SMOC2|H4C16|LIN9	-0.9	MyList
GO Biological Processes	19	GO:0010948	negative regulation of cell cycle process	19_GO:0048519 negative regulation of biological process	-2.4	1.5	2.9	30238	293	2936	43	1.5	0.22	90|580|595|785|1112|1763|2074|2146|2177|3624|3834|4591|5311|5514|6419|7175|9575|9656|10201|10385|10432|11329|23411|25988|26058|27085|29997|51149|51720|54908|55755|56658|57646|65975|79027|79960|80279|84444|84936|92421|131601|165918|338657	ACVR1|BARD1|CCND1|CACNB4|FOXN3|DNA2|ERCC6|EZH2|FANCD2|INHBA|KIF25|TRIM37|PKD2|PPP1R10|SETMAR|TPR|CLOCK|MDC1|NME6|BTN2A2|RBM14|STK38|SIRT1|HINFP|GIGYF2|MTBP|NOP53|MRNIP|UIMC1|SPDL1|CDK5RAP2|TRIM39|USP28|STK33|ZNF655|JADE1|CDK5RAP3|DOT1L|ZFYVE19|CHMP4C|TPRA1|RNF168|CENATAC	-0.9	MyList
GO Biological Processes	19	GO:0034284	response to monosaccharide	19_GO:0050896 response to stimulus	-2.4	1.7	3	30238	163	2936	27	0.92	0.18	114|836|1958|2621|2822|2981|3745|5208|5290|5467|5562|7351|7392|7494|7776|8893|9230|9990|10399|22841|23098|23516|55088|57521|80010|130399|387597	ADCY8|CASP3|EGR1|GAS6|GPLD1|GUCA2B|KCNB1|PFKFB2|PIK3CA|PPARD|PRKAA1|UCP2|USF2|XBP1|ZNF236|EIF2B5|RAB11B|SLC12A6|RACK1|RAB11FIP2|SARM1|SLC39A14|CCDC186|RPTOR|RMI1|ACVR1C|ILDR2	-0.9	MyList
GO Biological Processes	19	GO:1902904	negative regulation of supramolecular fiber organization	19_GO:0048519 negative regulation of biological process	-2.4	1.7	3	30238	163	2936	27	0.92	0.18	118|2258|5290|6314|6710|8500|9353|10013|10300|23370|23384|26586|27124|51332|51571|54961|57175|57731|79929|80127|84952|89927|116985|130271|146057|163782|256949	ADD1|FGF13|PIK3CA|ATXN7|SPTB|PPFIA1|SLIT2|HDAC6|KATNB1|ARHGEF18|SPECC1L|CKAP2|INPP5J|SPTBN5|CYRIB|SSH3|CORO1B|SPTBN4|MAP6D1|BBOF1|CGNL1|BMERB1|ARAP1|PLEKHH2|TTBK2|KANK4|KANK3	-0.9	MyList
GO Biological Processes	19	GO:0043604	amide biosynthetic process	19_GO:0009987 cellular process	-2.4	1.7	3	30238	163	2936	27	0.92	0.18	2271|2678|2687|3002|4258|5066|6483|7903|8869|9218|9331|9374|9524|10166|23181|23305|53354|56624|79094|79993|83723|91012|94101|123099|162417|165679|653308	FH|GGT1|GGT5|GZMB|MGST2|PAM|ST3GAL2|ST8SIA4|ST3GAL5|VAPA|B4GALT6|PPT2|TECR|SLC25A15|DIP2A|ACSL6|PANK1|ASAH2|CHAC1|ELOVL7|TLCD3B|CERS5|ORMDL1|DEGS2|NAGS|SPTSSB|ASAH2B	-0.9	MyList
Reactome Gene Sets	6	R-HSA-1989781	PPARA activates gene expression		-2.4	1.8	3	30238	117	2936	21	0.72	0.16	1024|2101|4802|5469|6095|6837|7376|8202|9572|9575|9968|9969|10001|10499|23389|26230|80205|81857|90390|133522|400569	CDK8|ESRRA|NFYC|MED1|RORA|MED22|NR1H2|NCOA3|NR1D1|CLOCK|MED12|MED13|MED6|NCOA2|MED13L|TIAM2|CHD9|MED25|MED30|PPARGC1B|MED11	-0.9	MyList
WikiPathways	27	WP5144	NRP1 triggered signaling in pancreatic cancer		-2.4	2.3	3.2	30238	53	2936	12	0.41	0.12	898|1027|1105|1106|3791|4790|5966|5970|7046|7422|9134|10371	CCNE1|CDKN1B|CHD1|CHD2|KDR|NFKB1|REL|RELA|TGFBR1|VEGFA|CCNE2|SEMA3A	-0.9	MyList
GO Biological Processes	19	GO:0050856	regulation of T cell receptor signaling pathway	19_GO:0002376 immune system process	-2.4	2.3	3.2	30238	53	2936	12	0.41	0.12	634|868|3783|5074|5771|5970|8915|10385|10892|23304|149041|150771	CEACAM1|CBLB|KCNN4|PAWR|PTPN2|RELA|BCL10|BTN2A2|MALT1|UBR2|RC3H1|ITPRIPL1	-0.9	MyList
Reactome Gene Sets	6	R-HSA-5576892	Phase 0 - rapid depolarisation		-2.4	2.7	3.3	30238	34	2936	9	0.31	0.1	775|816|818|2258|6323|6324|6330|9254|59283	CACNA1C|CAMK2B|CAMK2G|FGF13|SCN1A|SCN1B|SCN4B|CACNA2D2|CACNG8	-0.9	MyList
Reactome Gene Sets	6	R-HSA-174417	Telomere C-strand (Lagging Strand) Synthesis		-2.4	2.7	3.3	30238	34	2936	9	0.31	0.1	1763|2237|5111|5424|5557|5981|25913|65057|79075	DNA2|FEN1|PCNA|POLD1|PRIM1|RFC1|POT1|ACD|DSCC1	-0.9	MyList
GO Biological Processes	19	GO:0071354	cellular response to interleukin-6	19_GO:0050896 response to stimulus	-2.4	2.7	3.3	30238	34	2936	9	0.31	0.1	3570|3716|3717|4790|5740|5970|6774|10402|11122	IL6R|JAK1|JAK2|NFKB1|PTGIS|RELA|STAT3|ST3GAL6|PTPRT	-0.9	MyList
Canonical Pathways	11	M110	PID IL1 PATHWAY		-2.4	2.7	3.3	30238	34	2936	9	0.31	0.1	3551|3556|3654|4215|4615|4790|5290|5608|5970	IKBKB|IL1RAP|IRAK1|MAP3K3|MYD88|NFKB1|PIK3CA|MAP2K6|RELA	-0.9	MyList
GO Biological Processes	19	GO:0007288	sperm axoneme assembly	19_GO:0022414 reproductive process	-2.4	2.7	3.3	30238	34	2936	9	0.31	0.1	22994|23093|25981|55329|57639|79846|80127|90506|255101	CEP131|TTLL5|DNAH1|MNS1|CCDC146|CFAP69|BBOF1|LRRC46|CFAP65	-0.9	MyList
GO Biological Processes	19	GO:0006109	regulation of carbohydrate metabolic process	19_GO:0050789 regulation of biological process	-2.4	1.7	2.9	30238	187	2936	30	1	0.19	2784|2822|2908|3486|3643|3667|3953|4485|4790|5163|5366|5443|5509|5562|5745|5771|6095|6774|7033|9759|10499|11182|23178|23411|51547|55512|55657|57521|64223|84912	GNB3|GPLD1|NR3C1|IGFBP3|INSR|IRS1|LEPR|MST1|NFKB1|PDK1|PMAIP1|POMC|PPP1R3D|PRKAA1|PTH1R|PTPN2|RORA|STAT3|TFF3|HDAC4|NCOA2|SLC2A6|PASK|SIRT1|SIRT7|SMPD3|ZNF692|RPTOR|MLST8|SLC35B4	-0.9	MyList
KEGG Pathway	24	hsa04371	Apelin signaling pathway		-2.4	1.8	3	30238	140	2936	24	0.82	0.17	107|109|114|595|1958|2784|2788|4205|5327|5332|5562|5564|5565|6199|6546|6548|7019|7046|8877|9759|85366|91860|163688|340156	ADCY1|ADCY3|ADCY8|CCND1|EGR1|GNB3|GNG7|MEF2A|PLAT|PLCB4|PRKAA1|PRKAB1|PRKAB2|RPS6KB2|SLC8A1|SLC9A1|TFAM|TGFBR1|SPHK1|HDAC4|MYLK2|CALML4|CALML6|MYLK4	-0.9	MyList
WikiPathways	27	WP5083	Neuroinflammation and glutamatergic signaling		-2.4	1.8	3	30238	140	2936	24	0.82	0.17	107|109|114|816|818|2914|3570|3643|3667|3716|4092|4790|5332|5501|6470|6774|7046|23237|27165|54407|54795|81539|84230|92745	ADCY1|ADCY3|ADCY8|CAMK2B|CAMK2G|GRM4|IL6R|INSR|IRS1|JAK1|SMAD7|NFKB1|PLCB4|PPP1CC|SHMT1|STAT3|TGFBR1|ARC|GLS2|SLC38A2|TRPM4|SLC38A1|LRRC8C|SLC38A5	-0.9	MyList
Reactome Gene Sets	6	R-HSA-168142	Toll Like Receptor 10 (TLR10) Cascade		-2.4	2	3	30238	95	2936	18	0.61	0.14	466|3551|3654|3656|4205|4214|4615|4790|4792|5528|5606|5608|5970|7186|9683|79671|80216|92610	ATF1|IKBKB|IRAK1|IRAK2|MEF2A|MAP3K1|MYD88|NFKB1|NFKBIA|PPP2R5D|MAP2K3|MAP2K6|RELA|TRAF2|N4BP1|NLRX1|ALPK1|TIFA	-0.9	MyList
GO Biological Processes	19	GO:0007224	smoothened signaling pathway	19_GO:0050896 response to stimulus	-2.4	2	3	30238	95	2936	18	0.61	0.14	860|2254|2294|9786|25989|26123|27148|50937|51057|55212|55835|57728|79809|79867|84976|146057|154865|200894	RUNX2|FGF9|FOXF1|KIAA0586|ULK3|TCTN3|STK36|CDON|WDPCP|BBS7|CPAP|WDR19|TTC21B|TCTN2|DISP1|TTBK2|IQUB|ARL13B	-0.9	MyList
Reactome Gene Sets	6	R-HSA-975871	MyD88 cascade initiated on plasma membrane		-2.4	2	3	30238	95	2936	18	0.61	0.14	466|3551|3654|3656|4205|4214|4615|4790|4792|5528|5606|5608|5970|7186|9683|79671|80216|92610	ATF1|IKBKB|IRAK1|IRAK2|MEF2A|MAP3K1|MYD88|NFKB1|NFKBIA|PPP2R5D|MAP2K3|MAP2K6|RELA|TRAF2|N4BP1|NLRX1|ALPK1|TIFA	-0.9	MyList
GO Biological Processes	19	GO:1905897	regulation of response to endoplasmic reticulum stress	19_GO:0050896 response to stimulus	-2.4	2	3	30238	95	2936	18	0.61	0.14	578|857|1388|5366|5771|7376|7494|8975|10018|10347|10399|23411|23645|51283|84919|120892|153222|258010	BAK1|CAV1|ATF6B|PMAIP1|PTPN2|NR1H2|XBP1|USP13|BCL2L11|ABCA7|RACK1|SIRT1|PPP1R15A|BFAR|PPP1R15B|LRRK2|CREBRF|SVIP	-0.9	MyList
Reactome Gene Sets	6	R-HSA-168176	Toll Like Receptor 5 (TLR5) Cascade		-2.4	2	3	30238	95	2936	18	0.61	0.14	466|3551|3654|3656|4205|4214|4615|4790|4792|5528|5606|5608|5970|7186|9683|79671|80216|92610	ATF1|IKBKB|IRAK1|IRAK2|MEF2A|MAP3K1|MYD88|NFKB1|NFKBIA|PPP2R5D|MAP2K3|MAP2K6|RELA|TRAF2|N4BP1|NLRX1|ALPK1|TIFA	-0.9	MyList
KEGG Pathway	24	hsa04144	Endocytosis		-2.4	1.6	2.9	30238	252	2936	38	1.3	0.21	156|857|868|1601|2868|3105|3106|3134|3310|3798|3799|3800|7046|8027|9230|9267|9727|9815|10254|10564|22841|23111|23325|30846|51028|51160|55738|80230|84612|92421|93343|116985|138429|253725|387680|440073|729092|100287171	GRK2|CAV1|CBLB|DAB2|GRK4|HLA-A|HLA-B|HLA-F|HSPA6|KIF5A|KIF5B|KIF5C|TGFBR1|STAM|RAB11B|CYTH1|RAB11FIP3|GIT2|STAM2|ARFGEF2|RAB11FIP2|SPART|WASHC4|EHD2|VPS36|VPS28|ARFGAP1|RUFY1|PARD6B|CHMP4C|MVB12A|ARAP1|PIP5KL1|WASHC2C|WASHC2A|IQSEC3|AGAP5|WASHC1	-0.9	MyList
GO Biological Processes	19	GO:0007286	spermatid development	19_GO:0022414 reproductive process	-2.4	1.6	2.9	30238	244	2936	37	1.3	0.21	1672|2189|3148|6895|7110|8382|9425|9702|22994|23093|23315|23762|25981|26108|27125|28981|54760|55329|57639|57820|57821|58494|64753|64848|65975|79846|80067|80127|80314|90506|199223|200373|220136|255101|283417|346288|349152	DEFB1|FANCG|HMGB2|TARBP2|TMF1|NME5|CDYL|CEP57|CEP131|TTLL5|SLC9A8|OSBP2|DNAH1|PYGO1|AFF4|IFT81|PCSK4|MNS1|CCDC146|CCNB1IP1|CCDC181|JAM2|CCDC136|YTHDC2|STK33|CFAP69|DCAF17|BBOF1|EPC1|LRRC46|TTC21A|CFAP221|CFAP53|CFAP65|DPY19L2|SEPTIN14|DPY19L2P2	-0.89	MyList
GO Biological Processes	19	GO:1904064	positive regulation of cation transmembrane transport	19_GO:0051179 localization	-2.4	1.8	3	30238	125	2936	22	0.75	0.16	81|578|857|1908|1909|2258|3783|5025|5533|6324|7220|7222|9722|27433|30819|57214|57620|65267|65268|196527|219527|342667	ACTN4|BAK1|CAV1|EDN3|EDNRA|FGF13|KCNN4|P2RX4|PPP3CC|SCN1B|TRPC1|TRPC3|NOS1AP|TOR2A|KCNIP2|CEMIP|STIM2|WNK3|WNK2|ANO6|LRRC55|STAC2	-0.89	MyList
GO Biological Processes	19	GO:0031570	DNA integrity checkpoint signaling	19_GO:0048519 negative regulation of biological process	-2.4	1.9	3	30238	110	2936	20	0.68	0.15	595|1112|1763|2074|2177|6419|9575|9656|11329|25988|26058|29997|51149|51720|56658|57646|65975|80279|84444|165918	CCND1|FOXN3|DNA2|ERCC6|FANCD2|SETMAR|CLOCK|MDC1|STK38|HINFP|GIGYF2|NOP53|MRNIP|UIMC1|TRIM39|USP28|STK33|CDK5RAP3|DOT1L|RNF168	-0.89	MyList
GO Biological Processes	19	GO:0034204	lipid translocation	19_GO:0051179 localization	-2.4	2.2	3.1	30238	60	2936	13	0.44	0.12	3783|5359|9619|10347|23200|55113|57194|57198|57205|84879|196527|286046|440026	KCNN4|PLSCR1|ABCG1|ABCA7|ATP11B|XKR8|ATP10A|ATP8B2|ATP10D|MFSD2A|ANO6|XKR6|TMEM41B	-0.89	MyList
GO Biological Processes	19	GO:0006486	protein glycosylation	19_GO:0009987 cellular process	-2.3	1.6	2.9	30238	220	2936	34	1.2	0.2	2218|2591|4122|4245|4249|5238|6483|7903|8869|9321|9331|9945|10164|10195|10402|10585|26229|29929|29954|51172|54790|55757|64116|66008|79070|79087|84620|84752|84920|85365|91949|145173|148789|285203	FKTN|GALNT3|MAN2A2|MGAT1|MGAT5|PGM3|ST3GAL2|ST8SIA4|ST3GAL5|TRIP11|B4GALT6|GFPT2|CHST4|ALG3|ST3GAL6|POMT1|B3GAT3|ALG6|POMT2|NAGPA|TET2|UGGT2|SLC39A8|TRAK2|POGLUT2|ALG12|ST6GAL2|B3GNT9|ALG10|ALG2|COG7|B3GLCT|B3GALNT2|EOGT	-0.88	MyList
GO Biological Processes	19	GO:0043413	macromolecule glycosylation	19_GO:0009987 cellular process	-2.3	1.6	2.9	30238	220	2936	34	1.2	0.2	2218|2591|4122|4245|4249|5238|6483|7903|8869|9321|9331|9945|10164|10195|10402|10585|26229|29929|29954|51172|54790|55757|64116|66008|79070|79087|84620|84752|84920|85365|91949|145173|148789|285203	FKTN|GALNT3|MAN2A2|MGAT1|MGAT5|PGM3|ST3GAL2|ST8SIA4|ST3GAL5|TRIP11|B4GALT6|GFPT2|CHST4|ALG3|ST3GAL6|POMT1|B3GAT3|ALG6|POMT2|NAGPA|TET2|UGGT2|SLC39A8|TRAK2|POGLUT2|ALG12|ST6GAL2|B3GNT9|ALG10|ALG2|COG7|B3GLCT|B3GALNT2|EOGT	-0.88	MyList
Reactome Gene Sets	6	R-HSA-194313	VEGF ligand-receptor interactions		-2.3	5.1	3.8	30238	8	2936	4	0.14	0.068	2324|3791|7422|7424	FLT4|KDR|VEGFA|VEGFC	-0.88	MyList
GO Biological Processes	19	GO:0014870	response to muscle inactivity	19_GO:0050896 response to stimulus	-2.3	5.1	3.8	30238	8	2936	4	0.14	0.068	4656|5290|9759|114907	MYOG|PIK3CA|HDAC4|FBXO32	-0.88	MyList
Reactome Gene Sets	6	R-HSA-195399	VEGF binds to VEGFR leading to receptor dimerization		-2.3	5.1	3.8	30238	8	2936	4	0.14	0.068	2324|3791|7422|7424	FLT4|KDR|VEGFA|VEGFC	-0.88	MyList
GO Biological Processes	19	GO:1990700	nucleolar chromatin organization	19_GO:0009987 cellular process	-2.3	5.1	3.8	30238	8	2936	4	0.14	0.068	1663|11176|23378|23411	DDX11|BAZ2A|RRP8|SIRT1	-0.88	MyList
GO Biological Processes	19	GO:0006290	pyrimidine dimer repair	19_GO:0050896 response to stimulus	-2.3	5.1	3.8	30238	8	2936	4	0.14	0.068	1643|2074|5429|23411	DDB2|ERCC6|POLH|SIRT1	-0.88	MyList
GO Biological Processes	19	GO:0015888	thiamine transport	19_GO:0051179 localization	-2.3	5.1	3.8	30238	8	2936	4	0.14	0.068	10560|55244|60386|148641	SLC19A2|SLC47A1|SLC25A19|SLC35F3	-0.88	MyList
GO Biological Processes	19	GO:1903608	protein localization to cytoplasmic stress granule	19_GO:0051179 localization	-2.3	5.1	3.8	30238	8	2936	4	0.14	0.068	1654|1660|7072|55802	DDX3X|DHX9|TIA1|DCP1A	-0.88	MyList
GO Biological Processes	19	GO:0000480	endonucleolytic cleavage in 5'-ETS of tricistronic rRNA transcript (SSU-rRNA, 5.8S rRNA, LSU-rRNA)	19_GO:0009987 cellular process	-2.3	5.1	3.8	30238	8	2936	4	0.14	0.068	8602|10171|84294|161424	NOP14|RCL1|UTP23|NOP9	-0.88	MyList
GO Biological Processes	19	GO:0060260	regulation of transcription initiation by RNA polymerase II	19_GO:0050789 regulation of biological process	-2.3	2.1	3.1	30238	74	2936	15	0.51	0.13	2074|4609|4790|4792|5469|6837|9968|9969|10001|22976|81857|83860|90390|114825|400569	ERCC6|MYC|NFKB1|NFKBIA|MED1|MED22|MED12|MED13|MED6|PAXIP1|MED25|TAF3|MED30|PWWP2A|MED11	-0.88	MyList
GO Biological Processes	19	GO:1901875	positive regulation of post-translational protein modification	19_GO:0048518 positive regulation of biological process	-2.3	1.8	3	30238	133	2936	23	0.78	0.16	857|868|1654|1958|7321|8877|8915|9759|10318|10892|11065|22976|23551|29997|55208|55215|80279|83932|91947|120892|139285|144165|285671	CAV1|CBLB|DDX3X|EGR1|UBE2D1|SPHK1|BCL10|HDAC4|TNIP1|MALT1|UBE2C|PAXIP1|RASD2|NOP53|DCUN1D2|FANCI|CDK5RAP3|SPRTN|ARRDC4|LRRK2|AMER1|PRICKLE1|RNF180	-0.88	MyList
GO Biological Processes	19	GO:0071805	potassium ion transmembrane transport	19_GO:0051179 localization	-2.3	1.7	2.9	30238	172	2936	28	0.95	0.18	610|1908|3736|3745|3748|3749|3752|3783|5311|6548|6553|6833|9196|9990|23315|23415|25769|30819|51305|54207|55002|57582|79714|81033|84561|169522|219527|259232	HCN2|EDN3|KCNA1|KCNB1|KCNC3|KCNC4|KCND3|KCNN4|PKD2|SLC9A1|SLC9A5|ABCC8|KCNAB3|SLC12A6|SLC9A8|KCNH4|SLC24A2|KCNIP2|KCNK9|KCNK10|TMCO3|KCNT1|CCDC51|KCNH6|SLC12A8|KCNV2|LRRC55|NALCN	-0.88	MyList
GO Biological Processes	19	GO:0090278	negative regulation of peptide hormone secretion	19_GO:0051179 localization	-2.3	2.4	3.2	30238	47	2936	11	0.37	0.11	150|1113|3667|3745|6833|7351|8620|23409|91942|130399|415116	ADRA2A|CHGA|IRS1|KCNB1|ABCC8|UCP2|NPFF|SIRT4|NDUFAF2|ACVR1C|PIM3	-0.88	MyList
GO Biological Processes	19	GO:1901879	regulation of protein depolymerization	19_GO:0050789 regulation of biological process	-2.3	1.9	3	30238	96	2936	18	0.61	0.14	118|2258|5290|6314|6710|10013|10300|23384|23616|26586|51332|57731|79929|80127|89927|130271|146057|253725	ADD1|FGF13|PIK3CA|ATXN7|SPTB|HDAC6|KATNB1|SPECC1L|SH3BP1|CKAP2|SPTBN5|SPTBN4|MAP6D1|BBOF1|BMERB1|PLEKHH2|TTBK2|WASHC2C	-0.86	MyList
GO Biological Processes	19	GO:0042326	negative regulation of phosphorylation	19_GO:0048519 negative regulation of biological process	-2.3	1.8	2.9	30238	126	2936	22	0.75	0.16	634|1027|1843|3486|3623|3624|5771|6895|9113|9353|9655|10464|11116|11329|23411|26524|57732|64853|80279|84335|84919|199731	CEACAM1|CDKN1B|DUSP1|IGFBP3|INHA|INHBA|PTPN2|TARBP2|LATS1|SLIT2|SOCS5|PIBF1|CEP43|STK38|SIRT1|LATS2|ZFYVE28|AIDA|CDK5RAP3|AKT1S1|PPP1R15B|CADM4	-0.86	MyList
KEGG Pathway	24	hsa04218	Cellular senescence		-2.3	1.7	2.9	30238	157	2936	26	0.89	0.17	595|898|3105|3106|3134|3486|4609|4616|4775|4790|5290|5291|5501|5533|5606|5608|5970|7046|9134|23411|54822|90550|91750|91860|163688|286826	CCND1|CCNE1|HLA-A|HLA-B|HLA-F|IGFBP3|MYC|GADD45B|NFATC3|NFKB1|PIK3CA|PIK3CB|PPP1CC|PPP3CC|MAP2K3|MAP2K6|RELA|TGFBR1|CCNE2|SIRT1|TRPM7|MCU|LIN52|CALML4|CALML6|LIN9	-0.86	MyList
WikiPathways	27	WP5115	Network map of SARS CoV 2 signaling		-2.3	1.5	2.8	30238	254	2936	38	1.3	0.21	213|629|836|929|1294|1522|1843|1958|3075|3127|3429|3486|3543|3654|3700|3716|3717|4599|4615|4775|5199|5743|6387|7186|7226|8754|9776|10850|10964|29110|51028|55757|55823|57521|64223|79572|84335|114548	ALB|CFB|CASP3|CD14|COL7A1|CTSZ|DUSP1|EGR1|CFH|HLA-DRB5|IFI27|IGFBP3|IGLL1|IRAK1|ITIH4|JAK1|JAK2|MX1|MYD88|NFATC3|CFP|PTGS2|CXCL12|TRAF2|TRPM2|ADAM9|ATG13|CCL27|IFI44L|TBK1|VPS36|UGGT2|VPS11|RPTOR|MLST8|ATP13A3|AKT1S1|NLRP3	-0.86	MyList
GO Biological Processes	19	GO:0042327	positive regulation of phosphorylation	19_GO:0048518 positive regulation of biological process	-2.3	1.5	2.8	30238	254	2936	38	1.3	0.21	114|1826|1946|2074|2146|2200|2252|2322|2324|2621|3084|3600|3717|3791|5292|5329|5606|5871|6899|7186|7422|7494|7564|8817|8877|8915|10399|10464|10795|23411|27040|51149|54757|57214|65267|92335|221927|285489	ADCY8|DSCAM|EFNA5|ERCC6|EZH2|FBN1|FGF7|FLT3|FLT4|GAS6|NRG1|IL15|JAK2|KDR|PIM1|PLAUR|MAP2K3|MAP4K2|TBX1|TRAF2|VEGFA|XBP1|ZNF16|FGF18|SPHK1|BCL10|RACK1|PIBF1|ZNF268|SIRT1|LAT|MRNIP|FAM20A|CEMIP|WNK3|STRADA|BRAT1|DOK7	-0.86	MyList
GO Biological Processes	19	GO:0086010	membrane depolarization during action potential	19_GO:0065007 biological regulation	-2.3	3.1	3.4	30238	23	2936	7	0.24	0.09	610|775|6323|6324|6330|6546|54795	HCN2|CACNA1C|SCN1A|SCN1B|SCN4B|SLC8A1|TRPM4	-0.86	MyList
GO Biological Processes	19	GO:0032986	protein-DNA complex disassembly	19_GO:0009987 cellular process	-2.3	3.1	3.4	30238	23	2936	7	0.24	0.09	4609|6597|6599|6601|6603|54454|196528	MYC|SMARCA4|SMARCC1|SMARCC2|SMARCD2|ATAD2B|ARID2	-0.86	MyList
GO Biological Processes	19	GO:0002347	response to tumor cell	19_GO:0050896 response to stimulus	-2.3	3.1	3.4	30238	23	2936	7	0.24	0.09	3105|5970|8751|27303|126520|347252|100507436	HLA-A|RELA|ADAM15|RBMS3|PLK5|IGFBPL1|MICA	-0.86	MyList
GO Biological Processes	19	GO:0032386	regulation of intracellular transport	19_GO:0051179 localization	-2.3	1.5	2.8	30238	279	2936	41	1.4	0.22	302|580|1601|1660|2621|3429|3717|4792|5116|5501|7175|7327|7494|8086|8899|9024|9230|9695|9727|9912|10023|10155|10212|22876|22994|23401|26229|30846|51201|51547|55432|55823|64328|79809|80128|84455|85366|92840|120892|143684|258010	ANXA2|BARD1|DAB2|DHX9|GAS6|IFI27|JAK2|NFKBIA|PCNT|PPP1CC|TPR|UBE2G2|XBP1|AAAS|PRP4K|BRSK2|RAB11B|EDEM1|RAB11FIP3|ARHGAP44|FRAT1|TRIM28|DDX39A|INPP5F|CEP131|FRAT2|B3GAT3|EHD2|ZDHHC2|SIRT7|YOD1|VPS11|XPO4|TTC21B|TRIM46|EFCAB7|MYLK2|REEP6|LRRK2|FAM76B|SVIP	-0.86	MyList
GO Biological Processes	19	GO:0032365	intracellular lipid transport	19_GO:0051179 localization	-2.3	2.5	3.2	30238	41	2936	10	0.34	0.11	225|6293|9619|9885|51542|57476|57655|84725|84947|440026	ABCD2|VPS52|ABCG1|OSBPL2|VPS54|GRAMD1B|GRAMD1A|PLEKHA8|SERAC1|TMEM41B	-0.85	MyList
GO Biological Processes	19	GO:0002724	regulation of T cell cytokine production	19_GO:0002376 immune system process	-2.3	2.5	3.2	30238	41	2936	10	0.34	0.11	3105|3134|4092|7186|7292|10892|54795|91543|114548|163486	HLA-A|HLA-F|SMAD7|TRAF2|TNFSF4|MALT1|TRPM4|RSAD2|NLRP3|DENND1B	-0.85	MyList
Reactome Gene Sets	6	R-HSA-8943724	Regulation of PTEN gene transcription		-2.3	2.2	3.1	30238	61	2936	13	0.44	0.12	1912|1958|2122|2146|6015|9219|51564|53615|54815|57521|64223|84232|153129	PHC2|EGR1|MECOM|EZH2|RING1|MTA2|HDAC7|MBD3|GATAD2A|RPTOR|MLST8|MAF1|SLC38A9	-0.84	MyList
GO Biological Processes	19	GO:0043543	protein acylation	19_GO:0009987 cellular process	-2.3	2.2	3.1	30238	61	2936	13	0.44	0.12	5495|8520|8877|9575|23411|25921|51201|79075|79612|79844|84243|114799|283576	PPM1B|HAT1|SPHK1|CLOCK|SIRT1|ZDHHC5|ZDHHC2|DSCC1|NAA16|ZDHHC11|ZDHHC18|ESCO1|ZDHHC22	-0.84	MyList
Reactome Gene Sets	6	R-HSA-400206	Regulation of lipid metabolism by PPARalpha		-2.3	1.8	2.9	30238	119	2936	21	0.72	0.16	1024|2101|4802|5469|6095|6837|7376|8202|9572|9575|9968|9969|10001|10499|23389|26230|80205|81857|90390|133522|400569	CDK8|ESRRA|NFYC|MED1|RORA|MED22|NR1H2|NCOA3|NR1D1|CLOCK|MED12|MED13|MED6|NCOA2|MED13L|TIAM2|CHD9|MED25|MED30|PPARGC1B|MED11	-0.84	MyList
Reactome Gene Sets	6	R-HSA-9855142	Cellular responses to mechanical stimuli		-2.3	1.9	3	30238	104	2936	19	0.65	0.15	107|109|114|133|302|2324|2784|2788|3551|3688|3791|4790|4792|5290|5291|5576|5970|64223|253260	ADCY1|ADCY3|ADCY8|ADM|ANXA2|FLT4|GNB3|GNG7|IKBKB|ITGB1|KDR|NFKB1|NFKBIA|PIK3CA|PIK3CB|PRKAR2A|RELA|MLST8|RICTOR	-0.84	MyList
GO Biological Processes	19	GO:0070897	transcription preinitiation complex assembly	19_GO:0009987 cellular process	-2.3	2.1	3	30238	75	2936	15	0.51	0.13	2972|5469|6597|6837|7343|9014|10001|10629|11176|64332|64425|81857|83860|90390|400569	BRF1|MED1|SMARCA4|MED22|UBTF|TAF1B|MED6|TAF6L|BAZ2A|NFKBIZ|POLR1E|MED25|TAF3|MED30|MED11	-0.84	MyList
GO Biological Processes	19	GO:0043367	CD4-positive, alpha-beta T cell differentiation	19_GO:0002376 immune system process	-2.3	2.1	3	30238	68	2936	14	0.48	0.13	602|3570|3662|3716|3717|4297|6095|6774|29110|57546|64332|79798|91543|149041	BCL3|IL6R|IRF4|JAK1|JAK2|KMT2A|RORA|STAT3|TBK1|PDP2|NFKBIZ|ARMC5|RSAD2|RC3H1	-0.84	MyList
Canonical Pathways	11	M197	PID HIV NEF PATHWAY		-2.3	2.6	3.2	30238	35	2936	9	0.31	0.1	836|1616|4790|4792|5970|7186|8717|8772|9020	CASP3|DAXX|NFKB1|NFKBIA|RELA|TRAF2|TRADD|FADD|MAP3K14	-0.84	MyList
GO Biological Processes	19	GO:0051654	establishment of mitochondrion localization	19_GO:0051179 localization	-2.3	2.6	3.2	30238	35	2936	9	0.31	0.1	3799|5310|10013|10128|10867|55638|66008|80179|84709	KIF5B|PKD1|HDAC6|LRPPRC|TSPAN9|SYBU|TRAK2|MYO19|MGARP	-0.84	MyList
Reactome Gene Sets	6	R-HSA-9930044	Nuclear RNA decay		-2.3	2.6	3.2	30238	35	2936	9	0.31	0.1	1797|10179|22803|22894|23211|55596|64848|64895|84186	DXO|RBM7|XRN2|DIS3|ZC3H4|ZCCHC8|YTHDC2|PAPOLG|ZCCHC7	-0.84	MyList
Reactome Gene Sets	6	R-HSA-9931509	Expression of BMAL (ARNTL), CLOCK, and NPAS2		-2.3	2.6	3.2	30238	35	2936	9	0.31	0.1	5469|6095|6096|9572|9575|10499|23411|64784|80205	MED1|RORA|RORB|NR1D1|CLOCK|NCOA2|SIRT1|CRTC3|CHD9	-0.84	MyList
WikiPathways	27	WP241	One carbon metabolism		-2.3	2.8	3.3	30238	29	2936	8	0.27	0.096	275|1788|2618|4524|4548|6470|6948|10797	AMT|DNMT3A|GART|MTHFR|MTR|SHMT1|TCN2|MTHFD2	-0.84	MyList
Canonical Pathways	11	M258	PID BARD1 PATHWAY		-2.3	2.8	3.3	30238	29	2936	8	0.27	0.096	580|898|2130|2176|2177|2178|2189|5111	BARD1|CCNE1|EWSR1|FANCC|FANCD2|FANCE|FANCG|PCNA	-0.84	MyList
WikiPathways	27	WP5351	Kleefstra syndrome		-2.3	2.8	3.3	30238	29	2936	8	0.27	0.096	6597|6599|6601|6603|22976|55777|57492|79813	SMARCA4|SMARCC1|SMARCC2|SMARCD2|PAXIP1|MBD5|ARID1B|EHMT1	-0.84	MyList
GO Biological Processes	19	GO:1904375	regulation of protein localization to cell periphery	19_GO:0051179 localization	-2.3	1.7	2.9	30238	158	2936	26	0.89	0.17	367|816|818|1601|2035|2048|3688|3799|5583|6248|8500|9254|9482|9912|10268|10399|10434|10815|11004|22841|25921|51201|65267|84455|163882|342667	AR|CAMK2B|CAMK2G|DAB2|EPB41|EPHB2|ITGB1|KIF5B|PRKCH|RSC1A1|PPFIA1|CACNA2D2|STX8|ARHGAP44|RAMP3|RACK1|LYPLA1|CPLX1|KIF2C|RAB11FIP2|ZDHHC5|ZDHHC2|WNK3|EFCAB7|CNST|STAC2	-0.83	MyList
GO Biological Processes	19	GO:1901873	regulation of post-translational protein modification	19_GO:0050789 regulation of biological process	-2.3	1.5	2.8	30238	247	2936	37	1.3	0.21	857|868|1616|1654|1958|5970|6478|7046|7321|8877|8915|9373|9683|9759|10318|10892|11065|22976|23551|27085|29997|51160|51547|54552|54765|55208|55215|64175|80279|83932|91947|120892|139285|144165|285671|339745|100287171	CAV1|CBLB|DAXX|DDX3X|EGR1|RELA|SIAH2|TGFBR1|UBE2D1|SPHK1|BCL10|PLAA|N4BP1|HDAC4|TNIP1|MALT1|UBE2C|PAXIP1|RASD2|MTBP|NOP53|VPS28|SIRT7|GNL3L|TRIM44|DCUN1D2|FANCI|P3H1|CDK5RAP3|SPRTN|ARRDC4|LRRK2|AMER1|PRICKLE1|RNF180|SPOPL|WASHC1	-0.83	MyList
KEGG Pathway	24	hsa04022	cGMP-PKG signaling pathway		-2.3	1.7	2.9	30238	166	2936	27	0.92	0.18	107|109|114|150|468|491|492|775|1388|1909|3643|3667|3827|4205|4775|4879|4882|5332|5501|5533|5997|6093|6546|85366|91860|163688|340156	ADCY1|ADCY3|ADCY8|ADRA2A|ATF4|ATP2B2|ATP2B3|CACNA1C|ATF6B|EDNRA|INSR|IRS1|KNG1|MEF2A|NFATC3|NPPB|NPR2|PLCB4|PPP1CC|PPP3CC|RGS2|ROCK1|SLC8A1|MYLK2|CALML4|CALML6|MYLK4	-0.83	MyList
GO Biological Processes	19	GO:0008585	female gonad development	19_GO:0022414 reproductive process	-2.3	1.9	2.9	30238	97	2936	18	0.61	0.14	268|836|2178|2189|2620|3623|3624|3791|4882|5806|6777|7422|7544|8893|9353|23411|57122|84159	AMH|CASP3|FANCE|FANCG|GAS2|INHA|INHBA|KDR|NPR2|PTX3|STAT5B|VEGFA|ZFY|EIF2B5|SLIT2|SIRT1|NUP107|ARID5B	-0.83	MyList
WikiPathways	27	WP4963	p53 transcriptional gene network		-2.3	1.9	2.9	30238	97	2936	18	0.61	0.14	898|1643|2176|5111|5366|5429|5562|5564|5565|27165|51426|55367|57521|63970|64223|79923|84129|84335	CCNE1|DDB2|FANCC|PCNA|PMAIP1|POLH|PRKAA1|PRKAB1|PRKAB2|GLS2|POLK|PIDD1|RPTOR|TP53AIP1|MLST8|NANOG|ACAD11|AKT1S1	-0.83	MyList
GO Biological Processes	19	GO:0048592	eye morphogenesis	19_GO:0032502 developmental process	-2.3	1.7	2.9	30238	174	2936	28	0.95	0.18	468|578|1289|1826|2048|2200|3791|3975|4041|5916|6015|6096|6103|6666|6670|6774|7422|10083|25836|50937|50939|54806|55184|65979|79738|84879|113246|120114	ATF4|BAK1|COL5A1|DSCAM|EPHB2|FBN1|KDR|LHX1|LRP5|RARG|RING1|RORB|RPGR|SOX12|SP3|STAT3|VEGFA|USH1C|NIPBL|CDON|IMPG2|AHI1|DZANK1|PHACTR4|BBS10|MFSD2A|C12orf57|FAT3	-0.83	MyList
GO Biological Processes	19	GO:0002792	negative regulation of peptide secretion	19_GO:0051179 localization	-2.3	2.4	3.1	30238	48	2936	11	0.37	0.11	150|1113|3667|3745|6833|7351|8620|23409|91942|130399|415116	ADRA2A|CHGA|IRS1|KCNB1|ABCC8|UCP2|NPFF|SIRT4|NDUFAF2|ACVR1C|PIM3	-0.82	MyList
WikiPathways	27	WP411	mRNA processing		-2.3	1.8	2.9	30238	135	2936	23	0.78	0.16	1195|1198|1478|1660|5094|6426|6626|8899|9410|9584|10147|10236|10482|10594|10659|10978|22803|23283|23405|23451|29894|57794|57819	CLK1|CLK3|CSTF2|DHX9|PCBP2|SRSF1|SNRPA|PRP4K|SNRNP40|RBM39|SUGP2|HNRNPR|NXF1|PRPF8|CELF2|CLP1|XRN2|CSTF2T|DICER1|SF3B1|CPSF1|SUGP1|LSM2	-0.82	MyList
GO Biological Processes	19	GO:0001934	positive regulation of protein phosphorylation	19_GO:0048518 positive regulation of biological process	-2.3	1.6	2.8	30238	231	2936	35	1.2	0.2	114|1946|2074|2146|2200|2252|2322|2324|2621|3084|3600|3717|3791|5292|5329|5606|5871|6899|7186|7422|7494|8817|8877|10399|10464|10795|23411|27040|51149|54757|57214|65267|92335|221927|285489	ADCY8|EFNA5|ERCC6|EZH2|FBN1|FGF7|FLT3|FLT4|GAS6|NRG1|IL15|JAK2|KDR|PIM1|PLAUR|MAP2K3|MAP4K2|TBX1|TRAF2|VEGFA|XBP1|FGF18|SPHK1|RACK1|PIBF1|ZNF268|SIRT1|LAT|MRNIP|FAM20A|CEMIP|WNK3|STRADA|BRAT1|DOK7	-0.82	MyList
GO Biological Processes	19	GO:1901654	response to ketone	19_GO:0050896 response to stimulus	-2.3	1.6	2.8	30238	231	2936	35	1.2	0.2	107|109|114|367|595|610|687|857|1843|1946|2621|2796|2908|3624|3717|4507|4824|5111|5290|5562|5970|7292|7351|7352|8751|9353|10013|10499|51389|51542|55809|64170|114907|120892|415116	ADCY1|ADCY3|ADCY8|AR|CCND1|HCN2|KLF9|CAV1|DUSP1|EFNA5|GAS6|GNRH1|NR3C1|INHBA|JAK2|MTAP|NKX3-1|PCNA|PIK3CA|PRKAA1|RELA|TNFSF4|UCP2|UCP3|ADAM15|SLIT2|HDAC6|NCOA2|RWDD1|VPS54|TRERF1|CARD9|FBXO32|LRRK2|PIM3	-0.82	MyList
GO Biological Processes	19	GO:0000097	sulfur amino acid biosynthetic process	19_GO:0009987 cellular process	-2.3	3.4	3.4	30238	18	2936	6	0.2	0.083	2678|4507|4524|4548|51074|441024	GGT1|MTAP|MTHFR|MTR|APIP|MTHFD2L	-0.82	MyList
GO Biological Processes	19	GO:0032328	alanine transport	19_GO:0051179 localization	-2.3	3.4	3.4	30238	18	2936	6	0.2	0.083	6533|54407|81539|92745|120103|388662	SLC6A6|SLC38A2|SLC38A1|SLC38A5|SLC36A4|SLC6A17	-0.82	MyList
GO Biological Processes	19	GO:0002098	tRNA wobble uridine modification	19_GO:0009987 cellular process	-2.3	3.4	3.4	30238	18	2936	6	0.2	0.083	27304|54859|55687|57604|81605|91801	MOCS3|ELP6|TRMU|TRMT9B|URM1|ALKBH8	-0.82	MyList
GO Biological Processes	19	GO:0060055	angiogenesis involved in wound healing	19_GO:0032502 developmental process	-2.3	3.4	3.4	30238	18	2936	6	0.2	0.083	2828|3791|4882|5291|5547|7422	GPR4|KDR|NPR2|PIK3CB|PRCP|VEGFA	-0.82	MyList
Reactome Gene Sets	6	R-HSA-1839117	Signaling by cytosolic FGFR1 fusion mutants		-2.3	3.4	3.4	30238	18	2936	6	0.2	0.083	1523|5290|6774|6777|11064|11116	CUX1|PIK3CA|STAT3|STAT5B|CNTRL|CEP43	-0.82	MyList
GO Biological Processes	19	GO:0043549	regulation of kinase activity	19_GO:0050789 regulation of biological process	-2.3	1.5	2.8	30238	256	2936	38	1.3	0.21	114|634|904|1027|1843|2146|2200|2322|2621|3084|3717|4485|5292|5606|5871|6895|7186|7405|7564|8817|9113|9134|9655|10464|11116|11329|23411|26524|27040|29950|51149|57214|57732|64853|80279|84335|92335|285489	ADCY8|CEACAM1|CCNT1|CDKN1B|DUSP1|EZH2|FBN1|FLT3|GAS6|NRG1|JAK2|MST1|PIM1|MAP2K3|MAP4K2|TARBP2|TRAF2|UVRAG|ZNF16|FGF18|LATS1|CCNE2|SOCS5|PIBF1|CEP43|STK38|SIRT1|LATS2|LAT|SERTAD1|MRNIP|CEMIP|ZFYVE28|AIDA|CDK5RAP3|AKT1S1|STRADA|DOK7	-0.82	MyList
CORUM	33	CORUM:1098	DNA synthesome complex (13 subunits)		-2.2	4	3.5	30238	13	2936	5	0.17	0.076	5111|5424|5557|5981|7150	PCNA|POLD1|PRIM1|RFC1|TOP1	-0.81	MyList
WikiPathways	27	WP1434	Osteopontin signaling		-2.2	4	3.5	30238	13	2936	5	0.17	0.076	3551|4790|5328|5970|9020	IKBKB|NFKB1|PLAU|RELA|MAP3K14	-0.81	MyList
GO Biological Processes	19	GO:0010457	centriole-centriole cohesion	19_GO:0009987 cellular process	-2.2	4	3.5	30238	13	2936	5	0.17	0.076	4957|9662|11190|54875|80817	ODF2|CEP135|CEP250|CNTLN|CEP44	-0.81	MyList
CORUM	33	CORUM:244	BRAFT complex		-2.2	4	3.5	30238	13	2936	5	0.17	0.076	2176|2178|2189|7156|80010	FANCC|FANCE|FANCG|TOP3A|RMI1	-0.81	MyList
GO Biological Processes	19	GO:0014842	regulation of skeletal muscle satellite cell proliferation	19_GO:0050789 regulation of biological process	-2.2	4	3.5	30238	13	2936	5	0.17	0.076	3717|4656|5467|6774|94104	JAK2|MYOG|PPARD|STAT3|PAXBP1	-0.81	MyList
Reactome Gene Sets	6	R-HSA-2564830	Cytosolic iron-sulfur cluster assembly		-2.2	4	3.5	30238	13	2936	5	0.17	0.076	22|5424|10101|51750|57019	ABCB7|POLD1|NUBP2|RTEL1|CIAPIN1	-0.81	MyList
Reactome Gene Sets	6	R-HSA-5357786	TNFR1-induced proapoptotic signaling		-2.2	4	3.5	30238	13	2936	5	0.17	0.076	7186|8772|10616|29110|142678	TRAF2|FADD|RBCK1|TBK1|MIB2	-0.81	MyList
GO Biological Processes	19	GO:0001783	B cell apoptotic process	19_GO:0009987 cellular process	-2.2	4	3.5	30238	13	2936	5	0.17	0.076	578|4609|5133|8915|64332	BAK1|MYC|PDCD1|BCL10|NFKBIZ	-0.81	MyList
GO Biological Processes	19	GO:0015780	nucleotide-sugar transmembrane transport	19_GO:0051179 localization	-2.2	4	3.5	30238	13	2936	5	0.17	0.076	23169|23443|55343|84912|113829	SLC35D1|SLC35A3|SLC35C1|SLC35B4|SLC35A4	-0.81	MyList
GO Biological Processes	19	GO:0009086	methionine biosynthetic process	19_GO:0009987 cellular process	-2.2	4	3.5	30238	13	2936	5	0.17	0.076	4507|4524|4548|51074|441024	MTAP|MTHFR|MTR|APIP|MTHFD2L	-0.81	MyList
KEGG Pathway	24	hsa04625	C-type lectin receptor signaling pathway		-2.2	1.9	2.9	30238	105	2936	19	0.65	0.15	602|868|3551|4775|4790|4792|5290|5291|5533|5743|5970|8915|9020|10892|30835|64170|91860|114548|163688	BCL3|CBLB|IKBKB|NFATC3|NFKB1|NFKBIA|PIK3CA|PIK3CB|PPP3CC|PTGS2|RELA|BCL10|MAP3K14|MALT1|CD209|CARD9|CALML4|NLRP3|CALML6	-0.81	MyList
KEGG Pathway	24	hsa04064	NF-kappa B signaling pathway		-2.2	1.9	2.9	30238	105	2936	19	0.65	0.15	929|1896|3551|3654|4615|4616|4790|4792|5328|5743|5970|6387|7186|8717|8915|9020|10892|27040|55367	CD14|EDA|IKBKB|IRAK1|MYD88|GADD45B|NFKB1|NFKBIA|PLAU|PTGS2|RELA|CXCL12|TRAF2|TRADD|BCL10|MAP3K14|MALT1|LAT|PIDD1	-0.81	MyList
GO Biological Processes	19	GO:0006672	ceramide metabolic process	19_GO:0009987 cellular process	-2.2	1.9	2.9	30238	105	2936	19	0.65	0.15	2717|3002|6483|7903|8439|8611|8869|9331|54982|55512|56624|64781|83723|91012|94101|123099|129807|165679|653308	GLA|GZMB|ST3GAL2|ST8SIA4|NSMAF|PLPP1|ST3GAL5|B4GALT6|CLN6|SMPD3|ASAH2|CERK|TLCD3B|CERS5|ORMDL1|DEGS2|NEU4|SPTSSB|ASAH2B	-0.81	MyList
Reactome Gene Sets	6	R-HSA-381340	Transcriptional regulation of white adipocyte differentiation		-2.2	2	2.9	30238	83	2936	16	0.54	0.14	1024|1879|4790|5469|5970|6837|8202|9968|9969|10001|10499|23389|80205|81857|90390|400569	CDK8|EBF1|NFKB1|MED1|RELA|MED22|NCOA3|MED12|MED13|MED6|NCOA2|MED13L|CHD9|MED25|MED30|MED11	-0.81	MyList
KEGG Pathway	24	hsa03083	Polycomb repressive complex		-2.2	2	2.9	30238	83	2936	16	0.54	0.14	1912|2146|4149|6015|7321|7703|10600|22823|26147|51460|55777|83746|84456|84759|85015|404281	PHC2|EZH2|MAX|RING1|UBE2D1|PCGF2|USP16|MTF2|PHF19|SFMBT1|MBD5|L3MBTL2|L3MBTL3|PCGF1|USP45|YY2	-0.81	MyList
GO Biological Processes	19	GO:0048469	cell maturation	19_GO:0032502 developmental process	-2.2	1.6	2.8	30238	199	2936	31	1.1	0.19	860|1203|1672|1909|2591|3600|3745|3791|4204|4882|5745|5979|7422|7494|9331|9855|10013|23294|23318|30819|53917|54760|55027|56165|57731|84283|84456|84530|132320|221400|339829	RUNX2|CLN5|DEFB1|EDNRA|GALNT3|IL15|KCNB1|KDR|MECP2|NPR2|PTH1R|RET|VEGFA|XBP1|B4GALT6|FARP2|HDAC6|ANKS1A|TUT4|KCNIP2|RAB24|PCSK4|HEATR3|TDRD1|SPTBN4|TMEM79|L3MBTL3|SRRM4|SCLT1|TDRD6|CCDC39	-0.81	MyList
GO Biological Processes	19	GO:0045332	phospholipid translocation	19_GO:0051179 localization	-2.2	2.2	3	30238	55	2936	12	0.41	0.12	3783|5359|10347|23200|55113|57194|57198|57205|84879|196527|286046|440026	KCNN4|PLSCR1|ABCA7|ATP11B|XKR8|ATP10A|ATP8B2|ATP10D|MFSD2A|ANO6|XKR6|TMEM41B	-0.81	MyList
GO Biological Processes	19	GO:0002262	myeloid cell homeostasis	19_GO:0042592 homeostatic process	-2.2	1.7	2.8	30238	159	2936	26	0.89	0.17	578|836|1054|1777|3623|3624|3658|3717|5469|5771|6670|6777|7422|10013|10018|10867|23210|29127|51522|55027|55113|55904|80279|84456|84529|121260	BAK1|CASP3|CEBPG|DNASE2|INHA|INHBA|IREB2|JAK2|MED1|PTPN2|SP3|STAT5B|VEGFA|HDAC6|BCL2L11|TSPAN9|JMJD6|RACGAP1|TMEM14C|HEATR3|XKR8|KMT2E|CDK5RAP3|L3MBTL3|CDIN1|SLC15A4	-0.81	MyList
GO Biological Processes	19	GO:0046631	alpha-beta T cell activation	19_GO:0002376 immune system process	-2.2	1.8	2.9	30238	128	2936	22	0.75	0.16	602|868|3105|3570|3600|3662|3716|3717|4297|4609|6095|6774|7292|9976|10312|29110|51043|57546|64332|79798|91543|149041	BCL3|CBLB|HLA-A|IL6R|IL15|IRF4|JAK1|JAK2|KMT2A|MYC|RORA|STAT3|TNFSF4|CLEC2B|TCIRG1|TBK1|ZBTB7B|PDP2|NFKBIZ|ARMC5|RSAD2|RC3H1	-0.81	MyList
Reactome Gene Sets	6	R-HSA-9833482	PKR-mediated signaling		-2.2	2	3	30238	76	2936	15	0.51	0.13	1660|1968|2176|2178|2189|3551|3609|5608|5771|6774|6895|8877|25820|80233|199990	DHX9|EIF2S3|FANCC|FANCE|FANCG|IKBKB|ILF3|MAP2K6|PTPN2|STAT3|TARBP2|SPHK1|ARIH1|FAAP100|FAAP20	-0.81	MyList
GO Biological Processes	19	GO:0043123	positive regulation of canonical NF-kappaB signal transduction	19_GO:0048518 positive regulation of biological process	-2.2	1.6	2.8	30238	232	2936	35	1.2	0.2	857|1893|1896|1909|3551|3643|3654|3656|4215|4615|4919|5966|5970|6774|7186|7422|8717|8772|8915|9218|10206|10616|10892|11043|29110|54503|57708|64170|80216|84851|92140|92610|134728|142678|286343	CAV1|ECM1|EDA|EDNRA|IKBKB|INSR|IRAK1|IRAK2|MAP3K3|MYD88|ROR1|REL|RELA|STAT3|TRAF2|VEGFA|TRADD|FADD|BCL10|VAPA|TRIM13|RBCK1|MALT1|MID2|TBK1|ZDHHC13|MIER1|CARD9|ALPK1|TRIM52|MTDH|TIFA|IRAK1BP1|MIB2|LURAP1L	-0.81	MyList
WikiPathways	27	WP5180	DYRK1A involvement regarding cell proliferation in brain development		-2.2	2.2	3	30238	62	2936	13	0.44	0.12	595|836|1027|8893|23132|23411|26524|51053|57521|64223|84335|91750|286826	CCND1|CASP3|CDKN1B|EIF2B5|RAD54L2|SIRT1|LATS2|GMNN|RPTOR|MLST8|AKT1S1|LIN52|LIN9	-0.8	MyList
WikiPathways	27	WP707	DNA damage response		-2.2	2.1	3	30238	69	2936	14	0.48	0.13	595|836|898|1027|1643|2177|4609|4616|5366|5893|5981|9134|55367|63970	CCND1|CASP3|CCNE1|CDKN1B|DDB2|FANCD2|MYC|GADD45B|PMAIP1|RAD52|RFC1|CCNE2|PIDD1|TP53AIP1	-0.8	MyList
Reactome Gene Sets	6	R-HSA-373752	Netrin-1 signaling		-2.2	2.5	3.1	30238	42	2936	10	0.34	0.11	1826|3983|6477|6478|7204|7220|7222|9353|9423|57453	DSCAM|ABLIM1|SIAH1|SIAH2|TRIO|TRPC1|TRPC3|SLIT2|NTN1|DSCAML1	-0.8	MyList
WikiPathways	27	WP466	DNA replication		-2.2	2.5	3.1	30238	42	2936	10	0.34	0.11	4171|4174|4176|4999|5111|5424|5557|5981|10926|51053	MCM2|MCM5|MCM7|ORC2|PCNA|POLD1|PRIM1|RFC1|DBF4|GMNN	-0.8	MyList
GO Biological Processes	19	GO:0032411	positive regulation of transporter activity	19_GO:0051179 localization	-2.2	2.5	3.1	30238	42	2936	10	0.34	0.11	81|1909|2258|6324|10063|57620|65267|65268|219527|342667	ACTN4|EDNRA|FGF13|SCN1B|COX17|STIM2|WNK3|WNK2|LRRC55|STAC2	-0.8	MyList
Canonical Pathways	11	M91	PID TCPTP PATHWAY		-2.2	2.5	3.1	30238	42	2936	10	0.34	0.11	3643|3688|3716|3791|5290|5291|5771|6774|6777|7422	INSR|ITGB1|JAK1|KDR|PIK3CA|PIK3CB|PTPN2|STAT3|STAT5B|VEGFA	-0.8	MyList
KEGG Pathway	24	hsa04925	Aldosterone synthesis and secretion		-2.2	1.9	2.9	30238	98	2936	18	0.61	0.14	107|109|114|466|468|491|492|775|816|818|1388|3164|5332|5443|8911|51305|91860|163688	ADCY1|ADCY3|ADCY8|ATF1|ATF4|ATP2B2|ATP2B3|CACNA1C|CAMK2B|CAMK2G|ATF6B|NR4A1|PLCB4|POMC|CACNA1I|KCNK9|CALML4|CALML6	-0.8	MyList
GO Biological Processes	19	GO:0072659	protein localization to plasma membrane	19_GO:0051179 localization	-2.2	1.6	2.8	30238	200	2936	31	1.1	0.19	286|2258|2621|2803|3551|3745|3875|3911|6093|7871|9727|10268|23062|23167|23499|23759|25921|30846|51201|51735|55667|57512|57731|65267|79156|80852|90196|115548|129303|219539|283576	ANK1|FGF13|GAS6|GOLGA4|IKBKB|KCNB1|KRT18|LAMA5|ROCK1|SLMAP|RAB11FIP3|RAMP3|GGA2|EFR3A|MACF1|PPIL2|ZDHHC5|EHD2|ZDHHC2|RAPGEF6|DENND4C|GPR158|SPTBN4|WNK3|PLEKHF1|GRIP2|SYS1|FCHO2|TMEM150A|YPEL4|ZDHHC22	-0.79	MyList
GO Biological Processes	19	GO:0033157	regulation of intracellular protein transport	19_GO:0051179 localization	-2.2	1.7	2.8	30238	152	2936	25	0.85	0.17	580|2621|3429|3717|4792|5116|7175|7327|7494|8899|9024|9695|9912|10023|10155|22994|23401|26229|51201|51547|55432|64328|84455|143684|258010	BARD1|GAS6|IFI27|JAK2|NFKBIA|PCNT|TPR|UBE2G2|XBP1|PRP4K|BRSK2|EDEM1|ARHGAP44|FRAT1|TRIM28|CEP131|FRAT2|B3GAT3|ZDHHC2|SIRT7|YOD1|XPO4|EFCAB7|FAM76B|SVIP	-0.79	MyList
GO Biological Processes	19	GO:1903076	regulation of protein localization to plasma membrane	19_GO:0051179 localization	-2.2	1.8	2.8	30238	121	2936	21	0.72	0.16	367|816|818|1601|2048|3688|3799|5583|6248|8500|9482|9912|10268|10399|10434|22841|25921|51201|65267|163882|342667	AR|CAMK2B|CAMK2G|DAB2|EPHB2|ITGB1|KIF5B|PRKCH|RSC1A1|PPFIA1|STX8|ARHGAP44|RAMP3|RACK1|LYPLA1|RAB11FIP2|ZDHHC5|ZDHHC2|WNK3|CNST|STAC2	-0.79	MyList
Reactome Gene Sets	6	R-HSA-6791226	Major pathway of rRNA processing in the nucleolus and cytosol		-2.2	1.6	2.8	30238	184	2936	29	0.99	0.18	3921|6134|6192|6203|6207|6217|6234|8568|8602|9136|10171|10199|10557|11103|22803|22894|22984|23521|28987|51602|54913|55127|55131|57418|81875|84128|84135|117246|140801	RPSA|RPL10|RPS4Y1|RPS9|RPS13|RPS16|RPS28|RRP1|NOP14|RRP9|RCL1|MPHOSPH10|RPP38|KRR1|XRN2|DIS3|PDCD11|RPL13A|NOB1|NOP58|RPP25|HEATR1|RBM28|WDR18|ISG20L2|WDR75|UTP15|FTSJ3|RPL10L	-0.79	MyList
Reactome Gene Sets	6	R-HSA-8951664	Neddylation		-2.2	1.5	2.7	30238	233	2936	35	1.2	0.2	1643|4008|5704|6468|7321|7704|8835|9655|9861|10324|23014|23363|26235|26249|26268|27252|50717|51667|54876|54939|55175|55208|79728|79754|80067|80176|84541|90864|114907|122769|136371|139285|140460|140825|283807	DDB2|LMO7|PSMC4|FBXW4|UBE2D1|ZBTB16|SOCS2|SOCS5|PSMD6|KLHL41|FBXO21|OBSL1|FBXL4|KLHL3|FBXO9|KLHL20|DCAF8|NUB1|DCAF16|COMMD4|KLHL11|DCUN1D2|PALB2|ASB13|DCAF17|SPSB1|KBTBD8|SPSB3|FBXO32|LRR1|ASB10|AMER1|ASB7|NEURL2|FBXL22	-0.79	MyList
GO Biological Processes	19	GO:0000165	MAPK cascade	19_GO:0050896 response to stimulus	-2.2	1.5	2.7	30238	233	2936	35	1.2	0.2	367|857|1616|1843|1847|2074|2258|3486|3551|3654|4205|4214|4215|4293|4609|4615|4790|4882|5501|5606|5608|5871|5979|8817|9020|9064|9175|10174|10385|23014|25807|64170|84451|120892|283455	AR|CAV1|DAXX|DUSP1|DUSP5|ERCC6|FGF13|IGFBP3|IKBKB|IRAK1|MEF2A|MAP3K1|MAP3K3|MAP3K9|MYC|MYD88|NFKB1|NPR2|PPP1CC|MAP2K3|MAP2K6|MAP4K2|RET|FGF18|MAP3K14|MAP3K6|MAP3K13|SORBS3|BTN2A2|FBXO21|RHBDD3|CARD9|MAP3K21|LRRK2|KSR2	-0.79	MyList
GO Biological Processes	19	GO:0006984	ER-nucleus signaling pathway	19_GO:0050896 response to stimulus	-2.2	2.6	3.1	30238	36	2936	9	0.31	0.1	468|1388|7494|51141|55160|58487|79871|83939|84919	ATF4|ATF6B|XBP1|INSIG2|ARHGEF10L|CREBZF|RPAP2|EIF2A|PPP1R15B	-0.79	MyList
Reactome Gene Sets	6	R-HSA-1266695	Interleukin-7 signaling		-2.2	2.6	3.1	30238	36	2936	9	0.31	0.1	3575|3667|3716|6597|6774|6777|8350|8357|8835	IL7R|IRS1|JAK1|SMARCA4|STAT3|STAT5B|H3C1|H3C10|SOCS2	-0.79	MyList
GO Biological Processes	19	GO:0060070	canonical Wnt signaling pathway	19_GO:0050896 response to stimulus	-2.2	1.8	2.9	30238	106	2936	19	0.65	0.15	607|857|1896|1909|2254|4041|4092|5916|6477|6478|7473|8323|8434|10023|23401|26108|26524|120892|340419	BCL9|CAV1|EDA|EDNRA|FGF9|LRP5|SMAD7|RARG|SIAH1|SIAH2|WNT3|FZD6|RECK|FRAT1|FRAT2|PYGO1|LATS2|LRRK2|RSPO2	-0.79	MyList
GO Biological Processes	19	GO:0046889	positive regulation of lipid biosynthetic process	19_GO:0048518 positive regulation of biological process	-2.2	1.8	2.9	30238	106	2936	19	0.65	0.15	133|225|1601|2822|3491|5562|5743|7376|7494|9373|9572|9619|23409|51141|57521|64137|64223|84879|115330	ADM|ABCD2|DAB2|GPLD1|CCN1|PRKAA1|PTGS2|NR1H2|XBP1|PLAA|NR1D1|ABCG1|SIRT4|INSIG2|RPTOR|ABCG4|MLST8|MFSD2A|GPR146	-0.79	MyList
GO Biological Processes	19	GO:0046519	sphingoid metabolic process	19_GO:0009987 cellular process	-2.2	3	3.2	30238	24	2936	7	0.24	0.09	8611|8877|27163|56624|123099|165679|653308	PLPP1|SPHK1|NAAA|ASAH2|DEGS2|SPTSSB|ASAH2B	-0.79	MyList
GO Biological Processes	19	GO:2000114	regulation of establishment of cell polarity	19_GO:0050789 regulation of biological process	-2.2	3	3.2	30238	24	2936	7	0.24	0.09	27|889|6093|10399|51057|51571|253260	ABL2|KRIT1|ROCK1|RACK1|WDPCP|CYRIB|RICTOR	-0.79	MyList
GO Biological Processes	19	GO:0002483	antigen processing and presentation of endogenous peptide antigen	19_GO:0002376 immune system process	-2.2	3	3.2	30238	24	2936	7	0.24	0.09	563|3105|3106|3134|3416|6890|6891	AZGP1|HLA-A|HLA-B|HLA-F|IDE|TAP1|TAP2	-0.79	MyList
GO Biological Processes	19	GO:0019432	triglyceride biosynthetic process	19_GO:0009987 cellular process	-2.2	3	3.2	30238	24	2936	7	0.24	0.09	2710|8694|9663|23175|23411|84803|116255	GK|DGAT1|LPIN2|LPIN1|SIRT1|GPAT3|MOGAT1	-0.79	MyList
GO Biological Processes	19	GO:0048384	retinoic acid receptor signaling pathway	19_GO:0050896 response to stimulus	-2.2	3	3.2	30238	24	2936	7	0.24	0.09	81|2104|5916|6899|7376|8202|22938	ACTN4|ESRRG|RARG|TBX1|NR1H2|NCOA3|SNW1	-0.79	MyList
CORUM	33	CORUM:430	18S U11/U12 snRNP		-2.2	3	3.2	30238	24	2936	7	0.24	0.09	8233|10081|10594|11066|23451|55599|154007	ZRSR2|PDCD7|PRPF8|SNRNP35|SF3B1|RNPC3|SNRNP48	-0.79	MyList
GO Biological Processes	19	GO:0034472	snRNA 3'-end processing	19_GO:0009987 cellular process	-2.2	3	3.2	30238	24	2936	7	0.24	0.09	26512|55656|55756|57117|57508|81556|114034	INTS6|INTS8|INTS9|INTS12|INTS2|INTS14|TOE1	-0.79	MyList
GO Biological Processes	19	GO:0002097	tRNA wobble base modification	19_GO:0009987 cellular process	-2.2	3	3.2	30238	24	2936	7	0.24	0.09	27304|54859|55687|57604|81605|91801|134637	MOCS3|ELP6|TRMU|TRMT9B|URM1|ALKBH8|ADAT2	-0.79	MyList
WikiPathways	27	WP4217	Ebola virus infection in host		-2.2	1.8	2.8	30238	129	2936	22	0.75	0.16	81|857|2621|3105|3106|3112|3115|3127|3134|3688|4790|5290|5291|5966|5970|5981|7074|7150|23339|29110|30835|55823	ACTN4|CAV1|GAS6|HLA-A|HLA-B|HLA-DOB|HLA-DPB1|HLA-DRB5|HLA-F|ITGB1|NFKB1|PIK3CA|PIK3CB|REL|RELA|RFC1|TIAM1|TOP1|VPS39|TBK1|CD209|VPS11	-0.78	MyList
GO Biological Processes	19	GO:0051099	positive regulation of binding	19_GO:0065007 biological regulation	-2.2	2.3	3	30238	49	2936	11	0.37	0.11	1054|1203|1663|3005|3416|4931|5329|51053|55693|81857|107126285	CEBPG|CLN5|DDX11|H1-0|IDE|NVL|PLAUR|GMNN|KDM4D|MED25|SEPTIN14P20	-0.78	MyList
GO Biological Processes	19	GO:0001738	morphogenesis of a polarized epithelium	19_GO:0032502 developmental process	-2.2	2.3	3	30238	49	2936	11	0.37	0.11	2294|3911|8323|9024|9231|23245|23616|51057|54806|115908|163183	FOXF1|LAMA5|FZD6|BRSK2|DLG5|ASTN2|SH3BP1|WDPCP|AHI1|CTHRC1|SYNE4	-0.78	MyList
GO Biological Processes	19	GO:2000142	regulation of DNA-templated transcription initiation	19_GO:0050789 regulation of biological process	-2.2	2	2.9	30238	84	2936	16	0.54	0.14	2074|4286|4609|4790|4792|5469|6837|9968|9969|10001|22976|81857|83860|90390|114825|400569	ERCC6|MITF|MYC|NFKB1|NFKBIA|MED1|MED22|MED12|MED13|MED6|PAXIP1|MED25|TAF3|MED30|PWWP2A|MED11	-0.78	MyList
Reactome Gene Sets	6	R-HSA-4090294	SUMOylation of intracellular receptors		-2.2	2.7	3.1	30238	30	2936	8	0.27	0.096	367|2908|4306|6095|7181|7376|9063|9759	AR|NR3C1|NR3C2|RORA|NR2C1|NR1H2|PIAS2|HDAC4	-0.78	MyList
WikiPathways	27	WP2533	Glycerophospholipid biosynthetic pathway		-2.2	2.7	3.1	30238	30	2936	8	0.27	0.096	2710|5290|5291|8443|9663|23175|55361|84803	GK|PIK3CA|PIK3CB|GNPAT|LPIN2|LPIN1|PI4K2A|GPAT3	-0.78	MyList
KEGG Pathway	24	hsa04210	Apoptosis		-2.2	1.7	2.8	30238	137	2936	23	0.78	0.16	468|578|836|1075|1513|1522|1616|3002|3551|4616|4790|4792|5290|5291|5366|5970|7186|8717|8772|9020|10018|55367|63970	ATF4|BAK1|CASP3|CTSC|CTSK|CTSZ|DAXX|GZMB|IKBKB|GADD45B|NFKB1|NFKBIA|PIK3CA|PIK3CB|PMAIP1|RELA|TRAF2|TRADD|FADD|MAP3K14|BCL2L11|PIDD1|TP53AIP1	-0.77	MyList
GO Biological Processes	19	GO:1903320	regulation of protein modification by small protein conjugation or removal	19_GO:0050789 regulation of biological process	-2.2	1.5	2.7	30238	242	2936	36	1.2	0.2	857|868|1616|1654|1958|5970|6478|7046|7321|8877|8915|9373|9683|9759|10318|10892|11065|22976|23551|27085|29997|51160|51547|54552|54765|55208|55215|80279|83932|91947|120892|139285|144165|285671|339745|100287171	CAV1|CBLB|DAXX|DDX3X|EGR1|RELA|SIAH2|TGFBR1|UBE2D1|SPHK1|BCL10|PLAA|N4BP1|HDAC4|TNIP1|MALT1|UBE2C|PAXIP1|RASD2|MTBP|NOP53|VPS28|SIRT7|GNL3L|TRIM44|DCUN1D2|FANCI|CDK5RAP3|SPRTN|ARRDC4|LRRK2|AMER1|PRICKLE1|RNF180|SPOPL|WASHC1	-0.77	MyList
GO Biological Processes	19	GO:1990778	protein localization to cell periphery	19_GO:0051179 localization	-2.2	1.5	2.7	30238	242	2936	36	1.2	0.2	286|857|2258|2621|2803|3551|3745|3875|3911|6093|7871|9727|10243|10268|23062|23167|23499|23759|25921|30846|51201|51735|55667|57512|57728|57731|65267|79156|80852|90196|115548|129303|200894|219539|283576|375567	ANK1|CAV1|FGF13|GAS6|GOLGA4|IKBKB|KCNB1|KRT18|LAMA5|ROCK1|SLMAP|RAB11FIP3|GPHN|RAMP3|GGA2|EFR3A|MACF1|PPIL2|ZDHHC5|EHD2|ZDHHC2|RAPGEF6|DENND4C|GPR158|WDR19|SPTBN4|WNK3|PLEKHF1|GRIP2|SYS1|FCHO2|TMEM150A|ARL13B|YPEL4|ZDHHC22|VWC2	-0.77	MyList
GO Biological Processes	19	GO:0050709	negative regulation of protein secretion	19_GO:0051179 localization	-2.2	2	2.9	30238	77	2936	15	0.51	0.13	150|1113|3667|3745|6833|7351|8620|9727|23409|26297|55691|91543|91942|130399|415116	ADRA2A|CHGA|IRS1|KCNB1|ABCC8|UCP2|NPFF|RAB11FIP3|SIRT4|SERGEF|FRMD4A|RSAD2|NDUFAF2|ACVR1C|PIM3	-0.77	MyList
GO Biological Processes	19	GO:0045661	regulation of myoblast differentiation	19_GO:0032502 developmental process	-2.2	2	2.9	30238	77	2936	15	0.51	0.13	3486|4656|5467|6597|6599|6601|6603|9325|10011|10324|55113|55193|57492|144165|196528	IGFBP3|MYOG|PPARD|SMARCA4|SMARCC1|SMARCC2|SMARCD2|TRIP4|SRA1|KLHL41|XKR8|PBRM1|ARID1B|PRICKLE1|ARID2	-0.77	MyList
KEGG Pathway	24	hsa05212	Pancreatic cancer		-2.2	2	2.9	30238	77	2936	15	0.51	0.13	578|595|1643|3551|3716|4616|4790|5290|5291|5970|6199|6774|7046|7422|51426	BAK1|CCND1|DDB2|IKBKB|JAK1|GADD45B|NFKB1|PIK3CA|PIK3CB|RELA|RPS6KB2|STAT3|TGFBR1|VEGFA|POLK	-0.77	MyList
GO Biological Processes	19	GO:1902369	negative regulation of RNA catabolic process	19_GO:0048519 negative regulation of biological process	-2.2	1.9	2.9	30238	99	2936	18	0.61	0.14	1153|1660|3658|4615|6426|7186|10128|10643|26986|51808|55132|55544|57721|65110|79048|79882|143684|107126285	CIRBP|DHX9|IREB2|MYD88|SRSF1|TRAF2|LRPPRC|IGF2BP3|PABPC1|PHAX|LARP1B|RBM38|METTL14|UPF3A|SECISBP2|ZC3H14|FAM76B|SEPTIN14P20	-0.77	MyList
GO Biological Processes	19	GO:0042093	T-helper cell differentiation	19_GO:0002376 immune system process	-2.2	2.2	3	30238	56	2936	12	0.41	0.12	602|3570|3662|3716|3717|4297|6095|6774|29110|57546|64332|149041	BCL3|IL6R|IRF4|JAK1|JAK2|KMT2A|RORA|STAT3|TBK1|PDP2|NFKBIZ|RC3H1	-0.77	MyList
Reactome Gene Sets	6	R-HSA-429914	Deadenylation-dependent mRNA decay		-2.2	2.2	3	30238	56	2936	12	0.41	0.12	1656|9924|22894|23019|23318|26986|28960|55802|57819|80153|219988|246175	DDX6|PAN2|DIS3|CNOT1|TUT4|PABPC1|DCPS|DCP1A|LSM2|EDC3|PATL1|CNOT6L	-0.77	MyList
GO Biological Processes	19	GO:0002294	CD4-positive, alpha-beta T cell differentiation involved in immune response	19_GO:0002376 immune system process	-2.2	2.2	3	30238	56	2936	12	0.41	0.12	602|3570|3662|3716|3717|4297|6095|6774|29110|57546|64332|149041	BCL3|IL6R|IRF4|JAK1|JAK2|KMT2A|RORA|STAT3|TBK1|PDP2|NFKBIZ|RC3H1	-0.77	MyList
Reactome Gene Sets	6	R-HSA-9730414	MITF-M-regulated melanocyte development		-2.2	1.7	2.8	30238	153	2936	25	0.85	0.17	595|605|634|1908|2058|2766|3662|4140|4157|4171|4174|4286|5443|6597|6599|6601|6603|7837|23405|23411|26523|27327|57492|79083|192669	CCND1|BCL7A|CEACAM1|EDN3|EPRS1|GMPR|IRF4|MARK3|MC1R|MCM2|MCM5|MITF|POMC|SMARCA4|SMARCC1|SMARCC2|SMARCD2|PXDN|DICER1|SIRT1|AGO1|TNRC6A|ARID1B|MLPH|AGO3	-0.77	MyList
GO Biological Processes	19	GO:0042770	signal transduction in response to DNA damage	19_GO:0050896 response to stimulus	-2.2	1.7	2.8	30238	153	2936	25	0.85	0.17	595|602|1027|1112|2074|2177|5608|9575|9656|11329|22976|25988|26058|27330|29997|51149|51720|55367|55544|56658|57646|65975|80279|84444|165918	CCND1|BCL3|CDKN1B|FOXN3|ERCC6|FANCD2|MAP2K6|CLOCK|MDC1|STK38|PAXIP1|HINFP|GIGYF2|RPS6KA6|NOP53|MRNIP|UIMC1|PIDD1|RBM38|TRIM39|USP28|STK33|CDK5RAP3|DOT1L|RNF168	-0.77	MyList
Reactome Gene Sets	6	R-HSA-9013149	RAC1 GTPase cycle		-2.2	1.6	2.7	30238	185	2936	29	0.99	0.18	27|857|3688|3895|4168|5290|7074|7204|8997|9743|9815|9855|9912|10451|23263|23370|23380|23592|23616|26230|29127|50619|51306|57480|64333|81839|83478|116985|124056	ABL2|CAV1|ITGB1|KTN1|MCF2|PIK3CA|TIAM1|TRIO|KALRN|ARHGAP32|GIT2|FARP2|ARHGAP44|VAV3|MCF2L|ARHGEF18|SRGAP2|LEMD3|SH3BP1|TIAM2|RACGAP1|DEF6|FAM13B|PLEKHG1|ARHGAP9|VANGL1|ARHGAP24|ARAP1|NOXO1	-0.77	MyList
GO Biological Processes	19	GO:0034644	cellular response to UV	19_GO:0050896 response to stimulus	-2.2	1.9	2.8	30238	92	2936	17	0.58	0.14	468|578|1643|2072|4157|4609|5111|5424|5429|5606|5608|9683|22890|23411|51426|54617|57646	ATF4|BAK1|DDB2|ERCC4|MC1R|MYC|PCNA|POLD1|POLH|MAP2K3|MAP2K6|N4BP1|ZBTB1|SIRT1|POLK|INO80|USP28	-0.75	MyList
Reactome Gene Sets	6	R-HSA-428157	Sphingolipid metabolism		-2.2	1.8	2.8	30238	107	2936	19	0.65	0.15	411|1455|2717|6483|8611|8869|8877|9218|9331|22901|25870|55512|56624|64781|91012|94101|123099|129807|165679	ARSB|CSNK1G2|GLA|ST3GAL2|PLPP1|ST3GAL5|SPHK1|VAPA|B4GALT6|ARSG|SUMF2|SMPD3|ASAH2|CERK|CERS5|ORMDL1|DEGS2|NEU4|SPTSSB	-0.75	MyList
GO Biological Processes	19	GO:0045862	positive regulation of proteolysis	19_GO:0048518 positive regulation of biological process	-2.2	1.6	2.7	30238	210	2936	32	1.1	0.19	150|302|578|857|1075|1601|2822|3818|4092|5704|7494|8754|8772|8975|9655|10399|23411|29763|29997|51667|54982|55070|55212|57333|80279|84231|84456|120892|144165|285671|440730|641700	ADRA2A|ANXA2|BAK1|CAV1|CTSC|DAB2|GPLD1|KLKB1|SMAD7|PSMC4|XBP1|ADAM9|FADD|USP13|SOCS5|RACK1|SIRT1|PACSIN3|NOP53|NUB1|CLN6|DET1|BBS7|RCN3|CDK5RAP3|TRAF7|L3MBTL3|LRRK2|PRICKLE1|RNF180|TRIM67|ECSCR	-0.75	MyList
GO Biological Processes	19	GO:0043270	positive regulation of monoatomic ion transport	19_GO:0051179 localization	-2.1	1.6	2.7	30238	194	2936	30	1	0.19	81|150|578|857|1908|1909|2258|3783|3799|4302|5025|5533|6324|6330|6387|6833|7220|7222|7349|9722|10063|27433|30819|57214|57620|65267|65268|196527|219527|342667	ACTN4|ADRA2A|BAK1|CAV1|EDN3|EDNRA|FGF13|KCNN4|KIF5B|MLLT6|P2RX4|PPP3CC|SCN1B|SCN4B|CXCL12|ABCC8|TRPC1|TRPC3|UCN|NOS1AP|COX17|TOR2A|KCNIP2|CEMIP|STIM2|WNK3|WNK2|ANO6|LRRC55|STAC2	-0.74	MyList
Reactome Gene Sets	6	R-HSA-8868773	rRNA processing in the nucleus and cytosol		-2.1	1.6	2.7	30238	194	2936	30	1	0.19	3921|4839|6134|6192|6203|6207|6217|6234|8568|8602|9136|10171|10199|10557|11103|22803|22894|22984|23521|28987|51602|54913|55127|55131|57418|81875|84128|84135|117246|140801	RPSA|NOP2|RPL10|RPS4Y1|RPS9|RPS13|RPS16|RPS28|RRP1|NOP14|RRP9|RCL1|MPHOSPH10|RPP38|KRR1|XRN2|DIS3|PDCD11|RPL13A|NOB1|NOP58|RPP25|HEATR1|RBM28|WDR18|ISG20L2|WDR75|UTP15|FTSJ3|RPL10L	-0.74	MyList
GO Biological Processes	19	GO:0043489	RNA stabilization	19_GO:0048519 negative regulation of biological process	-2.1	1.9	2.8	30238	85	2936	16	0.54	0.14	1153|1660|3658|4615|6426|7186|10643|26986|51808|55132|55544|57721|79048|79882|143684|107126285	CIRBP|DHX9|IREB2|MYD88|SRSF1|TRAF2|IGF2BP3|PABPC1|PHAX|LARP1B|RBM38|METTL14|SECISBP2|ZC3H14|FAM76B|SEPTIN14P20	-0.74	MyList
GO Biological Processes	19	GO:0043542	endothelial cell migration	19_GO:0009987 cellular process	-2.1	1.9	2.8	30238	85	2936	16	0.54	0.14	2822|3164|3688|4017|5290|5613|6286|7046|7422|9353|10755|11167|11252|22976|57175|79812	GPLD1|NR4A1|ITGB1|LOXL2|PIK3CA|PRKX|S100P|TGFBR1|VEGFA|SLIT2|GIPC1|FSTL1|PACSIN2|PAXIP1|CORO1B|MMRN2	-0.74	MyList
KEGG Pathway	24	hsa04261	Adrenergic signaling in cardiomyocytes		-2.1	1.7	2.7	30238	154	2936	25	0.85	0.17	107|109|114|468|491|492|775|785|816|818|1388|5332|5501|5528|6324|6330|6546|6548|9254|55799|55844|59283|64091|91860|163688	ADCY1|ADCY3|ADCY8|ATF4|ATP2B2|ATP2B3|CACNA1C|CACNB4|CAMK2B|CAMK2G|ATF6B|PLCB4|PPP1CC|PPP2R5D|SCN1B|SCN4B|SLC8A1|SLC9A1|CACNA2D2|CACNA2D3|PPP2R2D|CACNG8|POPDC2|CALML4|CALML6	-0.74	MyList
GO Biological Processes	19	GO:0051650	establishment of vesicle localization	19_GO:0051179 localization	-2.1	1.6	2.7	30238	178	2936	28	0.95	0.18	81|3798|3799|3800|4599|5871|8825|9230|9321|10312|10597|30850|51112|55088|55212|55638|55686|55930|66008|79083|80128|90990|92558|93664|157769|284697|388552|440279	ACTN4|KIF5A|KIF5B|KIF5C|MX1|MAP4K2|LIN7A|RAB11B|TRIP11|TCIRG1|TRAPPC2B|CDR2L|TRAPPC12|CCDC186|BBS7|SYBU|MREG|MYO5C|TRAK2|MLPH|TRIM46|KIFC2|BICDL1|CADPS2|FAM91A1|BTBD8|BLOC1S3|UNC13C	-0.74	MyList
Reactome Gene Sets	6	R-HSA-174414	Processive synthesis on the C-strand of the telomere		-2.1	3.3	3.2	30238	19	2936	6	0.2	0.083	1763|2237|5111|5424|25913|65057	DNA2|FEN1|PCNA|POLD1|POT1|ACD	-0.74	MyList
CORUM	33	CORUM:6643	SAGA complex, GCN5-linked		-2.1	3.3	3.2	30238	19	2936	6	0.2	0.083	8295|10629|55578|93624|127002|222255	TRRAP|TAF6L|SUPT20H|TADA2B|ATXN7L2|ATXN7L1	-0.74	MyList
WikiPathways	27	WP4259	Disorders of folate metabolism and transport		-2.1	3.3	3.2	30238	19	2936	6	0.2	0.083	2618|4524|4548|6470|10797|441024	GART|MTHFR|MTR|SHMT1|MTHFD2|MTHFD2L	-0.74	MyList
CORUM	33	CORUM:555	BAF complex		-2.1	4.6	3.5	30238	9	2936	4	0.14	0.068	6597|6599|6601|6603	SMARCA4|SMARCC1|SMARCC2|SMARCD2	-0.74	MyList
CORUM	33	CORUM:87	Nup 107-160 subcomplex		-2.1	4.6	3.5	30238	9	2936	4	0.14	0.068	4928|23279|57122|348995	NUP98|NUP160|NUP107|NUP43	-0.74	MyList
WikiPathways	27	WP4480	Altered glycosylation of MUC1 in tumor microenvironment		-2.1	4.6	3.5	30238	9	2936	4	0.14	0.068	3551|4790|4792|5970	IKBKB|NFKB1|NFKBIA|RELA	-0.74	MyList
WikiPathways	27	WP4479	Suppression of HMGB1 mediated inflammation by THBD		-2.1	4.6	3.5	30238	9	2936	4	0.14	0.068	3551|4790|4792|5970	IKBKB|NFKB1|NFKBIA|RELA	-0.74	MyList
GO Biological Processes	19	GO:0060982	coronary artery morphogenesis	19_GO:0032502 developmental process	-2.1	4.6	3.5	30238	9	2936	4	0.14	0.068	6899|7046|7422|196528	TBX1|TGFBR1|VEGFA|ARID2	-0.74	MyList
CORUM	33	CORUM:649	HDAC1-associated core complex cII		-2.1	4.6	3.5	30238	9	2936	4	0.14	0.068	8932|9219|53615|54815	MBD2|MTA2|MBD3|GATAD2A	-0.74	MyList
Reactome Gene Sets	6	R-HSA-426486	Small interfering RNA (siRNA) biogenesis		-2.1	4.6	3.5	30238	9	2936	4	0.14	0.068	6895|23405|26523|192669	TARBP2|DICER1|AGO1|AGO3	-0.74	MyList
GO Biological Processes	19	GO:0006868	glutamine transport	19_GO:0051179 localization	-2.1	4.6	3.5	30238	9	2936	4	0.14	0.068	54407|81539|92745|153129	SLC38A2|SLC38A1|SLC38A5|SLC38A9	-0.74	MyList
Reactome Gene Sets	6	R-HSA-9762293	Regulation of CDH11 gene transcription		-2.1	4.6	3.5	30238	9	2936	4	0.14	0.068	2294|3609|27319|56978	FOXF1|ILF3|BHLHE22|PRDM8	-0.74	MyList
WikiPathways	27	WP4571	Urea cycle and related diseases		-2.1	4.6	3.5	30238	9	2936	4	0.14	0.068	10165|10166|27165|162417	SLC25A13|SLC25A15|GLS2|NAGS	-0.74	MyList
GO Biological Processes	19	GO:0016926	protein desumoylation	19_GO:0009987 cellular process	-2.1	4.6	3.5	30238	9	2936	4	0.14	0.068	10208|26054|29843|57337	USPL1|SENP6|SENP1|SENP7	-0.74	MyList
Reactome Gene Sets	6	R-HSA-112411	MAPK1 (ERK2) activation		-2.1	4.6	3.5	30238	9	2936	4	0.14	0.068	3570|3716|3717|7297	IL6R|JAK1|JAK2|TYK2	-0.74	MyList
GO Biological Processes	19	GO:0061179	negative regulation of insulin secretion involved in cellular response to glucose stimulus	19_GO:0042592 homeostatic process	-2.1	4.6	3.5	30238	9	2936	4	0.14	0.068	150|7351|91942|415116	ADRA2A|UCP2|NDUFAF2|PIM3	-0.74	MyList
CORUM	33	CORUM:1624	FA core complex (Fanconi anemia core complex)		-2.1	4.6	3.5	30238	9	2936	4	0.14	0.068	2176|2178|2189|80233	FANCC|FANCE|FANCG|FAAP100	-0.74	MyList
GO Biological Processes	19	GO:0051561	positive regulation of mitochondrial calcium ion concentration	19_GO:0042592 homeostatic process	-2.1	4.6	3.5	30238	9	2936	4	0.14	0.068	7052|10367|90550|221154	TGM2|MICU1|MCU|MICU2	-0.74	MyList
GO Biological Processes	19	GO:0021932	hindbrain radial glia guided cell migration	19_GO:0032502 developmental process	-2.1	4.6	3.5	30238	9	2936	4	0.14	0.068	473|3688|51286|200894	RERE|ITGB1|CEND1|ARL13B	-0.74	MyList
GO Biological Processes	19	GO:0050772	positive regulation of axonogenesis	19_GO:0032502 developmental process	-2.1	2	2.8	30238	78	2936	15	0.51	0.13	1826|1946|2803|6387|7074|7422|7473|8153|8482|9175|9353|9423|23499|26230|51330	DSCAM|EFNA5|GOLGA4|CXCL12|TIAM1|VEGFA|WNT3|RND2|SEMA7A|MAP3K13|SLIT2|NTN1|MACF1|TIAM2|TNFRSF12A	-0.74	MyList
KEGG Pathway	24	hsa03018	RNA degradation		-2.1	2	2.8	30238	78	2936	15	0.51	0.13	1656|2027|9924|22803|22894|23019|26986|28960|51691|55802|57819|80153|84186|219988|246175	DDX6|ENO3|PAN2|XRN2|DIS3|CNOT1|PABPC1|DCPS|LSM8|DCP1A|LSM2|EDC3|ZCCHC7|PATL1|CNOT6L	-0.74	MyList
GO Biological Processes	19	GO:0007589	body fluid secretion	19_GO:0051179 localization	-2.1	2	2.8	30238	78	2936	15	0.51	0.13	595|857|2981|3783|4879|5469|6583|6777|7161|7392|7422|8835|51043|83697|144165	CCND1|CAV1|GUCA2B|KCNN4|NPPB|MED1|SLC22A4|STAT5B|TP73|USF2|VEGFA|SOCS2|ZBTB7B|SLC4A9|PRICKLE1	-0.74	MyList
GO Biological Processes	19	GO:0051881	regulation of mitochondrial membrane potential	19_GO:0065007 biological regulation	-2.1	2	2.8	30238	78	2936	15	0.51	0.13	213|578|1192|3791|5366|7351|9481|10399|10867|23111|55186|55669|83875|120892|138429	ALB|BAK1|CLIC1|KDR|PMAIP1|UCP2|SLC25A27|RACK1|TSPAN9|SPART|SLC25A36|MFN1|BCO2|LRRK2|PIP5KL1	-0.74	MyList
GO Biological Processes	19	GO:0035924	cellular response to vascular endothelial growth factor stimulus	19_GO:0050896 response to stimulus	-2.1	2.3	2.9	30238	50	2936	11	0.37	0.11	2322|2324|3164|3791|5290|5606|5970|7422|7424|7494|8877	FLT3|FLT4|NR4A1|KDR|PIK3CA|MAP2K3|RELA|VEGFA|VEGFC|XBP1|SPHK1	-0.74	MyList
WikiPathways	27	WP5373	Osteoarthritic chondrocyte hypertrophy		-2.1	2.3	2.9	30238	50	2936	11	0.37	0.11	176|860|2595|3717|3791|4790|5290|5970|6774|7422|54681	ACAN|RUNX2|GANC|JAK2|KDR|NFKB1|PIK3CA|RELA|STAT3|VEGFA|P4HTM	-0.74	MyList
GO Biological Processes	19	GO:0002224	toll-like receptor signaling pathway	19_GO:0044419 biological process involved in interspecies interaction between organisms	-2.1	2.3	2.9	30238	50	2936	11	0.37	0.11	3551|3654|3656|4615|5970|8915|10212|10318|22841|29126|64332	IKBKB|IRAK1|IRAK2|MYD88|RELA|BCL10|DDX39A|TNIP1|RAB11FIP2|CD274|NFKBIZ	-0.74	MyList
Reactome Gene Sets	6	R-HSA-3214842	HDMs demethylate histones		-2.1	2.3	2.9	30238	50	2936	11	0.37	0.11	7404|8284|8350|8357|23081|23133|23210|55693|80853|84159|121504	UTY|KDM5D|H3C1|H3C10|KDM4C|PHF8|JMJD6|KDM4D|KDM7A|ARID5B|H4C16	-0.74	MyList
Reactome Gene Sets	6	R-HSA-72312	rRNA processing		-2.1	1.6	2.7	30238	211	2936	32	1.1	0.19	3921|4839|6134|6192|6203|6207|6217|6234|8568|8602|9136|10171|10199|10557|11103|22803|22894|22984|23521|28987|51106|51602|54913|55127|55131|57418|81875|84128|84135|117246|130916|140801	RPSA|NOP2|RPL10|RPS4Y1|RPS9|RPS13|RPS16|RPS28|RRP1|NOP14|RRP9|RCL1|MPHOSPH10|RPP38|KRR1|XRN2|DIS3|PDCD11|RPL13A|NOB1|TFB1M|NOP58|RPP25|HEATR1|RBM28|WDR18|ISG20L2|WDR75|UTP15|FTSJ3|MTERF4|RPL10L	-0.74	MyList
GO Biological Processes	19	GO:0000154	rRNA modification	19_GO:0009987 cellular process	-2.1	2.5	3	30238	37	2936	9	0.31	0.1	4839|27079|51093|51106|55695|64216|79979|117246|196074	NOP2|RPUSD2|METTL25B|TFB1M|NSUN5|TFB2M|TRMT2B|FTSJ3|METTL15	-0.74	MyList
[truncated: 125 more rows]
