# Supplementary material for: Transcriptional signatures of the cortical morphometric similarity network gradient in left temporal lobe epilepsy with different seizure symptoms
Source: Front Neurosci. 2026 Jun 3;20:1833695. doi: 10.3389/fnins.2026.1833695 (PMC13273452; doi:10.3389/fnins.2026.1833695)
Supplement: Supplementary file 1 [file Data_Sheet_1.zip › Supplementary materials/GO_Cell_Type_Signatures.csv]

_MEMBER_MyList	_LogP_MyList	GO	_PATTERN_	_RANK_	GiniIndex	Category	CategoryID	Description	PARENT_GO	LogP	Enrichment	Z-score	#TotalGeneInLibrary	#GeneInGO	#GeneInHitList	#GeneInGOAndHitList	%InGO	STDV %InGO	GeneID	Hits	Log(q-value)	EvidenceCutoff
1	-13	M40202	M1	1	0	Cell Type Signatures	7	DESCARTES FETAL HEART ERYTHROBLASTS		-13	2.6	8.8	30238	283	2936	71	2.4	0.28	22|225|889|1047|2218|4601|4999|5469|5557|5564|6286|6426|6468|6583|6603|6626|6817|7700|8653|8915|9055|9127|9373|9712|9911|10212|10592|10629|10797|10988|11104|22934|23132|23361|23592|27085|28987|28992|29110|29843|51765|54813|55687|55835|56928|57827|64425|64853|65249|66008|79070|79665|79768|84129|84260|84520|84811|84851|84973|89953|91947|94101|113791|114790|114799|118987|140707|148206|153443|246126|…	ABCB7|ABCD2|KRIT1|CLGN|FKTN|MXI1|ORC2|MED1|PRIM1|PRKAB1|S100P|SRSF1|FBXW4|SLC22A4|SMARCD2|SNRPA|SULT1A1|ZNF141|DDX3Y|BCL10|PRC1|P2RX6|PLAA|USP6NL|TMCC2|DDX39A|SMC2|TAF6L|MTHFD2|METAP2|KATNA1|RPIA|RAD54L2|ZNF629|LEMD3|MTBP|NOB1|MACROD1|TBK1|SENP1|STK26|KLHL28|TRMU|CPAP|SPPL2B|C6orf47|POLR1E|AIDA|ZSWIM4|TRAK2|POGLUT2|DHX40|KATNBL1|ACAD11|TCHP|GON7|BUD13|TRIM52|SNHG7|KLC4|ARRDC4|ORMDL1|PIK3IP1|STK11…	-9.4	0
1	-11	M39102	M1	1	0	Cell Type Signatures	7	ZHONG PFC C3 ASTROCYTE		-11	2.2	7.8	30238	389	2936	83	2.8	0.31	107|473|773|1113|2186|2254|2784|4008|4176|4293|4297|4784|5150|5310|5463|5802|6621|7799|9024|9644|10057|10081|10388|10629|10659|10777|10815|10984|11176|22866|23432|23608|23762|25799|26470|27328|50512|50651|51133|51283|51466|54454|54540|55196|55512|55638|55684|56977|57176|57731|59283|64714|65057|65979|79805|80128|81539|81856|84444|84530|84901|85378|91526|92558|94032|94039|114790|134829|146713|14907…	ADCY1|RERE|CACNA1A|CHGA|BPTF|FGF9|GNB3|LMO7|MCM7|MAP3K9|KMT2A|NFIX|PDE7A|PKD1|POU6F1|PTPRS|SNAPC4|PRDM2|BRSK2|SH3PXD2A|ABCC5|PDCD7|SYCP2|TAF6L|CELF2|ARPP21|CPLX1|KCNQ1OT1|BAZ2A|CNKSR2|GPR161|MKRN1|OSBP2|ZNF324|SEZ6L2|PCDH11X|PODXL2|SLC45A1|KCTD3|BFAR|EVL|ATAD2B|FAM193B|RESF1|SMPD3|SYBU|RABL6|STOX2|VARS2|SPTBN4|CACNG8|PDIA2|ACD|PHACTR4|VASH2|TRIM46|SLC38A1|ZNF611|DOT1L|SRRM4|NFATC2IP|TUBGCP6|ANKRD…	-7.9	0
1	-11	M39039	M1	1	0	Cell Type Signatures	7	FAN EMBRYONIC CTX BRAIN ENDOTHELIAL 1		-11	2.1	7.7	30238	440	2936	90	3.1	0.32	81|90|133|857|1192|1879|1893|2022|2078|2122|2294|2324|2687|3429|3430|3455|3485|3491|3643|3791|3910|3911|3915|3983|4005|4258|4599|5066|5332|5547|5583|5871|6525|6948|7052|7402|7804|7837|8323|8694|8751|8884|9452|9771|9806|9976|10174|10234|10544|10867|10892|10916|10964|11167|22837|51293|51564|51599|51705|55088|55353|55501|56261|57194|57480|57488|58494|64116|64761|79661|79742|79812|81544|81926|84879|8…	ACTN4|ACVR1|ADM|CAV1|CLIC1|EBF1|ECM1|ENG|ERG|MECOM|FOXF1|FLT4|GGT5|IFI27|IFI35|IFNAR2|IGFBP2|CCN1|INSR|KDR|LAMA4|LAMA5|LAMC1|ABLIM1|LMO2|MGST2|MX1|PAM|PLCB4|PRCP|PRKCH|MAP4K2|SMTN|TCN2|TGM2|UTRN|LRP8|PXDN|FZD6|DGAT1|ADAM15|SLC5A6|ITM2A|RAPGEF5|SPOCK2|CLEC2B|SORBS3|LRRC17|PROCR|TSPAN9|MALT1|MAGED2|IFI44L|FSTL1|COBLL1|CD320|HDAC7|LSR|EMCN|CCDC186|LAPTM4B|CHST12|GPCPD1|ATP10A|PLEKHG1|ESYT2|JAM2|SLC3…	-7.8	0
1	-9.3	M39129	M1	1	0	Cell Type Signatures	7	AIZARANI LIVER C30 HEPATOCYTES 4		-9.3	2	6.9	30238	446	2936	86	2.9	0.31	107|367|570|2289|2872|3075|3423|3556|3570|3953|4485|4799|5256|6774|7327|7422|7597|7710|9020|9295|9422|9563|9644|9722|9723|9924|10147|10165|10171|10402|10878|22824|22837|22877|22894|22936|23014|23051|23132|23133|23460|23461|23516|23633|25957|26512|27327|28960|51174|51312|54552|54757|54806|54841|55160|55686|55876|57186|57546|57604|57610|65979|79088|79612|79744|83259|83642|83875|83999|84129|84294|84…	ADCY1|AR|BAAT|FKBP5|MKNK2|CFH|IDS|IL1RAP|IL6R|LEPR|MST1|NFX1|PHKA2|STAT3|UBE2G2|VEGFA|ZBTB25|ZNF154|MAP3K14|SRSF11|ZNF264|H6PD|SH3PXD2A|NOS1AP|SEMA3E|PAN2|SUGP2|SLC25A13|RCL1|ST3GAL6|CFHR3|HSPA4L|COBLL1|MLXIP|DIS3|ELL2|FBXO21|ZHX3|RAD54L2|PHF8|ABCA6|ABCA5|SLC39A14|KPNA6|PNISR|INTS6|TNRC6A|DCPS|TUBD1|SLC25A37|GNL3L|FAM20A|AHI1|BIVM|ARHGEF10L|MREG|GSDMB|RALGAPA2|PDP2|TRMT9B|RANBP10|PHACTR4|ZNF426|N…	-6.4	0
1	-8	M39233	M1	1	0	Cell Type Signatures	7	LAKE ADULT KIDNEY C14 DISTAL CONVOLUTED TUBULE		-8	2.4	6.5	30238	208	2936	48	1.6	0.23	473|771|785|868|1946|2104|2122|2258|3382|3827|3983|4205|4286|4306|4548|5218|6095|6546|9722|9849|10243|10451|22837|22852|23078|23143|23461|25957|26249|27327|54805|54806|54822|55599|55777|55799|56243|79659|79750|83478|84952|93664|158584|253959|284058|389432|401145|104472715	RERE|CA12|CACNB4|CBLB|EFNA5|ESRRG|MECOM|FGF13|ICA1|KNG1|ABLIM1|MEF2A|MITF|NR3C2|MTR|CDK14|RORA|SLC8A1|NOS1AP|ZNF518A|GPHN|VAV3|COBLL1|ANKRD26|VWA8|LRCH1|ABCA5|PNISR|KLHL3|TNRC6A|CNNM2|AHI1|TRPM7|RNPC3|MBD5|CACNA2D3|KIAA1217|DYNC2H1|ZNF385D|ARHGAP24|CGNL1|CADPS2|FAAH2|RALGAPA1|KANSL1|SAMD5|CCSER1|SNHG14	-5.3	0
1	-7.8	M39070	M1	1	0	Cell Type Signatures	7	MANNO MIDBRAIN NEUROTYPES HNBGABA		-7.8	1.7	6	30238	703	2936	115	3.9	0.36	107|286|491|773|775|816|1113|1620|1826|2070|2254|2258|2914|3486|3800|4168|5178|5332|6323|6483|6546|7582|8165|8745|9422|9522|9542|9649|9699|9723|9758|9957|10142|10451|10659|10777|10867|11064|11096|11122|23036|23175|23199|23263|23305|23405|26011|26049|26469|26470|27303|51286|55203|55219|55512|55638|55654|55691|55753|56256|56776|57209|57795|59283|59353|60468|64753|65055|79661|79728|79805|80031|80128…	ADCY1|ANK1|ATP2B2|CACNA1A|CACNA1C|CAMK2B|CHGA|BRINP1|DSCAM|EYA4|FGF9|FGF13|GRM4|IGFBP3|KIF5C|MCF2|PEG3|PLCB4|SCN1A|ST3GAL2|SLC8A1|ZNF33B|AKAP1|ADAM23|ZNF264|SCAMP1|NRG2|RALGPS1|RIMS2|SEMA3E|FRMPD4|HS3ST1|AKAP9|VAV3|CELF2|ARPP21|TSPAN9|CNTRL|ADAMTS5|PTPRT|ZNF292|LPIN1|GSE1|MCF2L|ACSL6|DICER1|TENM4|FAM169A|PTPN18|SEZ6L2|RBMS3|CEND1|LGI2|MACO1|SMPD3|SYBU|TMEM127|FRMD4A|OGDHL|SERTAD4|FMN2|ZNF248|BRIN…	-5.1	0
1	-7.7	M41713	M1	1	0	Cell Type Signatures	7	FAN OVARY CL11 MURAL GRANULOSA CELL		-7.7	1.9	6.1	30238	443	2936	81	2.8	0.3	268|468|908|1075|1192|1195|2146|3005|3310|3429|3430|3485|3491|3609|3643|3662|3667|3688|3799|3842|3856|3875|3895|3915|3921|4140|5074|5292|5327|5366|5411|5937|7072|7321|8727|9175|9209|9218|9295|9749|9882|9957|10142|10318|10627|10916|10984|10988|22872|23210|23261|23389|23484|23499|23645|25820|25897|26136|27125|29952|51053|51312|51313|51330|51386|51602|54556|54800|55353|55802|60370|64116|79101|84230|…	AMH|ATF4|CCT6A|CTSC|CLIC1|CLK1|EZH2|H1-0|HSPA6|IFI27|IFI35|IGFBP2|CCN1|ILF3|INSR|IRF4|IRS1|ITGB1|KIF5B|TNPO1|KRT8|KRT18|KTN1|LAMC1|RPSA|MARK3|PAWR|PIM1|PLAT|PMAIP1|PNN|RBMS1|TIA1|UBE2D1|CTNNAL1|MAP3K13|LRRFIP2|VAPA|SRSF11|PHACTR2|TBC1D4|HS3ST1|AKAP9|TNIP1|MYL12A|MAGED2|KCNQ1OT1|METAP2|SEC31A|JMJD6|CAMTA1|MED13L|LEPROTL1|MACF1|PPP1R15A|ARIH1|RNF19A|TES|AFF4|DPP7|GMNN|SLC25A37|GASK1B|TNFRSF12A|EIF3…	-5.1	0
1	-7.2	M39063	M1	1	0	Cell Type Signatures	7	MANNO MIDBRAIN NEUROTYPES HNBM		-7.2	2.1	6	30238	295	2936	59	2	0.26	1879|1951|2035|2254|2620|2674|3800|4293|4784|5453|5463|5613|7581|7746|7748|9024|9498|9957|10451|10602|10745|11013|11096|23199|23263|26136|27319|55219|55512|55529|55534|56204|56776|56978|57453|64388|79698|79805|81539|83723|84530|84620|92691|126731|129563|134829|146713|219527|221806|221981|252995|255043|258010|283537|347252|387640|389432|494470|100130155	EBF1|CELSR3|EPB41|FGF9|GAS2|GFRA1|KIF5C|MAP3K9|NFIX|POU3F1|POU6F1|PRKX|ZNF33A|ZSCAN9|ZNF195|BRSK2|SLC4A8|HS3ST1|VAV3|CDC42EP3|PHTF1|TMSB15A|ADAMTS5|GSE1|MCF2L|TES|BHLHE22|MACO1|SMPD3|PIP4P2|MAML3|ATOSA|FMN2|PRDM8|DSCAML1|GREM2|ZMAT4|VASH2|SLC38A1|TLCD3B|SRRM4|ST6GAL2|TMEM169|CCSAP|DIS3L2|CLVS2|RBFOX3|LRRC55|VWDE|THSD7A|FNDC5|TMEM86B|SVIP|SLC46A3|IGFBPL1|SKIDA1|SAMD5|ARK2C|MIR124-2HG	-4.7	0
1	-6.6	M39018	M1	1	0	Cell Type Signatures	7	FAN EMBRYONIC CTX BIG GROUPS BRAIN ENDOTHELIAL		-6.6	1.9	5.6	30238	365	2936	67	2.3	0.28	81|857|1192|1879|1893|1909|2022|2078|2122|2687|2908|3105|3429|3430|3688|3716|3791|3910|3915|3983|4005|4258|5118|5327|5547|5583|5696|5871|6320|6525|6575|6948|7052|7402|9452|9749|9771|10174|10544|10627|10867|10964|11167|22837|26136|27303|29950|51293|51705|55194|56261|56937|57125|57488|58494|64116|79742|80760|84879|84952|85366|90952|92745|116441|253827|641700|100505495	ACTN4|CAV1|CLIC1|EBF1|ECM1|EDNRA|ENG|ERG|MECOM|GGT5|NR3C1|HLA-A|IFI27|IFI35|ITGB1|JAK1|KDR|LAMA4|LAMC1|ABLIM1|LMO2|MGST2|PCOLCE|PLAT|PRCP|PRKCH|PSMB8|MAP4K2|CLEC11A|SMTN|SLC20A2|TCN2|TGM2|UTRN|ITM2A|PHACTR2|RAPGEF5|SORBS3|PROCR|MYL12A|TSPAN9|IFI44L|FSTL1|COBLL1|TES|RBMS3|SERTAD1|CD320|EMCN|EVA1B|GPCPD1|PMEPA1|PLXDC1|ESYT2|JAM2|SLC39A8|DIPK2B|ITIH5|MFSD2A|CGNL1|MYLK2|ESAM|SLC38A5|TM4SF18|MSRB3|ECS…	-4.2	0
1	-6.4	M39236	M1	1	0	Cell Type Signatures	7	LAKE ADULT KIDNEY C17 COLLECTING SYSTEM PCS STRESSED DISSOC SUBSET		-6.4	2.1	5.6	30238	240	2936	49	1.7	0.24	81|571|1672|1843|1958|2122|3164|3291|3983|4205|4299|4306|4750|5074|6095|6546|6774|7150|7378|7718|9020|9722|10560|22837|23036|23389|25820|25825|25841|25897|27125|51705|54806|55534|55777|56243|57018|57488|57492|60468|64332|79875|81539|90550|93664|221037|253959|378805|401145	ACTN4|BACH1|DEFB1|DUSP1|EGR1|MECOM|NR4A1|HSD11B2|ABLIM1|MEF2A|AFF1|NR3C2|NEK1|PAWR|RORA|SLC8A1|STAT3|TOP1|UPP1|ZNF165|MAP3K14|NOS1AP|SLC19A2|COBLL1|ZNF292|MED13L|ARIH1|BACE2|ABTB2|RNF19A|AFF4|EMCN|AHI1|MAML3|MBD5|KIAA1217|CCNL1|ESYT2|ARID1B|BACH2|NFKBIZ|THSD4|SLC38A1|MCU|CADPS2|JMJD1C|RALGAPA1|LINC-PINT|CCSER1	-4	0
1	-6.2	M39202	M1	1	0	Cell Type Signatures	7	HAY BONE MARROW NAIVE T CELL		-6.2	1.8	5.4	30238	403	2936	71	2.4	0.28	1027|1936|2323|3575|3646|3921|3983|6095|6134|6207|6217|6234|6774|7597|8717|8718|9267|9452|9524|9806|9814|9882|10207|22821|23157|23178|23305|23318|23347|23484|23521|25816|26986|27040|29997|50854|51460|51466|51537|51599|51727|54674|55196|55422|55824|57175|57489|57602|57655|81539|84159|91526|92106|92558|94039|113791|114907|117145|123036|125488|130916|150291|162394|196264|246175|258010|284001|338799|…	CDKN1B|EEF1D|FLT3LG|IL7R|EIF3E|RPSA|ABLIM1|RORA|RPL10|RPS13|RPS16|RPS28|STAT3|ZBTB25|TRADD|TNFRSF25|CYTH1|ITM2A|TECR|SPOCK2|SFI1|TBC1D4|PATJ|RASA3|SEPTIN6|PASK|ACSL6|TUT4|SMCHD1|LEPROTL1|RPL13A|TNFAIP8|PABPC1|LAT|NOP53|SNHG32|SFMBT1|EVL|MTFP1|LSR|CMPK1|LRRN3|RESF1|ZNF331|PAG1|CORO1B|ODF2L|USP36|GRAMD1A|SLC38A1|ARID5B|ANKRD44|OXNAD1|BICDL1|ZNF101|PIK3IP1|FBXO32|THEM4|TC2N|TTC39C|MTERF4|MORC2-AS1|S…	-3.9	0
1	-6.2	M39062	M1	1	0	Cell Type Signatures	7	MANNO MIDBRAIN NEUROTYPES HNPROG		-6.2	2.1	5.5	30238	229	2936	47	1.6	0.23	595|1112|1644|1951|2027|2035|2048|3148|3491|3832|3911|5366|5453|5806|9024|9055|9493|9543|10371|10460|10630|11004|11013|11065|11096|23199|23359|26523|27319|29127|55143|55502|55635|56776|56992|79698|80119|84530|92691|129563|144983|151246|221981|252995|283234|347252|494470	CCND1|FOXN3|DDC|CELSR3|ENO3|EPB41|EPHB2|HMGB2|CCN1|KIF11|LAMA5|PMAIP1|POU3F1|PTX3|BRSK2|PRC1|KIF23|IGDCC3|SEMA3A|TACC3|PDPN|KIF2C|TMSB15A|UBE2C|ADAMTS5|GSE1|ENTREP2|AGO1|BHLHE22|RACGAP1|CDCA8|HES6|DEPDC1|FMN2|KIF15|ZMAT4|PIF1|SRRM4|TMEM169|DIS3L2|HNRNPA1L2|SGO2|THSD7A|FNDC5|CCDC88B|IGFBPL1|ARK2C	-3.9	0
1	-6.2	M40292	M1	1	0	Cell Type Signatures	7	DESCARTES FETAL SPLEEN MESOTHELIAL CELLS		-6.2	2.2	5.6	30238	195	2936	42	1.4	0.22	1843|1958|2254|2294|3316|3856|3875|3911|5327|5740|6236|7051|8045|8817|9806|9912|9945|10207|10544|10630|11096|23213|23645|23767|27254|50937|55203|55512|56776|57530|64073|65055|80271|84109|84251|84952|151246|154865|255743|339829|387597|646576	DUSP1|EGR1|FGF9|FOXF1|HSPB2|KRT8|KRT18|LAMA5|PLAT|PTGIS|RRAD|TGM1|RASSF7|FGF18|SPOCK2|ARHGAP44|GFPT2|PATJ|PROCR|PDPN|ADAMTS5|SULF1|PPP1R15A|FLRT3|CSDC2|CDON|LGI2|SMPD3|FMN2|CGN|C19orf33|REEP1|ITPKC|QRFPR|SGIP1|CGNL1|SGO2|IQUB|NPNT|CCDC39|ILDR2|HHIP-AS1	-3.9	0
1	-6.1	M39050	M1	1	0	Cell Type Signatures	7	MANNO MIDBRAIN NEUROTYPES HPERIC		-6.1	1.6	5.2	30238	795	2936	120	4.1	0.37	302|602|687|775|785|1240|1513|1842|1847|1879|1909|1958|2200|2289|2621|2678|2687|2717|2828|2908|3075|3164|3270|3355|3430|3491|3688|3716|3902|3910|3915|3953|4017|4337|4609|4616|4664|5118|5187|5327|5329|5359|5606|5743|5745|5916|5937|6236|6320|6330|6525|6546|6548|6774|6876|7791|7837|8754|8869|9592|9644|9771|10234|10312|10350|10384|10388|10627|10916|11167|22801|22837|22925|22936|23102|23157|26136|2650…	ANXA2|BCL3|KLF9|CACNA1C|CACNB4|CMKLR1|CTSK|ECM2|DUSP5|EBF1|EDNRA|EGR1|FBN1|FKBP5|GAS6|GGT1|GGT5|GLA|GPR4|NR3C1|CFH|NR4A1|HRC|HTR1F|IFI35|CCN1|ITGB1|JAK1|LAG3|LAMA4|LAMC1|LEPR|LOXL2|MOCS1|MYC|GADD45B|NAB1|PCOLCE|PER1|PLAT|PLAUR|PLSCR1|MAP2K3|PTGS2|PTH1R|RARG|RBMS1|RRAD|CLEC11A|SCN4B|SMTN|SLC8A1|SLC9A1|STAT3|TAGLN|ZYX|PXDN|ADAM9|ST3GAL5|IER2|SH3PXD2A|RAPGEF5|LRRC17|TCIRG1|ABCA9|BTN3A3|SYCP2|MYL12A|…	-3.8	0
1	-5.7	M41675	M1	1	0	Cell Type Signatures	7	TRAVAGLINI LUNG ADVENTITIAL FIBROBLAST CELL		-5.7	1.9	5.2	30238	296	2936	55	1.9	0.25	27|133|302|1513|1601|1805|1843|1958|2200|2252|3075|3164|3491|3953|3983|4609|5118|5238|5292|5327|5328|5329|5547|5740|5802|5806|5918|6387|6948|7422|7494|9194|9353|9452|9592|9945|9976|10234|10350|10560|10630|11167|23460|23645|25946|26577|29950|51330|57333|57488|64332|79827|79887|80176|257194	ABL2|ADM|ANXA2|CTSK|DAB2|DPT|DUSP1|EGR1|FBN1|FGF7|CFH|NR4A1|CCN1|LEPR|ABLIM1|MYC|PCOLCE|PGM3|PIM1|PLAT|PLAU|PLAUR|PRCP|PTGIS|PTPRS|PTX3|RARRES1|CXCL12|TCN2|VEGFA|XBP1|SLC16A7|SLIT2|ITM2A|IER2|GFPT2|CLEC2B|LRRC17|ABCA9|SLC19A2|PDPN|FSTL1|ABCA6|PPP1R15A|ZNF385A|PCOLCE2|SERTAD1|TNFRSF12A|RCN3|ESYT2|NFKBIZ|CLMP|PLBD1|SPSB1|NEGR1	-3.5	0
1	-5.2	M39232	M1	1	0	Cell Type Signatures	7	LAKE ADULT KIDNEY C13 THICK ASCENDING LIMB		-5.2	2.4	5.1	30238	131	2936	30	1	0.19	771|1946|2104|2122|2289|3827|3983|4306|9882|10451|10499|22837|22852|23051|23078|25957|27327|54532|55112|55599|55799|56243|83478|84251|84952|92558|93627|284058|401145|104472715	CA12|EFNA5|ESRRG|MECOM|FKBP5|KNG1|ABLIM1|NR3C2|TBC1D4|VAV3|NCOA2|COBLL1|ANKRD26|ZHX3|VWA8|PNISR|TNRC6A|USP53|DYNC2I1|RNPC3|CACNA2D3|KIAA1217|ARHGAP24|SGIP1|CGNL1|BICDL1|TBCK|KANSL1|CCSER1|SNHG14	-3.1	0
1	-5	M40078	M1	1	0	Cell Type Signatures	7	DESCARTES MAIN FETAL SLC26A4 PAEP POSITIVE CELLS		-5	1.8	4.8	30238	341	2936	59	2	0.26	466|578|2189|5382|5387|6478|6676|8226|8629|8641|8653|8772|9619|9924|11043|11266|23099|27039|51004|51074|51426|51542|51691|54826|54943|55015|55138|55175|55257|55316|55687|55898|56906|64417|64940|64949|79874|79879|79912|83642|83873|84515|84818|92270|114034|115817|131601|132321|146279|147166|153443|196403|220064|221927|284013|646424|653238|100133091|101735302	ATF1|BAK1|FANCG|PMS2P4|PMS2P3|SIAH2|SPAG4|PUDP|JRK|PCDHGB4|DDX3Y|FADD|ABCG1|PAN2|MID2|DUSP12|ZBTB43|PKD2L2|COQ6|APIP|POLK|VPS54|LSM8|GIN1|DNAJC28|PRPF39|FAM90A1|KLHL11|MRGBP|RSAD1|TRMU|UNC45A|THAP10|TMEM267|STAG3L4|MRPS26|RABEP2|CCDC134|PYROXD1|SELENOO|GPR61|MCM8|IL17RC|ATP6AP1L|TOE1|DHRS1|TPRA1|C4orf33|TEKT5|TRIM16L|SRFBP1|DTX3|LTO1|BRAT1|VMO1|SPINK8|GTF2H2B|LINC03009|STAG3L5P	-3	0
1	-5	M39303	M1	1	0	Cell Type Signatures	7	CUI DEVELOPING HEART C6 EPICARDIAL CELL		-5	2.1	4.9	30238	195	2936	39	1.3	0.21	629|3075|3791|3856|3875|4485|5740|5918|7051|8045|8869|9806|9945|10544|10630|22837|23213|23767|26470|26577|50937|51303|55512|57530|64094|64116|64332|64714|65055|79094|79745|83875|84159|85004|92558|130271|163590|255743|440498	CFB|CFH|KDR|KRT8|KRT18|MST1|PTGIS|RARRES1|TGM1|RASSF7|ST3GAL5|SPOCK2|GFPT2|PROCR|PDPN|COBLL1|SULF1|FLRT3|SEZ6L2|PCOLCE2|CDON|FKBP11|SMPD3|CGN|SMOC2|SLC39A8|NFKBIZ|PDIA2|REEP1|CHAC1|CLIP4|BCO2|ARID5B|RERG|BICDL1|PLEKHH2|TOR1AIP2|NPNT|HSBP1L1	-2.9	0
1	-4.8	M39176	M1	1	0	Cell Type Signatures	7	MURARO PANCREAS ENDOTHELIAL CELL		-4.8	1.7	4.6	30238	362	2936	61	2.1	0.26	595|857|868|1054|1305|1601|2078|2122|2324|2828|3106|3429|3643|3716|3791|3910|3915|4005|4092|4205|5547|5782|5937|6387|6397|7046|7378|7402|7837|7903|8174|8527|11138|11167|23178|23263|23499|25948|26524|30850|51177|51313|51564|51705|54407|54800|55691|55920|56937|57480|79742|79812|80146|84230|90952|116441|131583|169611|415116|641700|100505495	CCND1|CAV1|CBLB|CEBPG|COL13A1|DAB2|ERG|MECOM|FLT4|GPR4|HLA-B|IFI27|INSR|JAK1|KDR|LAMA4|LAMC1|LMO2|SMAD7|MEF2A|PRCP|PTPN12|RBMS1|CXCL12|SEC14L1|TGFBR1|UPP1|UTRN|PXDN|ST8SIA4|MADCAM1|DGKD|TBC1D8|FSTL1|PASK|MCF2L|MACF1|KBTBD2|LATS2|CDR2L|PLEKHO1|GASK1B|HDAC7|EMCN|SLC38A2|KLHL24|FRMD4A|RCC2|PMEPA1|PLEKHG1|DIPK2B|MMRN2|UXS1|LRRC8C|ESAM|TM4SF18|FAM43A|OLFML2A|PIM3|ECSCR|PCAT19	-2.8	0
1	-4.8	M39245	M1	1	0	Cell Type Signatures	7	LAKE ADULT KIDNEY C26 MESANGIAL CELLS		-4.8	2.1	4.8	30238	177	2936	36	1.2	0.2	81|868|1843|1879|1958|2022|2620|3164|4008|4792|4820|5937|6093|6095|7150|7402|7704|8611|8997|9771|10142|22801|22936|23047|23331|27303|51334|51705|54407|54532|55082|55534|55691|84159|160851|378805	ACTN4|CBLB|DUSP1|EBF1|EGR1|ENG|GAS2|NR4A1|LMO7|NFKBIA|NKTR|RBMS1|ROCK1|RORA|TOP1|UTRN|ZBTB16|PLPP1|KALRN|RAPGEF5|AKAP9|ITGA11|ELL2|PDS5B|TTC28|RBMS3|PRR16|EMCN|SLC38A2|USP53|ARGLU1|MAML3|FRMD4A|ARID5B|DGKH|LINC-PINT	-2.8	0
1	-4.8	M39247	M1	1	0	Cell Type Signatures	7	LAKE ADULT KIDNEY C28 INTERSTITIUM		-4.8	2.6	5	30238	86	2936	22	0.75	0.16	775|868|1286|1879|3491|5937|6093|7402|7704|8997|23331|23389|26040|27303|54532|55757|56243|79875|85004|160851|257194|378805	CACNA1C|CBLB|COL4A4|EBF1|CCN1|RBMS1|ROCK1|UTRN|ZBTB16|KALRN|TTC28|MED13L|SETBP1|RBMS3|USP53|UGGT2|KIAA1217|THSD4|RERG|DGKH|NEGR1|LINC-PINT	-2.8	0
1	-4.8	M39222	M1	1	0	Cell Type Signatures	7	LAKE ADULT KIDNEY C3 PROXIMAL TUBULE EPITHELIAL CELLS S1 S2		-4.8	2	4.7	30238	221	2936	42	1.4	0.22	473|1523|2289|2803|3643|3983|5150|5218|5745|6095|7704|9175|9295|9353|9667|9727|10180|10207|10243|10984|22852|23051|23078|23245|23331|25957|26040|27327|54986|55112|55777|57476|79783|80036|80205|84909|84952|85004|220441|253461|389432|104472715	RERE|CUX1|FKBP5|GOLGA4|INSR|ABLIM1|PDE7A|CDK14|PTH1R|RORA|ZBTB16|MAP3K13|SRSF11|SLIT2|SAFB2|RAB11FIP3|RBM6|PATJ|GPHN|KCNQ1OT1|ANKRD26|ZHX3|VWA8|ASTN2|TTC28|PNISR|SETBP1|TNRC6A|ULK4|DYNC2I1|MBD5|GRAMD1B|SUGCT|TRPM3|CHD9|AOPEP|CGNL1|RERG|RNF152|ZBTB38|SAMD5|SNHG14	-2.8	0
1	-4.7	M41711	M1	1	0	Cell Type Signatures	7	FAN OVARY CL9 PUTATIVE APOPTOTIC ENDOTHELIAL CELL		-4.7	1.7	4.5	30238	365	2936	61	2.1	0.26	27|81|302|468|857|1601|1654|2022|2078|3105|3106|3127|3429|3716|3875|3910|4149|4245|4258|4599|4792|5359|5606|5696|5937|6774|6890|7150|8835|9452|9667|9749|9976|10063|10212|10602|10627|10797|10964|22803|23645|25825|29950|51177|51312|51313|51330|51705|51742|54407|55082|79750|84230|84973|90952|115908|116441|153222|348013|415116|100505495	ABL2|ACTN4|ANXA2|ATF4|CAV1|DAB2|DDX3X|ENG|ERG|HLA-A|HLA-B|HLA-DRB5|IFI27|JAK1|KRT18|LAMA4|MAX|MGAT1|MGST2|MX1|NFKBIA|PLSCR1|MAP2K3|PSMB8|RBMS1|STAT3|TAP1|TOP1|SOCS2|ITM2A|SAFB2|PHACTR2|CLEC2B|COX17|DDX39A|CDC42EP3|MYL12A|MTHFD2|IFI44L|XRN2|PPP1R15A|BACE2|SERTAD1|PLEKHO1|SLC25A37|GASK1B|TNFRSF12A|EMCN|ARID4B|SLC38A2|ARGLU1|ZNF385D|LRRC8C|SNHG7|ESAM|CTHRC1|TM4SF18|CREBRF|TMEM255B|PIM3|PCAT19	-2.7	0
1	-4.4	M39213	M1	1	0	Cell Type Signatures	7	ZHENG CORD BLOOD C4 PUTATIVE EARLY ERYTHROID COMMITMENT		-4.4	2.4	4.7	30238	97	2936	23	0.78	0.16	2078|2130|3355|3612|4122|4300|5411|7704|8565|10659|10745|23545|26586|51602|54407|54665|56259|64116|64332|65979|79101|118987|283989	ERG|EWSR1|HTR1F|IMPA1|MAN2A2|MLLT3|PNN|ZBTB16|YARS1|CELF2|PHTF1|ATP6V0A2|CKAP2|NOP58|SLC38A2|RSBN1|CTNNBL1|SLC39A8|NFKBIZ|PHACTR4|TAF1D|PDZD8|TSEN54	-2.4	0
1	-4.4	M39064	M1	1	0	Cell Type Signatures	7	MANNO MIDBRAIN NEUROTYPES HNBML1		-4.4	1.7	4.3	30238	328	2936	55	1.9	0.25	785|1826|1879|1951|2035|2254|2914|3800|3975|4168|5187|5453|9024|9498|9644|9723|9771|10371|10388|10777|11013|23199|23263|23359|26470|27328|54839|55512|55534|55638|56776|59353|79698|79728|79805|81539|83723|84524|84530|92691|148281|160857|192683|219527|219539|221806|221981|253461|254531|257194|338811|389432|440730|494470|100130155	CACNB4|DSCAM|EBF1|CELSR3|EPB41|FGF9|GRM4|KIF5C|LHX1|MCF2|PER1|POU3F1|BRSK2|SLC4A8|SH3PXD2A|SEMA3E|RAPGEF5|SEMA3A|SYCP2|ARPP21|TMSB15A|GSE1|MCF2L|ENTREP2|SEZ6L2|PCDH11X|LRRC49|SMPD3|MAML3|SYBU|FMN2|TMEM35A|ZMAT4|PALB2|VASH2|SLC38A1|TLCD3B|ZC3H8|SRRM4|TMEM169|SYT6|CCDC122|SCAMP5|LRRC55|YPEL4|VWDE|THSD7A|ZBTB38|LPCAT4|NEGR1|TAFA2|SAMD5|TRIM67|ARK2C|MIR124-2HG	-2.4	0
1	-4.3	M39264	M1	1	0	Cell Type Signatures	7	HU FETAL RETINA FIBROBLAST		-4.3	1.7	4.3	30238	385	2936	62	2.1	0.27	302|649|1075|1192|1289|1513|1601|1908|1909|1958|2022|2135|2200|2908|3105|3491|3590|3688|3910|3915|4017|4616|4792|5118|5745|5916|5937|5997|6387|6525|7052|7402|7837|9452|9592|10174|10234|10602|10627|10916|10984|11167|23213|23645|23767|27303|29950|51312|51661|51705|54751|55194|55691|57018|57480|64175|64332|79827|79887|90952|121227|130271	ANXA2|BMP1|CTSC|CLIC1|COL5A1|CTSK|DAB2|EDN3|EDNRA|EGR1|ENG|EXTL2|FBN1|NR3C1|HLA-A|CCN1|IL11RA|ITGB1|LAMA4|LAMC1|LOXL2|GADD45B|NFKBIA|PCOLCE|PTH1R|RARG|RBMS1|RGS2|CXCL12|SMTN|TGM2|UTRN|PXDN|ITM2A|IER2|SORBS3|LRRC17|CDC42EP3|MYL12A|MAGED2|KCNQ1OT1|FSTL1|SULF1|PPP1R15A|FLRT3|RBMS3|SERTAD1|SLC25A37|FKBP7|EMCN|FBLIM1|EVA1B|FRMD4A|CCNL1|PLEKHG1|P3H1|NFKBIZ|CLMP|PLBD1|ESAM|LRIG3|PLEKHH2	-2.4	0
1	-4.3	M39026	M1	1	0	Cell Type Signatures	7	FAN EMBRYONIC CTX EX 4 EXCITATORY NEURON		-4.3	2	4.4	30238	166	2936	33	1.1	0.19	773|775|1601|2784|3911|4008|4485|5272|5310|5339|6833|8911|10290|10659|10777|10984|23461|26249|27148|29904|54806|55112|55638|57731|64714|92558|160851|222183|282973|284047|389432|442213|101929407	CACNA1A|CACNA1C|DAB2|GNB3|LAMA5|LMO7|MST1|SERPINB9|PKD1|PLEC|ABCC8|CACNA1I|SPEG|CELF2|ARPP21|KCNQ1OT1|ABCA5|KLHL3|STK36|EEF2K|AHI1|DYNC2I1|SYBU|SPTBN4|PDIA2|BICDL1|DGKH|SRRM3|JAKMIP3|CCDC144BP|SAMD5|PTCHD4|PTPRD-AS1	-2.4	0
1	-4.2	M39036	M1	1	0	Cell Type Signatures	7	FAN EMBRYONIC CTX NSC 2		-4.2	1.9	4.3	30238	233	2936	42	1.4	0.22	1192|2146|3148|3799|3832|4008|4957|5528|6525|7351|8479|9055|9493|9662|10024|10212|10460|10592|10926|11004|11013|11064|11065|26147|26586|29127|54908|55143|55320|55635|56992|64105|79102|79960|80119|80346|80817|83541|151246|286527|348235|399818	CLIC1|EZH2|HMGB2|KIF5B|KIF11|LMO7|ODF2|PPP2R5D|SMTN|UCP2|HIRIP3|PRC1|KIF23|CEP135|TROAP|DDX39A|TACC3|SMC2|DBF4|KIF2C|TMSB15A|CNTRL|UBE2C|PHF19|CKAP2|RACGAP1|SPDL1|CDCA8|MIS18BP1|DEPDC1|KIF15|CENPK|RNF26|JADE1|PIF1|REEP4|CEP44|FAM110A|SGO2|TMSB15B|SKA2|EEF1AKMT2	-2.3	0
1	-4.1	M39221	M1	1	0	Cell Type Signatures	7	LAKE ADULT KIDNEY C2 PODOCYTES		-4.1	1.9	4.3	30238	212	2936	39	1.3	0.21	81|571|636|868|1286|4249|5066|5074|5745|5937|6093|7402|7422|9806|10243|10402|10984|22925|23213|23380|23499|23731|26577|54790|55534|55777|56776|57117|57194|57451|65979|79659|83992|84251|85004|202333|221981|255743|100505881	ACTN4|BACH1|BICD1|CBLB|COL4A4|MGAT5|PAM|PAWR|PTH1R|RBMS1|ROCK1|UTRN|VEGFA|SPOCK2|GPHN|ST3GAL6|KCNQ1OT1|PLA2R1|SULF1|SRGAP2|MACF1|TMEM245|PCOLCE2|TET2|MAML3|MBD5|FMN2|INTS12|ATP10A|TENM2|PHACTR4|DYNC2H1|CTTNBP2|SGIP1|RERG|CMYA5|THSD7A|NPNT|MAGI2-AS3	-2.3	0
1	-4	M39308	M1	1	0	Cell Type Signatures	7	CUI DEVELOPING HEART TRABECULAR ATRIAL CARDIOMYOCYTE		-4	2	4.2	30238	179	2936	34	1.2	0.2	178|775|1909|2058|3270|3643|3688|3895|4008|4324|5066|6546|6575|7422|8165|10057|10142|22852|23499|23731|25849|51330|55353|55599|57018|57498|79572|81539|84162|92140|131566|283417|400322|440026	AGL|CACNA1C|EDNRA|EPRS1|HRC|INSR|ITGB1|KTN1|LMO7|MMP15|PAM|SLC8A1|SLC20A2|VEGFA|AKAP1|ABCC5|AKAP9|ANKRD26|MACF1|TMEM245|PARM1|TNFRSF12A|LAPTM4B|RNPC3|CCNL1|KIDINS220|ATP13A3|SLC38A1|BLTP1|MTDH|DCBLD2|DPY19L2|HERC2P2|TMEM41B	-2.1	0
1	-4	M40201	M1	1	0	Cell Type Signatures	7	DESCARTES FETAL HEART SATB2 LRRC7 POSITIVE CELLS		-4	2.2	4.3	30238	116	2936	25	0.85	0.17	107|491|773|2567|5455|6096|8911|9543|9951|10777|11248|27319|27328|54329|55502|59283|83259|83698|120114|148281|150568|157627|643669|100130155|100506421	ADCY1|ATP2B2|CACNA1A|GABRG3|POU3F3|RORB|CACNA1I|IGDCC3|HS3ST4|ARPP21|NXPH3|BHLHE22|PCDH11X|GPR85|HES6|CACNG8|PCDH11Y|CALN1|FAT3|SYT6|LINC01102|MIR124-1HG|CCER2|MIR124-2HG|PANTR1	-2.1	0
1	-4	M39059	M1	1	0	Cell Type Signatures	7	MANNO MIDBRAIN NEUROTYPES HPROGBP		-4	1.7	4.1	30238	300	2936	50	1.7	0.24	595|1936|2048|3148|3485|3491|3832|4174|4176|4547|5111|5359|5366|5453|5806|8520|8727|9055|9493|9543|10024|10460|10630|10926|11004|11013|11037|11065|23421|26586|29127|51053|54908|55143|55166|55215|55320|55345|55635|55893|56992|58494|64105|80119|120114|127833|129563|151246|162655|387597	CCND1|EEF1D|EPHB2|HMGB2|IGFBP2|CCN1|KIF11|MCM5|MCM7|MTTP|PCNA|PLSCR1|PMAIP1|POU3F1|PTX3|HAT1|CTNNAL1|PRC1|KIF23|IGDCC3|TROAP|TACC3|PDPN|DBF4|KIF2C|TMSB15A|STON1|UBE2C|ITGB3BP|CKAP2|RACGAP1|GMNN|SPDL1|CDCA8|CENPQ|FANCI|MIS18BP1|ZGRF1|DEPDC1|ZNF395|KIF15|JAM2|CENPK|PIF1|FAT3|SYT2|DIS3L2|SGO2|ZNF519|ILDR2	-2.1	0
1	-3.8	M40207	M1	1	0	Cell Type Signatures	7	DESCARTES FETAL INTESTINE ERYTHROBLASTS		-3.8	2	4.1	30238	160	2936	31	1.1	0.19	286|2035|2766|2822|3006|3145|3783|5292|6583|6710|9911|9949|10422|23304|23305|23762|51312|55432|55544|63893|66008|81689|84971|91543|92521|115330|147015|219539|219899|348254|441459	ANK1|EPB41|GMPR|GPLD1|H1-2|HMBS|KCNN4|PIM1|SLC22A4|SPTB|TMCC2|AMMECR1|UBAC1|UBR2|ACSL6|OSBP2|SLC25A37|YOD1|RBM38|UBE2O|TRAK2|ISCA1|ATG4D|RSAD2|SPECC1|GPR146|DHRS13|YPEL4|TBCEL|CCDC144CP|ANKRD18B	-2	0
1	-3.7	M39060	M1	1	0	Cell Type Signatures	7	MANNO MIDBRAIN NEUROTYPES HPROGFPL		-3.7	1.7	3.9	30238	323	2936	52	1.8	0.24	580|595|1644|1936|1946|2048|2146|2200|3148|3485|3491|3832|4171|4176|5366|5453|5806|7033|8727|9055|9353|9493|9543|10024|10460|10592|10643|10926|11004|11013|11037|11065|22995|23421|26011|26586|51053|51313|54908|55143|55215|55320|55635|56992|58494|64116|79698|80119|91860|127833|129563|151246	BARD1|CCND1|DDC|EEF1D|EFNA5|EPHB2|EZH2|FBN1|HMGB2|IGFBP2|CCN1|KIF11|MCM2|MCM7|PMAIP1|POU3F1|PTX3|TFF3|CTNNAL1|PRC1|SLIT2|KIF23|IGDCC3|TROAP|TACC3|SMC2|IGF2BP3|DBF4|KIF2C|TMSB15A|STON1|UBE2C|CEP152|ITGB3BP|TENM4|CKAP2|GMNN|GASK1B|SPDL1|CDCA8|FANCI|MIS18BP1|DEPDC1|KIF15|JAM2|SLC39A8|ZMAT4|PIF1|CALML4|SYT2|DIS3L2|SGO2	-1.9	0
1	-3.6	M39066	M1	1	0	Cell Type Signatures	7	MANNO MIDBRAIN NEUROTYPES HNBML5		-3.6	1.5	3.8	30238	465	2936	69	2.4	0.28	636|1075|1113|1826|1951|2035|2104|2254|3800|3975|4168|4293|5178|7352|7748|8165|8997|9649|9699|9771|9832|9951|10206|10290|10777|11122|23023|23047|23099|23175|23199|23405|25862|26470|27319|27328|55132|55219|55512|55638|56204|56256|56776|57451|59269|59353|79750|79805|80852|81539|83723|84444|84455|84530|91526|92691|114783|114880|134637|140730|221981|222183|259232|283455|286046|338811|347252|440730|10…	BICD1|CTSC|CHGA|DSCAM|CELSR3|EPB41|ESRRG|FGF9|KIF5C|LHX1|MCF2|MAP3K9|PEG3|UCP3|ZNF195|AKAP1|KALRN|RALGPS1|RIMS2|RAPGEF5|JAKMIP2|HS3ST4|TRIM13|SPEG|ARPP21|PTPRT|TMCC1|PDS5B|ZBTB43|LPIN1|GSE1|DICER1|USP49|SEZ6L2|BHLHE22|PCDH11X|LARP1B|MACO1|SMPD3|SYBU|ATOSA|SERTAD4|FMN2|TENM2|HIVEP3|TMEM35A|ZNF385D|VASH2|GRIP2|SLC38A1|TLCD3B|DOT1L|EFCAB7|SRRM4|ANKRD44|TMEM169|LMTK3|OSBPL6|ADAT2|RIMS4|THSD7A|SRRM3|N…	-1.8	0
1	-3.5	M39103	M1	1	0	Cell Type Signatures	7	ZHONG PFC C1 MICROGLIA		-3.5	1.7	3.8	30238	257	2936	43	1.5	0.22	580|2237|2618|3148|3832|4176|5111|6426|8479|8568|9055|9159|9493|9524|9879|10024|10195|10212|10367|10460|11004|11065|11116|23421|23645|26147|26586|28977|51002|51028|51053|55143|55635|55830|57819|84901|84945|122773|151246|152687|165918|258010|286257	BARD1|FEN1|GART|HMGB2|KIF11|MCM7|PCNA|SRSF1|HIRIP3|RRP1|PRC1|PCSK7|KIF23|TECR|DDX46|TROAP|ALG3|DDX39A|MICU1|TACC3|KIF2C|UBE2C|CEP43|ITGB3BP|PPP1R15A|PHF19|CKAP2|MRPL42|TPRKB|VPS36|GMNN|CDCA8|DEPDC1|GLT8D1|LSM2|NFATC2IP|ABHD13|KLHDC1|SGO2|ZNF595|RNF168|SVIP|PAXX	-1.8	0
1	-3.4	M39058	M1	1	0	Cell Type Signatures	7	MANNO MIDBRAIN NEUROTYPES HPROGM		-3.4	1.6	3.7	30238	307	2936	49	1.7	0.24	90|595|649|1644|1946|3148|3485|3491|3667|3832|4171|4174|5066|5806|5937|6103|7033|7276|7351|9055|9353|9543|10024|10460|11013|11037|22995|23213|23421|26523|50937|51313|55143|55166|55215|55329|56992|58494|64116|79698|79960|83478|83690|85004|112849|115908|120114|127833|200132	ACVR1|CCND1|BMP1|DDC|EFNA5|HMGB2|IGFBP2|CCN1|IRS1|KIF11|MCM2|MCM5|PAM|PTX3|RBMS1|RPGR|TFF3|TTR|UCP2|PRC1|SLIT2|IGDCC3|TROAP|TACC3|TMSB15A|STON1|CEP152|SULF1|ITGB3BP|AGO1|CDON|GASK1B|CDCA8|CENPQ|FANCI|MNS1|KIF15|JAM2|SLC39A8|ZMAT4|JADE1|ARHGAP24|CRISPLD1|RERG|L3HYPDH|CTHRC1|FAT3|SYT2|DYNLT5	-1.7	0
1	-3.4	M39061	M1	1	0	Cell Type Signatures	7	MANNO MIDBRAIN NEUROTYPES HPROGFPM		-3.4	1.6	3.7	30238	356	2936	55	1.9	0.25	595|1644|1936|2048|2620|3148|3485|3491|3667|3832|4017|4171|4300|5366|5453|5806|7033|7351|8727|9055|9493|9543|10024|10150|10460|10592|10630|10926|11004|11013|11037|11065|11096|22995|23421|26011|26586|29127|51053|51313|54908|55143|55166|55215|55320|55635|56259|56992|58494|64105|79698|80119|129563|151246|258010	CCND1|DDC|EEF1D|EPHB2|GAS2|HMGB2|IGFBP2|CCN1|IRS1|KIF11|LOXL2|MCM2|MLLT3|PMAIP1|POU3F1|PTX3|TFF3|UCP2|CTNNAL1|PRC1|KIF23|IGDCC3|TROAP|MBNL2|TACC3|SMC2|PDPN|DBF4|KIF2C|TMSB15A|STON1|UBE2C|ADAMTS5|CEP152|ITGB3BP|TENM4|CKAP2|RACGAP1|GMNN|GASK1B|SPDL1|CDCA8|CENPQ|FANCI|MIS18BP1|DEPDC1|CTNNBL1|KIF15|JAM2|CENPK|ZMAT4|PIF1|DIS3L2|SGO2|SVIP	-1.7	0
1	-3.3	M39224	M1	1	0	Cell Type Signatures	7	LAKE ADULT KIDNEY C5 PROXIMAL TUBULE EPITHELIAL CELLS STRESS INFLAM		-3.3	1.5	3.6	30238	417	2936	62	2.1	0.27	18|118|286|775|1106|1523|1958|2289|3084|3643|3801|4324|4782|4784|4792|5745|6095|6599|7704|9175|9267|9295|9482|9487|9584|9667|9699|9727|9757|10083|10180|11176|23051|23072|23245|23293|23522|25957|26011|26051|27327|50937|54986|55112|55244|55665|55691|57451|57476|57728|60674|79058|79783|80036|83937|91750|92558|116255|148979|220441|222255|389432	ABAT|ADD1|ANK1|CACNA1C|CHD2|CUX1|EGR1|FKBP5|NRG1|INSR|KIFC3|MMP15|NFIC|NFIX|NFKBIA|PTH1R|RORA|SMARCC1|ZBTB16|MAP3K13|CYTH1|SRSF11|STX8|PIGL|RBM39|SAFB2|RIMS2|RAB11FIP3|KMT2B|USH1C|RBM6|BAZ2A|ZHX3|HECW1|ASTN2|SMG6|KAT6B|PNISR|TENM4|PPP1R16B|TNRC6A|CDON|ULK4|DYNC2I1|SLC47A1|URGCP|FRMD4A|TENM2|GRAMD1B|WDR19|GAS5|ASPSCR1|SUGCT|TRPM3|RASSF4|LIN52|BICDL1|MOGAT1|GLIS1|RNF152|ATXN7L1|SAMD5	-1.6	0
1	-3.2	M41709	M1	1	0	Cell Type Signatures	7	FAN OVARY CL7 ANGEIOGENIC ENDOTHELIAL CELL		-3.2	1.7	3.6	30238	251	2936	41	1.4	0.22	302|857|1654|1843|1958|2022|3105|3106|3115|3127|3429|3953|4258|4599|4616|4717|4820|5547|5696|6234|7095|9452|9592|10268|10627|10964|23645|26512|51705|55082|55904|57018|79742|80205|84973|90952|116441|373156|401152|415116|100505495	ANXA2|CAV1|DDX3X|DUSP1|EGR1|ENG|HLA-A|HLA-B|HLA-DPB1|HLA-DRB5|IFI27|LEPR|MGST2|MX1|GADD45B|NDUFC1|NKTR|PRCP|PSMB8|RPS28|SEC62|ITM2A|IER2|RAMP3|MYL12A|IFI44L|PPP1R15A|INTS6|EMCN|ARGLU1|KMT2E|CCNL1|DIPK2B|CHD9|SNHG7|ESAM|TM4SF18|GSTK1|ARLN|PIM3|PCAT19	-1.5	0
1	-3.2	M40238	M1	1	0	Cell Type Signatures	7	DESCARTES FETAL LUNG CSH1 CSH2 POSITIVE CELLS		-3.2	1.7	3.6	30238	212	2936	36	1.2	0.2	48|2553|3291|5025|5178|5463|6832|7019|7052|7378|8482|10795|22837|22995|23759|26505|51330|54437|55194|55760|55778|56981|57680|57732|79175|84449|84501|84759|84914|85365|91801|113419|116535|121642|219899|440288	ACO1|GABPB1|HSD11B2|P2RX4|PEG3|POU6F1|SUPV3L1|TFAM|TGM2|UPP1|SEMA7A|ZNF268|COBLL1|CEP152|PPIL2|CNNM3|TNFRSF12A|SEMA5B|EVA1B|DHX32|ZNF839|PRDM11|CHD8|ZFYVE28|ZNF343|ZNF333|SPIRE2|PCGF1|ZNF587|ALG2|ALKBH8|TEX261|MRGPRF|ALKBH2|TBCEL|UBL7-DT	-1.5	0
1	-3.2	M39241	M1	1	0	Cell Type Signatures	7	LAKE ADULT KIDNEY C22 ENDOTHELIAL CELLS GLOMERULAR CAPILLARIES		-3.2	2	3.7	30238	137	2936	26	0.89	0.17	775|1879|2289|4205|4820|5327|5937|6397|7402|7704|8611|8997|23143|23294|23331|23389|23499|27303|51705|55082|55534|56243|59269|79834|93664|221037	CACNA1C|EBF1|FKBP5|MEF2A|NKTR|PLAT|RBMS1|SEC14L1|UTRN|ZBTB16|PLPP1|KALRN|LRCH1|ANKS1A|TTC28|MED13L|MACF1|RBMS3|EMCN|ARGLU1|MAML3|KIAA1217|HIVEP3|PEAK1|CADPS2|JMJD1C	-1.5	0
1	-3.1	M40166	M1	1	0	Cell Type Signatures	7	DESCARTES FETAL CEREBRUM MEGAKARYOCYTES		-3.1	1.5	3.4	30238	424	2936	62	2.1	0.27	2766|3006|3748|4149|5292|5740|6344|6832|6890|7125|7292|7728|8045|8527|8563|8568|8727|8969|9524|9751|9937|10637|10866|11118|25816|26145|27040|29090|29094|51547|54989|55529|55544|55602|55686|55698|55974|57336|79993|80230|80817|83541|83650|84264|84812|84814|84971|91624|130916|146705|147948|163882|167691|196264|196527|221785|221908|284086|326624|387496|387680|643669	GMPR|H1-2|KCNC3|MAX|PIM1|PTGIS|SCTR|SUPV3L1|TAP1|TNNC2|TNFSF4|ZNF175|RASSF7|DGKD|THOC5|RRP1|CTNNAL1|H2AC11|TECR|SNPH|DCLRE1A|LEFTY1|HCP5|BTN3A2|TNFAIP8|IRF2BP1|LAT|TIMM21|LGALSL|SIRT7|ZNF770|PIP4P2|RBM38|CDKN2AIP|MREG|RADIL|SLC50A1|ZNF287|ELOVL7|RUFY1|CEP44|FAM110A|SLC35G5|HAGHL|PLCD4|PLPP7|ATG4D|NEXN|MTERF4|TEPSIN|ZNF582|CNST|LCA5|MPZL3|ANO6|ZSCAN25|PPP1R35|NEK8|RAB37|RASL11A|WASHC2A|CCER2	-1.5	0
1	-3.1	M40253	M1	1	0	Cell Type Signatures	7	DESCARTES FETAL MUSCLE ERYTHROBLASTS		-3.1	2	3.6	30238	131	2936	25	0.85	0.17	286|3145|7745|8501|9911|10024|23305|51312|51522|55143|55166|55260|55544|55663|66008|79102|79836|84809|84971|92745|94039|147015|388165|441150|493856	ANK1|HMBS|ZKSCAN8|SLC43A1|TMCC2|TROAP|ACSL6|SLC25A37|TMEM14C|CDCA8|CENPQ|TMEM143|RBM38|ZNF446|TRAK2|RNF26|LONRF3|CROCCP2|ATG4D|SLC38A5|ZNF101|DHRS13|UBE2Q2P1|PEX39|CISD2	-1.5	0
1	-3.1	M39230	M1	1	0	Cell Type Signatures	7	LAKE ADULT KIDNEY C11 THIN ASCENDING LIMB		-3.1	1.8	3.5	30238	169	2936	30	1	0.19	1936|1946|1998|2120|2122|4299|5937|7204|9194|9699|9722|10464|10499|10806|23389|25836|26011|54532|54806|54832|55757|55799|57186|57579|79750|83478|84251|93627|115548|378805	EEF1D|EFNA5|ELF2|ETV6|MECOM|AFF1|RBMS1|TRIO|SLC16A7|RIMS2|NOS1AP|PIBF1|NCOA2|SDCCAG8|MED13L|NIPBL|TENM4|USP53|AHI1|VPS13C|UGGT2|CACNA2D3|RALGAPA2|FAM135A|ZNF385D|ARHGAP24|SGIP1|TBCK|FCHO2|LINC-PINT	-1.4	0
1	-3	M39139	M1	1	0	Cell Type Signatures	7	GAO ESOPHAGUS 25W C4 FGFR1HIGH EPITHELIAL CELLS		-3	1.7	3.5	30238	208	2936	35	1.2	0.2	649|1513|2200|2294|2674|5118|6777|7204|8835|10024|10536|23140|25862|25900|26011|27343|50651|51661|53616|54885|55809|57519|58494|64745|64794|80317|84253|84914|92949|93624|199731|252995|285958|286527|374928	BMP1|CTSK|FBN1|FOXF1|GFRA1|PCOLCE|STAT5B|TRIO|SOCS2|TROAP|P3H3|ZZEF1|USP49|IFFO1|TENM4|POLL|SLC45A1|FKBP7|ADAM22|TBC1D8B|TRERF1|STARD9|JAM2|METTL17|DDX31|ZKSCAN3|GARNL3|ZNF587|ADAMTSL1|TADA2B|CADM4|FNDC5|SNHG15|TMSB15B|ZNF773	-1.4	0
1	-3	M39246	M1	1	0	Cell Type Signatures	7	LAKE ADULT KIDNEY C27 VASCULAR SMOOTH MUSCLE CELLS AND PERICYTES		-3	1.9	3.5	30238	155	2936	28	0.95	0.18	81|775|868|1843|1879|1958|3164|5074|6093|6546|6876|7402|8611|8997|23143|23331|23389|25820|27303|55534|57194|57488|57492|79875|84159|85004|160851|253827	ACTN4|CACNA1C|CBLB|DUSP1|EBF1|EGR1|NR4A1|PAWR|ROCK1|SLC8A1|TAGLN|UTRN|PLPP1|KALRN|LRCH1|TTC28|MED13L|ARIH1|RBMS3|MAML3|ATP10A|ESYT2|ARID1B|THSD4|ARID5B|RERG|DGKH|MSRB3	-1.4	0
1	-3	M39321	M1	1	0	Cell Type Signatures	7	CUI DEVELOPING HEART VASCULAR ENDOTHELIAL CELL		-3	1.8	3.5	30238	193	2936	33	1.1	0.19	1289|1513|1842|1946|2122|2621|3075|3429|3485|3590|3783|4616|4784|4792|5187|6948|7544|9592|10268|10544|10602|23213|23645|26470|29952|51293|51313|51599|54751|55118|79661|79812|284454	COL5A1|CTSK|ECM2|EFNA5|MECOM|GAS6|CFH|IFI27|IGFBP2|IL11RA|KCNN4|GADD45B|NFIX|NFKBIA|PER1|TCN2|ZFY|IER2|RAMP3|PROCR|CDC42EP3|SULF1|PPP1R15A|SEZ6L2|DPP7|CD320|GASK1B|LSR|FBLIM1|CRTAC1|NEIL1|MMRN2|MIR23AHG	-1.4	0
1	-3	M39234	M1	1	0	Cell Type Signatures	7	LAKE ADULT KIDNEY C15 CONNECTING TUBULE		-3	1.8	3.5	30238	171	2936	30	1	0.19	771|1672|1946|2104|2122|2258|3291|4205|4286|4300|4306|6095|6546|9194|9353|10243|10451|22837|23389|26040|54212|54806|55599|79659|80036|84159|93664|253959|283417|401145	CA12|DEFB1|EFNA5|ESRRG|MECOM|FGF13|HSD11B2|MEF2A|MITF|MLLT3|NR3C2|RORA|SLC8A1|SLC16A7|SLIT2|GPHN|VAV3|COBLL1|MED13L|SETBP1|SNTG1|AHI1|RNPC3|DYNC2H1|TRPM3|ARID5B|CADPS2|RALGAPA1|DPY19L2|CCSER1	-1.4	0
1	-2.9	M40073	M1	1	0	Cell Type Signatures	7	DESCARTES MAIN FETAL ERYTHROBLASTS		-2.9	1.7	3.4	30238	242	2936	39	1.3	0.21	286|2766|3145|4140|5279|5606|6483|6710|7095|7150|8027|9055|9493|9562|9911|9949|10024|10171|10347|10422|10926|23305|26005|26268|51312|51319|55219|55544|66008|84809|91543|92521|115201|115548|147015|219539|219899|441459|493856	ANK1|GMPR|HMBS|MARK3|PIGC|MAP2K3|ST3GAL2|SPTB|SEC62|TOP1|STAM|PRC1|KIF23|MINPP1|TMCC2|AMMECR1|TROAP|RCL1|ABCA7|UBAC1|DBF4|ACSL6|C2CD3|FBXO9|SLC25A37|RSRC1|MACO1|RBM38|TRAK2|CROCCP2|RSAD2|SPECC1|ATG4A|FCHO2|DHRS13|YPEL4|TBCEL|ANKRD18B|CISD2	-1.3	0
1	-2.9	M39078	M1	1	0	Cell Type Signatures	7	ZHONG PFC MAJOR TYPES NPCS		-2.9	1.9	3.5	30238	142	2936	26	0.89	0.17	1192|2237|3148|3832|4171|4174|4176|5111|6240|7351|8520|9055|9493|10460|10592|11004|11065|23421|26586|50937|51053|54875|55320|56992|64105|151246	CLIC1|FEN1|HMGB2|KIF11|MCM2|MCM5|MCM7|PCNA|RRM1|UCP2|HAT1|PRC1|KIF23|TACC3|SMC2|KIF2C|UBE2C|ITGB3BP|CKAP2|CDON|GMNN|CNTLN|MIS18BP1|KIF15|CENPK|SGO2	-1.3	0
1	-2.9	M39248	M1	1	0	Cell Type Signatures	7	LAKE ADULT KIDNEY C29 UNKNOWN NOVEL PT CFH POS SUBPOPULATION S2		-2.9	2.2	3.5	30238	86	2936	18	0.61	0.14	636|3075|5074|5332|6095|7402|7704|10243|23331|23359|23499|27303|55082|55534|55691|55777|83992|85004	BICD1|CFH|PAWR|PLCB4|RORA|UTRN|ZBTB16|GPHN|TTC28|ENTREP2|MACF1|RBMS3|ARGLU1|MAML3|FRMD4A|MBD5|CTTNBP2|RERG	-1.3	0
1	-2.8	M40312	M1	1	0	Cell Type Signatures	7	DESCARTES FETAL THYMUS THYMIC EPITHELIAL CELLS		-2.8	1.6	3.3	30238	245	2936	39	1.3	0.21	48|785|1005|1310|2070|2104|2567|2822|5916|7089|8541|8911|9543|10207|10243|11122|22824|23062|23178|23245|23255|23263|27303|27330|29126|51059|54757|56673|57125|63970|65268|79990|80036|84952|90161|140825|202333|440073|100506190	ACO1|CACNB4|CDH7|COL19A1|EYA4|ESRRG|GABRG3|GPLD1|RARG|TLE2|PPFIA3|CACNA1I|IGDCC3|PATJ|GPHN|PTPRT|HSPA4L|GGA2|PASK|ASTN2|MTCL1|MCF2L|RBMS3|RPS6KA6|CD274|FAM135B|FAM20A|C11orf16|PLXDC1|TP53AIP1|WNK2|PLEKHH3|TRPM3|CGNL1|HS6ST2|NEURL2|CMYA5|IQSEC3|LINC00963	-1.3	0
1	-2.7	M39240	M1	1	0	Cell Type Signatures	7	LAKE ADULT KIDNEY C21 COLLECTING DUCT INTERCALATED CELLS TYPE B		-2.7	2	3.3	30238	103	2936	20	0.68	0.15	771|1286|2104|4205|4286|4306|6095|9882|10243|10499|10659|10806|57186|79960|83697|84952|92949|113263|148641|220441	CA12|COL4A4|ESRRG|MEF2A|MITF|NR3C2|RORA|TBC1D4|GPHN|NCOA2|CELF2|SDCCAG8|RALGAPA2|JADE1|SLC4A9|CGNL1|ADAMTSL1|GLCCI1|SLC35F3|RNF152	-1.2	0
1	-2.7	M41694	M1	1	0	Cell Type Signatures	7	TRAVAGLINI LUNG PLASMACYTOID DENDRITIC CELL		-2.7	1.9	3.3	30238	111	2936	21	0.72	0.16	860|1601|1847|2621|2908|3662|5208|5802|6689|9425|11138|22837|23225|23231|55512|56937|57623|79805|148641|192683|333926	RUNX2|DAB2|DUSP5|GAS6|NR3C1|IRF4|PFKFB2|PTPRS|SPIB|CDYL|TBC1D8|COBLL1|NUP210|SEL1L3|SMPD3|PMEPA1|ZFAT|VASH2|SLC35F3|SCAMP5|PPM1J	-1.1	0
1	-2.6	M40249	M1	1	0	Cell Type Signatures	7	DESCARTES FETAL LUNG VISCERAL NEURONS		-2.6	1.7	3.1	30238	212	2936	34	1.2	0.2	491|1381|1826|2258|3745|3798|5455|6096|9758|10777|23072|23245|26220|27319|51286|51305|53942|54212|54329|55117|56103|83698|83723|84258|129684|134829|140730|150568|157627|161436|199731|204962|440730|100506421	ATP2B2|CRABP1|DSCAM|FGF13|KCNB1|KIF5A|POU3F3|RORB|FRMPD4|ARPP21|HECW1|ASTN2|DGCR5|BHLHE22|CEND1|KCNK9|CNTN5|SNTG1|GPR85|SLC6A15|PCDHGB2|CALN1|TLCD3B|SYT3|CNTNAP5|CLVS2|RIMS4|LINC01102|MIR124-1HG|EML5|CADM4|SLC44A5|TRIM67|PANTR1	-1.1	0
1	-2.5	M39096	M1	1	0	Cell Type Signatures	7	ZHONG PFC C1 OPC		-2.5	1.6	3.1	30238	238	2936	37	1.3	0.21	580|1060|2177|3148|3832|5111|9055|9493|9650|9662|9786|10024|10460|10592|11004|11065|22995|23421|26147|26586|29127|51053|54875|54908|55143|55320|55329|55635|55755|56992|64105|79102|80119|80346|122769|132320|151246	BARD1|CENPC|FANCD2|HMGB2|KIF11|PCNA|PRC1|KIF23|MTFR1|CEP135|KIAA0586|TROAP|TACC3|SMC2|KIF2C|UBE2C|CEP152|ITGB3BP|PHF19|CKAP2|RACGAP1|GMNN|CNTLN|SPDL1|CDCA8|MIS18BP1|MNS1|DEPDC1|CDK5RAP2|KIF15|CENPK|RNF26|PIF1|REEP4|LRR1|SCLT1|SGO2	-1.1	0
1	-2.5	M39165	M1	1	0	Cell Type Signatures	7	GAO LARGE INTESTINE ADULT CH MKI67HIGH CELLS		-2.5	1.9	3.1	30238	107	2936	20	0.68	0.15	1763|2177|2237|3832|9493|10024|10460|11004|55143|55329|55635|56906|56992|64714|65062|79075|80119|80178|284348|440288	DNA2|FANCD2|FEN1|KIF11|KIF23|TROAP|TACC3|KIF2C|CDCA8|MNS1|DEPDC1|THAP10|KIF15|PDIA2|TMEM237|DSCC1|PIF1|TEDC2|LYPD5|UBL7-DT	-1	0
1	-2.5	M40297	M1	1	0	Cell Type Signatures	7	DESCARTES FETAL STOMACH ERYTHROBLASTS		-2.5	2	3.1	30238	100	2936	19	0.65	0.15	286|3006|3145|5606|6710|9562|9911|10347|23305|23762|51312|55432|55544|56992|63893|66008|84809|92521|92745	ANK1|H1-2|HMBS|MAP2K3|SPTB|MINPP1|TMCC2|ABCA7|ACSL6|OSBP2|SLC25A37|YOD1|RBM38|KIF15|UBE2O|TRAK2|CROCCP2|SPECC1|SLC38A5	-1	0
1	-2.4	M39156	M1	1	0	Cell Type Signatures	7	GAO LARGE INTESTINE 24W C6 SECRETORY PROGENITOR		-2.4	3.3	3.5	30238	22	2936	7	0.24	0.09	2122|8565|22909|83714|83746|339448|100287171	MECOM|YARS1|FAN1|NRIP2|L3MBTL2|C1orf174|WASHC1	-0.97	0
1	-2.4	M39117	M1	1	0	Cell Type Signatures	7	AIZARANI LIVER C13 LSECS 2		-2.4	1.5	2.9	30238	283	2936	42	1.4	0.22	133|929|1601|1847|2022|2078|2324|3429|3643|3791|4299|5199|5547|6103|6397|6525|6948|7052|7837|8975|9064|9749|9771|9882|10268|10608|10964|23294|51564|51705|55000|55108|55353|55667|79572|79812|84734|90952|116441|348013|415116|100505495	ADM|CD14|DAB2|DUSP5|ENG|ERG|FLT4|IFI27|INSR|KDR|AFF1|CFP|PRCP|RPGR|SEC14L1|SMTN|TCN2|TGM2|PXDN|USP13|MAP3K6|PHACTR2|RAPGEF5|TBC1D4|RAMP3|MXD4|IFI44L|ANKS1A|HDAC7|EMCN|TUG1|BSDC1|LAPTM4B|DENND4C|ATP13A3|MMRN2|FAM167B|ESAM|TM4SF18|TMEM255B|PIM3|PCAT19	-0.97	0
1	-2.4	M39041	M1	1	0	Cell Type Signatures	7	FAN EMBRYONIC CTX MICROGLIA 1		-2.4	1.7	3	30238	155	2936	26	0.89	0.17	580|1060|2146|2177|2717|3007|3148|3832|5111|9055|9493|10024|10212|10460|10592|11004|11064|11065|22995|23421|26147|26586|55143|55635|56992|151246	BARD1|CENPC|EZH2|FANCD2|GLA|H1-3|HMGB2|KIF11|PCNA|PRC1|KIF23|TROAP|DDX39A|TACC3|SMC2|KIF2C|CNTRL|UBE2C|CEP152|ITGB3BP|PHF19|CKAP2|CDCA8|DEPDC1|KIF15|SGO2	-0.95	0
1	-2.4	M40149	M1	1	0	Cell Type Signatures	7	DESCARTES FETAL ADRENAL SYMPATHOBLASTS		-2.4	1.8	3	30238	117	2936	21	0.72	0.16	1113|1620|5179|5979|23237|23551|25769|27165|51059|51305|51334|84435|129684|148641|151258|282973|283455|388662|401145|442523|100506421	CHGA|BRINP1|PENK|RET|ARC|RASD2|SLC24A2|GLS2|FAM135B|KCNK9|PRR16|ADGRA1|CNTNAP5|SLC35F3|SLC38A11|JAKMIP3|KSR2|SLC6A17|CCSER1|DPY19L2P4|PANTR1	-0.94	0
1	-2.4	M40007	M1	1	0	Cell Type Signatures	7	BUSSLINGER GASTRIC PREZYMOGENIC CELLS		-2.4	2.2	3.1	30238	60	2936	13	0.44	0.12	468|1958|2122|4616|5332|7095|9592|10142|55893|64132|64332|64714|79875	ATF4|EGR1|MECOM|GADD45B|PLCB4|SEC62|IER2|AKAP9|ZNF395|XYLT2|NFKBIZ|PDIA2|THSD4	-0.92	0
1	-2.3	M41699	M1	1	0	Cell Type Signatures	7	TRAVAGLINI LUNG CLASSICAL MONOCYTE CELL		-2.3	1.5	2.8	30238	270	2936	40	1.4	0.21	571|929|1523|1912|3084|3274|3570|3643|4005|4205|4214|5187|5199|5339|6207|6546|6817|8932|9960|9990|10903|23405|23765|25946|26986|29992|51177|51313|54790|55320|79180|79587|79887|84034|114548|120892|122953|128346|221037|647135	BACH1|CD14|CUX1|PHC2|NRG1|HRH2|IL6R|INSR|LMO2|MEF2A|MAP3K1|PER1|CFP|PLEC|RPS13|SLC8A1|SULT1A1|MBD2|USP3|SLC12A6|MTMR11|DICER1|IL17RA|ZNF385A|PABPC1|PILRA|PLEKHO1|GASK1B|TET2|MIS18BP1|EFHD2|CARS2|PLBD1|EMILIN2|NLRP3|LRRK2|JDP2|C1orf162|JMJD1C|SRGAP2B	-0.91	0
1	-2.3	M39047	M1	1	0	Cell Type Signatures	7	FAN EMBRYONIC CTX BRAIN NAIVE LIKE T CELL		-2.3	1.7	2.9	30238	158	2936	26	0.89	0.17	1936|2323|3105|3106|3134|3575|4609|5583|5696|5790|10627|11118|11329|23157|23175|23484|23521|25816|26136|27040|54674|92106|113791|123036|130916|373156	EEF1D|FLT3LG|HLA-A|HLA-B|HLA-F|IL7R|MYC|PRKCH|PSMB8|PTPRCAP|MYL12A|BTN3A2|STK38|SEPTIN6|LPIN1|LEPROTL1|RPL13A|TNFAIP8|TES|LAT|LRRN3|OXNAD1|PIK3IP1|TC2N|MTERF4|GSTK1	-0.87	0
1	-2.2	M39130	M1	1	0	Cell Type Signatures	7	AIZARANI LIVER C31 KUPFFER CELLS 5		-2.2	1.8	2.9	30238	120	2936	21	0.72	0.16	3570|4485|4616|4820|5329|5966|5997|6093|6452|6774|9563|23133|27327|51312|55160|55824|83642|84294|255027|389432|400931	IL6R|MST1|GADD45B|NKTR|PLAUR|REL|RGS2|ROCK1|SH3BP2|STAT3|H6PD|PHF8|TNRC6A|SLC25A37|ARHGEF10L|PAG1|SELENOO|UTP23|MPV17L|SAMD5|MIRLET7BHG	-0.85	0
1	-2.2	M39239	M1	1	0	Cell Type Signatures	7	LAKE ADULT KIDNEY C20 COLLECTING DUCT INTERCALATED CELLS TYPE A CORTEX		-2.2	1.7	2.8	30238	152	2936	25	0.85	0.17	473|771|2104|4306|4548|9353|9882|10142|10243|10499|22837|23461|25957|26040|56243|84803|84952|92949|113263|220441|221981|253959|378805|389432|104472715	RERE|CA12|ESRRG|NR3C2|MTR|SLIT2|TBC1D4|AKAP9|GPHN|NCOA2|COBLL1|ABCA5|PNISR|SETBP1|KIAA1217|GPAT3|CGNL1|ADAMTSL1|GLCCI1|RNF152|THSD7A|RALGAPA1|LINC-PINT|SAMD5|SNHG14	-0.82	0
1	-2.2	M39170	M1	1	0	Cell Type Signatures	7	MURARO PANCREAS DELTA CELL		-2.2	1.5	2.7	30238	250	2936	37	1.3	0.21	816|1908|1958|3310|3423|3953|4005|5066|5121|5178|5218|5453|5997|7089|7351|7903|9498|9592|10057|10150|22876|23175|26040|54551|54806|57451|79083|79365|79659|79884|81539|95681|145581|221981|222256|388662|389432	CAMK2B|EDN3|EGR1|HSPA6|IDS|LEPR|LMO2|PAM|PCP4|PEG3|CDK14|POU3F1|RGS2|TLE2|UCP2|ST8SIA4|SLC4A8|IER2|ABCC5|MBNL2|INPP5F|LPIN1|SETBP1|MAGEL2|AHI1|TENM2|MLPH|BHLHE41|DYNC2H1|MAP9|SLC38A1|CEP41|LRFN5|THSD7A|CDHR3|SLC6A17|SAMD5	-0.81	0
1	-2.2	M39159	M1	1	0	Cell Type Signatures	7	GAO LARGE INTESTINE 24W C10 ENTEROCYTE		-2.2	2.2	3	30238	56	2936	12	0.41	0.12	766|1943|2981|5918|6689|8694|9422|23101|55599|64761|158056|200958	CA7|EFNA2|GUCA2B|RARRES1|SPIB|DGAT1|ZNF264|MCF2L2|RNPC3|PARP12|MAMDC4|MUC20	-0.8	0
1	-2.2	M40215	M1	1	0	Cell Type Signatures	7	DESCARTES FETAL INTESTINE VASCULAR ENDOTHELIAL CELLS		-2.2	2.4	3	30238	43	2936	10	0.34	0.11	2828|8174|51293|51313|51332|51705|79812|84734|90952|116441	GPR4|MADCAM1|CD320|GASK1B|SPTBN5|EMCN|MMRN2|FAM167B|ESAM|TM4SF18	-0.78	0
1	-2.1	M41662	M1	1	0	Cell Type Signatures	7	TRAVAGLINI LUNG ARTERY CELL		-2.1	1.7	2.7	30238	131	2936	22	0.75	0.16	1075|2122|3486|3590|5613|5740|6387|7422|8727|8751|8817|10544|10602|10964|23213|23731|54751|55082|58494|79572|79812|221981	CTSC|MECOM|IGFBP3|IL11RA|PRKX|PTGIS|CXCL12|VEGFA|CTNNAL1|ADAM15|FGF18|PROCR|CDC42EP3|IFI44L|SULF1|TMEM245|FBLIM1|ARGLU1|JAM2|ATP13A3|MMRN2|THSD7A	-0.76	0
1	-2	M39254	M1	1	0	Cell Type Signatures	7	MENON FETAL KIDNEY 4 PODOCYTES		-2	1.5	2.6	30238	206	2936	31	1.1	0.19	81|302|1153|1286|3688|3895|4297|5745|5937|5981|6387|7095|7327|7422|9806|10402|22925|23213|51466|55112|55904|65979|80760|84952|92140|151613|202333|221981|255743|401152|100505881	ACTN4|ANXA2|CIRBP|COL4A4|ITGB1|KTN1|KMT2A|PTH1R|RBMS1|RFC1|CXCL12|SEC62|UBE2G2|VEGFA|SPOCK2|ST3GAL6|PLA2R1|SULF1|EVL|DYNC2I1|KMT2E|PHACTR4|ITIH5|CGNL1|MTDH|TTC14|CMYA5|THSD7A|NPNT|ARLN|MAGI2-AS3	-0.7	0
1	-2	M40106	M1	1	0	Cell Type Signatures	7	DESCARTES MAIN FETAL ENDOCARDIAL CELLS		-2	1.9	2.7	30238	80	2936	15	0.51	0.13	2022|3953|4092|4664|5547|8323|9957|10544|51705|79812|84952|115908|121227|641700|653121	ENG|LEPR|SMAD7|NAB1|PRCP|FZD6|HS3ST1|PROCR|EMCN|MMRN2|CGNL1|CTHRC1|LRIG3|ECSCR|ZBTB8A	-0.7	0
