# Supplementary material for: Transcriptional signatures of the cortical morphometric similarity network gradient in left temporal lobe epilepsy with different seizure symptoms
Source: Front Neurosci. 2026 Jun 3;20:1833695. doi: 10.3389/fnins.2026.1833695 (PMC13273452; doi:10.3389/fnins.2026.1833695)
Supplement: Supplementary file 1 [file Data_Sheet_1.zip › Supplementary materials/GO_DisGeNET.csv]

_MEMBER_MyList	_LogP_MyList	GO	_PATTERN_	_RANK_	GiniIndex	Category	CategoryID	Description	PARENT_GO	LogP	Enrichment	Z-score	#TotalGeneInLibrary	#GeneInGO	#GeneInHitList	#GeneInGOAndHitList	%InGO	STDV %InGO	GeneID	Hits	Log(q-value)	EvidenceCutoff
1	-12	C0038379	M1	1	0	DisGeNET	35	Strabismus		-12	1.9	8	30238	716	2936	132	4.5	0.38	22|421|473|492|773|816|1302|1643|1968|2072|2074|2078|2146|2176|2177|2178|2186|2189|2200|2218|2710|2784|3008|3736|4157|4204|4286|4297|4591|4703|4705|4719|4784|5189|5190|5456|5528|5813|5979|6597|6601|6833|6843|6899|7204|7461|7469|7704|7862|8085|8504|8621|9150|9230|9254|9321|9361|9487|9632|9723|9758|9786|9949|9968|9990|10128|10195|10464|10585|10717|10815|10978|11043|23111|23126|23261|23384|23389|234…	ABCB7|ARVCF|RERE|ATP2B3|CACNA1A|CAMK2B|COL11A2|DDB2|EIF2S3|ERCC4|ERCC6|ERG|EZH2|FANCC|FANCD2|FANCE|BPTF|FANCG|FBN1|FKTN|GK|GNB3|H1-4|KCNA1|MC1R|MECP2|MITF|KMT2A|TRIM37|NEB|NDUFA10|NDUFS1|NFIX|PEX1|PEX6|POU3F4|PPP2R5D|PURA|RET|SMARCA4|SMARCC2|ABCC8|VAMP1|TBX1|TRIO|CLIP2|NELFA|ZBTB16|BRPF1|KMT2D|PEX3|CDK13|CTDP1|RAB11B|CACNA2D2|TRIP11|LONP1|PIGL|SEC24C|SEMA3E|FRMPD4|KIAA0586|AMMECR1|MED12|SLC12A6|L…	-8.8	0
1	-12	C0232466	M1	1	0	DisGeNET	35	Feeding difficulties		-12	2.1	8.2	30238	473	2936	98	3.3	0.33	286|473|771|773|816|1024|1294|1305|1908|2058|2186|2200|3624|3704|3745|3798|3909|3975|4285|4297|4306|4703|4719|5189|5332|5813|5979|6234|6314|6597|6833|6843|7343|7707|7862|8085|8295|8504|8621|8869|8884|9230|9325|9373|9723|9757|9786|9968|10166|10243|10274|10324|10585|10815|11019|11232|22866|23036|23126|23334|23522|23545|25839|26123|26235|29954|51053|51091|51112|51132|54551|54806|55163|55209|55904|55…	ANK1|RERE|CA12|CACNA1A|CAMK2B|CDK8|COL7A1|COL13A1|EDN3|EPRS1|BPTF|FBN1|INHBA|ITPA|KCNB1|KIF5A|LAMA3|LHX1|MIPEP|KMT2A|NR3C2|NEB|NDUFS1|PEX1|PLCB4|PURA|RET|RPS28|ATXN7|SMARCA4|ABCC8|VAMP1|UBTF|ZNF148|BRPF1|KMT2D|TRRAP|PEX3|CDK13|ST3GAL5|SLC5A6|RAB11B|TRIP4|PLAA|SEMA3E|KMT2B|KIAA0586|MED12|SLC25A15|GPHN|STAG1|KLHL41|POMT1|CPLX1|LIAS|POLG2|CNKSR2|ZNF292|POGZ|SZT2|KAT6B|ATP6V0A2|COG4|TCTN3|FBXL4|POMT2…	-8.8	0
1	-12	C0221354	M1	1	0	DisGeNET	35	Frontal bossing		-12	2.4	8.3	30238	321	2936	75	2.6	0.29	176|473|860|1105|1513|1896|2035|2072|2176|2177|2178|2189|2200|2271|2710|4041|4286|4297|4337|4591|4784|4792|4882|5290|5495|6323|6519|6710|6774|6905|7469|7703|7707|9049|9321|9487|9702|9742|9759|9786|9968|10013|10312|23363|23384|23389|23405|23545|23592|25839|26040|26123|26229|51053|51082|51259|54496|54551|55112|55215|55599|55777|57492|57728|65250|79659|79728|83932|89953|112752|113246|114548|139285|1…	ACAN|RERE|RUNX2|CHD1|CTSK|EDA|EPB41|ERCC4|FANCC|FANCD2|FANCE|FANCG|FBN1|FH|GK|LRP5|MITF|KMT2A|MOCS1|TRIM37|NFIX|NFKBIA|NPR2|PIK3CA|PPM1B|SCN1A|SLC3A1|SPTB|STAT3|TBCE|NELFA|PCGF2|ZNF148|AIP|TRIP11|PIGL|CEP57|IFT140|HDAC4|KIAA0586|MED12|HDAC6|TCIRG1|OBSL1|SPECC1L|MED13L|DICER1|ATP6V0A2|LEMD3|COG4|SETBP1|TCTN3|B3GAT3|GMNN|POLR1D|TMEM216|PRMT7|MAGEL2|DYNC2I1|FANCI|RNPC3|MBD5|ARID1B|WDR19|CPLANE1|DYNC…	-8.8	0
1	-12	C0239234	M1	1	0	DisGeNET	35	Low set ears		-12	2.1	7.8	30238	489	2936	98	3.3	0.33	421|818|1302|1305|1654|1908|1909|2072|2200|2218|2710|2972|3643|3658|4174|4204|4297|4703|4784|4882|5116|5332|5745|5979|6323|6603|6843|6899|6905|7473|7703|8295|8504|8621|9373|9632|9702|9786|9968|9990|10013|10324|10464|10585|23019|23111|23126|23261|23384|23389|23522|23545|25836|26005|26040|26123|26229|28960|28981|29954|51053|51259|51574|54551|54806|55209|55644|55691|55777|55835|55975|56006|56992|574…	ARVCF|CAMK2G|COL11A2|COL13A1|DDX3X|EDN3|EDNRA|ERCC4|FBN1|FKTN|GK|BRF1|INSR|IREB2|MCM5|MECP2|KMT2A|NEB|NFIX|NPR2|PCNT|PLCB4|PTH1R|RET|SCN1A|SMARCD2|VAMP1|TBX1|TBCE|WNT3|PCGF2|TRRAP|PEX3|CDK13|PLAA|SEC24C|CEP57|KIAA0586|MED12|SLC12A6|HDAC6|KLHL41|PIBF1|POMT1|CNOT1|SPART|POGZ|CAMTA1|SPECC1L|MED13L|KAT6B|ATP6V0A2|NIPBL|C2CD3|SETBP1|TCTN3|B3GAT3|DCPS|IFT81|POMT2|GMNN|TMEM216|LARP7|MAGEL2|AHI1|SETD5|OS…	-8.1	0
1	-11	C0200635	M1	1	0	DisGeNET	35	Lymphocyte Count measurement		-11	2.3	7.6	30238	338	2936	74	2.5	0.29	286|421|473|956|1788|1936|1937|3105|3106|3662|4012|4214|4792|5190|5467|5937|6621|7597|7707|8877|8975|9583|9584|10460|10866|11252|22872|23169|23181|23274|23331|23351|23432|23534|26090|50840|51074|51564|51571|54757|54790|54815|54974|55166|55244|55279|55347|55728|55756|55809|57489|60468|63893|64137|80307|80746|84230|84456|84936|91012|91750|91942|114044|118429|132321|135293|147081|199223|253461|28297…	ANK1|ARVCF|RERE|ENTPD3|DNMT3A|EEF1D|EEF1G|HLA-A|HLA-B|IRF4|LNPEP|MAP3K1|NFKBIA|PEX6|PPARD|RBMS1|SNAPC4|ZBTB25|ZNF148|SPHK1|USP13|ENTPD4|RBM39|TACC3|HCP5|PACSIN2|SEC31A|SLC35D1|DIP2A|CLEC16A|TTC28|KHNYN|GPR161|TNPO3|ABHD12|TAS2R14|APIP|HDAC7|CYRIB|FAM20A|TET2|GATAD2A|THG1L|CENPQ|SLC47A1|ZNF654|ABHD10|N4BP2|INTS9|TRERF1|ODF2L|BACH2|UBE2O|ABCG4|FER1L4|TSEN2|LRRC8C|L3MBTL3|ZFYVE19|CERS5|LIN52|NDUFAF2…	-7.4	0
1	-10	C0454644	M1	1	0	DisGeNET	35	Delayed speech and language development		-10	1.9	7.1	30238	560	2936	104	3.5	0.34	473|773|816|1106|1302|1654|1788|1968|2146|2186|2218|3653|3736|3745|4041|4204|4286|4297|4784|5189|5256|5279|5455|5813|5981|6095|6096|6103|6134|6323|6899|7204|7592|7701|7862|8621|9024|9321|9325|9373|9524|9758|9968|9969|10128|10274|10290|10585|10717|10978|11043|22866|23111|23126|23133|23261|23325|23334|23389|23522|23545|23592|25836|25839|25981|27148|28960|50651|51053|51111|51132|51319|54496|54551|55…	RERE|CACNA1A|CAMK2B|CHD2|COL11A2|DDX3X|DNMT3A|EIF2S3|EZH2|BPTF|FKTN|IPW|KCNA1|KCNB1|LRP5|MECP2|MITF|KMT2A|NFIX|PEX1|PHKA2|PIGC|POU3F3|PURA|RFC1|RORA|RORB|RPGR|RPL10|SCN1A|TBX1|TRIO|ZNF41|ZNF142|BRPF1|CDK13|BRSK2|TRIP11|TRIP4|PLAA|TECR|FRMPD4|MED12|MED13|LRPPRC|STAG1|SPEG|POMT1|AP4B1|CLP1|MID2|CNKSR2|SPART|POGZ|PHF8|CAMTA1|WASHC4|SZT2|MED13L|KAT6B|ATP6V0A2|LEMD3|NIPBL|COG4|DNAH1|STK36|DCPS|SLC45A1…	-7	0
1	-10	C0240635	M1	1	0	DisGeNET	35	Byzanthine arch palate		-10	2	7.1	30238	497	2936	95	3.2	0.33	286|775|1305|1663|1893|2072|2176|2177|2178|2186|2189|2200|2271|3543|3643|4204|4297|4703|4750|4784|5189|5190|5238|5290|5325|5813|5979|6774|6843|6899|7046|7204|7703|8085|8292|8443|8504|9325|9373|9487|9742|9757|9758|9968|9990|10195|10290|10324|10717|10978|22995|23019|23126|23347|23363|23384|23522|23545|25836|26040|26123|51082|51259|51305|53616|54496|54551|55209|55215|55644|55687|55975|57122|57492|57…	ANK1|CACNA1C|COL13A1|DDX11|ECM1|ERCC4|FANCC|FANCD2|FANCE|BPTF|FANCG|FBN1|FH|IGLL1|INSR|MECP2|KMT2A|NEB|NEK1|NFIX|PEX1|PEX6|PGM3|PIK3CA|PLAGL1|PURA|RET|STAT3|VAMP1|TBX1|TGFBR1|TRIO|PCGF2|KMT2D|COLQ|GNPAT|PEX3|TRIP4|PLAA|PIGL|IFT140|KMT2B|FRMPD4|MED12|SLC12A6|ALG3|SPEG|KLHL41|AP4B1|CLP1|CEP152|CNOT1|POGZ|SMCHD1|OBSL1|SPECC1L|KAT6B|ATP6V0A2|NIPBL|SETBP1|TCTN3|POLR1D|TMEM216|KCNK9|ADAM22|PRMT7|MAGEL2…	-6.9	0
1	-10	C0025990	M1	1	0	DisGeNET	35	Micrognathism		-10	1.9	7.1	30238	586	2936	107	3.6	0.35	286|421|860|1302|1305|1513|1654|1763|1896|1909|2072|2074|2146|2176|2177|2178|2186|2189|2200|3483|4174|4204|4286|4297|4703|4750|5116|5189|5190|5290|5325|5424|5745|6234|6899|6905|7046|7204|7461|7469|7473|8295|8443|8504|8621|9150|9321|9373|9487|9632|9702|9723|9757|9786|9949|9968|10013|10290|10324|10815|22995|23036|23384|23522|23592|25836|25839|26040|26123|51002|51053|51057|51082|51132|51259|51305|55…	ANK1|ARVCF|RUNX2|COL11A2|COL13A1|CTSK|DDX3X|DNA2|EDA|EDNRA|ERCC4|ERCC6|EZH2|FANCC|FANCD2|FANCE|BPTF|FANCG|FBN1|IGFALS|MCM5|MECP2|MITF|KMT2A|NEB|NEK1|PCNT|PEX1|PEX6|PIK3CA|PLAGL1|POLD1|PTH1R|RPS28|TBX1|TBCE|TGFBR1|TRIO|CLIP2|NELFA|WNT3|TRRAP|GNPAT|PEX3|CDK13|CTDP1|TRIP11|PLAA|PIGL|SEC24C|CEP57|SEMA3E|KMT2B|KIAA0586|AMMECR1|MED12|HDAC6|SPEG|KLHL41|CPLX1|CEP152|ZNF292|SPECC1L|KAT6B|LEMD3|NIPBL|COG4|…	-6.9	0
1	-9.9	C0344482	M1	1	0	DisGeNET	35	Hypoplasia of corpus callosum		-9.9	2.1	7.2	30238	385	2936	79	2.7	0.3	473|1654|1968|2058|2218|3736|3799|3800|4204|4297|4337|4784|5116|5279|6597|6601|6905|7343|7703|7707|7862|8295|8621|8825|9361|9373|9524|9758|9907|10300|10564|10585|10717|10916|10978|11232|22796|23126|23325|23499|23503|25839|26005|26040|26235|28960|29954|50651|51091|51319|53354|55644|55823|55975|56006|56776|57176|57492|57498|57582|79587|79882|80153|80746|81857|84879|85021|91949|93627|113246|113612|1…	RERE|DDX3X|EIF2S3|EPRS1|FKTN|KCNA1|KIF5B|KIF5C|MECP2|KMT2A|MOCS1|NFIX|PCNT|PIGC|SMARCA4|SMARCC2|TBCE|UBTF|PCGF2|ZNF148|BRPF1|TRRAP|CDK13|LIN7A|LONP1|PLAA|TECR|FRMPD4|AP5Z1|KATNB1|ARFGEF2|POMT1|AP4B1|MAGED2|CLP1|POLG2|COG2|POGZ|WASHC4|MACF1|ZFYVE26|COG4|C2CD3|SETBP1|FBXL4|DCPS|POMT2|SLC45A1|SEPSECS|RSRC1|PANK1|OSGEP|VPS11|KLHL7|SMG9|FMN2|VARS2|ARID1B|KIDINS220|KCNT1|CARS2|ZC3H14|EDC3|TSEN2|MED25|M…	-6.9	0
1	-9.7	C1531647	M1	1	0	DisGeNET	35	Cerebral ventriculomegaly		-9.7	2.1	7.1	30238	410	2936	82	2.8	0.3	473|857|1654|1788|1968|2072|2176|2177|2178|2189|2200|2218|3653|4204|4297|4337|4591|4784|5116|5290|5528|6103|6575|6905|7707|7737|8085|9150|9361|9373|9662|9968|9990|10300|10585|10717|10815|10978|22995|23384|25836|25981|26040|27148|29954|51002|51112|51750|54551|54805|55172|55209|55215|55644|55755|55768|55823|55835|57492|57498|60386|63925|64116|65057|79648|79728|79813|80311|81689|81857|83538|84162|84…	RERE|CAV1|DDX3X|DNMT3A|EIF2S3|ERCC4|FANCC|FANCD2|FANCE|FANCG|FBN1|FKTN|IPW|MECP2|KMT2A|MOCS1|TRIM37|NFIX|PCNT|PIK3CA|PPP2R5D|RPGR|SLC20A2|TBCE|ZNF148|RNF113A|KMT2D|CTDP1|LONP1|PLAA|CEP135|MED12|SLC12A6|KATNB1|POMT1|AP4B1|CPLX1|CLP1|CEP152|SPECC1L|NIPBL|DNAH1|SETBP1|STK36|POMT2|TPRKB|TRAPPC12|RTEL1|MAGEL2|CNNM2|DNAAF2|SETD5|FANCI|OSGEP|CDK5RAP2|NGLY1|VPS11|CPAP|ARID1B|KIDINS220|SLC25A19|ZNF335|SLC…	-6.7	0
1	-9.7	C0021704	M1	1	0	DisGeNET	35	Intelligence		-9.7	1.8	6.9	30238	645	2936	114	3.9	0.36	473|775|1112|1523|1946|1951|2078|2104|3105|3106|3745|4299|4591|4784|5066|5576|5916|5937|6095|6272|6817|7473|7567|8019|8085|8520|8603|8911|8997|9254|9699|9702|9730|9975|10003|10128|10180|10198|10274|10385|10499|10564|10777|10806|11060|11118|11120|11281|23318|23360|23451|23457|25825|25981|26051|26058|27327|28981|28992|29919|29945|51447|51460|54454|54617|54790|54986|55125|55147|55193|55512|55534|555…	RERE|CACNA1C|FOXN3|CUX1|EFNA5|CELSR3|ERG|ESRRG|HLA-A|HLA-B|KCNB1|AFF1|TRIM37|NFIX|PAM|PRKAR2A|RARG|RBMS1|RORA|SORT1|SULT1A1|WNT3|ZNF19|BRD3|KMT2D|HAT1|FAM193A|CACNA1I|KALRN|CACNA2D2|RIMS2|CEP57|DCAF1|NR1D2|NAALAD2|LRPPRC|RBM6|MPHOSPH9|STAG1|BTN2A2|NCOA2|ARFGEF2|ARPP21|SDCCAG8|WWP2|BTN3A2|BTN2A1|POU6F2|TUT4|FNBP4|SF3B1|ABCB9|BACE2|DNAH1|PPP1R16B|GIGYF2|TNRC6A|IFT81|MACROD1|RMC1|ANAPC4|IP6K2|SFMBT1…	-6.7	0
1	-9.6	C3278923	M1	1	0	DisGeNET	35	Dilated ventricles (finding)		-9.6	2	7	30238	427	2936	84	2.9	0.31	473|857|1024|1654|1788|1968|2072|2176|2177|2178|2189|2200|2218|3653|4204|4297|4337|4591|4784|5116|5290|5528|6103|6575|6905|7707|7737|8085|8621|9150|9361|9373|9662|9968|9990|10300|10585|10717|10815|10978|22995|23384|25836|25981|26040|27148|29954|51002|51112|51750|54551|54805|55172|55209|55215|55644|55755|55768|55823|55835|57492|57498|60386|63925|64116|65057|79648|79728|79813|80311|81689|81857|8353…	RERE|CAV1|CDK8|DDX3X|DNMT3A|EIF2S3|ERCC4|FANCC|FANCD2|FANCE|FANCG|FBN1|FKTN|IPW|MECP2|KMT2A|MOCS1|TRIM37|NFIX|PCNT|PIK3CA|PPP2R5D|RPGR|SLC20A2|TBCE|ZNF148|RNF113A|KMT2D|CDK13|CTDP1|LONP1|PLAA|CEP135|MED12|SLC12A6|KATNB1|POMT1|AP4B1|CPLX1|CLP1|CEP152|SPECC1L|NIPBL|DNAH1|SETBP1|STK36|POMT2|TPRKB|TRAPPC12|RTEL1|MAGEL2|CNNM2|DNAAF2|SETD5|FANCI|OSGEP|CDK5RAP2|NGLY1|VPS11|CPAP|ARID1B|KIDINS220|SLC25A19…	-6.6	0
1	-9.3	C1384666	M1	1	0	DisGeNET	35	hearing impairment		-9.3	1.7	6.7	30238	739	2936	125	4.3	0.37	90|107|213|411|491|578|860|1024|1159|1286|1294|1302|1654|1663|1908|2070|2072|2074|2103|2176|2177|2178|2189|2952|3423|3748|3798|3818|3975|4041|4204|4286|4507|4524|4548|4615|4705|4719|4784|5152|5189|5190|5290|5325|5332|5456|5745|5979|6103|6597|6601|6774|6833|6899|7007|7051|7276|7349|7351|7352|7469|8085|8295|9197|9254|9487|9702|9723|9742|9894|9949|9968|10083|10312|10585|10755|10806|11107|11232|23126…	ACVR1|ADCY1|ALB|ARSB|ATP2B2|BAK1|RUNX2|CDK8|CKMT1B|COL4A4|COL7A1|COL11A2|DDX3X|DDX11|EDN3|EYA4|ERCC4|ERCC6|ESRRB|FANCC|FANCD2|FANCE|FANCG|GSTT1|IDS|KCNC3|KIF5A|KLKB1|LHX1|LRP5|MECP2|MITF|MTAP|MTHFR|MTR|MYD88|NDUFA10|NDUFS1|NFIX|PDE9A|PEX1|PEX6|PIK3CA|PLAGL1|PLCB4|POU3F4|PTH1R|RET|RPGR|SMARCA4|SMARCC2|STAT3|ABCC8|TBX1|TECTA|TGM1|TTR|UCN|UCP2|UCP3|NELFA|KMT2D|TRRAP|SLC33A1|CACNA2D2|PIGL|CEP57|SEMA3…	-6.3	0
1	-9.2	C1836542	M1	1	0	DisGeNET	35	Depressed nasal bridge		-9.2	2	6.9	30238	426	2936	83	2.8	0.31	178|286|411|473|775|860|1302|1896|2146|2200|2271|2796|3643|3736|3832|4204|4297|4591|4784|4882|5189|5190|5290|5495|5745|6519|6597|6601|6905|7592|7862|8295|8443|8504|9321|9361|9487|9702|9723|9758|9759|9786|9949|9968|10195|11043|22866|23019|23126|23363|23384|23389|23405|23522|25836|26040|26229|28981|50651|51053|51259|51574|54496|54551|54681|55112|55209|55975|56006|56172|57492|57498|79659|84162|91179…	AGL|ANK1|ARSB|RERE|CACNA1C|RUNX2|COL11A2|EDA|EZH2|FBN1|FH|GNRH1|INSR|KCNA1|KIF11|MECP2|KMT2A|TRIM37|NFIX|NPR2|PEX1|PEX6|PIK3CA|PPM1B|PTH1R|SLC3A1|SMARCA4|SMARCC2|TBCE|ZNF41|BRPF1|TRRAP|GNPAT|PEX3|TRIP11|LONP1|PIGL|CEP57|SEMA3E|FRMPD4|HDAC4|KIAA0586|AMMECR1|MED12|ALG3|MID2|CNKSR2|CNOT1|POGZ|OBSL1|SPECC1L|MED13L|DICER1|KAT6B|NIPBL|SETBP1|B3GAT3|IFT81|SLC45A1|GMNN|TMEM216|LARP7|PRMT7|MAGEL2|P4HTM|DY…	-6.3	0
1	-8.9	C0005745	M1	1	0	DisGeNET	35	Blepharoptosis		-8.9	1.8	6.6	30238	595	2936	105	3.6	0.34	421|773|1305|1644|1763|2072|2176|2177|2178|2186|2189|2200|3423|3658|3745|3798|3832|4140|4174|4204|4286|4297|4703|4705|4719|5189|5190|5264|5291|5332|5339|6519|6597|6601|6833|6843|6899|7156|7469|7862|8085|8292|8504|8621|9049|9361|9487|9632|9723|9786|9904|9968|9990|10324|10367|10371|10464|10815|11232|22866|23334|23384|23389|23522|23767|25836|26040|29110|51091|51259|51601|54806|55209|55215|55768|5577…	ARVCF|CACNA1A|COL13A1|DDC|DNA2|ERCC4|FANCC|FANCD2|FANCE|BPTF|FANCG|FBN1|IDS|IREB2|KCNB1|KIF5A|KIF11|MARK3|MCM5|MECP2|MITF|KMT2A|NEB|NDUFA10|NDUFS1|PEX1|PEX6|PHYH|PIK3CB|PLCB4|PLEC|SLC3A1|SMARCA4|SMARCC2|ABCC8|VAMP1|TBX1|TOP3A|NELFA|BRPF1|KMT2D|COLQ|PEX3|CDK13|AIP|LONP1|PIGL|SEC24C|SEMA3E|KIAA0586|RBM19|MED12|SLC12A6|KLHL41|MICU1|SEMA3A|PIBF1|CPLX1|POLG2|CNKSR2|SZT2|SPECC1L|MED13L|KAT6B|FLRT3|NIPB…	-6.1	0
1	-8.7	C0036857	M1	1	0	DisGeNET	35	Severe intellectual disability		-8.7	2	6.6	30238	429	2936	82	2.8	0.3	816|818|1654|1663|1788|1968|2218|3612|3654|4204|4297|4524|4705|4719|4784|5189|5190|5264|5279|5923|6323|6774|6833|6899|7469|7592|8869|9169|9487|9524|9662|9758|9949|9968|10564|10585|10717|10815|11043|22866|22995|23126|23325|23334|23389|23443|23522|25836|26005|28960|29954|50651|51319|51574|51601|54496|54805|55209|55343|55691|55755|55777|55835|55975|56776|57492|65062|79648|79813|79882|79944|80153|818…	CAMK2B|CAMK2G|DDX3X|DDX11|DNMT3A|EIF2S3|FKTN|IMPA1|IRAK1|MECP2|KMT2A|MTHFR|NDUFA10|NDUFS1|NFIX|PEX1|PEX6|PHYH|PIGC|RASGRF1|SCN1A|STAT3|ABCC8|TBX1|NELFA|ZNF41|ST3GAL5|SCAF11|PIGL|TECR|CEP135|FRMPD4|AMMECR1|MED12|ARFGEF2|POMT1|AP4B1|CPLX1|MID2|CNKSR2|CEP152|POGZ|WASHC4|SZT2|MED13L|SLC35A3|KAT6B|NIPBL|C2CD3|DCPS|POMT2|SLC45A1|RSRC1|LARP7|LIPT1|PRMT7|CNNM2|SETD5|SLC35C1|FRMD4A|CDK5RAP2|MBD5|CPAP|KLHL…	-5.9	0
1	-8.7	C1843367	M1	1	0	DisGeNET	35	Poor school performance		-8.7	2.4	6.9	30238	211	2936	50	1.7	0.24	492|773|816|1203|1654|1968|2186|2972|3745|3832|4204|4297|4784|5813|6323|7343|7701|7703|7862|8085|9786|9968|23036|23126|23389|23522|25836|51091|51574|54617|55209|55628|55768|55835|55904|57492|57680|79598|79738|79813|80036|81689|84231|84294|84879|113179|113246|116115|284058|104472715	ATP2B3|CACNA1A|CAMK2B|CLN5|DDX3X|EIF2S3|BPTF|BRF1|KCNB1|KIF11|MECP2|KMT2A|NFIX|PURA|SCN1A|UBTF|ZNF142|PCGF2|BRPF1|KMT2D|KIAA0586|MED12|ZNF292|POGZ|MED13L|KAT6B|NIPBL|SEPSECS|LARP7|INO80|SETD5|ZNF407|NGLY1|CPAP|KMT2E|ARID1B|CHD8|CEP97|BBS10|EHMT1|TRPM3|ISCA1|TRAF7|UTP23|MFSD2A|ADAT3|C12orf57|ZNF526|KANSL1|SNHG14	-5.9	0
1	-8.6	C0678230	M1	1	0	DisGeNET	35	Congenital Epicanthus		-8.6	2	6.6	30238	417	2936	80	2.7	0.3	286|421|473|1289|1663|2072|2146|2176|2177|2178|2186|2189|2324|3543|3832|4204|4297|5189|5190|5290|5291|5979|6134|6234|6519|6597|6601|6899|7204|7424|7461|7469|7707|7737|8295|8504|8621|9361|9487|9632|9702|9723|9786|9968|10195|10815|23019|23036|23111|23384|23522|23545|26123|26235|51002|51259|54496|54806|55112|55215|55644|57492|57498|57728|65062|65250|79659|79728|81857|84107|84231|112752|113179|114034…	ANK1|ARVCF|RERE|COL5A1|DDX11|ERCC4|EZH2|FANCC|FANCD2|FANCE|BPTF|FANCG|FLT4|IGLL1|KIF11|MECP2|KMT2A|PEX1|PEX6|PIK3CA|PIK3CB|RET|RPL10|RPS28|SLC3A1|SMARCA4|SMARCC2|TBX1|TRIO|VEGFC|CLIP2|NELFA|ZNF148|RNF113A|TRRAP|PEX3|CDK13|LONP1|PIGL|SEC24C|CEP57|SEMA3E|KIAA0586|MED12|ALG3|CPLX1|CNOT1|ZNF292|SPART|SPECC1L|KAT6B|ATP6V0A2|TCTN3|FBXL4|TPRKB|TMEM216|PRMT7|AHI1|DYNC2I1|FANCI|OSGEP|ARID1B|KIDINS220|WDR1…	-5.8	0
1	-8.6	C0205682	M1	1	0	DisGeNET	35	Waist-Hip Ratio		-8.6	1.8	6.5	30238	565	2936	100	3.4	0.33	473|595|1289|1523|2070|2122|2186|3145|3486|3643|3910|4205|4215|4987|5066|5279|5310|5557|5937|6095|6470|6777|6833|7150|7424|8028|8501|9202|9230|9321|9575|9960|10018|10180|10207|10236|10602|10795|10806|10867|11060|22801|22837|22996|23005|23051|23140|23165|23199|23245|23274|23293|23331|23457|25816|26040|27327|28992|29919|29952|51319|51592|53942|54681|54790|54819|54875|55125|55193|55329|55534|55823|5…	RERE|CCND1|COL5A1|CUX1|EYA4|MECOM|BPTF|HMBS|IGFBP3|INSR|LAMA4|MEF2A|MAP3K3|OPRL1|PAM|PIGC|PKD1|PRIM1|RBMS1|RORA|SHMT1|STAT5B|ABCC8|TOP1|VEGFC|MLLT10|SLC43A1|ZMYM4|RAB11B|TRIP11|CLOCK|USP3|BCL2L11|RBM6|PATJ|HNRNPR|CDC42EP3|ZNF268|SDCCAG8|TSPAN9|WWP2|ITGA11|COBLL1|TTC39A|MAPKBP1|ZHX3|ZZEF1|NUP205|GSE1|ASTN2|CLEC16A|SMG6|TTC28|ABCB9|TNFAIP8|SETBP1|TNRC6A|MACROD1|RMC1|DPP7|RSRC1|TRIM33|CNTN5|P4HTM|TE…	-5.8	0
1	-8.6	C2674608	M1	1	0	DisGeNET	35	Feeding difficulties in infancy		-8.6	2.2	6.7	30238	305	2936	64	2.2	0.27	421|473|1302|1644|2074|2146|3643|4041|4204|4297|4337|4548|4784|5189|5190|6452|6597|6601|6899|7703|8085|8292|8504|8869|9632|9723|9742|9786|10464|23126|23522|23545|23765|25836|26123|51259|51305|54806|55112|55163|55209|55687|55777|56992|57492|57728|65062|65250|79659|79809|79867|84818|93627|95681|134728|145173|153241|196528|200894|221037|259232|283989|284058|493856	ARVCF|RERE|COL11A2|DDC|ERCC6|EZH2|INSR|LRP5|MECP2|KMT2A|MOCS1|MTR|NFIX|PEX1|PEX6|SH3BP2|SMARCA4|SMARCC2|TBX1|PCGF2|KMT2D|COLQ|PEX3|ST3GAL5|SEC24C|SEMA3E|IFT140|KIAA0586|PIBF1|POGZ|KAT6B|ATP6V0A2|IL17RA|NIPBL|TCTN3|TMEM216|KCNK9|AHI1|DYNC2I1|PNPO|SETD5|TRMU|MBD5|KIF15|ARID1B|WDR19|TMEM237|CPLANE1|DYNC2H1|TTC21B|TCTN2|IL17RC|TBCK|CEP41|IRAK1BP1|B3GLCT|CEP120|ARID2|ARL13B|JMJD1C|NALCN|TSEN54|KANSL1|…	-5.8	0
1	-8.6	C0011168	M1	1	0	DisGeNET	35	Deglutition Disorders		-8.6	2	6.6	30238	389	2936	76	2.6	0.29	213|367|473|773|775|857|1294|1305|1421|1632|1893|2058|3106|3483|3748|3752|3798|4204|4297|4703|4719|4750|5111|5339|5411|6314|6843|7156|7343|7784|8292|8621|9325|9373|9499|9627|9723|9757|10324|11232|23111|23384|23451|23499|23522|26040|26058|26092|26235|29110|51112|51117|51132|51305|54551|54790|54834|55823|55975|56652|57380|57492|65055|79587|79912|80746|85021|90268|91942|120892|127833|146057|246243|2…	ALB|AR|RERE|CACNA1A|CACNA1C|CAV1|COL7A1|COL13A1|CRYGD|ECI1|ECM1|EPRS1|HLA-B|IGFALS|KCNC3|KCND3|KIF5A|MECP2|KMT2A|NEB|NDUFS1|NEK1|PCNA|PLEC|PNN|ATXN7|VAMP1|TOP3A|UBTF|ZP3|COLQ|CDK13|TRIP4|PLAA|MYOT|SNCAIP|SEMA3E|KMT2B|KLHL41|POLG2|SPART|SPECC1L|SF3B1|MACF1|KAT6B|SETBP1|GIGYF2|TOR1AIP1|FBXL4|TBK1|TRAPPC12|COQ4|RLIM|KCNK9|MAGEL2|TET2|GDAP2|VPS11|KLHL7|TWNK|MRS2|ARID1B|REEP1|CARS2|PYROXD1|TSEN2|REPS1…	-5.8	0
1	-8.5	C0020534	M1	1	0	DisGeNET	35	Orbital separation excessive		-8.5	1.8	6.4	30238	590	2936	103	3.5	0.34	286|421|860|1302|1654|1788|2072|2146|2176|2177|2178|2186|2189|2200|2271|2710|2796|3543|3643|4041|4297|4337|4591|4703|4784|5189|5190|5290|5528|5745|5979|6323|6774|6899|6901|6905|7046|7469|7737|7862|8295|8504|8621|9325|9487|9632|9723|9786|9968|9990|10128|10324|10815|23111|23126|23261|23347|23384|23389|23405|23522|23545|23592|26040|26123|26229|27125|50651|51002|51057|51082|51132|51259|51319|55215|55…	ANK1|ARVCF|RUNX2|COL11A2|DDX3X|DNMT3A|ERCC4|EZH2|FANCC|FANCD2|FANCE|BPTF|FANCG|FBN1|FH|GK|GNRH1|IGLL1|INSR|LRP5|KMT2A|MOCS1|TRIM37|NEB|NFIX|PEX1|PEX6|PIK3CA|PPP2R5D|PTH1R|RET|SCN1A|STAT3|TBX1|TAFAZZIN|TBCE|TGFBR1|NELFA|RNF113A|BRPF1|TRRAP|PEX3|CDK13|TRIP4|PIGL|SEC24C|SEMA3E|KIAA0586|MED12|SLC12A6|LRPPRC|KLHL41|CPLX1|SPART|POGZ|CAMTA1|SMCHD1|SPECC1L|MED13L|DICER1|KAT6B|ATP6V0A2|LEMD3|SETBP1|TCTN3|…	-5.8	0
1	-8.4	C1963184	M1	1	0	DisGeNET	35	Nystagmus, CTCAE 3.0		-8.4	1.7	6.3	30238	779	2936	127	4.3	0.38	22|286|473|492|773|857|1305|1421|1968|2058|2072|2074|2176|2177|2178|2189|2200|2784|3257|3745|3748|3752|3798|3832|4041|4157|4286|4297|4337|4705|4719|4784|5189|5190|5264|5456|5813|5995|6095|6103|6297|6314|6323|6597|6601|6843|7276|7469|7737|8085|8504|8869|9150|9197|9230|9254|9361|9373|9723|9742|9758|9786|9990|10312|10371|10464|10560|10594|10806|10815|10978|22866|22934|23334|23370|23503|23522|23767|2…	ABCB7|ANK1|RERE|ATP2B3|CACNA1A|CAV1|COL13A1|CRYGD|EIF2S3|EPRS1|ERCC4|ERCC6|FANCC|FANCD2|FANCE|FANCG|FBN1|GNB3|HPS1|KCNB1|KCNC3|KCND3|KIF5A|KIF11|LRP5|MC1R|MITF|KMT2A|MOCS1|NDUFA10|NDUFS1|NFIX|PEX1|PEX6|PHYH|POU3F4|PURA|RGR|RORA|RPGR|SALL2|ATXN7|SCN1A|SMARCA4|SMARCC2|VAMP1|TTR|NELFA|RNF113A|KMT2D|PEX3|ST3GAL5|CTDP1|SLC33A1|RAB11B|CACNA2D2|LONP1|PLAA|SEMA3E|IFT140|FRMPD4|KIAA0586|SLC12A6|TCIRG1|SEM…	-5.7	0
1	-8.4	C4554036	M1	1	0	DisGeNET	35	Nystagmus, CTCAE 5.0		-8.4	1.7	6.3	30238	779	2936	127	4.3	0.38	22|286|473|492|773|857|1305|1421|1968|2058|2072|2074|2176|2177|2178|2189|2200|2784|3257|3745|3748|3752|3798|3832|4041|4157|4286|4297|4337|4705|4719|4784|5189|5190|5264|5456|5813|5995|6095|6103|6297|6314|6323|6597|6601|6843|7276|7469|7737|8085|8504|8869|9150|9197|9230|9254|9361|9373|9723|9742|9758|9786|9990|10312|10371|10464|10560|10594|10806|10815|10978|22866|22934|23334|23370|23503|23522|23767|2…	ABCB7|ANK1|RERE|ATP2B3|CACNA1A|CAV1|COL13A1|CRYGD|EIF2S3|EPRS1|ERCC4|ERCC6|FANCC|FANCD2|FANCE|FANCG|FBN1|GNB3|HPS1|KCNB1|KCNC3|KCND3|KIF5A|KIF11|LRP5|MC1R|MITF|KMT2A|MOCS1|NDUFA10|NDUFS1|NFIX|PEX1|PEX6|PHYH|POU3F4|PURA|RGR|RORA|RPGR|SALL2|ATXN7|SCN1A|SMARCA4|SMARCC2|VAMP1|TTR|NELFA|RNF113A|KMT2D|PEX3|ST3GAL5|CTDP1|SLC33A1|RAB11B|CACNA2D2|LONP1|PLAA|SEMA3E|IFT140|FRMPD4|KIAA0586|SLC12A6|TCIRG1|SEM…	-5.7	0
1	-8.4	C0010417	M1	1	0	DisGeNET	35	Cryptorchidism		-8.4	1.7	6.3	30238	724	2936	120	4.1	0.37	268|286|367|421|473|836|1153|1643|1788|1909|1968|2072|2074|2146|2176|2177|2178|2189|2200|2218|2618|2796|3486|3643|3653|3975|4204|4214|4297|5141|5189|5190|5290|5325|5424|6134|6597|6601|6899|6905|7461|7469|7473|7704|7737|8085|8287|8295|8504|8653|8915|9024|9325|9361|9632|9723|9968|10011|10274|10371|10585|10587|10806|10815|10978|10984|23133|23169|23334|23347|23384|23389|23432|23522|23545|23767|25836|…	AMH|ANK1|AR|ARVCF|RERE|CASP3|CIRBP|DDB2|DNMT3A|EDNRA|EIF2S3|ERCC4|ERCC6|EZH2|FANCC|FANCD2|FANCE|FANCG|FBN1|FKTN|GART|GNRH1|IGFBP3|INSR|IPW|LHX1|MECP2|MAP3K1|KMT2A|PDE4A|PEX1|PEX6|PIK3CA|PLAGL1|POLD1|RPL10|SMARCA4|SMARCC2|TBX1|TBCE|CLIP2|NELFA|WNT3|ZBTB16|RNF113A|KMT2D|USP9Y|TRRAP|PEX3|DDX3Y|BCL10|BRSK2|TRIP4|LONP1|SEC24C|SEMA3E|MED12|SRA1|STAG1|SEMA3A|POMT1|TXNRD2|SDCCAG8|CPLX1|CLP1|KCNQ1OT1|PHF8…	-5.7	0
1	-8.4	C3665347	M1	1	0	DisGeNET	35	Visual Impairment		-8.4	2	6.5	30238	422	2936	80	2.7	0.3	473|816|1294|1654|2072|2074|2176|2177|2178|2189|2200|2218|2271|3105|3106|3115|3832|4041|4157|4286|4547|5189|5190|6103|6314|6597|7276|7461|8086|8295|8504|8754|8787|8869|8915|9230|9742|9786|10083|10312|10371|10560|10585|10892|10978|11107|22901|23093|23347|23451|23503|23592|23767|26040|29954|51082|51259|54765|54806|54982|55215|55644|55777|56006|56172|57492|64132|79587|79728|80746|85015|85365|85378|9…	RERE|CAMK2B|COL7A1|DDX3X|ERCC4|ERCC6|FANCC|FANCD2|FANCE|FANCG|FBN1|FKTN|FH|HLA-A|HLA-B|HLA-DPB1|KIF11|LRP5|MC1R|MITF|MTTP|PEX1|PEX6|RPGR|ATXN7|SMARCA4|TTR|CLIP2|AAAS|TRRAP|PEX3|ADAM9|RGS9|ST3GAL5|BCL10|RAB11B|IFT140|KIAA0586|USH1C|TCIRG1|SEMA3A|SLC19A2|POMT1|MALT1|CLP1|PRDM5|ARSG|TTLL5|SMCHD1|SF3B1|ZFYVE26|LEMD3|FLRT3|SETBP1|POMT2|POLR1D|TMEM216|TRIM44|AHI1|CLN6|FANCI|OSGEP|MBD5|SMG9|ANKH|ARID1B|…	-5.7	0
1	-8.3	C0042834	M1	1	0	DisGeNET	35	Vital capacity		-8.3	1.9	6.4	30238	430	2936	81	2.8	0.3	816|818|860|1198|1879|2070|2122|2289|3075|3084|3791|3953|4299|4547|4987|5324|5916|5937|6546|6603|6621|7402|7473|7704|7871|8028|8602|9254|9321|9487|9749|10127|10207|10643|10867|11060|11162|11281|23005|23245|23248|23255|23293|25816|26152|26230|29843|29945|51319|54454|54753|55799|56143|56147|56981|57117|57418|57451|57553|64116|64170|79058|79783|80128|80279|81602|84159|84444|92949|114880|147929|15324…	CAMK2B|CAMK2G|RUNX2|CLK3|EBF1|EYA4|MECOM|FKBP5|CFH|NRG1|KDR|LEPR|AFF1|MTTP|OPRL1|PLAG1|RARG|RBMS1|SLC8A1|SMARCD2|SNAPC4|UTRN|WNT3|ZBTB16|SLMAP|MLLT10|NOP14|CACNA2D2|TRIP11|PIGL|PHACTR2|ZNF263|PATJ|IGF2BP3|TSPAN9|WWP2|NUDT6|POU6F2|MAPKBP1|ASTN2|RPRD2|MTCL1|SMG6|TNFAIP8|ZNF337|TIAM2|SENP1|ANAPC4|RSRC1|ATAD2B|ZNF853|CACNA2D3|PCDHA5|PCDHA1|PRDM11|INTS12|WDR18|TENM2|MICAL3|SLC39A8|CARD9|ASPSCR1|SUGCT|…	-5.7	0
1	-8.2	C1857679	M1	1	0	DisGeNET	35	Sloping forehead		-8.2	2.7	6.8	30238	149	2936	39	1.3	0.21	860|1663|1968|2072|2074|2176|2177|2178|2189|3736|3832|5116|9662|9702|10300|22995|23019|23133|23522|25839|26040|51057|51132|51259|55215|55644|55755|55835|57122|60386|63894|63925|79648|79728|79867|80746|84879|85378|283989	RUNX2|DDX11|EIF2S3|ERCC4|ERCC6|FANCC|FANCD2|FANCE|FANCG|KCNA1|KIF11|PCNT|CEP135|CEP57|KATNB1|CEP152|CNOT1|PHF8|KAT6B|COG4|SETBP1|WDPCP|RLIM|TMEM216|FANCI|OSGEP|CDK5RAP2|CPAP|NUP107|SLC25A19|VIPAS39|ZNF335|MCPH1|PALB2|TCTN2|TSEN2|MFSD2A|TUBGCP6|TSEN54	-5.5	0
1	-8.1	C1261502	M1	1	0	DisGeNET	35	Finding of Mean Corpuscular Hemoglobin		-8.1	1.7	6.2	30238	653	2936	110	3.7	0.35	156|178|1106|2078|2120|2717|2766|2822|2972|3717|3953|4005|4008|4092|4149|4299|4524|4601|4703|4784|5290|5292|5557|5562|5937|5981|6199|6240|6477|7392|7704|8019|8295|8563|8932|9361|9454|9644|9727|9882|9911|9990|10171|10212|10464|10717|10978|22803|22877|22890|22936|23165|23200|23300|23460|23645|25816|25862|27013|29110|29929|51312|51466|51522|51564|51592|51602|51750|54454|54540|54805|54806|55125|55212…	GRK2|AGL|CHD2|ERG|ETV6|GLA|GMPR|GPLD1|BRF1|JAK2|LEPR|LMO2|LMO7|SMAD7|MAX|AFF1|MTHFR|MXI1|NEB|NFIX|PIK3CA|PIM1|PRIM1|PRKAA1|RBMS1|RFC1|RPS6KB2|RRM1|SIAH1|USF2|ZBTB16|BRD3|TRRAP|THOC5|MBD2|LONP1|HOMER3|SH3PXD2A|RAB11FIP3|TBC1D4|TMCC2|SLC12A6|RCL1|DDX39A|PIBF1|AP4B1|CLP1|XRN2|MLXIP|ZBTB1|ELL2|NUP205|ATP11B|ATMIN|ABCA6|PPP1R15A|TNFAIP8|USP49|CNPPD1|TBK1|ALG6|SLC25A37|EVL|TMEM14C|HDAC7|TRIM33|NOP58|RT…	-5.5	0
1	-8.1	C0017654	M1	1	0	DisGeNET	35	Glomerular Filtration Rate		-8.1	2	6.3	30238	399	2936	76	2.6	0.29	466|771|868|1601|2070|2122|3084|3106|3626|3700|3911|4092|4300|4703|4790|5208|5279|5310|6272|6314|6546|6583|7422|8019|8505|8939|9254|9861|9885|9941|9994|10290|10806|10867|11060|22984|23132|23245|23293|23762|25948|26040|27125|51002|51460|54496|54537|54617|55244|55909|57214|57710|57794|63892|79648|79874|79944|80128|80179|80205|84159|84243|84456|84952|85004|121274|145282|160851|253461|286046|333926|3…	ATF1|CA12|CBLB|DAB2|EYA4|MECOM|NRG1|HLA-B|INHBC|ITIH4|LAMA5|SMAD7|MLLT3|NEB|NFKB1|PFKFB2|PIGC|PKD1|SORT1|ATXN7|SLC8A1|SLC22A4|VEGFA|BRD3|PARG|FUBP3|CACNA2D2|PSMD6|OSBPL2|EXOG|CASP8AP2|SPEG|SDCCAG8|TSPAN9|WWP2|PDCD11|RAD54L2|ASTN2|SMG6|OSBP2|KBTBD2|SETBP1|AFF4|TPRKB|SFMBT1|PRMT7|SHLD2|INO80|SLC47A1|BIN3|CEMIP|KIAA1614|SUGP1|THADA|MCPH1|RABEP2|L2HGDH|TRIM46|MYO19|CHD9|ARID5B|ZDHHC18|L3MBTL3|CGNL1|R…	-5.4	0
1	-7.7	C0023508	M1	1	0	DisGeNET	35	White Blood Cell Count procedure		-7.7	1.7	6	30238	681	2936	112	3.8	0.35	421|473|607|860|1010|1656|1657|1788|2070|2078|2289|2322|2687|3105|3106|3115|3570|3575|3662|3705|3716|3717|3752|3783|3842|3909|3953|4140|4149|4286|4601|4775|4782|4790|4792|5066|5208|5310|5329|5817|5937|6387|6583|7704|7871|7903|8932|9447|9487|9572|9722|9811|9855|9911|10057|10806|11060|11138|22821|22852|22888|23169|23181|23210|23245|23293|23331|23765|25816|29945|50619|51043|51564|54454|54806|55002|5…	ARVCF|RERE|BCL9|RUNX2|CDH12|DDX6|DMXL1|DNMT3A|EYA4|ERG|FKBP5|FLT3|GGT5|HLA-A|HLA-B|HLA-DPB1|IL6R|IL7R|IRF4|ITPK1|JAK1|JAK2|KCND3|KCNN4|TNPO1|LAMA3|LEPR|MARK3|MAX|MITF|MXI1|NFATC3|NFIC|NFKB1|NFKBIA|PAM|PFKFB2|PKD1|PLAUR|PVR|RBMS1|CXCL12|SLC22A4|ZBTB16|SLMAP|ST8SIA4|MBD2|AIM2|PIGL|NR1D1|NOS1AP|CTIF|FARP2|TMCC2|ABCC5|SDCCAG8|WWP2|TBC1D8|RASA3|ANKRD26|UBOX5|SLC35D1|DIP2A|JMJD6|ASTN2|SMG6|TTC28|IL17RA…	-5.1	0
1	-7.7	C1854882	M1	1	0	DisGeNET	35	Absent speech		-7.7	2.3	6.3	30238	232	2936	51	1.7	0.24	473|816|3658|3745|3800|4204|5528|5813|7204|8295|8621|8869|9197|9230|9758|9786|9894|9968|10585|10717|10815|10978|11043|22866|23126|23499|25839|26005|26040|28960|54551|54802|54805|55691|55768|55823|56992|57038|57492|57731|79587|79867|80311|84162|84879|84947|92335|93627|114034|221927|388662	RERE|CAMK2B|IREB2|KCNB1|KIF5C|MECP2|PPP2R5D|PURA|TRIO|TRRAP|CDK13|ST3GAL5|SLC33A1|RAB11B|FRMPD4|KIAA0586|TELO2|MED12|POMT1|AP4B1|CPLX1|CLP1|MID2|CNKSR2|POGZ|MACF1|COG4|C2CD3|SETBP1|DCPS|MAGEL2|TRIT1|CNNM2|FRMD4A|NGLY1|VPS11|KIF15|RARS2|ARID1B|SPTBN4|CARS2|TCTN2|KLHL15|BLTP1|MFSD2A|SERAC1|STRADA|TBCK|TOE1|BRAT1|SLC6A17	-5.1	0
1	-7.6	C0392885	M1	1	0	DisGeNET	35	High density lipoprotein measurement		-7.6	1.8	6	30238	545	2936	94	3.2	0.32	176|602|775|1643|1908|2140|2186|2908|3084|3145|3570|3600|3626|3643|3705|3717|3791|4299|4547|4775|4782|4790|5279|5290|5329|5467|5576|5608|5817|6095|6876|7046|7125|7186|7204|7405|7804|8563|8863|9159|9575|9584|9722|9881|10057|10147|10180|10243|10274|10499|10544|11138|22837|23098|23211|23360|23380|23499|23762|25816|25981|26147|28992|51093|51426|51447|54437|54875|55512|55534|55596|55823|55909|56776|57…	ACAN|BCL3|CACNA1C|DDB2|EDN3|EYA3|BPTF|NR3C1|NRG1|HMBS|IL6R|IL15|INHBC|INSR|ITPK1|JAK2|KDR|AFF1|MTTP|NFATC3|NFIC|NFKB1|PIGC|PIK3CA|PLAUR|PPARD|PRKAR2A|MAP2K6|PVR|RORA|TAGLN|TGFBR1|TNNC2|TRAF2|TRIO|UVRAG|LRP8|THOC5|PER3|PCSK7|CLOCK|RBM39|NOS1AP|TRANK1|ABCC5|SUGP2|RBM6|GPHN|STAG1|NCOA2|PROCR|TBC1D8|COBLL1|SARM1|ZC3H4|FNBP4|SRGAP2|MACF1|OSBP2|TNFAIP8|DNAH1|PHF19|MACROD1|METTL25B|POLK|IP6K2|SEMA5B|CNT…	-5	0
1	-7.4	C0423109	M1	1	0	DisGeNET	35	Upward slant of palpebral fissure		-7.4	2.3	6.2	30238	216	2936	48	1.6	0.23	286|421|473|2072|2176|2177|2178|2186|2189|3832|4204|5116|5189|5190|6899|7204|7707|8295|8504|8621|9230|9487|9632|9662|9759|22995|23133|23384|23389|26005|51132|55209|55215|55755|55835|55975|57492|79648|79728|79813|84162|84879|91949|113179|114034|145173|221037|284058	ANK1|ARVCF|RERE|ERCC4|FANCC|FANCD2|FANCE|BPTF|FANCG|KIF11|MECP2|PCNT|PEX1|PEX6|TBX1|TRIO|ZNF148|TRRAP|PEX3|CDK13|RAB11B|PIGL|SEC24C|CEP135|HDAC4|CEP152|PHF8|SPECC1L|MED13L|C2CD3|RLIM|SETD5|FANCI|CDK5RAP2|CPAP|KLHL7|ARID1B|MCPH1|PALB2|EHMT1|BLTP1|MFSD2A|COG7|ADAT3|TOE1|B3GLCT|JMJD1C|KANSL1	-4.9	0
1	-7.4	C0008925	M1	1	0	DisGeNET	35	Cleft Palate		-7.4	1.7	5.9	30238	611	2936	102	3.5	0.34	421|860|1027|1105|1198|1302|1909|1968|2048|2072|2176|2177|2178|2189|2218|2252|2254|2796|2872|2952|3084|3736|4092|4297|4524|4548|4609|4703|4750|5332|5456|5916|5979|6093|6234|6597|6601|6774|6899|7046|7405|7469|7473|8085|8295|9423|9452|9487|9632|9702|9723|9759|9786|9814|9949|9968|10371|10585|10620|10815|11107|23047|23133|23169|23347|23384|23389|23522|23767|25836|26005|26123|26229|29954|50937|51053|5…	ARVCF|RUNX2|CDKN1B|CHD1|CLK3|COL11A2|EDNRA|EIF2S3|EPHB2|ERCC4|FANCC|FANCD2|FANCE|FANCG|FKTN|FGF7|FGF9|GNRH1|MKNK2|GSTT1|NRG1|KCNA1|SMAD7|KMT2A|MTHFR|MTR|MYC|NEB|NEK1|PLCB4|POU3F4|RARG|RET|ROCK1|RPS28|SMARCA4|SMARCC2|STAT3|TBX1|TGFBR1|UVRAG|NELFA|WNT3|KMT2D|TRRAP|NTN1|ITM2A|PIGL|SEC24C|CEP57|SEMA3E|HDAC4|KIAA0586|SFI1|AMMECR1|MED12|SEMA3A|POMT1|ARID3B|CPLX1|PRDM5|PDS5B|PHF8|SLC35D1|SMCHD1|SPECC1L|…	-4.8	0
1	-7.3	C1868571	M1	1	0	DisGeNET	35	Highly arched eyebrow		-7.3	2.6	6.4	30238	141	2936	36	1.2	0.2	818|1654|4297|7469|8085|8295|8621|9487|9723|9759|9786|10128|10464|10815|10978|23334|23384|25836|26123|50651|51259|51305|54806|55209|55691|55777|65062|65250|79813|79867|84294|93627|95681|113246|153241|200894	CAMK2G|DDX3X|KMT2A|NELFA|KMT2D|TRRAP|CDK13|PIGL|SEMA3E|HDAC4|KIAA0586|LRPPRC|PIBF1|CPLX1|CLP1|SZT2|SPECC1L|NIPBL|TCTN3|SLC45A1|TMEM216|KCNK9|AHI1|SETD5|FRMD4A|MBD5|TMEM237|CPLANE1|EHMT1|TCTN2|UTP23|TBCK|CEP41|C12orf57|CEP120|ARL13B	-4.8	0
1	-7.3	C0033377	M1	1	0	DisGeNET	35	Ptosis		-7.3	1.7	5.8	30238	607	2936	101	3.4	0.34	421|773|1305|1644|1763|2072|2176|2177|2178|2186|2189|2200|3423|3658|3745|3798|3832|3915|4140|4174|4204|4286|4297|4703|4705|4719|5189|5190|5264|5291|5332|5339|5817|6519|6597|6601|6833|6843|6899|7156|7469|7862|8085|8292|8504|8621|9049|9361|9487|9632|9723|9786|9904|9968|9990|10324|10367|10371|10464|10815|11232|22866|23334|23384|23522|23767|25836|26040|29110|51259|51601|54806|55209|55215|55768|55777|…	ARVCF|CACNA1A|COL13A1|DDC|DNA2|ERCC4|FANCC|FANCD2|FANCE|BPTF|FANCG|FBN1|IDS|IREB2|KCNB1|KIF5A|KIF11|LAMC1|MARK3|MCM5|MECP2|MITF|KMT2A|NEB|NDUFA10|NDUFS1|PEX1|PEX6|PHYH|PIK3CB|PLCB4|PLEC|PVR|SLC3A1|SMARCA4|SMARCC2|ABCC8|VAMP1|TBX1|TOP3A|NELFA|BRPF1|KMT2D|COLQ|PEX3|CDK13|AIP|LONP1|PIGL|SEC24C|SEMA3E|KIAA0586|RBM19|MED12|SLC12A6|KLHL41|MICU1|SEMA3A|PIBF1|CPLX1|POLG2|CNKSR2|SZT2|SPECC1L|KAT6B|FLRT3|N…	-4.7	0
1	-7.2	C0427460	M1	1	0	DisGeNET	35	Red cell distribution width determination		-7.2	1.7	5.8	30238	593	2936	99	3.4	0.33	286|571|898|1455|2027|2122|2146|2322|2621|2766|3570|3643|3842|4084|4092|4524|5292|5329|5557|6240|6314|6583|6710|6801|7174|7392|8019|8997|9425|9663|9702|9757|10057|10171|10233|10347|10807|22852|23200|23211|23351|23381|23432|23460|23645|23762|26151|51093|51174|51312|51389|51426|51571|51592|54753|54800|54806|54815|54879|54974|55027|55031|55147|55196|55244|55596|55628|55691|55731|55760|57480|57512|57…	ANK1|BACH1|CCNE1|CSNK1G2|ENO3|MECOM|EZH2|FLT3|GAS6|GMPR|IL6R|INSR|TNPO1|MXD1|SMAD7|MTHFR|PIM1|PLAUR|PRIM1|RRM1|ATXN7|SLC22A4|SPTB|STRN|TPP2|USF2|BRD3|KALRN|CDYL|LPIN2|CEP57|KMT2B|ABCC5|RCL1|LRRC23|ABCA7|ENTR1|ANKRD26|ATP11B|ZC3H4|KHNYN|SMG5|GPR161|ABCA6|PPP1R15A|OSBP2|NAT9|METTL25B|TUBD1|SLC25A37|RWDD1|POLK|CYRIB|TRIM33|ZNF853|KLHL24|AHI1|GATAD2A|ST7L|THG1L|HEATR3|USP47|RBM23|RESF1|SLC47A1|ZCCHC8…	-4.7	0
1	-7.2	C1304746	M1	1	0	DisGeNET	35	RDW - Red blood cell distribution width result		-7.2	1.7	5.8	30238	593	2936	99	3.4	0.33	286|571|898|1455|2027|2122|2146|2322|2621|2766|3570|3643|3842|4084|4092|4524|5292|5329|5557|6240|6314|6583|6710|6801|7174|7392|8019|8997|9425|9663|9702|9757|10057|10171|10233|10347|10807|22852|23200|23211|23351|23381|23432|23460|23645|23762|26151|51093|51174|51312|51389|51426|51571|51592|54753|54800|54806|54815|54879|54974|55027|55031|55147|55196|55244|55596|55628|55691|55731|55760|57480|57512|57…	ANK1|BACH1|CCNE1|CSNK1G2|ENO3|MECOM|EZH2|FLT3|GAS6|GMPR|IL6R|INSR|TNPO1|MXD1|SMAD7|MTHFR|PIM1|PLAUR|PRIM1|RRM1|ATXN7|SLC22A4|SPTB|STRN|TPP2|USF2|BRD3|KALRN|CDYL|LPIN2|CEP57|KMT2B|ABCC5|RCL1|LRRC23|ABCA7|ENTR1|ANKRD26|ATP11B|ZC3H4|KHNYN|SMG5|GPR161|ABCA6|PPP1R15A|OSBP2|NAT9|METTL25B|TUBD1|SLC25A37|RWDD1|POLK|CYRIB|TRIM33|ZNF853|KLHL24|AHI1|GATAD2A|ST7L|THG1L|HEATR3|USP47|RBM23|RESF1|SLC47A1|ZCCHC8…	-4.7	0
1	-7	C0018777	M1	1	0	DisGeNET	35	Conductive hearing loss		-7	2.1	5.9	30238	291	2936	58	2	0.26	90|286|421|473|1302|1909|2200|2254|2271|4041|4149|4297|4750|4784|5238|5456|5979|5995|6103|6899|7007|7703|8085|9361|9487|9632|9742|9759|10194|10594|11107|23019|23370|23384|25836|25981|26123|27148|50939|51053|51082|51259|54806|55172|55209|55215|55654|55857|55975|56172|65250|83538|85478|92840|139285|145173|221037|339829	ACVR1|ANK1|ARVCF|RERE|COL11A2|EDNRA|FBN1|FGF9|FH|LRP5|MAX|KMT2A|NEK1|NFIX|PGM3|POU3F4|RET|RGR|RPGR|TBX1|TECTA|PCGF2|KMT2D|LONP1|PIGL|SEC24C|IFT140|HDAC4|TSHZ1|PRPF8|PRDM5|CNOT1|ARHGEF18|SPECC1L|NIPBL|DNAH1|TCTN3|STK36|IMPG2|GMNN|POLR1D|TMEM216|AHI1|DNAAF2|SETD5|FANCI|TMEM127|KIZ|KLHL7|ANKH|CPLANE1|ODAD4|DRC2|REEP6|AMER1|B3GLCT|JMJD1C|CCDC39	-4.5	0
1	-7	C0029124	M1	1	0	DisGeNET	35	Optic Atrophy		-7	1.7	5.7	30238	567	2936	95	3.2	0.33	421|473|773|775|1523|1643|2058|2072|2074|2218|2271|2717|3745|3748|3832|4041|4285|4705|4719|4784|5189|5190|5290|5456|5981|5995|6103|6314|6452|6899|6905|7376|7469|7473|8086|8504|8869|8893|9230|9373|9632|9723|9742|9758|10195|10312|10367|10560|10585|10594|10978|22866|22934|23126|23334|23370|23411|23516|23590|25836|26090|29954|50939|51057|51091|51112|51259|51601|53616|54681|54806|55149|55669|55768|558…	ARVCF|RERE|CACNA1A|CACNA1C|CUX1|DDB2|EPRS1|ERCC4|ERCC6|FKTN|FH|GLA|KCNB1|KCNC3|KIF11|LRP5|MIPEP|NDUFA10|NDUFS1|NFIX|PEX1|PEX6|PIK3CA|POU3F4|RFC1|RGR|RPGR|ATXN7|SH3BP2|TBX1|TBCE|NR1H2|NELFA|WNT3|AAAS|PEX3|ST3GAL5|EIF2B5|RAB11B|PLAA|SEC24C|SEMA3E|IFT140|FRMPD4|ALG3|TCIRG1|MICU1|SLC19A2|POMT1|PRPF8|CLP1|CNKSR2|RPIA|POGZ|SZT2|ARHGEF18|SIRT1|SLC39A14|PDSS1|NIPBL|ABHD12|POMT2|IMPG2|WDPCP|SEPSECS|TRAPPC…	-4.5	0
1	-6.9	C0428883	M1	1	0	DisGeNET	35	Diastolic blood pressure		-6.9	1.8	5.7	30238	507	2936	87	3	0.31	109|775|1027|1047|1879|2078|2122|3486|3643|3705|3745|3915|4524|5066|5208|5279|6314|6546|6774|6891|7871|9254|9487|9759|10150|10174|10384|10544|10806|11060|22837|22877|22903|23005|23245|23261|27303|51312|51319|51426|51447|51542|51564|54437|54617|54805|54879|54986|55118|55432|55534|55596|57194|57337|57480|57492|57546|57553|57794|59269|64116|79648|79875|80314|80854|84230|84231|84987|85004|91012|92949…	ADCY3|CACNA1C|CDKN1B|CLGN|EBF1|ERG|MECOM|IGFBP3|INSR|ITPK1|KCNB1|LAMC1|MTHFR|PAM|PFKFB2|PIGC|ATXN7|SLC8A1|STAT3|TAP2|SLMAP|CACNA2D2|PIGL|HDAC4|MBNL2|SORBS3|BTN3A3|PROCR|SDCCAG8|WWP2|COBLL1|MLXIP|BTBD3|MAPKBP1|ASTN2|CAMTA1|RBMS3|SLC25A37|RSRC1|POLK|IP6K2|VPS54|HDAC7|SEMA5B|INO80|CNNM2|ST7L|ULK4|CRTAC1|YOD1|MAML3|ZCCHC8|ATP10A|SENP7|PLEKHG1|ARID1B|PDP2|MICAL3|SUGP1|HIVEP3|SLC39A8|MCPH1|THSD4|EPC1|S…	-4.5	0
1	-6.9	C0432072	M1	1	0	DisGeNET	35	Dysmorphic features		-6.9	1.8	5.7	30238	439	2936	78	2.7	0.3	176|773|775|1106|1294|1302|1513|1654|1656|1788|1826|2070|2074|2146|2186|2200|2324|3008|3485|3486|3643|3832|4204|4297|4703|4882|5116|5190|5290|5310|5332|5455|5528|5813|6323|6899|6905|7204|7703|7862|8085|8621|9968|10274|10717|23111|23126|23133|23261|23334|23347|23389|23405|25792|26040|26235|51111|51117|51259|54551|54995|55209|55644|55687|55768|55777|57176|57492|57680|64132|65250|79813|139285|148789…	ACAN|CACNA1A|CACNA1C|CHD2|COL7A1|COL11A2|CTSK|DDX3X|DDX6|DNMT3A|DSCAM|EYA4|ERCC6|EZH2|BPTF|FBN1|FLT4|H1-4|IGFBP2|IGFBP3|INSR|KIF11|MECP2|KMT2A|NEB|NPR2|PCNT|PEX6|PIK3CA|PKD1|PLCB4|POU3F3|PPP2R5D|PURA|SCN1A|TBX1|TBCE|TRIO|PCGF2|BRPF1|KMT2D|CDK13|MED12|STAG1|AP4B1|SPART|POGZ|PHF8|CAMTA1|SZT2|SMCHD1|MED13L|DICER1|CIZ1|SETBP1|FBXL4|KMT5B|COQ4|TMEM216|MAGEL2|OXSM|SETD5|OSGEP|TRMU|NGLY1|MBD5|VARS2|ARID…	-4.5	0
1	-6.8	C0008626	M1	1	0	DisGeNET	35	Congenital chromosomal disease		-6.8	1.6	5.5	30238	756	2936	118	4	0.36	213|367|595|602|605|649|836|860|898|1112|1302|1421|1643|2048|2072|2120|2122|2130|2146|2176|2177|2189|2271|2322|2678|2952|3600|3612|3662|3667|3717|3791|3875|4005|4012|4204|4215|4297|4300|4306|4524|4547|4548|4609|4615|4790|4928|5111|5116|5133|5290|5291|5324|5327|5359|5424|5547|5743|5966|5979|5993|6236|6596|6646|6899|7161|7174|7349|7376|7422|7433|8028|8085|8161|8202|8287|8754|8915|9759|9968|10128|10…	ALB|AR|CCND1|BCL3|BCL7A|BMP1|CASP3|RUNX2|CCNE1|FOXN3|COL11A2|CRYGD|DDB2|EPHB2|ERCC4|ETV6|MECOM|EWSR1|EZH2|FANCC|FANCD2|FANCG|FH|FLT3|GGT1|GSTT1|IL15|IMPA1|IRF4|IRS1|JAK2|KDR|KRT18|LMO2|LNPEP|MECP2|MAP3K3|KMT2A|MLLT3|NR3C2|MTHFR|MTTP|MTR|MYC|MYD88|NFKB1|NUP98|PCNA|PCNT|PDCD1|PIK3CA|PIK3CB|PLAG1|PLAT|PLSCR1|POLD1|PRCP|PTGS2|REL|RET|RFX5|RRAD|HLTF|SOAT1|TBX1|TP73|TPP2|UCN|NR1H2|VEGFA|VIPR1|MLLT10|KM…	-4.3	0
1	-6.8	C4551563	M1	1	0	DisGeNET	35	Microcephaly (physical finding)		-6.8	2.4	6	30238	160	2936	38	1.3	0.21	492|816|1294|1654|1968|2022|2186|2972|3832|4204|4285|5189|5190|8785|9373|9493|9757|9786|9968|10195|10717|23036|23111|23126|23389|25836|55823|55975|56776|57038|57728|79813|81689|81857|84294|84879|84947|283989	ATP2B3|CAMK2B|COL7A1|DDX3X|EIF2S3|ENG|BPTF|BRF1|KIF11|MECP2|MIPEP|PEX1|PEX6|MATN4|PLAA|KIF23|KMT2B|KIAA0586|MED12|ALG3|AP4B1|ZNF292|SPART|POGZ|MED13L|NIPBL|VPS11|KLHL7|FMN2|RARS2|WDR19|EHMT1|ISCA1|MED25|UTP23|MFSD2A|SERAC1|TSEN54	-4.3	0
1	-6.8	C1848673	M1	1	0	DisGeNET	35	Hypoplastic feet		-6.8	2.6	6.1	30238	129	2936	33	1.1	0.19	473|818|2022|2200|3653|4204|4297|5190|5745|6905|8295|8621|9321|9487|9742|9759|10013|23111|25836|54551|55112|55209|55343|55768|55777|55975|57728|79140|79659|79809|124997|145173|153241	RERE|CAMK2G|ENG|FBN1|IPW|MECP2|KMT2A|PEX6|PTH1R|TBCE|TRRAP|CDK13|TRIP11|PIGL|IFT140|HDAC4|HDAC6|SPART|NIPBL|MAGEL2|DYNC2I1|SETD5|SLC35C1|NGLY1|MBD5|KLHL7|WDR19|CCDC28B|DYNC2H1|TTC21B|WDR81|B3GLCT|CEP120	-4.3	0
1	-6.8	C0221358	M1	1	0	DisGeNET	35	Long narrow head		-6.8	2.5	6	30238	154	2936	37	1.3	0.21	411|2072|2176|2177|2178|2189|2200|2218|3423|3653|4297|4591|4882|5189|5190|6134|6519|6899|7469|7701|8504|8621|9702|23169|23363|28981|51259|51305|54551|55215|55904|57728|79728|89953|112752|113246|129563	ARSB|ERCC4|FANCC|FANCD2|FANCE|FANCG|FBN1|FKTN|IDS|IPW|KMT2A|TRIM37|NPR2|PEX1|PEX6|RPL10|SLC3A1|TBX1|NELFA|ZNF142|PEX3|CDK13|CEP57|SLC35D1|OBSL1|IFT81|TMEM216|KCNK9|MAGEL2|FANCI|KMT2E|WDR19|PALB2|KLC4|IFT43|C12orf57|DIS3L2	-4.3	0
1	-6.7	C0423110	M1	1	0	DisGeNET	35	Downward slant of palpebral fissure		-6.7	1.9	5.7	30238	391	2936	71	2.4	0.28	18|421|773|1105|1302|1654|1908|2146|2186|2200|3745|3832|4204|4297|4784|5116|5290|5528|5979|6234|6899|7204|7469|7592|7707|7862|8504|9632|9702|9723|9758|9949|9968|10806|11043|22866|22995|23111|23261|23334|23384|23522|23545|26040|26229|26235|50651|51053|51057|51082|51132|55209|55212|55644|55835|55904|55975|56992|57492|57680|65062|79728|79738|81857|90161|91252|113246|196528|221037|259232|347344	ABAT|ARVCF|CACNA1A|CHD1|COL11A2|DDX3X|EDN3|EZH2|BPTF|FBN1|KCNB1|KIF11|MECP2|KMT2A|NFIX|PCNT|PIK3CA|PPP2R5D|RET|RPS28|TBX1|TRIO|NELFA|ZNF41|ZNF148|BRPF1|PEX3|SEC24C|CEP57|SEMA3E|FRMPD4|AMMECR1|MED12|SDCCAG8|MID2|CNKSR2|CEP152|SPART|CAMTA1|SZT2|SPECC1L|KAT6B|ATP6V0A2|SETBP1|B3GAT3|FBXL4|SLC45A1|GMNN|WDPCP|POLR1D|RLIM|SETD5|BBS7|OSGEP|CPAP|KMT2E|KLHL7|KIF15|ARID1B|CHD8|TMEM237|PALB2|BBS10|MED25|HS6S…	-4.3	0
1	-6.7	C0020490	M1	1	0	DisGeNET	35	Hyperopia		-6.7	2.5	6	30238	142	2936	35	1.2	0.2	773|2058|2074|2218|3653|3832|4140|4285|4286|4750|4784|5116|5189|6103|7707|9230|9487|9742|23126|26229|29954|54551|54681|55209|55777|57498|57728|64116|79813|79867|84162|167691|284058|388552|646960	CACNA1A|EPRS1|ERCC6|FKTN|IPW|KIF11|MARK3|MIPEP|MITF|NEK1|NFIX|PCNT|PEX1|RPGR|ZNF148|RAB11B|PIGL|IFT140|POGZ|B3GAT3|POMT2|MAGEL2|P4HTM|SETD5|MBD5|KIDINS220|WDR19|SLC39A8|EHMT1|TCTN2|BLTP1|LCA5|KANSL1|BLOC1S3|PRSS56	-4.3	0
1	-6.7	C0008924	M1	1	0	DisGeNET	35	Cleft upper lip		-6.7	2.1	5.8	30238	255	2936	52	1.8	0.24	602|860|1198|1672|1968|2104|2218|2252|2254|2872|2952|3084|4524|4548|4609|5981|6948|7405|7469|7473|8295|8817|9423|9572|9723|9814|9968|10585|10620|10815|23133|23384|25836|26005|29954|50937|51082|55112|55266|55975|56006|57122|63892|65250|79659|79867|139285|145173|153241|284058|340419|100861412	BCL3|RUNX2|CLK3|DEFB1|EIF2S3|ESRRG|FKTN|FGF7|FGF9|MKNK2|GSTT1|NRG1|MTHFR|MTR|MYC|RFC1|TCN2|UVRAG|NELFA|WNT3|TRRAP|FGF18|NTN1|NR1D1|SEMA3E|SFI1|MED12|POMT1|ARID3B|CPLX1|PHF8|SPECC1L|NIPBL|C2CD3|POMT2|CDON|POLR1D|DYNC2I1|TMEM19|KLHL7|SMG9|NUP107|THADA|CPLANE1|DYNC2H1|TCTN2|AMER1|B3GLCT|CEP120|KANSL1|RSPO2|FSBP	-4.3	0
1	-6.6	C0424503	M1	1	0	DisGeNET	35	Dysmorphic facies		-6.6	2.1	5.7	30238	271	2936	54	1.8	0.25	1024|1644|1654|2200|2324|3643|3748|4204|4297|5190|5238|5279|5993|6134|7424|8292|9024|9150|9230|9373|9524|9968|9990|10815|23126|23325|23522|25836|26005|28960|50651|51002|51305|51319|54496|55904|56006|56776|57492|57728|79087|79813|79882|80153|81857|84231|91949|124997|129563|148789|165918|196528|283989|284058	CDK8|DDC|DDX3X|FBN1|FLT4|INSR|KCNC3|MECP2|KMT2A|PEX6|PGM3|PIGC|RFX5|RPL10|VEGFC|COLQ|BRSK2|CTDP1|RAB11B|PLAA|TECR|MED12|SLC12A6|CPLX1|POGZ|WASHC4|KAT6B|NIPBL|C2CD3|DCPS|SLC45A1|TPRKB|KCNK9|RSRC1|PRMT7|KMT2E|SMG9|FMN2|ARID1B|WDR19|ALG12|EHMT1|ZC3H14|EDC3|MED25|TRAF7|COG7|WDR81|DIS3L2|B3GALNT2|RNF168|ARID2|TSEN54|KANSL1	-4.2	0
1	-6.5	C0000772	M1	1	0	DisGeNET	35	Multiple congenital anomalies		-6.5	2.1	5.7	30238	251	2936	51	1.7	0.24	90|176|773|1302|1654|1788|2120|2186|2200|2324|3716|4041|4297|4703|5290|5311|5332|5424|6597|6774|6905|7204|8085|8086|8621|9968|10236|10274|23126|23133|23389|23522|25836|26040|27125|51117|51259|54551|55209|55687|57492|57680|63925|64132|65250|79738|91942|139285|148789|167691|284058	ACVR1|ACAN|CACNA1A|COL11A2|DDX3X|DNMT3A|ETV6|BPTF|FBN1|FLT4|JAK1|LRP5|KMT2A|NEB|PIK3CA|PKD2|PLCB4|POLD1|SMARCA4|STAT3|TBCE|TRIO|KMT2D|AAAS|CDK13|MED12|HNRNPR|STAG1|POGZ|PHF8|MED13L|KAT6B|NIPBL|SETBP1|AFF4|COQ4|TMEM216|MAGEL2|SETD5|TRMU|ARID1B|CHD8|ZNF335|XYLT2|CPLANE1|BBS10|NDUFAF2|AMER1|B3GALNT2|LCA5|KANSL1	-4.1	0
1	-6.5	C0014772	M1	1	0	DisGeNET	35	Red Blood Cell Count measurement		-6.5	1.6	5.4	30238	717	2936	112	3.8	0.35	48|286|563|605|775|1777|1909|2078|2122|2621|2766|2788|2972|3084|3106|3717|3749|3783|4005|4008|4092|4149|4286|4297|4299|4524|4784|4790|5290|5339|5557|5771|6095|6387|6671|7150|7422|7473|7704|8019|8178|8295|9361|9575|9811|9911|9960|10171|10347|10806|10815|10867|22837|22852|22994|23014|23019|23211|23499|25862|27148|29954|29964|51174|51312|51599|54806|55193|55328|55512|55668|55691|55731|55760|55892|55…	ACO1|ANK1|AZGP1|BCL7A|CACNA1C|DNASE2|EDNRA|ERG|MECOM|GAS6|GMPR|GNG7|BRF1|NRG1|HLA-B|JAK2|KCNC4|KCNN4|LMO2|LMO7|SMAD7|MAX|MITF|KMT2A|AFF1|MTHFR|NFIX|NFKB1|PIK3CA|PLEC|PRIM1|PTPN2|RORA|CXCL12|SP4|TOP1|VEGFA|WNT3|ZBTB16|BRD3|ELL|TRRAP|LONP1|CLOCK|CTIF|TMCC2|USP3|RCL1|ABCA7|SDCCAG8|CPLX1|TSPAN9|COBLL1|ANKRD26|CEP131|FBXO21|CNOT1|ZC3H4|MACF1|USP49|STK36|POMT2|PRICKLE4|TUBD1|SLC25A37|LSR|AHI1|PBRM1|RNL…	-4.1	0
1	-6.5	C2673410	M1	1	0	DisGeNET	35	Small midface		-6.5	5.4	6.9	30238	23	2936	12	0.41	0.12	2200|4297|4784|4882|7862|9321|9949|26040|54551|55975|79813|89953	FBN1|KMT2A|NFIX|NPR2|BRPF1|TRIP11|AMMECR1|SETBP1|MAGEL2|KLHL7|EHMT1|KLC4	-4.1	0
1	-6.4	C0018798	M1	1	0	DisGeNET	35	Congenital Heart Defects		-6.4	1.8	5.5	30238	406	2936	72	2.5	0.29	90|156|473|491|775|1788|1826|1909|2176|2177|2178|2237|2324|4017|4524|4548|4879|5290|5291|5310|5311|5325|5743|5981|6093|6323|6470|6597|6666|6774|6833|6899|7046|7422|8085|8295|8621|9968|9969|10300|10659|11093|23126|23389|23405|23411|25836|26040|26123|26229|27125|29886|51259|54487|54800|55082|55193|55209|55534|55824|55835|55974|56006|65250|81857|84231|91949|114826|142678|197320|284058|284086	ACVR1|GRK2|RERE|ATP2B2|CACNA1C|DNMT3A|DSCAM|EDNRA|FANCC|FANCD2|FANCE|FEN1|FLT4|LOXL2|MTHFR|MTR|NPPB|PIK3CA|PIK3CB|PKD1|PKD2|PLAGL1|PTGS2|RFC1|ROCK1|SCN1A|SHMT1|SMARCA4|SOX12|STAT3|ABCC8|TBX1|TGFBR1|VEGFA|KMT2D|TRRAP|CDK13|MED12|MED13|KATNB1|CELF2|ADAMTS13|POGZ|MED13L|DICER1|SIRT1|NIPBL|SETBP1|TCTN3|B3GAT3|AFF4|SNX8|TMEM216|DGCR8|KLHL24|ARGLU1|PBRM1|SETD5|MAML3|PAG1|CPAP|SLC50A1|SMG9|CPLANE1|MED25…	-4	0
1	-6.4	C0026034	M1	1	0	DisGeNET	35	Microstomia		-6.4	2.3	5.8	30238	172	2936	39	1.3	0.21	421|473|1294|1302|2186|2200|3909|4174|4204|4784|5290|5332|5424|6134|6899|7473|7703|7704|7862|8621|9325|9632|9723|9949|9968|10290|23126|23261|23545|26229|28960|51053|51082|51132|55644|91949|221037|259232|340419	ARVCF|RERE|COL7A1|COL11A2|BPTF|FBN1|LAMA3|MCM5|MECP2|NFIX|PIK3CA|PLCB4|POLD1|RPL10|TBX1|WNT3|PCGF2|ZBTB16|BRPF1|CDK13|TRIP4|SEC24C|SEMA3E|AMMECR1|MED12|SPEG|POGZ|CAMTA1|ATP6V0A2|B3GAT3|DCPS|GMNN|POLR1D|RLIM|OSGEP|COG7|JMJD1C|NALCN|RSPO2	-4	0
1	-6.4	C0266464	M1	1	0	DisGeNET	35	Polymicrogyria		-6.4	2.2	5.7	30238	199	2936	43	1.5	0.22	1654|2022|2218|2271|3800|4204|5189|5190|5279|5290|5291|5329|6323|8295|8504|9524|9786|10243|10300|10464|10585|23325|23545|26005|28960|29954|50651|51319|54806|56776|65062|65250|79813|79867|79882|80153|80311|81857|95681|144165|148789|153241|200894	DDX3X|ENG|FKTN|FH|KIF5C|MECP2|PEX1|PEX6|PIGC|PIK3CA|PIK3CB|PLAUR|SCN1A|TRRAP|PEX3|TECR|KIAA0586|GPHN|KATNB1|PIBF1|POMT1|WASHC4|ATP6V0A2|C2CD3|DCPS|POMT2|SLC45A1|RSRC1|AHI1|FMN2|TMEM237|CPLANE1|EHMT1|TCTN2|ZC3H14|EDC3|KLHL15|MED25|CEP41|PRICKLE1|B3GALNT2|CEP120|ARL13B	-4	0
1	-6.4	C0856975	M1	1	0	DisGeNET	35	Autistic behavior		-6.4	2.1	5.6	30238	261	2936	52	1.8	0.24	473|1105|1106|1654|1788|2186|3736|4204|5279|5455|6095|6192|6323|6324|7204|7343|7592|7703|8295|8621|9024|9487|9524|9758|9968|9969|10585|11043|22866|23126|23261|23325|23384|23443|28960|50651|51111|51259|51319|54805|54806|55209|56776|57492|65062|79587|79882|80036|80153|81857|148789|347344	RERE|CHD1|CHD2|DDX3X|DNMT3A|BPTF|KCNA1|MECP2|PIGC|POU3F3|RORA|RPS4Y1|SCN1A|SCN1B|TRIO|UBTF|ZNF41|PCGF2|TRRAP|CDK13|BRSK2|PIGL|TECR|FRMPD4|MED12|MED13|POMT1|MID2|CNKSR2|POGZ|CAMTA1|WASHC4|SPECC1L|SLC35A3|DCPS|SLC45A1|KMT5B|TMEM216|RSRC1|CNNM2|AHI1|SETD5|FMN2|ARID1B|TMEM237|CARS2|ZC3H14|TRPM3|EDC3|MED25|B3GALNT2|ZNF81	-4	0
1	-6.4	C0576226	M1	1	0	DisGeNET	35	Short foot		-6.4	2.7	5.9	30238	116	2936	30	1	0.19	473|818|2200|3653|4204|4297|5745|6905|8295|9321|9487|9742|9759|10013|23111|25836|54551|55112|55209|55343|55768|55777|55975|57728|79140|79659|79809|124997|145173|153241	RERE|CAMK2G|FBN1|IPW|MECP2|KMT2A|PTH1R|TBCE|TRRAP|TRIP11|PIGL|IFT140|HDAC4|HDAC6|SPART|NIPBL|MAGEL2|DYNC2I1|SETD5|SLC35C1|NGLY1|MBD5|KLHL7|WDR19|CCDC28B|DYNC2H1|TTC21B|WDR81|B3GLCT|CEP120	-4	0
1	-6.3	C0200638	M1	1	0	DisGeNET	35	Eosinophil count procedure		-6.3	1.7	5.4	30238	610	2936	98	3.3	0.33	421|473|578|818|860|1105|1523|1912|2078|2186|2322|2687|3105|3106|3455|3656|3700|3716|3717|3953|4005|4092|4149|4249|4782|4790|5325|5329|5339|5771|5970|6095|6583|6777|7555|7704|8019|8603|9020|9487|9683|9794|9923|10003|10018|10171|10198|10318|10347|10425|10451|10866|10892|11060|11138|22823|22852|22872|23199|23274|28960|51174|51735|54581|55196|55809|55892|56946|59269|60468|63892|64599|79585|79726|798…	ARVCF|RERE|BAK1|CAMK2G|RUNX2|CHD1|CUX1|PHC2|ERG|BPTF|FLT3|GGT5|HLA-A|HLA-B|IFNAR2|IRAK2|ITIH4|JAK1|JAK2|LEPR|LMO2|SMAD7|MAX|MGAT5|NFIC|NFKB1|PLAGL1|PLAUR|PLEC|PTPN2|RELA|RORA|SLC22A4|STAT5B|CNBP|ZBTB16|BRD3|FAM193A|MAP3K14|PIGL|N4BP1|MAML1|ZBTB40|NAALAD2|BCL2L11|RCL1|MPHOSPH9|TNIP1|ABCA7|ARIH2|VAV3|HCP5|MALT1|WWP2|TBC1D8|MTF2|ANKRD26|SEC31A|GSE1|CLEC16A|DCPS|TUBD1|RAPGEF6|SCAND2P|RESF1|TRERF1|MYN…	-4	0
1	-6.3	C1854113	M1	1	0	DisGeNET	35	Prominent nasal bridge		-6.3	2.3	5.7	30238	180	2936	40	1.4	0.21	421|1908|2074|2200|4286|5116|6899|8295|8621|9487|9632|9786|9968|10274|10464|10806|22995|23384|23522|23592|26123|51057|51132|51259|54806|55212|57038|63925|65062|65250|79738|79867|83932|91647|93627|95681|153241|200894|221037|284058	ARVCF|EDN3|ERCC6|FBN1|MITF|PCNT|TBX1|TRRAP|CDK13|PIGL|SEC24C|KIAA0586|MED12|STAG1|PIBF1|SDCCAG8|CEP152|SPECC1L|KAT6B|LEMD3|TCTN3|WDPCP|RLIM|TMEM216|AHI1|BBS7|RARS2|ZNF335|TMEM237|CPLANE1|BBS10|TCTN2|SPRTN|ATPAF2|TBCK|CEP41|CEP120|ARL13B|JMJD1C|KANSL1	-4	0
1	-6.2	C1848207	M1	1	0	DisGeNET	35	Poor speech		-6.2	2.2	5.6	30238	208	2936	44	1.5	0.22	473|1968|4204|4719|5279|7204|7592|7707|8295|9524|9758|9968|10585|10717|11043|22866|23325|23389|23516|23522|23545|28960|29954|50651|51132|51319|54805|55691|55768|55823|56776|56992|64116|79882|80153|81857|90161|93627|148789|162417|259232|284058|347344|104472715	RERE|EIF2S3|MECP2|NDUFS1|PIGC|TRIO|ZNF41|ZNF148|TRRAP|TECR|FRMPD4|MED12|POMT1|AP4B1|MID2|CNKSR2|WASHC4|MED13L|SLC39A14|KAT6B|ATP6V0A2|DCPS|POMT2|SLC45A1|RLIM|RSRC1|CNNM2|FRMD4A|NGLY1|VPS11|FMN2|KIF15|SLC39A8|ZC3H14|EDC3|MED25|HS6ST2|TBCK|B3GALNT2|NAGS|NALCN|KANSL1|ZNF81|SNHG14	-3.9	0
1	-6.2	C0026351	M1	1	0	DisGeNET	35	Moderate intellectual disability		-6.2	2.1	5.5	30238	250	2936	50	1.7	0.24	473|773|1106|1644|1654|1788|2186|3798|4204|4286|4784|5238|5279|5495|5528|5813|6323|6519|6899|7592|9024|9487|9524|9758|9968|9969|10585|11043|22866|23325|23389|23443|25792|28960|50651|51111|51319|54805|55755|55835|56776|57492|79813|79882|80153|81857|148789|196527|196528|347344	RERE|CACNA1A|CHD2|DDC|DDX3X|DNMT3A|BPTF|KIF5A|MECP2|MITF|NFIX|PGM3|PIGC|PPM1B|PPP2R5D|PURA|SCN1A|SLC3A1|TBX1|ZNF41|BRSK2|PIGL|TECR|FRMPD4|MED12|MED13|POMT1|MID2|CNKSR2|WASHC4|MED13L|SLC35A3|CIZ1|DCPS|SLC45A1|KMT5B|RSRC1|CNNM2|CDK5RAP2|CPAP|FMN2|ARID1B|EHMT1|ZC3H14|EDC3|MED25|B3GALNT2|ANO6|ARID2|ZNF81	-3.9	0
1	-6.1	C0264303	M1	1	0	DisGeNET	35	Laryngomalacia		-6.1	3.2	6	30238	67	2936	21	0.72	0.16	421|4204|4285|4297|4784|5116|6134|6899|9632|9723|9759|23522|26040|26123|27125|54551|57492|91179|93627|221037|284058	ARVCF|MECP2|MIPEP|KMT2A|NFIX|PCNT|RPL10|TBX1|SEC24C|SEMA3E|HDAC4|KAT6B|SETBP1|TCTN3|AFF4|MAGEL2|ARID1B|SCARF2|TBCK|JMJD1C|KANSL1	-3.8	0
1	-6.1	C0235946	M1	1	0	DisGeNET	35	Cerebral atrophy		-6.1	1.8	5.3	30238	453	2936	77	2.6	0.29	213|634|773|929|1203|1421|2058|2074|2271|2678|3485|3704|3745|3975|4204|4337|4548|4719|4784|5279|5817|6314|6323|6387|7276|7422|8772|8884|9150|9197|9487|9524|10195|10243|22866|23126|23325|23334|23516|25823|25839|26040|26123|26235|28960|50651|51002|51091|51319|54802|54834|54982|55644|55768|56006|56652|56776|57038|57498|63925|64714|79587|79882|80153|81857|84231|84947|85021|85378|91949|93627|113179|11…	ALB|CEACAM1|CACNA1A|CD14|CLN5|CRYGD|EPRS1|ERCC6|FH|GGT1|IGFBP2|ITPA|KCNB1|LHX1|MECP2|MOCS1|MTR|NDUFS1|NFIX|PIGC|PVR|ATXN7|SCN1A|CXCL12|TTR|VEGFA|FADD|SLC5A6|CTDP1|SLC33A1|PIGL|TECR|ALG3|GPHN|CNKSR2|POGZ|WASHC4|SZT2|SLC39A14|TPSG1|COG4|SETBP1|TCTN3|FBXL4|DCPS|SLC45A1|TPRKB|SEPSECS|RSRC1|TRIT1|GDAP2|CLN6|OSGEP|NGLY1|SMG9|TWNK|FMN2|RARS2|KIDINS220|ZNF335|PDIA2|CARS2|ZC3H14|EDC3|MED25|TRAF7|SERAC1|RE…	-3.8	0
1	-6.1	C0221357	M1	1	0	DisGeNET	35	Brachydactyly		-6.1	1.9	5.4	30238	325	2936	60	2	0.26	176|473|818|860|1302|1421|1513|2200|2254|3643|4750|4882|5116|5238|5290|5745|6134|6603|6899|7204|9321|9361|9723|9742|9759|9786|9968|10236|23111|23126|23169|23384|23522|25836|26123|27125|28960|28981|51132|51259|54496|54551|55112|55343|56992|57728|65250|79140|79659|79809|79813|112752|113246|114548|118429|145173|153241|196528|219899|285203	ACAN|RERE|CAMK2G|RUNX2|COL11A2|CRYGD|CTSK|FBN1|FGF9|INSR|NEK1|NPR2|PCNT|PGM3|PIK3CA|PTH1R|RPL10|SMARCD2|TBX1|TRIO|TRIP11|LONP1|SEMA3E|IFT140|HDAC4|KIAA0586|MED12|HNRNPR|SPART|POGZ|SLC35D1|SPECC1L|KAT6B|NIPBL|TCTN3|AFF4|DCPS|IFT81|RLIM|TMEM216|PRMT7|MAGEL2|DYNC2I1|SLC35C1|KIF15|WDR19|CPLANE1|CCDC28B|DYNC2H1|TTC21B|EHMT1|IFT43|C12orf57|NLRP3|ANTXR2|B3GLCT|CEP120|ARID2|TBCEL|EOGT	-3.8	0
1	-6.1	C1865017	M1	1	0	DisGeNET	35	Thin upper lip vermilion		-6.1	2.1	5.5	30238	211	2936	44	1.5	0.22	178|775|2186|2200|3653|3832|4204|4297|6134|6601|7592|7703|8295|8621|9321|9662|9758|9949|9968|10815|10978|11043|22866|22995|23126|23384|25836|26040|28960|54551|55209|55755|55777|55835|56992|57492|57728|79087|79648|84879|112752|145173|259232|347344	AGL|CACNA1C|BPTF|FBN1|IPW|KIF11|MECP2|KMT2A|RPL10|SMARCC2|ZNF41|PCGF2|TRRAP|CDK13|TRIP11|CEP135|FRMPD4|AMMECR1|MED12|CPLX1|CLP1|MID2|CNKSR2|CEP152|POGZ|SPECC1L|NIPBL|SETBP1|DCPS|MAGEL2|SETD5|CDK5RAP2|MBD5|CPAP|KIF15|ARID1B|WDR19|ALG12|MCPH1|MFSD2A|IFT43|B3GLCT|NALCN|ZNF81	-3.8	0
1	-6	C1865014	M1	1	0	DisGeNET	35	Long philtrum		-6	2	5.4	30238	282	2936	54	1.8	0.25	421|473|818|1302|1654|1968|2074|2146|2200|3832|4204|4297|4337|4703|5745|6134|6833|6899|6905|7204|7461|7592|7862|9321|9373|9632|9758|9968|10324|10815|11043|22866|23019|23261|23363|23384|23522|23545|25836|28981|54496|55112|55209|57492|64132|79659|89953|113246|145173|221037|221927|259232|347344|388662	ARVCF|RERE|CAMK2G|COL11A2|DDX3X|EIF2S3|ERCC6|EZH2|FBN1|KIF11|MECP2|KMT2A|MOCS1|NEB|PTH1R|RPL10|ABCC8|TBX1|TBCE|TRIO|CLIP2|ZNF41|BRPF1|TRIP11|PLAA|SEC24C|FRMPD4|MED12|KLHL41|CPLX1|MID2|CNKSR2|CNOT1|CAMTA1|OBSL1|SPECC1L|KAT6B|ATP6V0A2|NIPBL|IFT81|PRMT7|DYNC2I1|SETD5|ARID1B|XYLT2|DYNC2H1|KLC4|C12orf57|B3GLCT|JMJD1C|BRAT1|NALCN|ZNF81|SLC6A17	-3.7	0
1	-5.9	C3887461	M1	1	0	DisGeNET	35	Head and Neck Carcinoma		-5.9	1.5	5.1	30238	786	2936	118	4	0.36	213|302|367|595|836|860|1027|1159|1302|1958|2048|2074|2146|2177|2551|2587|2678|2788|2828|2952|3002|3105|3316|3429|3551|3643|3654|3667|3688|3791|3827|4176|4297|4524|4595|4609|4615|5025|5074|5111|5133|5187|5290|5291|5292|5311|5324|5328|5329|5443|5740|5743|5806|5893|5966|5981|6095|6203|6240|6387|6470|6596|6646|6774|6777|6817|7046|7095|7161|7276|7376|7405|7422|8745|8772|8877|8915|9127|9175|9360|9361|…	ALB|ANXA2|AR|CCND1|CASP3|RUNX2|CDKN1B|CKMT1B|COL11A2|EGR1|EPHB2|ERCC6|EZH2|FANCD2|GABPA|GALR1|GGT1|GNG7|GPR4|GSTT1|GZMB|HLA-A|HSPB2|IFI27|IKBKB|INSR|IRAK1|IRS1|ITGB1|KDR|KNG1|MCM7|KMT2A|MTHFR|MUTYH|MYC|MYD88|P2RX4|PAWR|PCNA|PDCD1|PER1|PIK3CA|PIK3CB|PIM1|PKD2|PLAG1|PLAU|PLAUR|POMC|PTGIS|PTGS2|PTX3|RAD52|REL|RFC1|RORA|RPS9|RRM1|CXCL12|SHMT1|HLTF|SOAT1|STAT3|STAT5B|SULT1A1|TGFBR1|SEC62|TP73|TTR|NR1H…	-3.7	0
1	-5.9	C1262477	M1	1	0	DisGeNET	35	Weight decreased		-5.9	2	5.3	30238	271	2936	52	1.8	0.24	595|929|1616|1908|2072|2176|2177|2178|2189|2200|2271|3106|3115|3145|3717|4149|4174|4485|4784|5290|5325|5443|5979|6774|6777|6833|7156|7276|7343|7704|8915|9968|10155|10587|10892|11281|22909|26058|51574|54790|54982|55215|55654|55768|55835|79728|80216|83932|120892|129563|145173|165918	CCND1|CD14|DAXX|EDN3|ERCC4|FANCC|FANCD2|FANCE|FANCG|FBN1|FH|HLA-B|HLA-DPB1|HMBS|JAK2|MAX|MCM5|MST1|NFIX|PIK3CA|PLAGL1|POMC|RET|STAT3|STAT5B|ABCC8|TOP3A|TTR|UBTF|ZBTB16|BCL10|MED12|TRIM28|TXNRD2|MALT1|POU6F2|FAN1|GIGYF2|LARP7|TET2|CLN6|FANCI|TMEM127|NGLY1|CPAP|PALB2|ALPK1|SPRTN|LRRK2|DIS3L2|B3GLCT|RNF168	-3.6	0
1	-5.8	C0004936	M1	1	0	DisGeNET	35	Mental disorders		-5.8	1.5	5	30238	789	2936	118	4	0.36	133|367|468|473|607|649|687|775|1005|1620|1644|1909|1958|2048|2146|2200|2289|2324|2908|3005|3084|3105|3106|3270|3700|3953|4041|4204|4205|4245|4306|4524|4790|4928|4987|5025|5074|5116|5141|5179|5199|5324|5327|5411|5443|5453|5547|5743|6323|6387|6671|6899|7052|7103|7226|7349|7422|7494|7592|8863|8915|9219|9423|9487|9542|9575|9722|9759|9771|9881|9968|10592|11122|23133|23245|23263|23305|23411|26151|2647…	ADM|AR|ATF4|RERE|BCL9|BMP1|KLF9|CACNA1C|CDH7|BRINP1|DDC|EDNRA|EGR1|EPHB2|EZH2|FBN1|FKBP5|FLT4|NR3C1|H1-0|NRG1|HLA-A|HLA-B|HRC|ITIH4|LEPR|LRP5|MECP2|MEF2A|MGAT1|NR3C2|MTHFR|NFKB1|NUP98|OPRL1|P2RX4|PAWR|PCNT|PDE4A|PENK|CFP|PLAG1|PLAT|PNN|POMC|POU3F1|PRCP|PTGS2|SCN1A|CXCL12|SP4|TBX1|TGM2|TSPAN8|TRPM2|UCN|VEGFA|XBP1|ZNF41|PER3|BCL10|MTA2|NTN1|PIGL|NRG2|CLOCK|NOS1AP|HDAC4|RAPGEF5|TRANK1|MED12|SMC2|PTP…	-3.6	0
1	-5.8	C0008297	M1	1	0	DisGeNET	35	Choanal Atresia		-5.8	2.7	5.6	30238	104	2936	27	0.92	0.18	421|2072|2176|2177|2178|2186|2189|4297|4784|5745|6899|7473|9632|9723|9968|23347|25836|26123|50937|51082|55209|55215|57492|63925|79728|84976|221037	ARVCF|ERCC4|FANCC|FANCD2|FANCE|BPTF|FANCG|KMT2A|NFIX|PTH1R|TBX1|WNT3|SEC24C|SEMA3E|MED12|SMCHD1|NIPBL|TCTN3|CDON|POLR1D|SETD5|FANCI|ARID1B|ZNF335|PALB2|DISP1|JMJD1C	-3.6	0
1	-5.8	C0200641	M1	1	0	DisGeNET	35	Blood basophil count (lab test)		-5.8	2	5.3	30238	272	2936	52	1.8	0.24	473|578|2078|2186|2322|2687|3105|3106|3656|3716|3717|3953|4299|4790|5329|6583|7704|7791|8019|9487|9683|9794|10003|10018|10318|10347|10425|10866|22852|23274|54806|55809|56143|56147|59269|60468|63892|79572|80176|84811|92370|93624|113263|114548|136051|147339|158135|202243|221037|284058|326624|441108	RERE|BAK1|ERG|BPTF|FLT3|GGT5|HLA-A|HLA-B|IRAK2|JAK1|JAK2|LEPR|AFF1|NFKB1|PLAUR|SLC22A4|ZBTB16|ZYX|BRD3|PIGL|N4BP1|MAML1|NAALAD2|BCL2L11|TNIP1|ABCA7|ARIH2|HCP5|ANKRD26|CLEC16A|AHI1|TRERF1|PCDHA5|PCDHA1|HIVEP3|BACH2|THADA|ATP13A3|SPSB1|BUD13|PXYLP1|TADA2B|GLCCI1|NLRP3|ZNF786|ARK2N|TTLL11|CCDC125|JMJD1C|KANSL1|RAB37|CARINH	-3.6	0
1	-5.7	C0026106	M1	1	0	DisGeNET	35	Mild Mental Retardation		-5.7	1.8	5.2	30238	340	2936	61	2.1	0.26	178|421|773|1106|1523|1788|2072|2186|2200|3748|3832|4041|4204|4784|5279|5456|5696|6096|6323|6899|7204|8085|9150|9423|9524|9632|10013|10290|10585|10815|10984|22866|23111|23126|23133|23261|23325|23334|23443|23522|23590|23592|26040|28960|29954|50651|51319|54806|55209|56776|57492|79882|80067|80153|81857|113246|134728|139285|148789|221037|338811	AGL|ARVCF|CACNA1A|CHD2|CUX1|DNMT3A|ERCC4|BPTF|FBN1|KCNC3|KIF11|LRP5|MECP2|NFIX|PIGC|POU3F4|PSMB8|RORB|SCN1A|TBX1|TRIO|KMT2D|CTDP1|NTN1|TECR|SEC24C|HDAC6|SPEG|POMT1|CPLX1|KCNQ1OT1|CNKSR2|SPART|POGZ|PHF8|CAMTA1|WASHC4|SZT2|SLC35A3|KAT6B|PDSS1|LEMD3|SETBP1|DCPS|POMT2|SLC45A1|RSRC1|AHI1|SETD5|FMN2|ARID1B|ZC3H14|DCAF17|EDC3|MED25|C12orf57|IRAK1BP1|AMER1|B3GALNT2|JMJD1C|TAFA2	-3.5	0
1	-5.7	C0040433	M1	1	0	DisGeNET	35	Tooth Crowding		-5.7	2.9	5.6	30238	82	2936	23	0.78	0.16	1909|2200|4591|5189|5190|5332|5424|6134|7046|7204|7703|9757|9949|9968|23384|26040|55209|56992|79140|79813|91179|113246|139285	EDNRA|FBN1|TRIM37|PEX1|PEX6|PLCB4|POLD1|RPL10|TGFBR1|TRIO|PCGF2|KMT2B|AMMECR1|MED12|SPECC1L|SETBP1|SETD5|KIF15|CCDC28B|EHMT1|SCARF2|C12orf57|AMER1	-3.5	0
1	-5.7	C1277241	M1	1	0	DisGeNET	35	Delayed myelination		-5.7	2.6	5.5	30238	112	2936	28	0.95	0.18	2074|3658|3736|3798|5813|6905|8295|9230|9373|9758|10978|26235|51053|51091|51601|54496|55768|55823|55904|57498|57582|57728|63925|81689|91949|92949|113179|132158	ERCC6|IREB2|KCNA1|KIF5A|PURA|TBCE|TRRAP|RAB11B|PLAA|FRMPD4|CLP1|FBXL4|GMNN|SEPSECS|LIPT1|PRMT7|NGLY1|VPS11|KMT2E|KIDINS220|KCNT1|WDR19|ZNF335|ISCA1|COG7|ADAMTSL1|ADAT3|GLYCTK	-3.4	0
1	-5.6	C0030297	M1	1	0	DisGeNET	35	Pancreatic Neoplasm		-5.6	1.5	4.9	30238	764	2936	114	3.9	0.36	90|133|213|302|580|595|836|857|898|1027|1113|1302|1431|1616|1843|1937|2022|2048|2130|2146|2176|2189|2252|2258|2323|2324|2551|3084|3164|3455|3485|3491|3570|3667|3688|3716|3717|3791|3856|4092|4157|4214|4286|4297|4507|4524|4548|4609|4790|4792|5074|5111|5187|5290|5291|5327|5328|5329|5339|5366|5743|5745|5916|5970|5979|6093|6217|6240|6286|6344|6387|6477|6774|6876|7046|7052|7074|7150|7161|7186|7402|7422…	ACVR1|ADM|ALB|ANXA2|BARD1|CCND1|CASP3|CAV1|CCNE1|CDKN1B|CHGA|COL11A2|CS|DAXX|DUSP1|EEF1G|ENG|EPHB2|EWSR1|EZH2|FANCC|FANCG|FGF7|FGF13|FLT3LG|FLT4|GABPA|NRG1|NR4A1|IFNAR2|IGFBP2|CCN1|IL6R|IRS1|ITGB1|JAK1|JAK2|KDR|KRT8|SMAD7|MC1R|MAP3K1|MITF|KMT2A|MTAP|MTHFR|MTR|MYC|NFKB1|NFKBIA|PAWR|PCNA|PER1|PIK3CA|PIK3CB|PLAT|PLAU|PLAUR|PLEC|PMAIP1|PTGS2|PTH1R|RARG|RELA|RET|ROCK1|RPS16|RRM1|S100P|SCTR|CXCL12|SIAH…	-3.4	0
1	-5.6	C0524528	M1	1	0	DisGeNET	35	Pervasive Development Disorder		-5.6	1.9	5.1	30238	328	2936	59	2	0.26	213|367|473|775|1106|1431|1523|2146|2271|2289|3008|3084|3115|3667|3717|4204|4306|4524|4719|5290|5291|5528|5981|6323|6387|6597|6899|7052|7204|7226|7352|9197|9447|9575|10243|23036|23126|23411|23443|51111|54551|54913|54954|55209|55638|55777|57194|57492|57680|64216|79813|83538|84173|84530|93664|144165|145581|146713|378805	ALB|AR|RERE|CACNA1C|CHD2|CS|CUX1|EZH2|FH|FKBP5|H1-4|NRG1|HLA-DPB1|IRS1|JAK2|MECP2|NR3C2|MTHFR|NDUFS1|PIK3CA|PIK3CB|PPP2R5D|RFC1|SCN1A|CXCL12|SMARCA4|TBX1|TGM2|TRIO|TRPM2|UCP3|SLC33A1|AIM2|CLOCK|GPHN|ZNF292|POGZ|SIRT1|SLC35A3|KMT5B|MAGEL2|RPP25|FAM120C|SETD5|SYBU|MBD5|ATP10A|ARID1B|CHD8|TFB2M|EHMT1|ODAD4|ELMOD3|SRRM4|CADPS2|PRICKLE1|LRFN5|RBFOX3|LINC-PINT	-3.4	0
1	-5.6	C0200633	M1	1	0	DisGeNET	35	Neutrophil count (procedure)		-5.6	2.3	5.3	30238	145	2936	33	1.1	0.19	1826|2322|3105|3106|3953|5329|5332|6583|7704|8019|9487|9794|10347|11138|22852|54806|56143|56147|57498|63892|92370|93624|113263|114548|131034|136051|147339|158135|202243|221037|285352|326624|100128537	DSCAM|FLT3|HLA-A|HLA-B|LEPR|PLAUR|PLCB4|SLC22A4|ZBTB16|BRD3|PIGL|MAML1|ABCA7|TBC1D8|ANKRD26|AHI1|PCDHA5|PCDHA1|KIDINS220|THADA|PXYLP1|TADA2B|GLCCI1|NLRP3|CPNE4|ZNF786|ARK2N|TTLL11|CCDC125|JMJD1C|KIF9-AS1|RAB37|MIR29B2CHG	-3.4	0
1	-5.6	C1839739	M1	1	0	DisGeNET	35	Thick lower lip vermilion		-5.6	2.3	5.3	30238	145	2936	33	1.1	0.19	1893|2186|2200|2717|3423|3643|3832|4204|5696|5979|6234|6597|6601|7461|7592|9049|9487|9758|9968|11043|22866|23261|23522|55691|56006|56992|57492|92335|113246|118429|139285|196528|347344	ECM1|BPTF|FBN1|GLA|IDS|INSR|KIF11|MECP2|PSMB8|RET|RPS28|SMARCA4|SMARCC2|CLIP2|ZNF41|AIP|PIGL|FRMPD4|MED12|MID2|CNKSR2|CAMTA1|KAT6B|FRMD4A|SMG9|KIF15|ARID1B|STRADA|C12orf57|ANTXR2|AMER1|ARID2|ZNF81	-3.4	0
1	-5.6	C0151526	M1	1	0	DisGeNET	35	Premature Birth		-5.6	2.1	5.2	30238	192	2936	40	1.4	0.21	213|629|1289|2200|2908|3570|4041|4204|4285|4297|4524|4703|5189|5190|5339|5743|5745|6134|7422|8504|9325|9757|9968|10324|10916|25836|25839|50937|51002|54551|55163|55209|55644|57122|57492|84976|92335|93627|114548|285203	ALB|CFB|COL5A1|FBN1|NR3C1|IL6R|LRP5|MECP2|MIPEP|KMT2A|MTHFR|NEB|PEX1|PEX6|PLEC|PTGS2|PTH1R|RPL10|VEGFA|PEX3|TRIP4|KMT2B|MED12|KLHL41|MAGED2|NIPBL|COG4|CDON|TPRKB|MAGEL2|PNPO|SETD5|OSGEP|NUP107|ARID1B|DISP1|STRADA|TBCK|NLRP3|EOGT	-3.4	0
1	-5.5	C0278996	M1	1	0	DisGeNET	35	Malignant Head and Neck Neoplasm		-5.5	1.5	4.9	30238	767	2936	114	3.9	0.36	213|302|367|595|836|860|1027|1302|1958|2074|2146|2176|2177|2178|2189|2551|2587|2678|2788|2828|2952|3002|3105|3316|3429|3551|3643|3654|3667|3688|3791|3827|4176|4297|4524|4595|4609|4615|5025|5074|5111|5133|5187|5290|5291|5311|5324|5328|5329|5443|5740|5743|5806|5893|5966|6095|6203|6240|6387|6470|6596|6646|6774|6777|6817|7046|7095|7161|7276|7376|7405|7422|8745|8772|8915|9127|9175|9360|9575|9759|10018…	ALB|ANXA2|AR|CCND1|CASP3|RUNX2|CDKN1B|COL11A2|EGR1|ERCC6|EZH2|FANCC|FANCD2|FANCE|FANCG|GABPA|GALR1|GGT1|GNG7|GPR4|GSTT1|GZMB|HLA-A|HSPB2|IFI27|IKBKB|INSR|IRAK1|IRS1|ITGB1|KDR|KNG1|MCM7|KMT2A|MTHFR|MUTYH|MYC|MYD88|P2RX4|PAWR|PCNA|PDCD1|PER1|PIK3CA|PIK3CB|PKD2|PLAG1|PLAU|PLAUR|POMC|PTGIS|PTGS2|PTX3|RAD52|REL|RORA|RPS9|RRM1|CXCL12|SHMT1|HLTF|SOAT1|STAT3|STAT5B|SULT1A1|TGFBR1|SEC62|TP73|TTR|NR1H2|UVR…	-3.3	0
1	-5.5	C0158734	M1	1	0	DisGeNET	35	Polydactyly of toes		-5.5	3.2	5.7	30238	61	2936	19	0.65	0.15	421|473|5290|6899|9632|9786|10464|26123|51259|54806|65062|65250|79140|79738|79867|95681|153241|200894|221037	ARVCF|RERE|PIK3CA|TBX1|SEC24C|KIAA0586|PIBF1|TCTN3|TMEM216|AHI1|TMEM237|CPLANE1|CCDC28B|BBS10|TCTN2|CEP41|CEP120|ARL13B|JMJD1C	-3.3	0
1	-5.5	C0003466	M1	1	0	DisGeNET	35	Anus, Imperforate		-5.5	2.4	5.3	30238	139	2936	32	1.1	0.19	421|857|2072|2176|2177|2178|2189|2218|2294|4790|6324|6899|7473|8085|9361|9632|9723|9968|10585|23384|26123|29954|55112|55215|56776|79659|79728|81839|145173|153241|221037|340419	ARVCF|CAV1|ERCC4|FANCC|FANCD2|FANCE|FANCG|FKTN|FOXF1|NFKB1|SCN1B|TBX1|WNT3|KMT2D|LONP1|SEC24C|SEMA3E|MED12|POMT1|SPECC1L|TCTN3|POMT2|DYNC2I1|FANCI|FMN2|DYNC2H1|PALB2|VANGL1|B3GLCT|CEP120|JMJD1C|RSPO2	-3.3	0
1	-5.5	C1849367	M1	1	0	DisGeNET	35	Nasal bridge wide		-5.5	1.7	5	30238	429	2936	72	2.5	0.29	421|473|1289|1908|1909|2074|2186|2200|3832|4286|4297|4591|4750|5116|5189|5190|5995|6103|6134|6597|6601|6774|6899|7461|7469|7862|8085|8295|8443|8504|8621|9487|9632|9742|9758|9968|9990|10128|10195|10594|10815|10978|23036|23370|23384|23545|50939|51082|51132|51319|51574|54496|54806|55209|55857|55975|56006|56172|57492|79659|79813|84231|85378|92335|92840|92949|114034|129563|139285|196528|221037|259232	ARVCF|RERE|COL5A1|EDN3|EDNRA|ERCC6|BPTF|FBN1|KIF11|MITF|KMT2A|TRIM37|NEK1|PCNT|PEX1|PEX6|RGR|RPGR|RPL10|SMARCA4|SMARCC2|STAT3|TBX1|CLIP2|NELFA|BRPF1|KMT2D|TRRAP|GNPAT|PEX3|CDK13|PIGL|SEC24C|IFT140|FRMPD4|MED12|SLC12A6|LRPPRC|ALG3|PRPF8|CPLX1|CLP1|ZNF292|ARHGEF18|SPECC1L|ATP6V0A2|IMPG2|POLR1D|RLIM|RSRC1|LARP7|PRMT7|AHI1|SETD5|KIZ|KLHL7|SMG9|ANKH|ARID1B|DYNC2H1|EHMT1|TRAF7|TUBGCP6|STRADA|REEP6|ADAM…	-3.3	0
1	-5.4	C0003130	M1	1	0	DisGeNET	35	Anoxia		-5.4	1.9	5	30238	287	2936	53	1.8	0.25	48|133|367|468|578|580|595|836|860|1153|1431|1843|1958|2022|2101|2103|2104|3291|3486|3491|3624|3658|3688|3716|3717|3791|4609|4790|5327|5329|5366|5443|5501|5514|5562|5743|6095|6387|6478|6646|6774|6777|7046|7351|7392|7422|8877|23081|51305|54681|55329|64714|79365	ACO1|ADM|AR|ATF4|BAK1|BARD1|CCND1|CASP3|RUNX2|CIRBP|CS|DUSP1|EGR1|ENG|ESRRA|ESRRB|ESRRG|HSD11B2|IGFBP3|CCN1|INHBA|IREB2|ITGB1|JAK1|JAK2|KDR|MYC|NFKB1|PLAT|PLAUR|PMAIP1|POMC|PPP1CC|PPP1R10|PRKAA1|PTGS2|RORA|CXCL12|SIAH2|SOAT1|STAT3|STAT5B|TGFBR1|UCP2|USF2|VEGFA|SPHK1|KDM4C|KCNK9|P4HTM|MNS1|PDIA2|BHLHE41	-3.3	0
1	-5.4	C0020224	M1	1	0	DisGeNET	35	Polyhydramnios		-5.4	2.1	5.1	30238	208	2936	42	1.4	0.22	421|1305|2294|4703|5339|5745|5979|6833|6843|6899|7473|8621|9321|9361|9632|9702|9723|9786|10324|10916|23169|23522|54496|54551|55112|55975|56006|57498|79087|79728|92335|124997|127833|129563|139285|145173|153241|221037|259232|283989|285489|340419	ARVCF|COL13A1|FOXF1|NEB|PLEC|PTH1R|RET|ABCC8|VAMP1|TBX1|WNT3|CDK13|TRIP11|LONP1|SEC24C|CEP57|SEMA3E|KIAA0586|KLHL41|MAGED2|SLC35D1|KAT6B|PRMT7|MAGEL2|DYNC2I1|KLHL7|SMG9|KIDINS220|ALG12|PALB2|STRADA|WDR81|SYT2|DIS3L2|AMER1|B3GLCT|CEP120|JMJD1C|NALCN|TSEN54|DOK7|RSPO2	-3.3	0
1	-5.4	C0233794	M1	1	0	DisGeNET	35	Memory impairment		-5.4	1.5	4.8	30238	763	2936	113	3.8	0.36	468|595|649|687|775|836|857|1105|1106|1513|1523|1788|1893|1909|1958|2048|2146|2177|2289|2551|2908|2952|3084|3106|3115|3164|3291|3416|3423|3483|3643|3654|3667|3736|3827|3902|3960|4012|4145|4204|4297|4299|4306|4615|4782|4784|4790|5066|5141|5163|5199|5290|5291|5327|5443|5467|5547|5562|5564|5743|5966|6272|6320|6575|6774|6777|6843|7019|7074|7220|7226|7422|8621|8893|8997|9194|9423|9481|9572|9575|9743|9…	ATF4|CCND1|BMP1|KLF9|CACNA1C|CASP3|CAV1|CHD1|CHD2|CTSK|CUX1|DNMT3A|ECM1|EDNRA|EGR1|EPHB2|EZH2|FANCD2|FKBP5|GABPA|NR3C1|GSTT1|NRG1|HLA-B|HLA-DPB1|NR4A1|HSD11B2|IDE|IDS|IGFALS|INSR|IRAK1|IRS1|KCNA1|KNG1|LAG3|LGALS4|LNPEP|MATK|MECP2|KMT2A|AFF1|NR3C2|MYD88|NFIC|NFIX|NFKB1|PAM|PDE4A|PDK1|CFP|PIK3CA|PIK3CB|PLAT|POMC|PPARD|PRCP|PRKAA1|PRKAB1|PTGS2|REL|SORT1|CLEC11A|SLC20A2|STAT3|STAT5B|VAMP1|TFAM|TIAM1|…	-3.3	0
1	-5.4	C0175754	M1	1	0	DisGeNET	35	Agenesis of corpus callosum		-5.4	1.6	4.9	30238	615	2936	95	3.2	0.33	18|275|473|580|595|607|610|836|929|1027|2048|2074|2101|2120|2146|2218|2271|2908|3429|3623|4297|4609|4784|5111|5290|5291|5292|5324|5366|5443|5562|5564|5743|5923|6240|6646|6774|6899|7422|7424|7469|7473|7707|8877|8915|9169|9361|9416|9423|9662|9968|9990|10585|22995|23384|23405|23522|29126|29954|50937|51112|54806|54986|55112|55215|55217|55691|55755|55835|56992|57492|60386|60674|65062|79585|79648|79659…	ABAT|AMT|RERE|BARD1|CCND1|BCL9|HCN2|CASP3|CD14|CDKN1B|EPHB2|ERCC6|ESRRA|ETV6|EZH2|FKTN|FH|NR3C1|IFI27|INHA|KMT2A|MYC|NFIX|PCNA|PIK3CA|PIK3CB|PIM1|PLAG1|PMAIP1|POMC|PRKAA1|PRKAB1|PTGS2|RASGRF1|RRM1|SOAT1|STAT3|TBX1|VEGFA|VEGFC|NELFA|WNT3|ZNF148|SPHK1|BCL10|SCAF11|LONP1|DDX23|NTN1|CEP135|MED12|SLC12A6|POMT1|CEP152|SPECC1L|DICER1|KAT6B|CD274|POMT2|CDON|TRAPPC12|AHI1|ULK4|DYNC2I1|FANCI|TMLHE|FRMD4A|C…	-3.3	0
1	-5.4	C0015625	M1	1	0	DisGeNET	35	Fanconi Anemia		-5.4	1.8	4.9	30238	393	2936	67	2.3	0.28	367|571|836|857|898|1302|1616|1663|1763|1958|2048|2072|2122|2146|2176|2177|2178|2189|2237|2294|2620|2803|2952|3624|3643|3688|3717|4204|4297|4524|4599|5111|5424|5893|5970|6597|6646|6777|6891|6899|7150|7161|7186|7349|7776|8932|9894|9937|10399|10600|11167|22909|25897|26040|51455|51720|55215|55824|79661|79728|80233|83478|83596|92140|165918|199990|373156	AR|BACH1|CASP3|CAV1|CCNE1|COL11A2|DAXX|DDX11|DNA2|EGR1|EPHB2|ERCC4|MECOM|EZH2|FANCC|FANCD2|FANCE|FANCG|FEN1|FOXF1|GAS2|GOLGA4|GSTT1|INHBA|INSR|ITGB1|JAK2|MECP2|KMT2A|MTHFR|MX1|PCNA|POLD1|RAD52|RELA|SMARCA4|SOAT1|STAT5B|TAP2|TBX1|TOP1|TP73|TRAF2|UCN|ZNF236|MBD2|TELO2|DCLRE1A|RACK1|USP16|FSTL1|FAN1|RNF19A|SETBP1|REV1|UIMC1|FANCI|PAG1|NEIL1|PALB2|FAAP100|ARHGAP24|BCL2L12|MTDH|RNF168|FAAP20|GSTK1	-3.3	0
1	-5.4	C0280449	M1	1	0	DisGeNET	35	secondary acute myeloid leukemia		-5.4	2.7	5.4	30238	91	2936	24	0.82	0.17	929|1523|1788|2120|2122|2146|2322|2324|2952|3717|3791|4297|5187|5979|6646|7422|10018|10371|11116|23157|23451|26040|54790|83886	CD14|CUX1|DNMT3A|ETV6|MECOM|EZH2|FLT3|FLT4|GSTT1|JAK2|KDR|KMT2A|PER1|RET|SOAT1|VEGFA|BCL2L11|SEMA3A|CEP43|SEPTIN6|SF3B1|SETBP1|TET2|PRSS27	-3.2	0
1	-5.4	C1332201	M1	1	0	DisGeNET	35	Adult Diffuse Large B-Cell Lymphoma		-5.4	1.7	4.9	30238	504	2936	81	2.8	0.3	27|213|595|602|605|836|898|904|1027|1112|2120|2146|2551|2952|3106|3164|3551|3654|3662|3716|3717|3791|3902|3953|4005|4084|4297|4524|4548|4601|4609|4615|4790|4882|5111|5133|5163|5290|5291|5292|5325|5366|5424|5743|5966|6387|6546|6689|6774|6891|7405|7422|7494|8028|8085|8772|8824|8863|8915|8932|9049|9063|9353|9757|9759|10013|10206|10892|23111|23405|23411|28985|29126|51750|54790|56981|60468|60674|64395…	ABL2|ALB|CCND1|BCL3|BCL7A|CASP3|CCNE1|CCNT1|CDKN1B|FOXN3|ETV6|EZH2|GABPA|GSTT1|HLA-B|NR4A1|IKBKB|IRAK1|IRF4|JAK1|JAK2|KDR|LAG3|LEPR|LMO2|MXD1|KMT2A|MTHFR|MTR|MXI1|MYC|MYD88|NFKB1|NPR2|PCNA|PDCD1|PDK1|PIK3CA|PIK3CB|PIM1|PLAGL1|PMAIP1|POLD1|PTGS2|REL|CXCL12|SLC8A1|SPIB|STAT3|TAP2|UVRAG|VEGFA|XBP1|MLLT10|KMT2D|FADD|CES2|PER3|BCL10|MBD2|AIP|PIAS2|SLIT2|KMT2B|HDAC4|HDAC6|TRIM13|MALT1|SPART|DICER1|SIRT…	-3.2	0
1	-5.3	C0020255	M1	1	0	DisGeNET	35	Hydrocephalus		-5.3	1.7	4.9	30238	473	2936	77	2.6	0.29	118|367|411|421|1513|1632|2072|2176|2177|2178|2189|2200|2218|3423|3551|3688|4157|4609|4784|5290|5291|5311|5528|6103|6575|6597|6899|7062|7161|7473|8085|8382|9231|9632|9786|9968|10013|10312|10464|10564|10585|25981|26229|27148|29954|51057|51259|53942|54806|54986|55143|55172|55215|55582|65062|65250|79140|79728|79867|80196|81839|83478|83538|84162|85478|95681|112752|124997|139285|145173|148789|153241|2…	ADD1|AR|ARSB|ARVCF|CTSK|ECI1|ERCC4|FANCC|FANCD2|FANCE|FANCG|FBN1|FKTN|IDS|IKBKB|ITGB1|MC1R|MYC|NFIX|PIK3CA|PIK3CB|PKD2|PPP2R5D|RPGR|SLC20A2|SMARCA4|TBX1|TCHH|TP73|WNT3|KMT2D|NME5|DLG5|SEC24C|KIAA0586|MED12|HDAC6|TCIRG1|PIBF1|ARFGEF2|POMT1|DNAH1|B3GAT3|STK36|POMT2|WDPCP|TMEM216|CNTN5|AHI1|ULK4|CDCA8|DNAAF2|FANCI|KIF27|TMEM237|CPLANE1|CCDC28B|PALB2|TCTN2|RNF34|VANGL1|ARHGAP24|ODAD4|BLTP1|DRC2|CEP41…	-3.2	0
1	-5.3	C1836047	M1	1	0	DisGeNET	35	Long face		-5.3	2.2	5.1	30238	182	2936	38	1.3	0.21	421|1305|1968|2200|4337|4703|4784|6843|6899|7703|9049|9632|9757|9786|9968|9990|10290|10324|10464|23133|23261|26040|26123|51259|54806|65062|65250|79867|91801|92335|95681|113246|127833|145173|153241|200894|221037|284058	ARVCF|COL13A1|EIF2S3|FBN1|MOCS1|NEB|NFIX|VAMP1|TBX1|PCGF2|AIP|SEC24C|KMT2B|KIAA0586|MED12|SLC12A6|SPEG|KLHL41|PIBF1|PHF8|CAMTA1|SETBP1|TCTN3|TMEM216|AHI1|TMEM237|CPLANE1|TCTN2|ALKBH8|STRADA|CEP41|C12orf57|SYT2|B3GLCT|CEP120|ARL13B|JMJD1C|KANSL1	-3.2	0
1	-5.3	C0027092	M1	1	0	DisGeNET	35	Myopia		-5.3	1.7	4.8	30238	490	2936	79	2.7	0.3	818|1286|1289|1302|1421|1958|1968|2078|2186|2200|2218|2784|3075|3832|3911|4157|4204|4297|5290|5528|5923|5959|5995|6103|6134|6774|7046|7422|7434|7461|7737|8621|9663|9786|9949|9990|10585|11107|23036|23126|23545|25836|26054|29954|54551|54681|54802|55209|55215|55777|55975|57453|57492|57728|58487|64132|64395|64714|65267|79140|79698|79809|79813|84146|84231|90161|92370|92949|112752|113246|145173|145581|…	CAMK2G|COL4A4|COL5A1|COL11A2|CRYGD|EGR1|EIF2S3|ERG|BPTF|FBN1|FKTN|GNB3|CFH|KIF11|LAMA5|MC1R|MECP2|KMT2A|PIK3CA|PPP2R5D|RASGRF1|RDH5|RGR|RPGR|RPL10|STAT3|TGFBR1|VEGFA|VIPR2|CLIP2|RNF113A|CDK13|LPIN2|KIAA0586|AMMECR1|SLC12A6|POMT1|PRDM5|ZNF292|POGZ|ATP6V0A2|NIPBL|SENP6|POMT2|MAGEL2|P4HTM|TRIT1|SETD5|FANCI|MBD5|KLHL7|DSCAML1|ARID1B|WDR19|CREBZF|XYLT2|GMCL1|PDIA2|WNK3|CCDC28B|ZMAT4|TTC21B|EHMT1|ZNF64…	-3.2	0
1	-5.3	C0221355	M1	1	0	DisGeNET	35	Macrocephaly		-5.3	1.8	4.9	30238	366	2936	63	2.1	0.27	411|818|860|1105|1788|2146|2200|2218|3008|3423|4041|4204|4286|4337|4591|4609|4784|5189|5190|5290|5291|5332|5528|7592|8504|8741|8893|9321|9758|9759|9968|10013|10312|10585|11043|22866|23169|23261|23334|23405|23590|23592|29954|51259|55112|55904|56172|57680|79140|79659|79944|84162|91801|92335|113246|114548|118429|124997|129563|139285|145173|148789|347344	ARSB|CAMK2G|RUNX2|CHD1|DNMT3A|EZH2|FBN1|FKTN|H1-4|IDS|LRP5|MECP2|MITF|MOCS1|TRIM37|MYC|NFIX|PEX1|PEX6|PIK3CA|PIK3CB|PLCB4|PPP2R5D|ZNF41|PEX3|TNFSF13|EIF2B5|TRIP11|FRMPD4|HDAC4|MED12|HDAC6|TCIRG1|POMT1|MID2|CNKSR2|SLC35D1|CAMTA1|SZT2|DICER1|PDSS1|LEMD3|POMT2|TMEM216|DYNC2I1|KMT2E|ANKH|CHD8|CCDC28B|DYNC2H1|L2HGDH|BLTP1|ALKBH8|STRADA|C12orf57|NLRP3|ANTXR2|WDR81|DIS3L2|AMER1|B3GLCT|B3GALNT2|ZNF81	-3.1	0
1	-5.2	C1845251	M1	1	0	DisGeNET	35	Facial hypotonia		-5.2	4.1	5.8	30238	33	2936	13	0.44	0.12	775|818|4204|5189|5528|7703|9230|9499|10717|23126|55768|64132|92335	CACNA1C|CAMK2G|MECP2|PEX1|PPP2R5D|PCGF2|RAB11B|MYOT|AP4B1|POGZ|NGLY1|XYLT2|STRADA	-3.1	0
1	-5.2	C1839630	M1	1	0	DisGeNET	35	Severe muscular hypotonia		-5.2	2.9	5.4	30238	75	2936	21	0.72	0.16	18|2218|3704|4703|5189|5190|6843|6905|8504|9325|10290|10324|10585|29954|51091|55823|57731|64116|79587|93627|148789	ABAT|FKTN|ITPA|NEB|PEX1|PEX6|VAMP1|TBCE|PEX3|TRIP4|SPEG|KLHL41|POMT1|POMT2|SEPSECS|VPS11|SPTBN4|SLC39A8|CARS2|TBCK|B3GALNT2	-3.1	0
1	-5.2	C0854723	M1	1	0	DisGeNET	35	Retinal Dystrophies		-5.2	2	5	30238	219	2936	43	1.5	0.22	286|2078|2218|3832|5190|5995|6103|6597|7737|9742|9786|10083|10560|10585|10594|10777|10806|23093|23469|23503|26090|28981|29954|50939|51259|54806|55212|57728|59352|65062|79140|79738|80216|85378|92840|95681|148789|153241|165140|167691|169522|200894|221927	ANK1|ERG|FKTN|KIF11|PEX6|RGR|RPGR|SMARCA4|RNF113A|IFT140|KIAA0586|USH1C|SLC19A2|POMT1|PRPF8|ARPP21|SDCCAG8|TTLL5|PHF3|ZFYVE26|ABHD12|IFT81|POMT2|IMPG2|TMEM216|AHI1|BBS7|WDR19|LGR6|TMEM237|CCDC28B|BBS10|ALPK1|TUBGCP6|REEP6|CEP41|B3GALNT2|CEP120|OXER1|LCA5|KCNV2|ARL13B|BRAT1	-3.1	0
1	-5.2	C0152423	M1	1	0	DisGeNET	35	Congenital small ears		-5.2	2.3	5.1	30238	137	2936	31	1.1	0.19	473|1909|2186|2218|4174|4297|5116|5190|5290|5332|5339|6234|7469|7473|7703|8085|9723|9968|10585|23019|23592|26229|29954|51053|51082|55777|55835|56992|90161|139285|340419	RERE|EDNRA|BPTF|FKTN|MCM5|KMT2A|PCNT|PEX6|PIK3CA|PLCB4|PLEC|RPS28|NELFA|WNT3|PCGF2|KMT2D|SEMA3E|MED12|POMT1|CNOT1|LEMD3|B3GAT3|POMT2|GMNN|POLR1D|MBD5|CPAP|KIF15|HS6ST2|AMER1|RSPO2	-3.1	0
1	-5.2	C0376544	M1	1	0	DisGeNET	35	Hematopoietic Neoplasms		-5.2	1.8	4.9	30238	322	2936	57	1.9	0.25	367|595|836|1027|1302|1656|1788|1958|2048|2120|2122|2146|2177|2322|2952|3115|3429|3600|3662|3717|3953|4297|4547|4609|4615|4790|4928|5111|5290|5291|5292|5966|5979|6646|6774|6777|7161|7556|8028|8932|9361|9976|10155|10206|10318|11116|23347|23405|23411|25913|54790|55824|57680|60468|83478|84515|284415	AR|CCND1|CASP3|CDKN1B|COL11A2|DDX6|DNMT3A|EGR1|EPHB2|ETV6|MECOM|EZH2|FANCD2|FLT3|GSTT1|HLA-DPB1|IFI27|IL15|IRF4|JAK2|LEPR|KMT2A|MTTP|MYC|MYD88|NFKB1|NUP98|PCNA|PIK3CA|PIK3CB|PIM1|REL|RET|SOAT1|STAT3|STAT5B|TP73|ZNF10|MLLT10|MBD2|LONP1|CLEC2B|TRIM28|TRIM13|TNIP1|CEP43|SMCHD1|DICER1|SIRT1|POT1|TET2|PAG1|CHD8|BACH2|ARHGAP24|MCM8|VSTM1	-3.1	0
1	-5.2	C0024301	M1	1	0	DisGeNET	35	Lymphoma, Follicular		-5.2	1.7	4.8	30238	477	2936	77	2.6	0.29	27|473|595|602|836|1027|1879|2048|2117|2146|2271|2322|2952|3105|3106|3115|3164|3291|3429|3575|3662|3791|3902|4005|4157|4297|4306|4524|4548|4609|4615|4616|4882|4919|5111|5133|5290|5291|5292|5366|5966|6015|6387|6774|6891|7052|7072|7161|7220|7405|7422|8085|8295|8718|8741|8835|8915|9757|10013|10018|10206|10878|10892|11060|22877|23111|23411|28985|29126|51750|54790|56112|57476|60468|64895|157848|373156	ABL2|RERE|CCND1|BCL3|CASP3|CDKN1B|EBF1|EPHB2|ETV3|EZH2|FH|FLT3|GSTT1|HLA-A|HLA-B|HLA-DPB1|NR4A1|HSD11B2|IFI27|IL7R|IRF4|KDR|LAG3|LMO2|MC1R|KMT2A|NR3C2|MTHFR|MTR|MYC|MYD88|GADD45B|NPR2|ROR1|PCNA|PDCD1|PIK3CA|PIK3CB|PIM1|PMAIP1|REL|RING1|CXCL12|STAT3|TAP2|TGM2|TIA1|TP73|TRPC1|UVRAG|VEGFA|KMT2D|TRRAP|TNFRSF25|TNFSF13|SOCS2|BCL10|KMT2B|HDAC6|BCL2L11|TRIM13|CFHR3|MALT1|WWP2|MLXIP|SPART|SIRT1|MCTS1|CD2…	-3.1	0
1	-5.2	C1840077	M1	1	0	DisGeNET	35	Anteverted nostril		-5.2	1.7	4.8	30238	407	2936	68	2.3	0.28	1302|1654|2200|2271|3736|3832|4286|4297|4784|5189|5190|5745|5995|6103|6597|6601|6833|8295|8443|8504|8621|9321|9361|9742|9759|9786|9949|10128|10464|10594|23126|23261|23363|23370|23545|25836|26040|50937|50939|51053|51259|54806|55209|55691|55768|55857|55975|56006|56992|57728|65062|65250|79813|79867|80311|84162|84976|85378|92840|93627|95681|112752|118429|129563|145173|153241|196528|200894	COL11A2|DDX3X|FBN1|FH|KCNA1|KIF11|MITF|KMT2A|NFIX|PEX1|PEX6|PTH1R|RGR|RPGR|SMARCA4|SMARCC2|ABCC8|TRRAP|GNPAT|PEX3|CDK13|TRIP11|LONP1|IFT140|HDAC4|KIAA0586|AMMECR1|LRPPRC|PIBF1|PRPF8|POGZ|CAMTA1|OBSL1|ARHGEF18|ATP6V0A2|NIPBL|SETBP1|CDON|IMPG2|GMNN|TMEM216|AHI1|SETD5|FRMD4A|NGLY1|KIZ|KLHL7|SMG9|KIF15|WDR19|TMEM237|CPLANE1|EHMT1|TCTN2|KLHL15|BLTP1|DISP1|TUBGCP6|REEP6|TBCK|CEP41|IFT43|ANTXR2|DIS3L2|B…	-3.1	0
1	-5.2	C1535926	M1	1	0	DisGeNET	35	Neurodevelopmental Disorders		-5.2	1.6	4.7	30238	534	2936	84	2.9	0.31	773|775|1106|1620|1654|1656|1826|1909|1936|2146|2186|2567|3084|3643|3745|3800|4204|4205|4297|4548|4782|5290|5291|5443|5455|5528|5813|6096|6134|6323|6597|6601|7204|7376|7422|7701|7862|8085|8443|8932|9024|9425|9969|10243|10399|23036|23126|23133|23211|23245|23389|23534|26040|26058|51091|51111|53942|54551|54751|54806|54986|55209|55777|55799|55824|55904|56776|57038|57492|57498|57680|59269|65267|79048|…	CACNA1A|CACNA1C|CHD2|BRINP1|DDX3X|DDX6|DSCAM|EDNRA|EEF1D|EZH2|BPTF|GABRG3|NRG1|INSR|KCNB1|KIF5C|MECP2|MEF2A|KMT2A|MTR|NFIC|PIK3CA|PIK3CB|POMC|POU3F3|PPP2R5D|PURA|RORB|RPL10|SCN1A|SMARCA4|SMARCC2|TRIO|NR1H2|VEGFA|ZNF142|BRPF1|KMT2D|GNPAT|MBD2|BRSK2|CDYL|MED13|GPHN|RACK1|ZNF292|POGZ|PHF8|ZC3H4|ASTN2|MED13L|TNPO3|SETBP1|GIGYF2|SEPSECS|KMT5B|CNTN5|MAGEL2|FBLIM1|AHI1|ULK4|SETD5|MBD5|CACNA2D3|PAG1|KMT2…	-3.1	0
1	-5.1	C4551683	M1	1	0	DisGeNET	35	Adrenal Gland Pheochromocytoma		-5.1	1.7	4.8	30238	416	2936	69	2.4	0.28	48|90|133|468|595|836|1027|1113|1302|1418|1421|1431|1644|1843|1909|2101|2271|2796|2908|3429|3485|3491|3643|3716|3791|3953|4084|4149|4286|4609|4610|5163|5179|5290|5291|5311|5325|5327|5443|5562|5564|5743|5979|6199|6344|6387|6774|7046|7052|7276|7422|7433|7434|7799|8085|9049|10013|10103|10603|10755|29126|55193|55534|55654|56259|57521|59269|79648|253260	ACO1|ACVR1|ADM|ATF4|CCND1|CASP3|CDKN1B|CHGA|COL11A2|CRYGA|CRYGD|CS|DDC|DUSP1|EDNRA|ESRRA|FH|GNRH1|NR3C1|IFI27|IGFBP2|CCN1|INSR|JAK1|KDR|LEPR|MXD1|MAX|MITF|MYC|MYCL|PDK1|PENK|PIK3CA|PIK3CB|PKD2|PLAGL1|PLAT|POMC|PRKAA1|PRKAB1|PTGS2|RET|RPS6KB2|SCTR|CXCL12|STAT3|TGFBR1|TGM2|TTR|VEGFA|VIPR1|VIPR2|PRDM2|KMT2D|AIP|HDAC6|TSPAN1|SH2B2|GIPC1|CD274|PBRM1|MAML3|TMEM127|CTNNBL1|RPTOR|HIVEP3|MCPH1|RICTOR	-3	0
1	-5.1	C1840379	M1	1	0	DisGeNET	35	Cerebellar vermis hypoplasia		-5.1	2.6	5.2	30238	100	2936	25	0.85	0.17	473|492|1654|7703|8295|9230|9786|10464|10585|23384|26123|29954|51259|54806|55217|55691|57492|60386|65062|65250|79867|93627|95681|153241|200894	RERE|ATP2B3|DDX3X|PCGF2|TRRAP|RAB11B|KIAA0586|PIBF1|POMT1|SPECC1L|TCTN3|POMT2|TMEM216|AHI1|TMLHE|FRMD4A|ARID1B|SLC25A19|TMEM237|CPLANE1|TCTN2|TBCK|CEP41|CEP120|ARL13B	-3	0
1	-5.1	C0007758	M1	1	0	DisGeNET	35	Cerebellar Ataxia		-5.1	1.7	4.7	30238	440	2936	72	2.5	0.29	22|286|367|491|492|595|773|785|836|889|1203|1998|2072|2254|3145|3316|3483|3551|3658|3736|3745|3748|3752|3921|4204|5290|5291|5424|5981|6095|6314|6323|6548|6843|7052|7150|7204|7220|7222|7276|7349|7402|8085|9024|9254|9374|9454|9742|10194|10780|10815|22901|22909|23255|23261|23503|25792|25897|26470|51444|53354|54834|54974|56652|84107|114548|114907|116228|124997|144165|146057|221927	ABCB7|ANK1|AR|ATP2B2|ATP2B3|CCND1|CACNA1A|CACNB4|CASP3|KRIT1|CLN5|ELF2|ERCC4|FGF9|HMBS|HSPB2|IGFALS|IKBKB|IREB2|KCNA1|KCNB1|KCNC3|KCND3|RPSA|MECP2|PIK3CA|PIK3CB|POLD1|RFC1|RORA|ATXN7|SCN1A|SLC9A1|VAMP1|TGM2|TOP1|TRIO|TRPC1|TRPC3|TTR|UCN|UTRN|KMT2D|BRSK2|CACNA2D2|PPT2|HOMER3|IFT140|TSHZ1|ZNF234|CPLX1|ARSG|FAN1|MTCL1|CAMTA1|ZFYVE26|CIZ1|RNF19A|SEZ6L2|RNF138|PANK1|GDAP2|THG1L|TWNK|ZIC4|NLRP3|FBXO32|…	-3	0
1	-5.1	C0005612	M1	1	0	DisGeNET	35	Birth Weight		-5.1	2	4.9	30238	214	2936	42	1.4	0.22	286|1601|1843|1879|2289|3106|3643|4524|4601|5324|5745|6095|6203|8986|9374|10643|10659|10984|23169|26011|26147|26505|51043|51312|54617|54790|55007|55208|55512|57644|79058|79648|81539|84456|127579|130399|157848|253461|646576|100289678|100507436|103752584	ANK1|DAB2|DUSP1|EBF1|FKBP5|HLA-B|INSR|MTHFR|MXI1|PLAG1|PTH1R|RORA|RPS9|RPS6KA4|PPT2|IGF2BP3|CELF2|KCNQ1OT1|SLC35D1|TENM4|PHF19|CNNM3|ZBTB7B|SLC25A37|INO80|TET2|FAM118A|DCUN1D2|SMPD3|MYH7B|ASPSCR1|MCPH1|SLC38A1|L3MBTL3|DCST2|ACVR1C|NKX6-3|ZBTB38|HHIP-AS1|ZNF783|MICA|CCND2-AS1	-3	0
1	-5.1	C0239479	M1	1	0	DisGeNET	35	Round face		-5.1	2.7	5.2	30238	88	2936	23	0.78	0.16	775|1302|1788|1968|2146|2200|4297|5189|5190|5332|6452|6901|7862|9487|9759|23384|23389|27125|56992|64175|79798|129563|145173	CACNA1C|COL11A2|DNMT3A|EIF2S3|EZH2|FBN1|KMT2A|PEX1|PEX6|PLCB4|SH3BP2|TAFAZZIN|BRPF1|PIGL|HDAC4|SPECC1L|MED13L|AFF4|KIF15|P3H1|ARMC5|DIS3L2|B3GLCT	-3	0
1	-5.1	C3203102	M1	1	0	DisGeNET	35	Idiopathic pulmonary arterial hypertension		-5.1	1.5	4.6	30238	775	2936	113	3.8	0.36	213|367|468|595|634|857|860|929|1302|1431|1909|1958|2022|2048|2078|2140|2146|2252|2294|2324|2551|3002|3005|3075|3106|3145|3164|3429|3491|3570|3612|3688|3717|3791|3827|3856|3875|3921|4157|4306|4775|4784|4790|4879|5163|5290|5291|5292|5327|5467|5562|5564|5740|5743|5806|5817|5970|6015|6093|6387|6478|6519|6546|6774|6777|6833|6876|6899|7046|7052|7220|7402|7422|7494|8292|8877|9113|9361|9759|9968|10013|1…	ALB|AR|ATF4|CCND1|CEACAM1|CAV1|RUNX2|CD14|COL11A2|CS|EDNRA|EGR1|ENG|EPHB2|ERG|EYA3|EZH2|FGF7|FOXF1|FLT4|GABPA|GZMB|H1-0|CFH|HLA-B|HMBS|NR4A1|IFI27|CCN1|IL6R|IMPA1|ITGB1|JAK2|KDR|KNG1|KRT8|KRT18|RPSA|MC1R|NR3C2|NFATC3|NFIX|NFKB1|NPPB|PDK1|PIK3CA|PIK3CB|PIM1|PLAT|PPARD|PRKAA1|PRKAB1|PTGIS|PTGS2|PTX3|PVR|RELA|RING1|ROCK1|CXCL12|SIAH2|SLC3A1|SLC8A1|STAT3|STAT5B|ABCC8|TAGLN|TBX1|TGFBR1|TGM2|TRPC1|UTRN…	-3	0
1	-5.1	C0239174	M1	1	0	DisGeNET	35	Late tooth eruption		-5.1	2.3	5	30238	139	2936	31	1.1	0.19	860|1513|1896|3423|3590|4204|4297|6774|7592|9321|9361|9723|9758|9949|9968|10312|11043|22866|23363|23461|23522|23545|25836|26040|54757|55209|57492|79813|91252|139285|347344	RUNX2|CTSK|EDA|IDS|IL11RA|MECP2|KMT2A|STAT3|ZNF41|TRIP11|LONP1|SEMA3E|FRMPD4|AMMECR1|MED12|TCIRG1|MID2|CNKSR2|OBSL1|ABCA5|KAT6B|ATP6V0A2|NIPBL|SETBP1|FAM20A|SETD5|ARID1B|EHMT1|SLC39A13|AMER1|ZNF81	-3	0
1	-5	C0426817	M1	1	0	DisGeNET	35	Short ribs		-5	3.1	5.3	30238	60	2936	18	0.61	0.14	860|1302|2146|4750|5745|9321|9786|23169|26005|28981|55112|57728|79087|79659|79738|79809|112752|153241	RUNX2|COL11A2|EZH2|NEK1|PTH1R|TRIP11|KIAA0586|SLC35D1|C2CD3|IFT81|DYNC2I1|WDR19|ALG12|DYNC2H1|BBS10|TTC21B|IFT43|CEP120	-3	0
1	-5	C4733095	M1	1	0	DisGeNET	35	HER2-negative breast cancer		-5	2.2	4.9	30238	160	2936	34	1.2	0.2	302|367|468|595|771|898|1302|2908|3084|3429|4306|4609|4919|5111|5290|5291|5328|6774|7150|7204|7422|7494|7703|9134|9522|10499|10916|11004|23411|29110|29126|55353|348995|104472715	ANXA2|AR|ATF4|CCND1|CA12|CCNE1|COL11A2|NR3C1|NRG1|IFI27|NR3C2|MYC|ROR1|PCNA|PIK3CA|PIK3CB|PLAU|STAT3|TOP1|TRIO|VEGFA|XBP1|PCGF2|CCNE2|SCAMP1|NCOA2|MAGED2|KIF2C|SIRT1|TBK1|CD274|LAPTM4B|NUP43|SNHG14	-3	0
1	-5	C1314691	M1	1	0	DisGeNET	35	Age at menarche		-5	1.9	4.8	30238	267	2936	49	1.7	0.24	109|473|1106|2322|3105|3547|3953|4238|5557|6095|6096|7690|7799|9325|9406|9942|10150|10180|11060|23081|23211|23731|23762|25862|26249|27303|27327|29945|51305|51720|54790|55070|55184|55422|55663|57451|57521|79094|80031|80036|93664|113510|125058|147081|158584|196074|221336|221711|440279	ADCY3|RERE|CHD2|FLT3|HLA-A|IGSF1|LEPR|MFAP3|PRIM1|RORA|RORB|ZNF131|PRDM2|TRIP4|ZRANB2|XYLB|MBNL2|RBM6|WWP2|KDM4C|ZC3H4|TMEM245|OSBP2|USP49|KLHL3|RBMS3|TNRC6A|ANAPC4|KCNK9|UIMC1|TET2|DET1|DZANK1|ZNF331|ZNF446|TENM2|RPTOR|CHAC1|SEMA6D|TRPM3|CADPS2|HELQ|TBC1D16|LINC02210|FAAH2|METTL15|BEND6|SYCP2L|UNC13C	-2.9	0
1	-4.9	C4021800	M1	1	0	DisGeNET	35	Abnormality of dental enamel		-4.9	2.6	5.1	30238	96	2936	24	0.82	0.17	421|775|860|1294|3909|5116|5189|5190|5339|6899|6905|7461|9361|9632|10083|22995|23363|23765|51082|55835|57728|84818|112752|221037	ARVCF|CACNA1C|RUNX2|COL7A1|LAMA3|PCNT|PEX1|PEX6|PLEC|TBX1|TBCE|CLIP2|LONP1|SEC24C|USH1C|CEP152|OBSL1|IL17RA|POLR1D|CPAP|WDR19|IL17RC|IFT43|JMJD1C	-2.9	0
1	-4.9	C3469521	M1	1	0	DisGeNET	35	FANCONI ANEMIA, COMPLEMENTATION GROUP A (disorder)		-4.9	1.7	4.7	30238	359	2936	61	2.1	0.26	367|571|836|857|1302|1616|1663|1763|2048|2072|2122|2146|2176|2177|2178|2189|2237|2294|2323|2803|3624|3643|3688|3717|4204|4297|4524|5111|5424|5893|5970|6597|6646|6777|6891|6899|7150|7161|7186|7349|7776|8932|9894|9937|10399|11167|22909|25897|26040|51455|51720|55215|55824|79661|79728|80233|83478|83596|92140|165918|199990	AR|BACH1|CASP3|CAV1|COL11A2|DAXX|DDX11|DNA2|EPHB2|ERCC4|MECOM|EZH2|FANCC|FANCD2|FANCE|FANCG|FEN1|FOXF1|FLT3LG|GOLGA4|INHBA|INSR|ITGB1|JAK2|MECP2|KMT2A|MTHFR|PCNA|POLD1|RAD52|RELA|SMARCA4|SOAT1|STAT5B|TAP2|TBX1|TOP1|TP73|TRAF2|UCN|ZNF236|MBD2|TELO2|DCLRE1A|RACK1|FSTL1|FAN1|RNF19A|SETBP1|REV1|UIMC1|FANCI|PAG1|NEIL1|PALB2|FAAP100|ARHGAP24|BCL2L12|MTDH|RNF168|FAAP20	-2.9	0
1	-4.9	C0003578	M1	1	0	DisGeNET	35	Apnea		-4.9	1.9	4.8	30238	261	2936	48	1.6	0.23	816|1305|1908|2200|3423|3798|4204|4703|4705|4719|4750|4784|5332|5443|5562|5979|6843|8292|9373|9702|9786|10153|10199|10243|10312|10464|11019|23522|26123|51259|51601|54806|55149|55835|57038|65062|65250|79867|91942|95681|114034|114548|127833|139285|153241|200894|221927|259232	CAMK2B|COL13A1|EDN3|FBN1|IDS|KIF5A|MECP2|NEB|NDUFA10|NDUFS1|NEK1|NFIX|PLCB4|POMC|PRKAA1|RET|VAMP1|COLQ|PLAA|CEP57|KIAA0586|CEBPZ|MPHOSPH10|GPHN|TCIRG1|PIBF1|LIAS|KAT6B|TCTN3|TMEM216|LIPT1|AHI1|MTPAP|CPAP|RARS2|TMEM237|CPLANE1|TCTN2|NDUFAF2|CEP41|TOE1|NLRP3|SYT2|AMER1|CEP120|ARL13B|BRAT1|NALCN	-2.9	0
1	-4.9	C3164445	M1	1	0	DisGeNET	35	Abnormality of aortic valve		-4.9	3.3	5.3	30238	50	2936	16	0.54	0.14	421|2072|2176|2177|2178|2189|2200|2717|3106|6899|9632|9723|9949|55215|79728|221037	ARVCF|ERCC4|FANCC|FANCD2|FANCE|FANCG|FBN1|GLA|HLA-B|TBX1|SEC24C|SEMA3E|AMMECR1|FANCI|PALB2|JMJD1C	-2.9	0
1	-4.9	C0266551	M1	1	0	DisGeNET	35	Congenital coloboma of iris		-4.9	2.2	4.9	30238	148	2936	32	1.1	0.19	286|1421|2218|4919|6297|7469|7473|8086|9723|9786|10195|10464|10585|23126|23347|29954|50937|51082|51259|54806|65062|65250|79867|84976|85365|95681|113246|145173|148789|153241|200894|340419	ANK1|CRYGD|FKTN|ROR1|SALL2|NELFA|WNT3|AAAS|SEMA3E|KIAA0586|ALG3|PIBF1|POMT1|POGZ|SMCHD1|POMT2|CDON|POLR1D|TMEM216|AHI1|TMEM237|CPLANE1|TCTN2|DISP1|ALG2|CEP41|C12orf57|B3GLCT|B3GALNT2|CEP120|ARL13B|RSPO2	-2.9	0
1	-4.9	C0017168	M1	1	0	DisGeNET	35	Gastroesophageal reflux disease		-4.9	1.7	4.6	30238	446	2936	72	2.5	0.29	18|421|473|595|773|816|857|1305|1632|1644|2200|2294|2551|2784|3316|3485|3491|3745|4041|4204|4297|5238|5290|5743|5979|6134|6843|6899|7033|7422|7461|7703|9325|9361|9575|9632|9723|9786|9968|10243|10274|10564|10815|11120|11232|22866|23101|23126|23261|23334|23522|25836|26235|27125|51750|54551|55209|55534|55975|56006|56652|84693|84896|91949|115908|127833|139285|196528|221037|255743|259232|373156	ABAT|ARVCF|RERE|CCND1|CACNA1A|CAMK2B|CAV1|COL13A1|ECI1|DDC|FBN1|FOXF1|GABPA|GNB3|HSPB2|IGFBP2|CCN1|KCNB1|LRP5|MECP2|KMT2A|PGM3|PIK3CA|PTGS2|RET|RPL10|VAMP1|TBX1|TFF3|VEGFA|CLIP2|PCGF2|TRIP4|LONP1|CLOCK|SEC24C|SEMA3E|KIAA0586|MED12|GPHN|STAG1|ARFGEF2|CPLX1|BTN2A1|POLG2|CNKSR2|MCF2L2|POGZ|CAMTA1|SZT2|KAT6B|NIPBL|FBXL4|AFF4|RTEL1|MAGEL2|SETD5|MAML3|KLHL7|SMG9|TWNK|MCEE|ATAD1|COG7|CTHRC1|SYT2|AMER1|A…	-2.9	0
1	-4.9	C0026826	M1	1	0	DisGeNET	35	Muscle Hypertonia		-4.9	2	4.8	30238	197	2936	39	1.3	0.21	773|1968|2074|2146|2218|3008|3736|4285|4297|5290|8621|9373|9757|10195|10243|10347|10585|11232|22909|25836|25839|29954|51002|51750|54551|55163|55209|55644|55904|56652|57122|65057|84231|84896|85378|148789|221927|283989|285203	CACNA1A|EIF2S3|ERCC6|EZH2|FKTN|H1-4|KCNA1|MIPEP|KMT2A|PIK3CA|CDK13|PLAA|KMT2B|ALG3|GPHN|ABCA7|POMT1|POLG2|FAN1|NIPBL|COG4|POMT2|TPRKB|RTEL1|MAGEL2|PNPO|SETD5|OSGEP|KMT2E|TWNK|NUP107|ACD|TRAF7|ATAD1|TUBGCP6|B3GALNT2|BRAT1|TSEN54|EOGT	-2.8	0
1	-4.9	C1850456	M1	1	0	DisGeNET	35	Progressive microcephaly		-4.9	2.9	5.2	30238	67	2936	19	0.65	0.15	4204|6134|7737|9373|10564|10978|23516|23545|51091|55163|57038|60386|79087|80746|84879|91949|114034|221927|283989	MECP2|RPL10|RNF113A|PLAA|ARFGEF2|CLP1|SLC39A14|ATP6V0A2|SEPSECS|PNPO|RARS2|SLC25A19|ALG12|TSEN2|MFSD2A|COG7|TOE1|BRAT1|TSEN54	-2.8	0
1	-4.9	C0016202	M1	1	0	DisGeNET	35	Flatfoot		-4.9	1.8	4.7	30238	285	2936	51	1.7	0.24	773|1075|1289|2072|2176|2177|2178|2186|2189|2200|4204|5189|5190|5813|6323|6324|7046|7204|7461|7592|7707|9325|9361|9758|9949|9968|10371|10630|10717|11043|11107|22866|23133|23389|23545|23767|26229|51132|55215|57680|57728|64132|65055|79728|79813|79912|83932|85365|91252|113246|347344	CACNA1A|CTSC|COL5A1|ERCC4|FANCC|FANCD2|FANCE|BPTF|FANCG|FBN1|MECP2|PEX1|PEX6|PURA|SCN1A|SCN1B|TGFBR1|TRIO|CLIP2|ZNF41|ZNF148|TRIP4|LONP1|FRMPD4|AMMECR1|MED12|SEMA3A|PDPN|AP4B1|MID2|PRDM5|CNKSR2|PHF8|MED13L|ATP6V0A2|FLRT3|B3GAT3|RLIM|FANCI|CHD8|WDR19|XYLT2|REEP1|PALB2|EHMT1|PYROXD1|SPRTN|ALG2|SLC39A13|C12orf57|ZNF81	-2.8	0
1	-4.8	C4277690	M1	1	0	DisGeNET	35	Ciliopathies		-4.8	1.9	4.7	30238	241	2936	45	1.5	0.23	90|595|3832|4171|4750|5066|5116|5121|5290|5291|5310|5311|6103|8295|9742|9786|10083|10806|11116|26005|26123|28981|51057|51259|54806|55112|55172|55212|57553|57728|65062|65250|79140|79659|79738|79809|79867|95681|112752|132320|153241|167691|200894|284086|339829	ACVR1|CCND1|KIF11|MCM2|NEK1|PAM|PCNT|PCP4|PIK3CA|PIK3CB|PKD1|PKD2|RPGR|TRRAP|IFT140|KIAA0586|USH1C|SDCCAG8|CEP43|C2CD3|TCTN3|IFT81|WDPCP|TMEM216|AHI1|DYNC2I1|DNAAF2|BBS7|MICAL3|WDR19|TMEM237|CPLANE1|CCDC28B|DYNC2H1|BBS10|TTC21B|TCTN2|CEP41|IFT43|SCLT1|CEP120|LCA5|ARL13B|NEK8|CCDC39	-2.8	0
1	-4.8	C4528257	M1	1	0	DisGeNET	35	Corpuscular Hemoglobin Concentration Mean		-4.8	1.7	4.6	30238	401	2936	66	2.2	0.27	286|775|1644|1777|2766|3006|3105|3106|3137|3783|3842|4149|4299|4775|6199|6575|6650|6710|7343|7473|8178|9049|9911|10171|10347|10866|11093|11118|22837|22852|23165|23331|23499|25862|29843|29964|51312|55212|55731|55778|55815|56006|57175|57610|64598|64599|64795|80127|81556|84080|84283|84444|84988|92370|92521|115106|147015|147081|147339|158135|192683|222696|253461|256356|284058|348254	ANK1|CACNA1C|DDC|DNASE2|GMPR|H1-2|HLA-A|HLA-B|HLA-J|KCNN4|TNPO1|MAX|AFF1|NFATC3|RPS6KB2|SLC20A2|CAPN15|SPTB|UBTF|WNT3|ELL|AIP|TMCC2|RCL1|ABCA7|HCP5|ADAMTS13|BTN3A2|COBLL1|ANKRD26|NUP205|TTC28|MACF1|USP49|SENP1|PRICKLE4|SLC25A37|BBS7|FAM222B|ZNF839|TSNAXIP1|SMG9|CORO1B|RANBP10|MOSPD3|GIGYF1|RMND5A|BBOF1|INTS14|ENKD1|TMEM79|DOT1L|PPP1R16A|PXYLP1|SPECC1|HAUS1|DHRS13|LINC02210|ARK2N|TTLL11|SCAMP5|ZSC…	-2.8	0
1	-4.8	C3887499	M1	1	0	DisGeNET	35	Renal cyst		-4.8	2.1	4.8	30238	170	2936	35	1.2	0.2	473|2048|2252|2271|3911|4041|5189|5190|5290|5291|5310|5311|6387|6833|7033|7707|8295|8462|9231|9742|10806|22909|23005|23405|26040|51259|54806|55112|65062|79659|79738|79809|153241|200894|203286	RERE|EPHB2|FGF7|FH|LAMA5|LRP5|PEX1|PEX6|PIK3CA|PIK3CB|PKD1|PKD2|CXCL12|ABCC8|TFF3|ZNF148|TRRAP|KLF11|DLG5|IFT140|SDCCAG8|FAN1|MAPKBP1|DICER1|SETBP1|TMEM216|AHI1|DYNC2I1|TMEM237|DYNC2H1|BBS10|TTC21B|CEP120|ARL13B|ANKS6	-2.8	0
1	-4.8	C3494422	M1	1	0	DisGeNET	35	Retrognathia		-4.8	2	4.8	30238	191	2936	38	1.3	0.21	18|1305|2146|2200|4204|4784|5116|5325|6519|6833|6899|7046|7204|7737|9321|9662|9758|10290|22995|23522|26040|26123|51053|51082|51319|54487|54496|54551|55777|55835|55975|91647|91949|129563|139285|196528|259232|340419	ABAT|COL13A1|EZH2|FBN1|MECP2|NFIX|PCNT|PLAGL1|SLC3A1|ABCC8|TBX1|TGFBR1|TRIO|RNF113A|TRIP11|CEP135|FRMPD4|SPEG|CEP152|KAT6B|SETBP1|TCTN3|GMNN|POLR1D|RSRC1|DGCR8|PRMT7|MAGEL2|MBD5|CPAP|KLHL7|ATPAF2|COG7|DIS3L2|AMER1|ARID2|NALCN|RSPO2	-2.8	0
1	-4.8	C0019348	M1	1	0	DisGeNET	35	Herpes Simplex Infections		-4.8	1.5	4.5	30238	644	2936	96	3.3	0.33	156|213|367|836|1616|1654|1958|2074|2146|2177|2322|2323|2551|2908|3002|3105|3148|3316|3491|3600|3667|3700|3717|3791|3827|3902|3960|4277|4306|4599|4782|4784|4790|4792|5111|5133|5179|5290|5291|5324|5328|5424|5429|5443|5696|5743|5817|6646|6774|6890|6905|7072|7422|8505|8741|8824|9447|9493|9730|9759|9957|10057|10103|10399|10445|10482|11037|23137|23645|25897|26092|26986|27040|27079|29110|29126|29843|29…	GRK2|ALB|AR|CASP3|DAXX|DDX3X|EGR1|ERCC6|EZH2|FANCD2|FLT3|FLT3LG|GABPA|NR3C1|GZMB|HLA-A|HMGB2|HSPB2|CCN1|IL15|IRS1|ITIH4|JAK2|KDR|KNG1|LAG3|LGALS4|MICB|NR3C2|MX1|NFIC|NFIX|NFKB1|NFKBIA|PCNA|PDCD1|PENK|PIK3CA|PIK3CB|PLAG1|PLAU|POLD1|POLH|POMC|PSMB8|PTGS2|PVR|SOAT1|STAT3|TAP1|TBCE|TIA1|VEGFA|PARG|TNFSF13|CES2|AIM2|KIF23|DCAF1|HDAC4|HS3ST1|ABCC5|TSPAN1|RACK1|MCRS1|NXF1|STON1|SMC5|PPP1R15A|RNF19A|TOR1…	-2.8	0
1	-4.8	C4551583	M1	1	0	DisGeNET	35	Cerebral cortical atrophy		-4.8	1.9	4.7	30238	271	2936	49	1.7	0.24	213|473|1643|2072|2074|3485|4204|4297|7343|7461|7737|8085|8295|8869|9150|9373|9487|9758|10083|10166|10347|10585|10717|10978|23126|23261|23384|25792|25836|26040|26058|29110|29954|51112|51750|54832|55209|55343|55904|55975|56652|57582|64116|65057|85378|120892|132158|145173|493856	ALB|RERE|DDB2|ERCC4|ERCC6|IGFBP2|MECP2|KMT2A|UBTF|CLIP2|RNF113A|KMT2D|TRRAP|ST3GAL5|CTDP1|PLAA|PIGL|FRMPD4|USH1C|SLC25A15|ABCA7|POMT1|AP4B1|CLP1|POGZ|CAMTA1|SPECC1L|CIZ1|NIPBL|SETBP1|GIGYF2|TBK1|POMT2|TRAPPC12|RTEL1|VPS13C|SETD5|SLC35C1|KMT2E|KLHL7|TWNK|KCNT1|SLC39A8|ACD|TUBGCP6|LRRK2|GLYCTK|B3GLCT|CISD2	-2.8	0
1	-4.8	C1853487	M1	1	0	DisGeNET	35	Thick eyebrow		-4.8	2.5	4.9	30238	104	2936	25	0.85	0.17	1105|1788|2186|4297|4784|5979|6597|6601|7204|23363|23384|23461|23592|25836|26229|26235|27125|50937|51305|54551|55209|55691|55777|57492|196528	CHD1|DNMT3A|BPTF|KMT2A|NFIX|RET|SMARCA4|SMARCC2|TRIO|OBSL1|SPECC1L|ABCA5|LEMD3|NIPBL|B3GAT3|FBXL4|AFF4|CDON|KCNK9|MAGEL2|SETD5|FRMD4A|MBD5|ARID1B|ARID2	-2.8	0
1	-4.8	C0423224	M1	1	0	DisGeNET	35	Sunken eyes		-4.8	2.1	4.8	30238	171	2936	35	1.2	0.2	178|473|2072|2074|2186|2200|4204|4285|4784|5290|5339|5528|6774|6901|6905|8295|9759|10274|23261|23389|23592|28960|51002|51574|54496|55644|55904|57038|57498|65062|90161|91801|93627|129563|259232	AGL|RERE|ERCC4|ERCC6|BPTF|FBN1|MECP2|MIPEP|NFIX|PIK3CA|PLEC|PPP2R5D|STAT3|TAFAZZIN|TBCE|TRRAP|HDAC4|STAG1|CAMTA1|MED13L|LEMD3|DCPS|TPRKB|LARP7|PRMT7|OSGEP|KMT2E|RARS2|KIDINS220|TMEM237|HS6ST2|ALKBH8|TBCK|DIS3L2|NALCN	-2.8	0
1	-4.8	C0010964	M1	1	0	DisGeNET	35	Dandy-Walker Syndrome		-4.8	2.3	4.8	30238	137	2936	30	1	0.19	2218|3915|6597|6601|7737|8085|9702|9723|9786|10585|10916|23545|26005|29954|51057|51259|55112|55975|56006|57492|65062|79659|79867|84107|84162|124997|148789|153241|196528|285489	FKTN|LAMC1|SMARCA4|SMARCC2|RNF113A|KMT2D|CEP57|SEMA3E|KIAA0586|POMT1|MAGED2|ATP6V0A2|C2CD3|POMT2|WDPCP|TMEM216|DYNC2I1|KLHL7|SMG9|ARID1B|TMEM237|DYNC2H1|TCTN2|ZIC4|BLTP1|WDR81|B3GALNT2|CEP120|ARID2|DOK7	-2.8	0
1	-4.8	C1853242	M1	1	0	DisGeNET	35	Midface retrusion		-4.8	1.9	4.7	30238	228	2936	43	1.5	0.22	176|178|473|860|1105|1302|1513|2186|2200|3658|4204|4784|5189|6234|6899|7592|9758|9759|9949|9968|10128|10815|10984|11043|22866|23126|23169|23347|23363|23522|23545|26040|26229|28981|51053|51082|55644|56992|79087|79813|153241|283989|347344	ACAN|AGL|RERE|RUNX2|CHD1|COL11A2|CTSK|BPTF|FBN1|IREB2|MECP2|NFIX|PEX1|RPS28|TBX1|ZNF41|FRMPD4|HDAC4|AMMECR1|MED12|LRPPRC|CPLX1|KCNQ1OT1|MID2|CNKSR2|POGZ|SLC35D1|SMCHD1|OBSL1|KAT6B|ATP6V0A2|SETBP1|B3GAT3|IFT81|GMNN|POLR1D|OSGEP|KIF15|ALG12|EHMT1|CEP120|TSEN54|ZNF81	-2.8	0
1	-4.8	C0020676	M1	1	0	DisGeNET	35	Hypothyroidism		-4.8	1.5	4.5	30238	613	2936	92	3.1	0.32	213|302|367|421|473|570|610|836|857|868|889|1777|1946|1958|2322|2952|3002|3084|3485|3486|3547|3575|3643|3662|3716|4524|4547|4790|5066|5111|5133|5290|5291|5443|5467|5562|5564|5743|5745|5979|6095|6548|6774|6899|7019|7292|7297|7351|7352|7422|7461|7555|9360|9572|9632|9702|9723|9881|9968|9969|10206|10451|10499|10587|10988|11232|23126|23411|23432|23516|23522|25981|29126|29988|50937|51312|54551|55215|56…	ALB|ANXA2|AR|ARVCF|RERE|BAAT|HCN2|CASP3|CAV1|CBLB|KRIT1|DNASE2|EFNA5|EGR1|FLT3|GSTT1|GZMB|NRG1|IGFBP2|IGFBP3|IGSF1|IL7R|INSR|IRF4|JAK1|MTHFR|MTTP|NFKB1|PAM|PCNA|PDCD1|PIK3CA|PIK3CB|POMC|PPARD|PRKAA1|PRKAB1|PTGS2|PTH1R|RET|RORA|SLC9A1|STAT3|TBX1|TFAM|TNFSF4|TYK2|UCP2|UCP3|VEGFA|CLIP2|CNBP|PPIG|NR1D1|SEC24C|CEP57|SEMA3E|TRANK1|MED12|MED13|TRIM13|VAV3|NCOA2|TXNRD2|METAP2|POLG2|POGZ|SIRT1|GPR161|SLC3…	-2.8	0
1	-4.7	C0238207	M1	1	0	DisGeNET	35	Ectopic kidney		-4.7	3.5	5.3	30238	41	2936	14	0.48	0.13	1763|2176|2177|2178|2717|6597|6601|8085|23384|23592|25836|57492|81839|196528	DNA2|FANCC|FANCD2|FANCE|GLA|SMARCA4|SMARCC2|KMT2D|SPECC1L|LEMD3|NIPBL|ARID1B|VANGL1|ARID2	-2.7	0
1	-4.7	C0085669	M1	1	0	DisGeNET	35	Acute leukemia		-4.7	1.5	4.5	30238	639	2936	95	3.2	0.33	133|595|929|1302|1523|1788|1879|2022|2048|2078|2120|2122|2130|2146|2176|2177|2322|2952|3105|3106|3115|3455|3485|3575|3662|3716|3717|3921|3953|4005|4012|4084|4297|4299|4300|4302|4524|4547|4601|4609|4839|4928|5111|5290|5291|5916|5981|6234|6387|6426|6646|6774|6777|6817|7161|7422|8028|8178|8233|8323|8835|8863|9267|9487|9575|9699|9988|10013|10128|10153|10206|10371|10499|11037|22852|22925|23081|23411|2…	ADM|CCND1|CD14|COL11A2|CUX1|DNMT3A|EBF1|ENG|EPHB2|ERG|ETV6|MECOM|EWSR1|EZH2|FANCC|FANCD2|FLT3|GSTT1|HLA-A|HLA-B|HLA-DPB1|IFNAR2|IGFBP2|IL7R|IRF4|JAK1|JAK2|RPSA|LEPR|LMO2|LNPEP|MXD1|KMT2A|AFF1|MLLT3|MLLT6|MTHFR|MTTP|MXI1|MYC|NOP2|NUP98|PCNA|PIK3CA|PIK3CB|RARG|RFC1|RPS28|CXCL12|SRSF1|SOAT1|STAT3|STAT5B|SULT1A1|TP73|VEGFA|MLLT10|ELL|ZRSR2|FZD6|SOCS2|PER3|CYTH1|PIGL|CLOCK|RIMS2|DMTF1|HDAC6|LRPPRC|CEB…	-2.7	0
1	-4.7	C0271240	M1	1	0	DisGeNET	35	Blindness of one eye (disorder)		-4.7	6.6	6	30238	11	2936	7	0.24	0.09	3105|3106|4041|5290|5291|7422|84260	HLA-A|HLA-B|LRP5|PIK3CA|PIK3CB|VEGFA|TCHP	-2.7	0
1	-4.7	C2316810	M1	1	0	DisGeNET	35	Chronic kidney disease stage 5		-4.7	1.5	4.4	30238	665	2936	98	3.3	0.33	81|118|133|213|857|929|1113|1286|1302|1644|1908|1909|2048|2177|2258|2551|2591|2717|2784|2788|2908|2952|2981|3075|3105|3106|3291|3486|3667|3818|3827|3895|4204|4306|4524|4548|4595|4790|5310|5311|5328|5443|5562|5564|5743|5745|5806|5970|6387|6519|6548|6553|6597|6891|7276|7351|7422|7903|8835|9159|9360|9584|9742|9771|9814|10153|10318|10806|10878|11093|22909|23005|23165|23175|23731|23765|51742|54806|548…	ACTN4|ADD1|ADM|ALB|CAV1|CD14|CHGA|COL4A4|COL11A2|DDC|EDN3|EDNRA|EPHB2|FANCD2|FGF13|GABPA|GALNT3|GLA|GNB3|GNG7|NR3C1|GSTT1|GUCA2B|CFH|HLA-A|HLA-B|HSD11B2|IGFBP3|IRS1|KLKB1|KNG1|KTN1|MECP2|NR3C2|MTHFR|MTR|MUTYH|NFKB1|PKD1|PKD2|PLAU|POMC|PRKAA1|PRKAB1|PTGS2|PTH1R|PTX3|RELA|CXCL12|SLC3A1|SLC9A1|SLC9A5|SMARCA4|TAP2|TTR|UCP2|VEGFA|ST8SIA4|SOCS2|PCSK7|PPIG|RBM39|IFT140|RAPGEF5|SFI1|CEBPZ|TNIP1|SDCCAG8|C…	-2.7	0
1	-4.7	C0566620	M1	1	0	DisGeNET	35	Nasal voice		-4.7	2.5	4.9	30238	93	2936	23	0.78	0.16	421|1305|3653|5116|5339|5495|6519|6843|6899|9499|9632|9968|23133|23545|54487|54551|79813|79912|127833|139285|221037|259232|284058	ARVCF|COL13A1|IPW|PCNT|PLEC|PPM1B|SLC3A1|VAMP1|TBX1|MYOT|SEC24C|MED12|PHF8|ATP6V0A2|DGCR8|MAGEL2|EHMT1|PYROXD1|SYT2|AMER1|JMJD1C|NALCN|KANSL1	-2.7	0
1	-4.7	C1848296	M1	1	0	DisGeNET	35	DOSAGE-SENSITIVE SEX REVERSAL		-4.7	2.1	4.7	30238	159	2936	33	1.1	0.19	268|602|836|860|1523|2103|2551|2621|2828|3105|3106|3164|4277|4792|5328|5332|5443|5743|5970|6583|6596|6774|6890|6891|7351|7422|9169|10482|23175|23411|29992|81502|114548	AMH|BCL3|CASP3|RUNX2|CUX1|ESRRB|GABPA|GAS6|GPR4|HLA-A|HLA-B|NR4A1|MICB|NFKBIA|PLAU|PLCB4|POMC|PTGS2|RELA|SLC22A4|HLTF|STAT3|TAP1|TAP2|UCP2|VEGFA|SCAF11|NXF1|LPIN1|SIRT1|PILRA|HM13|NLRP3	-2.7	0
1	-4.7	C0013274	M1	1	0	DisGeNET	35	Patent ductus arteriosus		-4.7	1.6	4.4	30238	510	2936	79	2.7	0.3	213|286|302|421|473|836|929|1302|1788|2048|2072|2176|2177|2178|2186|2189|2200|2294|2621|3791|4524|4609|4784|5116|5133|5187|5189|5290|5291|5292|5325|5327|5740|5743|5979|6093|6546|6597|6774|6899|7046|7052|7422|7461|7703|7707|8295|8434|9219|9321|9325|9353|9575|9632|9723|9949|10206|10564|11065|23384|23522|26005|27125|29110|29126|51057|51082|55215|57492|79087|79728|80036|84231|114548|139285|145173|153…	ALB|ANK1|ANXA2|ARVCF|RERE|CASP3|CD14|COL11A2|DNMT3A|EPHB2|ERCC4|FANCC|FANCD2|FANCE|BPTF|FANCG|FBN1|FOXF1|GAS6|KDR|MTHFR|MYC|NFIX|PCNT|PDCD1|PER1|PEX1|PIK3CA|PIK3CB|PIM1|PLAGL1|PLAT|PTGIS|PTGS2|RET|ROCK1|SLC8A1|SMARCA4|STAT3|TBX1|TGFBR1|TGM2|VEGFA|CLIP2|PCGF2|ZNF148|TRRAP|RECK|MTA2|TRIP11|TRIP4|SLIT2|CLOCK|SEC24C|SEMA3E|AMMECR1|TRIM13|ARFGEF2|UBE2C|SPECC1L|KAT6B|C2CD3|AFF4|TBK1|CD274|WDPCP|POLR1D|…	-2.7	0
1	-4.6	C0240063	M1	1	0	DisGeNET	35	Coloboma of iris		-4.6	2.2	4.7	30238	153	2936	32	1.1	0.19	286|1421|2218|4919|7469|7473|8086|9723|9786|10195|10464|10585|23126|23347|23765|29954|50937|51082|51259|54806|65062|65250|79867|84976|85365|95681|113246|145173|148789|153241|200894|340419	ANK1|CRYGD|FKTN|ROR1|NELFA|WNT3|AAAS|SEMA3E|KIAA0586|ALG3|PIBF1|POMT1|POGZ|SMCHD1|IL17RA|POMT2|CDON|POLR1D|TMEM216|AHI1|TMEM237|CPLANE1|TCTN2|DISP1|ALG2|CEP41|C12orf57|B3GLCT|B3GALNT2|CEP120|ARL13B|RSPO2	-2.6	0
1	-4.6	C1854301	M1	1	0	DisGeNET	35	Motor delay		-4.6	1.7	4.5	30238	384	2936	63	2.1	0.27	492|1305|2200|2218|3653|3736|3748|4204|4703|4784|5256|5279|5325|5339|6095|6314|6323|6548|6774|6833|6843|6901|7204|9150|9321|9325|9361|9524|9968|9969|9990|10083|10290|10324|10367|10585|11019|23111|23325|23389|23522|23545|25839|26040|28960|29954|50651|51053|51319|54551|55149|55777|56776|79882|80153|81857|84987|85365|113612|116228|127833|148789|196528	ATP2B3|COL13A1|FBN1|FKTN|IPW|KCNA1|KCNC3|MECP2|NEB|NFIX|PHKA2|PIGC|PLAGL1|PLEC|RORA|ATXN7|SCN1A|SLC9A1|STAT3|ABCC8|VAMP1|TAFAZZIN|TRIO|CTDP1|TRIP11|TRIP4|LONP1|TECR|MED12|MED13|SLC12A6|USH1C|SPEG|KLHL41|MICU1|POMT1|LIAS|SPART|WASHC4|MED13L|KAT6B|ATP6V0A2|COG4|SETBP1|DCPS|POMT2|SLC45A1|GMNN|RSRC1|MAGEL2|MTPAP|MBD5|FMN2|ZC3H14|EDC3|MED25|COX14|ALG2|CYP2U1|COX20|SYT2|B3GALNT2|ARID2	-2.6	0
1	-4.6	C0036220	M1	1	0	DisGeNET	35	Kaposi Sarcoma		-4.6	1.6	4.4	30238	488	2936	76	2.6	0.29	213|367|595|836|1027|1656|1909|1958|2048|2078|2146|2324|2551|2908|3105|3106|3429|3643|3654|3662|3688|3791|4609|4616|4790|5066|5111|5133|5290|5291|5443|5743|5806|5966|6344|6387|6774|7292|7422|7424|7461|7494|8482|8772|8915|10128|10155|10318|10371|10499|10620|10630|10892|23237|23361|23411|27303|27327|29126|54954|55337|55422|55802|55824|57508|57728|57794|59352|64781|64783|79813|83992|84260|116535|121…	ALB|AR|CCND1|CASP3|CDKN1B|DDX6|EDNRA|EGR1|EPHB2|ERG|EZH2|FLT4|GABPA|NR3C1|HLA-A|HLA-B|IFI27|INSR|IRAK1|IRF4|ITGB1|KDR|MYC|GADD45B|NFKB1|PAM|PCNA|PDCD1|PIK3CA|PIK3CB|POMC|PTGS2|PTX3|REL|SCTR|CXCL12|STAT3|TNFSF4|VEGFA|VEGFC|CLIP2|XBP1|SEMA7A|FADD|BCL10|LRPPRC|TRIM28|TNIP1|SEMA3A|NCOA2|ARID3B|PDPN|MALT1|ARC|ZNF629|SIRT1|RBMS3|TNRC6A|CD274|FAM120C|SHFL|ZNF331|DCP1A|PAG1|INTS2|WDR19|SUGP1|LGR6|CERK|RB…	-2.6	0
1	-4.6	C4025819	M1	1	0	DisGeNET	35	Abnormality of the hypothalamus-pituitary axis		-4.6	2.8	4.9	30238	70	2936	19	0.65	0.15	286|2072|2176|2177|2178|2189|3115|9786|10464|51259|54806|55215|65062|65250|79728|79867|95681|153241|200894	ANK1|ERCC4|FANCC|FANCD2|FANCE|FANCG|HLA-DPB1|KIAA0586|PIBF1|TMEM216|AHI1|FANCI|TMEM237|CPLANE1|PALB2|TCTN2|CEP41|CEP120|ARL13B	-2.6	0
1	-4.6	C0026838	M1	1	0	DisGeNET	35	Muscle Spasticity		-4.6	1.5	4.4	30238	579	2936	87	3	0.31	150|213|367|773|1643|1654|2058|2072|2074|2146|3483|3658|3736|3745|3748|3798|3832|4204|4677|4750|5133|5189|5190|5279|5443|6314|6324|6833|7276|7343|7461|7737|8504|8893|9230|9374|9524|9757|9758|9894|10243|10717|10978|22866|22934|23325|23334|23499|23516|23522|23545|26040|26090|28960|29110|50651|51002|51112|51132|51319|53616|54802|54832|54834|55644|55823|55830|55975|56776|57582|63925|65055|79867|79882…	ADRA2A|ALB|AR|CACNA1A|DDB2|DDX3X|EPRS1|ERCC4|ERCC6|EZH2|IGFALS|IREB2|KCNA1|KCNB1|KCNC3|KIF5A|KIF11|MECP2|NARS1|NEK1|PDCD1|PEX1|PEX6|PIGC|POMC|ATXN7|SCN1B|ABCC8|TTR|UBTF|CLIP2|RNF113A|PEX3|EIF2B5|RAB11B|PPT2|TECR|KMT2B|FRMPD4|TELO2|GPHN|AP4B1|CLP1|CNKSR2|RPIA|WASHC4|SZT2|MACF1|SLC39A14|KAT6B|ATP6V0A2|SETBP1|ABHD12|DCPS|TBK1|SLC45A1|TPRKB|TRAPPC12|RLIM|RSRC1|ADAM22|TRIT1|VPS13C|GDAP2|OSGEP|VPS11|GL…	-2.6	0
1	-4.6	C0520947	M1	1	0	DisGeNET	35	Clumsiness - motor delay		-4.6	1.7	4.4	30238	393	2936	64	2.2	0.27	492|1305|2200|2218|3653|3736|3748|4703|4784|5256|5279|5325|5339|6095|6314|6323|6548|6774|6833|6843|6899|6901|7204|9150|9321|9325|9361|9524|9968|9969|9990|10083|10290|10324|10367|10585|11019|23111|23126|23325|23389|23522|23545|25839|26040|28960|29954|50651|51053|51319|54551|55149|55777|56776|79882|80153|81857|84987|85365|113612|116228|127833|148789|196528	ATP2B3|COL13A1|FBN1|FKTN|IPW|KCNA1|KCNC3|NEB|NFIX|PHKA2|PIGC|PLAGL1|PLEC|RORA|ATXN7|SCN1A|SLC9A1|STAT3|ABCC8|VAMP1|TBX1|TAFAZZIN|TRIO|CTDP1|TRIP11|TRIP4|LONP1|TECR|MED12|MED13|SLC12A6|USH1C|SPEG|KLHL41|MICU1|POMT1|LIAS|SPART|POGZ|WASHC4|MED13L|KAT6B|ATP6V0A2|COG4|SETBP1|DCPS|POMT2|SLC45A1|GMNN|RSRC1|MAGEL2|MTPAP|MBD5|FMN2|ZC3H14|EDC3|MED25|COX14|ALG2|CYP2U1|COX20|SYT2|B3GALNT2|ARID2	-2.6	0
1	-4.6	C1861324	M1	1	0	DisGeNET	35	Short philtrum		-4.6	2	4.6	30238	182	2936	36	1.2	0.2	421|860|2022|2186|3658|4784|5189|5190|6597|6601|6899|7469|7862|8295|8621|9487|9632|9968|10013|10717|10815|23126|26040|26123|50937|51305|51574|57492|65062|79087|79813|81857|84976|92949|196528|221037	ARVCF|RUNX2|ENG|BPTF|IREB2|NFIX|PEX1|PEX6|SMARCA4|SMARCC2|TBX1|NELFA|BRPF1|TRRAP|CDK13|PIGL|SEC24C|MED12|HDAC6|AP4B1|CPLX1|POGZ|SETBP1|TCTN3|CDON|KCNK9|LARP7|ARID1B|TMEM237|ALG12|EHMT1|MED25|DISP1|ADAMTSL1|ARID2|JMJD1C	-2.6	0
1	-4.5	C0151889	M1	1	0	DisGeNET	35	Hyperreflexia		-4.5	1.6	4.4	30238	539	2936	82	2.8	0.3	18|22|275|773|1644|1654|1968|2072|2176|2177|2178|2189|3106|3658|3736|3748|3752|3798|4204|4705|4719|4750|5189|5190|5995|6103|6253|6314|6575|6833|6843|7461|8086|8504|9662|9742|9758|9907|10195|10243|10594|10717|10978|22995|23111|23370|25839|26090|29110|50939|51132|51601|54806|54832|54834|55149|55215|55755|55835|55857|55975|56978|57038|57498|64116|65055|79648|79728|79867|81689|84879|84896|85365|91942…	ABAT|ABCB7|AMT|CACNA1A|DDC|DDX3X|EIF2S3|ERCC4|FANCC|FANCD2|FANCE|FANCG|HLA-B|IREB2|KCNA1|KCNC3|KCND3|KIF5A|MECP2|NDUFA10|NDUFS1|NEK1|PEX1|PEX6|RGR|RPGR|RTN2|ATXN7|SLC20A2|ABCC8|VAMP1|CLIP2|AAAS|PEX3|CEP135|IFT140|FRMPD4|AP5Z1|ALG3|GPHN|PRPF8|AP4B1|CLP1|CEP152|SPART|ARHGEF18|COG4|ABHD12|TBK1|IMPG2|RLIM|LIPT1|AHI1|VPS13C|GDAP2|MTPAP|FANCI|CDK5RAP2|CPAP|KIZ|KLHL7|PRDM8|RARS2|KIDINS220|SLC39A8|REEP1|…	-2.6	0
1	-4.5	C0014877	M1	1	0	DisGeNET	35	Esotropia		-4.5	2.3	4.7	30238	121	2936	27	0.92	0.18	773|1305|1654|1788|4204|4285|5813|6095|6843|7737|9487|9949|10978|26123|26229|51259|54551|54802|55777|57492|57498|65250|93627|113179|127833|246243|388552	CACNA1A|COL13A1|DDX3X|DNMT3A|MECP2|MIPEP|PURA|RORA|VAMP1|RNF113A|PIGL|AMMECR1|CLP1|TCTN3|B3GAT3|TMEM216|MAGEL2|TRIT1|MBD5|ARID1B|KIDINS220|CPLANE1|TBCK|ADAT3|SYT2|RNASEH1|BLOC1S3	-2.6	0
1	-4.5	C0024433	M1	1	0	DisGeNET	35	Macrostomia		-4.5	2.2	4.6	30238	148	2936	31	1.1	0.19	1663|2200|3643|4204|5290|6597|6601|7461|7707|7737|7862|8295|9487|9742|9968|10013|10274|10717|23126|23384|23389|26040|51082|51574|55777|57492|80311|92335|145173|196528|259232	DDX11|FBN1|INSR|MECP2|PIK3CA|SMARCA4|SMARCC2|CLIP2|ZNF148|RNF113A|BRPF1|TRRAP|PIGL|IFT140|MED12|HDAC6|STAG1|AP4B1|POGZ|SPECC1L|MED13L|SETBP1|POLR1D|LARP7|MBD5|ARID1B|KLHL15|STRADA|B3GLCT|ARID2|NALCN	-2.6	0
1	-4.5	C0202117	M1	1	0	DisGeNET	35	Low density lipoprotein cholesterol measurement		-4.5	1.6	4.4	30238	483	2936	75	2.6	0.29	176|367|602|836|1302|1908|2122|2177|2621|3106|3551|3556|3609|3667|3716|3717|3791|3953|4286|4703|5339|5467|6095|6272|6597|6671|6876|7046|7072|7150|7186|7567|7804|9159|9722|10478|10806|11138|22837|23051|23098|23211|23460|28960|28992|29886|51141|51426|54606|54815|55219|56776|57214|57519|57794|58488|64599|64763|65095|80307|85366|120892|126695|133522|192683|196792|201973|221037|283455|285489|388552|40…	ACAN|AR|BCL3|CASP3|COL11A2|EDN3|MECOM|FANCD2|GAS6|HLA-B|IKBKB|IL1RAP|ILF3|IRS1|JAK1|JAK2|KDR|LEPR|MITF|NEB|PLEC|PPARD|RORA|SORT1|SMARCA4|SP4|TAGLN|TGFBR1|TIA1|TOP1|TRAF2|ZNF19|LRP8|PCSK7|NOS1AP|SLC25A17|SDCCAG8|TBC1D8|COBLL1|ZHX3|SARM1|ZC3H4|ABCA6|DCPS|MACROD1|SNX8|INSIG2|POLK|DDX56|GATAD2A|MACO1|FMN2|CEMIP|STARD9|SUGP1|PCTP|GIGYF1|ZNF574|KRI1|FER1L4|MYLK2|LRRK2|KDF1|PPARGC1B|SCAMP5|FAM24B|PRIMPO…	-2.5	0
1	-4.5	C0001807	M1	1	0	DisGeNET	35	Aggressive behavior		-4.5	2	4.6	30238	176	2936	35	1.2	0.2	275|785|1106|1654|1788|1893|1968|2186|3612|3953|4204|4297|6096|6323|6601|6899|7204|7726|8629|9758|9968|10165|10815|22995|23126|23261|51132|54487|55777|55904|57492|79813|134728|162417|388662	AMT|CACNB4|CHD2|DDX3X|DNMT3A|ECM1|EIF2S3|BPTF|IMPA1|LEPR|MECP2|KMT2A|RORB|SCN1A|SMARCC2|TBX1|TRIO|TRIM26|JRK|FRMPD4|MED12|SLC25A13|CPLX1|CEP152|POGZ|CAMTA1|RLIM|DGCR8|MBD5|KMT2E|ARID1B|EHMT1|IRAK1BP1|NAGS|SLC6A17	-2.5	0
1	-4.5	C0431478	M1	1	0	DisGeNET	35	Posteriorly rotated ear		-4.5	2	4.6	30238	176	2936	35	1.2	0.2	1908|2200|2218|4286|5189|5332|5979|6234|6905|8085|8295|8504|8621|9373|10585|23126|23384|23522|26005|26123|29954|51053|55691|56006|57492|64132|65062|65250|81857|84162|129563|139285|145173|148789|285489	EDN3|FBN1|FKTN|MITF|PEX1|PLCB4|RET|RPS28|TBCE|KMT2D|TRRAP|PEX3|CDK13|PLAA|POMT1|POGZ|SPECC1L|KAT6B|C2CD3|TCTN3|POMT2|GMNN|FRMD4A|SMG9|ARID1B|XYLT2|TMEM237|CPLANE1|MED25|BLTP1|DIS3L2|AMER1|B3GLCT|B3GALNT2|DOK7	-2.5	0
1	-4.5	C1565489	M1	1	0	DisGeNET	35	Renal Insufficiency		-4.5	1.5	4.3	30238	615	2936	91	3.1	0.32	118|133|213|836|857|1113|1240|1286|1294|1909|2048|2072|2074|2101|2176|2177|2178|2189|2551|2717|3075|3106|3115|3145|3257|3291|3654|3915|3953|3975|4297|4306|4485|4524|4615|4790|4792|4879|5179|5264|5310|5327|5562|5564|5743|6519|6774|7051|7222|7276|7402|7422|7461|9020|9360|9742|9771|9786|9949|10272|10371|10482|10806|11093|11182|23592|23765|25836|51177|51259|54757|55112|55209|55215|57728|64132|64332|6…	ADD1|ADM|ALB|CASP3|CAV1|CHGA|CMKLR1|COL4A4|COL7A1|EDNRA|EPHB2|ERCC4|ERCC6|ESRRA|FANCC|FANCD2|FANCE|FANCG|GABPA|GLA|CFH|HLA-B|HLA-DPB1|HMBS|HPS1|HSD11B2|IRAK1|LAMC1|LEPR|LHX1|KMT2A|NR3C2|MST1|MTHFR|MYD88|NFKB1|NFKBIA|NPPB|PENK|PHYH|PKD1|PLAT|PRKAA1|PRKAB1|PTGS2|SLC3A1|STAT3|TGM1|TRPC3|TTR|UTRN|VEGFA|CLIP2|MAP3K14|PPIG|IFT140|RAPGEF5|KIAA0586|AMMECR1|FSTL3|SEMA3A|NXF1|SDCCAG8|ADAMTS13|SLC2A6|LEMD3|…	-2.5	0
1	-4.5	C0234985	M1	1	0	DisGeNET	35	Mental deterioration		-4.5	1.6	4.3	30238	508	2936	78	2.7	0.3	133|156|213|773|775|860|1106|1203|1788|1843|1958|2074|2177|2551|3316|3416|3483|3556|3570|3643|3667|3705|3745|3827|4204|4245|4524|4548|4595|4599|5290|5291|5411|5743|5806|6314|6323|6419|6575|6646|7276|7343|7402|7422|8772|8863|9055|9295|9575|9907|10013|10153|10194|10347|10815|22866|23237|23245|23263|23334|23411|25897|29110|29919|54822|54832|54834|54982|56652|56978|80067|92140|114548|120892|123099|12…	ADM|GRK2|ALB|CACNA1A|CACNA1C|RUNX2|CHD2|CLN5|DNMT3A|DUSP1|EGR1|ERCC6|FANCD2|GABPA|HSPB2|IDE|IGFALS|IL1RAP|IL6R|INSR|IRS1|ITPK1|KCNB1|KNG1|MECP2|MGAT1|MTHFR|MTR|MUTYH|MX1|PIK3CA|PIK3CB|PNN|PTGS2|PTX3|ATXN7|SCN1A|SETMAR|SLC20A2|SOAT1|TTR|UBTF|UTRN|VEGFA|FADD|PER3|PRC1|SRSF11|CLOCK|AP5Z1|HDAC6|CEBPZ|TSHZ1|ABCA7|CPLX1|CNKSR2|ARC|ASTN2|MCF2L|SZT2|SIRT1|RNF19A|TBK1|RMC1|TRPM7|VPS13C|GDAP2|CLN6|TWNK|PRD…	-2.5	0
1	-4.5	C0020615	M1	1	0	DisGeNET	35	Hypoglycemia		-4.5	1.6	4.4	30238	420	2936	67	2.3	0.28	178|213|775|1113|1909|1968|2101|2200|2551|2710|2717|2908|3486|3643|3791|3953|4306|4524|4719|5256|5290|5291|5443|5467|5495|5528|5562|5564|5813|6478|6519|6777|6833|6890|7019|7052|7351|7402|7422|7555|8085|8086|9150|9194|9219|9563|9730|9757|9771|10128|23432|23516|23616|27165|50937|51091|54832|55163|57492|64714|79813|81033|84947|91942|91949|118429|139760	AGL|ALB|CACNA1C|CHGA|EDNRA|EIF2S3|ESRRA|FBN1|GABPA|GK|GLA|NR3C1|IGFBP3|INSR|KDR|LEPR|NR3C2|MTHFR|NDUFS1|PHKA2|PIK3CA|PIK3CB|POMC|PPARD|PPM1B|PPP2R5D|PRKAA1|PRKAB1|PURA|SIAH2|SLC3A1|STAT5B|ABCC8|TAP1|TFAM|TGM2|UCP2|UTRN|VEGFA|CNBP|KMT2D|AAAS|CTDP1|SLC16A7|MTA2|H6PD|DCAF1|KMT2B|RAPGEF5|LRPPRC|GPR161|SLC39A14|SH3BP1|GLS2|CDON|SEPSECS|VPS13C|PNPO|ARID1B|PDIA2|EHMT1|KCNH6|SERAC1|NDUFAF2|COG7|ANTXR2|GP…	-2.5	0
1	-4.4	C0027022	M1	1	0	DisGeNET	35	Myeloproliferative disease		-4.4	1.7	4.4	30238	365	2936	60	2	0.26	90|367|602|836|868|1302|1523|1788|2048|2120|2122|2146|2322|2323|2621|2952|3316|3429|3656|3716|3717|3799|4297|4547|4595|4609|4792|4928|5133|5290|5291|5327|5966|5979|6468|6646|6774|6777|7033|7297|7422|8028|8835|9619|9894|10013|10594|11064|11083|11116|23157|23451|25897|29126|51592|54790|57498|83886|92335|387119	ACVR1|AR|BCL3|CASP3|CBLB|COL11A2|CUX1|DNMT3A|EPHB2|ETV6|MECOM|EZH2|FLT3|FLT3LG|GAS6|GSTT1|HSPB2|IFI27|IRAK2|JAK1|JAK2|KIF5B|KMT2A|MTTP|MUTYH|MYC|NFKBIA|NUP98|PDCD1|PIK3CA|PIK3CB|PLAT|REL|RET|FBXW4|SOAT1|STAT3|STAT5B|TFF3|TYK2|VEGFA|MLLT10|SOCS2|ABCG1|TELO2|HDAC6|PRPF8|CNTRL|DIDO1|CEP43|SEPTIN6|SF3B1|RNF19A|CD274|TRIM33|TET2|KIDINS220|PRSS27|STRADA|CEP85L	-2.5	0
1	-4.4	C0542476	M1	1	0	DisGeNET	35	Forgetful		-4.4	1.6	4.3	30238	429	2936	68	2.3	0.28	468|595|649|687|836|1893|1909|1958|2048|2146|2177|2289|2551|2908|2952|3106|3416|3643|3654|3667|3736|3902|4204|4297|4306|4615|5066|5163|5199|5290|5291|5327|5443|5467|5547|5562|5564|5743|6272|6575|6774|6843|7019|7074|7226|8893|9423|9481|9575|9743|9759|10165|10347|10399|10620|10815|22909|23261|23411|25897|54207|55027|56652|79813|80196|246744|252995|373156	ATF4|CCND1|BMP1|KLF9|CASP3|ECM1|EDNRA|EGR1|EPHB2|EZH2|FANCD2|FKBP5|GABPA|NR3C1|GSTT1|HLA-B|IDE|INSR|IRAK1|IRS1|KCNA1|LAG3|MECP2|KMT2A|NR3C2|MYD88|PAM|PDK1|CFP|PIK3CA|PIK3CB|PLAT|POMC|PPARD|PRCP|PRKAA1|PRKAB1|PTGS2|SORT1|SLC20A2|STAT3|VAMP1|TFAM|TIAM1|TRPM2|EIF2B5|NTN1|SLC25A27|CLOCK|ARHGAP32|HDAC4|SLC25A13|ABCA7|RACK1|ARID3B|CPLX1|FAN1|CAMTA1|SIRT1|RNF19A|KCNK10|HEATR3|TWNK|EHMT1|RNF34|STH|FNDC5|…	-2.5	0
1	-4.4	C0240543	M1	1	0	DisGeNET	35	Bulbous nose		-4.4	2.3	4.6	30238	123	2936	27	0.92	0.18	421|1302|1654|2186|2200|4204|6899|8295|9487|9632|9757|9968|10195|10717|23261|23363|23389|23522|54487|55343|55777|56992|83932|89953|93627|221037|284058	ARVCF|COL11A2|DDX3X|BPTF|FBN1|MECP2|TBX1|TRRAP|PIGL|SEC24C|KMT2B|MED12|ALG3|AP4B1|CAMTA1|OBSL1|MED13L|KAT6B|DGCR8|SLC35C1|MBD5|KIF15|SPRTN|KLC4|TBCK|JMJD1C|KANSL1	-2.4	0
1	-4.4	C0029422	M1	1	0	DisGeNET	35	Osteochondrodysplasias		-4.4	1.9	4.5	30238	207	2936	39	1.3	0.21	90|176|468|860|1302|1513|2200|3791|4750|4882|5189|5190|5238|5264|5745|7046|7422|8504|9321|9742|10371|10597|23169|23443|23592|23767|26005|26229|27125|51082|55112|56172|57728|79659|79809|91252|114548|139285|153241	ACVR1|ACAN|ATF4|RUNX2|COL11A2|CTSK|FBN1|KDR|NEK1|NPR2|PEX1|PEX6|PGM3|PHYH|PTH1R|TGFBR1|VEGFA|PEX3|TRIP11|IFT140|SEMA3A|TRAPPC2B|SLC35D1|SLC35A3|LEMD3|FLRT3|C2CD3|B3GAT3|AFF4|POLR1D|DYNC2I1|ANKH|WDR19|DYNC2H1|TTC21B|SLC39A13|NLRP3|AMER1|CEP120	-2.4	0
1	-4.4	C1843108	M1	1	0	DisGeNET	35	Short palm		-4.4	2.3	4.6	30238	110	2936	25	0.85	0.17	473|818|1302|2022|2200|2254|3653|5190|5745|6905|7204|9321|9487|9759|10013|23522|25839|54551|55112|55777|79659|79813|118429|124997|145173	RERE|CAMK2G|COL11A2|ENG|FBN1|FGF9|IPW|PEX6|PTH1R|TBCE|TRIO|TRIP11|PIGL|HDAC4|HDAC6|KAT6B|COG4|MAGEL2|DYNC2I1|MBD5|DYNC2H1|EHMT1|ANTXR2|WDR81|B3GLCT	-2.4	0
1	-4.3	C0423112	M1	1	0	DisGeNET	35	Short palpebral fissure		-4.3	2.5	4.7	30238	91	2936	22	0.75	0.16	2072|2176|2177|2178|2186|2189|4297|5189|6899|7707|8621|23389|23522|51053|51574|54496|54551|55215|56992|79728|91949|145173	ERCC4|FANCC|FANCD2|FANCE|BPTF|FANCG|KMT2A|PEX1|TBX1|ZNF148|CDK13|MED13L|KAT6B|GMNN|LARP7|PRMT7|MAGEL2|FANCI|KIF15|PALB2|COG7|B3GLCT	-2.4	0
1	-4.3	C0410528	M1	1	0	DisGeNET	35	Skeletal dysplasia		-4.3	2	4.5	30238	186	2936	36	1.2	0.2	90|176|468|860|1513|2200|4882|5189|5190|5238|5264|5745|8504|9321|9742|10371|23169|23443|23592|23767|26005|26229|27125|51082|54496|54551|55112|56172|57728|79659|79809|79813|91252|114548|139285|153241	ACVR1|ACAN|ATF4|RUNX2|CTSK|FBN1|NPR2|PEX1|PEX6|PGM3|PHYH|PTH1R|PEX3|TRIP11|IFT140|SEMA3A|SLC35D1|SLC35A3|LEMD3|FLRT3|C2CD3|B3GAT3|AFF4|POLR1D|PRMT7|MAGEL2|DYNC2I1|ANKH|WDR19|DYNC2H1|TTC21B|EHMT1|SLC39A13|NLRP3|AMER1|CEP120	-2.4	0
1	-4.3	C0020473	M1	1	0	DisGeNET	35	Hyperlipidemia		-4.3	1.6	4.3	30238	472	2936	73	2.5	0.29	81|109|133|178|213|279|367|468|860|1421|1896|2048|2101|2621|2678|2717|3075|3106|3145|3164|3483|3667|3717|3921|3953|4041|4306|4524|4547|4548|5290|5291|5562|5564|5743|6093|6134|6272|6646|7052|7422|7555|7804|8520|8694|8718|9113|9159|9759|9771|10367|10587|10850|10878|22876|23411|23590|25897|51330|55000|57498|60674|79661|79665|79813|80067|84811|84879|84896|114548|133522|221981|252995	ACTN4|ADCY3|ADM|AGL|ALB|AMY2A|AR|ATF4|RUNX2|CRYGD|EDA|EPHB2|ESRRA|GAS6|GGT1|GLA|CFH|HLA-B|HMBS|NR4A1|IGFALS|IRS1|JAK2|RPSA|LEPR|LRP5|NR3C2|MTHFR|MTTP|MTR|PIK3CA|PIK3CB|PRKAA1|PRKAB1|PTGS2|ROCK1|RPL10|SORT1|SOAT1|TGM2|VEGFA|CNBP|LRP8|HAT1|DGAT1|TNFRSF25|LATS1|PCSK7|HDAC4|RAPGEF5|MICU1|TXNRD2|CCL27|CFHR3|INPP5F|SIRT1|PDSS1|RNF19A|TNFRSF12A|TUG1|KIDINS220|GAS5|NEIL1|DHX40|EHMT1|DCAF17|BUD13|MFSD2A|A…	-2.4	0
1	-4.3	C0740279	M1	1	0	DisGeNET	35	Cerebellar atrophy		-4.3	1.7	4.3	30238	321	2936	54	1.8	0.25	213|492|773|2074|2218|3736|3748|3752|4204|4719|5111|5981|6095|6314|6905|7156|7222|7343|9197|9254|9361|10195|10585|10717|10916|11232|23111|23126|23516|25792|26090|29110|51091|51601|54834|54974|55644|55768|55823|56652|57038|63925|64116|65055|79944|80746|83858|84947|85021|91949|124997|146057|221927|246243	ALB|ATP2B3|CACNA1A|ERCC6|FKTN|KCNA1|KCNC3|KCND3|MECP2|NDUFS1|PCNA|RFC1|RORA|ATXN7|TBCE|TOP3A|TRPC3|UBTF|SLC33A1|CACNA2D2|LONP1|ALG3|POMT1|AP4B1|MAGED2|POLG2|SPART|POGZ|SLC39A14|CIZ1|ABHD12|TBK1|SEPSECS|LIPT1|GDAP2|THG1L|OSGEP|NGLY1|VPS11|TWNK|RARS2|ZNF335|SLC39A8|REEP1|L2HGDH|TSEN2|ATAD3B|SERAC1|REPS1|COG7|WDR81|TTBK2|BRAT1|RNASEH1	-2.4	0
1	-4.3	C4021813	M1	1	0	DisGeNET	35	Oral cleft		-4.3	2.5	4.7	30238	85	2936	21	0.72	0.16	1654|2952|3084|4524|6948|7046|7473|9423|9786|10464|23384|54806|65062|65250|79867|81839|95681|153241|196528|200894|340419	DDX3X|GSTT1|NRG1|MTHFR|TCN2|TGFBR1|WNT3|NTN1|KIAA0586|PIBF1|SPECC1L|AHI1|TMEM237|CPLANE1|TCTN2|VANGL1|CEP41|CEP120|ARID2|ARL13B|RSPO2	-2.4	0
1	-4.3	C0202236	M1	1	0	DisGeNET	35	Triglycerides measurement		-4.3	1.5	4.2	30238	563	2936	84	2.9	0.31	602|775|836|889|1908|1909|2022|2621|2976|3106|3551|3626|3632|3643|3705|3832|3953|4205|4299|4775|5279|5290|5467|6548|6671|6876|7046|7804|8620|9159|9197|9575|9619|9722|9881|10068|10384|11060|11138|22837|23199|23211|25816|28992|51426|54329|54437|54487|54496|54520|54815|55219|55534|55596|55909|56624|56776|56985|57453|57794|63892|63925|64080|64116|64118|79783|80010|84811|90550|94039|112752|121551|1266…	BCL3|CACNA1C|CASP3|KRIT1|EDN3|EDNRA|ENG|GAS6|GTF3C2|HLA-B|IKBKB|INHBC|INPP5A|INSR|ITPK1|KIF11|LEPR|MEF2A|AFF1|NFATC3|PIGC|PIK3CA|PPARD|SLC9A1|SP4|TAGLN|TGFBR1|LRP8|NPFF|PCSK7|SLC33A1|CLOCK|ABCG1|NOS1AP|TRANK1|IL18BP|BTN3A3|WWP2|TBC1D8|COBLL1|GSE1|ZC3H4|TNFAIP8|MACROD1|POLK|GPR85|SEMA5B|DGCR8|PRMT7|CCDC93|GATAD2A|MACO1|MAML3|ZCCHC8|BIN3|ASAH2|FMN2|ADPRM|DSCAML1|SUGP1|THADA|ZNF335|RBKS|SLC39A8|DUS1…	-2.4	0
1	-4.3	C0030232	M1	1	0	DisGeNET	35	Pallor		-4.3	2.2	4.5	30238	124	2936	27	0.92	0.18	286|773|2035|2271|3717|3798|4149|4615|5979|6234|6710|6833|7351|8629|9049|9493|10312|10560|23451|23534|54790|55215|55654|55975|57728|84529|112752	ANK1|CACNA1A|EPB41|FH|JAK2|KIF5A|MAX|MYD88|RET|RPS28|SPTB|ABCC8|UCP2|JRK|AIP|KIF23|TCIRG1|SLC19A2|SF3B1|TNPO3|TET2|FANCI|TMEM127|KLHL7|WDR19|CDIN1|IFT43	-2.4	0
1	-4.3	C1857486	M1	1	0	DisGeNET	35	Low-set, posteriorly rotated ears		-4.3	1.9	4.4	30238	223	2936	41	1.4	0.22	176|473|2146|3643|4297|5189|5190|5332|5495|6519|6905|7461|7469|7862|8504|9373|9702|9723|9786|10806|23522|25836|26123|51057|51259|54806|55209|55212|55691|55975|57492|65062|65250|79659|79738|79867|84294|95681|145173|153241|196528	ACAN|RERE|EZH2|INSR|KMT2A|PEX1|PEX6|PLCB4|PPM1B|SLC3A1|TBCE|CLIP2|NELFA|BRPF1|PEX3|PLAA|CEP57|SEMA3E|KIAA0586|SDCCAG8|KAT6B|NIPBL|TCTN3|WDPCP|TMEM216|AHI1|SETD5|BBS7|FRMD4A|KLHL7|ARID1B|TMEM237|CPLANE1|DYNC2H1|BBS10|TCTN2|UTP23|CEP41|B3GLCT|CEP120|ARID2	-2.4	0
1	-4.3	C0036069	M1	1	0	DisGeNET	35	Saldino-Noonan Syndrome		-4.3	5.1	5.4	30238	16	2936	8	0.27	0.096	4750|9742|9786|26005|55112|79659|79809|153241	NEK1|IFT140|KIAA0586|C2CD3|DYNC2I1|DYNC2H1|TTC21B|CEP120	-2.4	0
1	-4.3	C1837260	M1	1	0	DisGeNET	35	Prominent forehead		-4.3	2.1	4.4	30238	159	2936	32	1.1	0.19	2200|4204|4784|4882|5190|5813|6774|6905|8295|9321|9487|9742|9968|10128|23384|23389|25839|26040|26229|28981|51053|51574|54681|55904|56006|57498|84231|113179|126695|139285|145173|259232	FBN1|MECP2|NFIX|NPR2|PEX6|PURA|STAT3|TBCE|TRRAP|TRIP11|PIGL|IFT140|MED12|LRPPRC|SPECC1L|MED13L|COG4|SETBP1|B3GAT3|IFT81|GMNN|LARP7|P4HTM|KMT2E|SMG9|KIDINS220|TRAF7|ADAT3|KDF1|AMER1|B3GLCT|NALCN	-2.4	0
1	-4.3	C1852534	M1	1	0	DisGeNET	35	Hypoplastic male external genitalia		-4.3	6.9	5.8	30238	9	2936	6	0.2	0.083	2218|4750|10585|25836|29954|51259	FKTN|NEK1|POMT1|NIPBL|POMT2|TMEM216	-2.4	0
1	-4.3	C0086437	M1	1	0	DisGeNET	35	Joint laxity		-4.3	1.9	4.4	30238	224	2936	41	1.4	0.22	176|1289|1305|1654|1788|2186|2200|4041|4882|5290|5325|5979|6774|6843|7046|7461|8085|8621|9321|9325|9949|9968|10564|11107|23111|23126|23389|23545|26123|26229|28960|55768|57492|57728|64175|85365|91252|112752|127833|145173|284058	ACAN|COL5A1|COL13A1|DDX3X|DNMT3A|BPTF|FBN1|LRP5|NPR2|PIK3CA|PLAGL1|RET|STAT3|VAMP1|TGFBR1|CLIP2|KMT2D|CDK13|TRIP11|TRIP4|AMMECR1|MED12|ARFGEF2|PRDM5|SPART|POGZ|MED13L|ATP6V0A2|TCTN3|B3GAT3|DCPS|NGLY1|ARID1B|WDR19|P3H1|ALG2|SLC39A13|IFT43|SYT2|B3GLCT|KANSL1	-2.4	0
1	-4.2	C0279530	M1	1	0	DisGeNET	35	Malignant Bone Neoplasm		-4.2	2.2	4.5	30238	125	2936	27	0.92	0.18	156|836|860|1788|2022|2048|2078|2130|3717|3791|4507|5179|5290|5291|5328|5743|6093|6387|7349|7376|7422|8202|9353|10018|23101|23237|23411	GRK2|CASP3|RUNX2|DNMT3A|ENG|EPHB2|ERG|EWSR1|JAK2|KDR|MTAP|PENK|PIK3CA|PIK3CB|PLAU|PTGS2|ROCK1|CXCL12|UCN|NR1H2|VEGFA|NCOA3|SLIT2|BCL2L11|MCF2L2|ARC|SIRT1	-2.3	0
1	-4.2	C3553764	M1	1	0	DisGeNET	35	Joint hyperflexibility		-4.2	2	4.4	30238	181	2936	35	1.2	0.2	421|1289|2146|2200|4784|4882|5116|5190|5290|6597|6601|6774|6899|7046|7461|8085|9321|9361|9632|9759|9968|11107|22995|23363|23522|51053|55835|57492|57728|64132|89953|112752|113246|196528|221037	ARVCF|COL5A1|EZH2|FBN1|NFIX|NPR2|PCNT|PEX6|PIK3CA|SMARCA4|SMARCC2|STAT3|TBX1|TGFBR1|CLIP2|KMT2D|TRIP11|LONP1|SEC24C|HDAC4|MED12|PRDM5|CEP152|OBSL1|KAT6B|GMNN|CPAP|ARID1B|WDR19|XYLT2|KLC4|IFT43|C12orf57|ARID2|JMJD1C	-2.3	0
1	-4.2	C0034935	M1	1	0	DisGeNET	35	Babinski Reflex		-4.2	1.9	4.3	30238	218	2936	40	1.4	0.21	22|773|857|1644|1654|1968|3658|3736|3798|4204|4719|5981|6253|6314|6843|7592|8086|9150|9197|9373|9757|9758|9968|10717|11043|22866|23111|23503|23516|26090|29110|55149|65055|80746|81790|113612|123606|144165|221927|347344	ABCB7|CACNA1A|CAV1|DDC|DDX3X|EIF2S3|IREB2|KCNA1|KIF5A|MECP2|NDUFS1|RFC1|RTN2|ATXN7|VAMP1|ZNF41|AAAS|CTDP1|SLC33A1|PLAA|KMT2B|FRMPD4|MED12|AP4B1|MID2|CNKSR2|SPART|ZFYVE26|SLC39A14|ABHD12|TBK1|MTPAP|REEP1|TSEN2|RNF170|CYP2U1|NIPA1|PRICKLE1|BRAT1|ZNF81	-2.3	0
1	-4.2	C0037317	M1	1	0	DisGeNET	35	Sleep disturbances		-4.2	1.7	4.2	30238	309	2936	52	1.8	0.24	268|775|816|1644|2176|2186|2908|3423|3736|4204|4297|5187|5279|5411|6323|6601|7204|7422|8621|8863|9524|9575|9627|9759|9969|10243|11019|23111|23263|23325|25836|26058|28960|50651|51091|51319|54806|55209|55777|56776|57680|79058|79813|79882|80153|81857|84896|120892|134728|148789|259232|493856	AMH|CACNA1C|CAMK2B|DDC|FANCC|BPTF|NR3C1|IDS|KCNA1|MECP2|KMT2A|PER1|PIGC|PNN|SCN1A|SMARCC2|TRIO|VEGFA|CDK13|PER3|TECR|CLOCK|SNCAIP|HDAC4|MED13|GPHN|LIAS|SPART|MCF2L|WASHC4|NIPBL|GIGYF2|DCPS|SLC45A1|SEPSECS|RSRC1|AHI1|SETD5|MBD5|FMN2|CHD8|ASPSCR1|EHMT1|ZC3H14|EDC3|MED25|ATAD1|LRRK2|IRAK1BP1|B3GALNT2|NALCN|CISD2	-2.3	0
1	-4.2	C0424605	M1	1	0	DisGeNET	35	Developmental delay (disorder)		-4.2	1.5	4.1	30238	584	2936	86	2.9	0.31	18|773|1027|1523|1644|2058|2104|2177|2186|2803|3084|3643|3745|3832|4041|4157|4204|4297|4300|4524|5290|5291|5443|5743|6323|6419|6601|6666|6833|6899|7343|7405|7422|7707|8085|8741|8884|8932|9254|9757|9759|9949|10243|10464|10564|10585|23111|23126|23261|23334|23389|23405|23499|23522|23592|25836|26040|26235|26523|26609|51112|51286|54551|54802|54806|54974|55343|55768|55777|55823|55904|56006|57038|57492|…	ABAT|CACNA1A|CDKN1B|CUX1|DDC|EPRS1|ESRRG|FANCD2|BPTF|GOLGA4|NRG1|INSR|KCNB1|KIF11|LRP5|MC1R|MECP2|KMT2A|MLLT3|MTHFR|PIK3CA|PIK3CB|POMC|PTGS2|SCN1A|SETMAR|SMARCC2|SOX12|ABCC8|TBX1|UBTF|UVRAG|VEGFA|ZNF148|KMT2D|TNFSF13|SLC5A6|MBD2|CACNA2D2|KMT2B|HDAC4|AMMECR1|GPHN|PIBF1|ARFGEF2|POMT1|SPART|POGZ|CAMTA1|SZT2|MED13L|DICER1|MACF1|KAT6B|LEMD3|NIPBL|SETBP1|FBXL4|AGO1|VCX|TRAPPC12|CEND1|MAGEL2|TRIT1|AHI1|…	-2.3	0
1	-4.2	C4721773	M1	1	0	DisGeNET	35	Postoperative cognitive dysfunction		-4.2	2.4	4.5	30238	93	2936	22	0.75	0.16	836|2289|2908|3075|3658|3717|3953|5141|5290|5291|5562|5564|5970|7422|8863|9575|23411|51164|79585|84879|114548|252995	CASP3|FKBP5|NR3C1|CFH|IREB2|JAK2|LEPR|PDE4A|PIK3CA|PIK3CB|PRKAA1|PRKAB1|RELA|VEGFA|PER3|CLOCK|SIRT1|DCTN4|CORO7|MFSD2A|NLRP3|FNDC5	-2.3	0
1	-4.2	C0346153	M1	1	0	DisGeNET	35	Breast Cancer, Familial		-4.2	2	4.4	30238	182	2936	35	1.2	0.2	367|571|580|595|857|1302|2072|2177|2952|3486|3717|4297|4524|4595|4609|4790|5187|5290|5429|5979|6646|6817|7046|7422|9667|22877|23405|51720|51750|55215|56946|79648|79728|80119|133522	AR|BACH1|BARD1|CCND1|CAV1|COL11A2|ERCC4|FANCD2|GSTT1|IGFBP3|JAK2|KMT2A|MTHFR|MUTYH|MYC|NFKB1|PER1|PIK3CA|POLH|RET|SOAT1|SULT1A1|TGFBR1|VEGFA|SAFB2|MLXIP|DICER1|UIMC1|RTEL1|FANCI|EMSY|MCPH1|PALB2|PIF1|PPARGC1B	-2.3	0
1	-4.2	C0266470	M1	1	0	DisGeNET	35	Cerebellar Hypoplasia		-4.2	1.9	4.3	30238	226	2936	41	1.4	0.22	18|492|773|2074|2218|2972|4784|7737|9786|10013|10243|10585|23261|23499|23545|26005|29954|51091|51133|51750|55112|55638|55691|57038|60386|65057|79587|79659|79867|80746|83858|84107|84162|84879|85378|93627|114034|124997|148789|153241|283989	ABAT|ATP2B3|CACNA1A|ERCC6|FKTN|BRF1|NFIX|RNF113A|KIAA0586|HDAC6|GPHN|POMT1|CAMTA1|MACF1|ATP6V0A2|C2CD3|POMT2|SEPSECS|KCTD3|RTEL1|DYNC2I1|SYBU|FRMD4A|RARS2|SLC25A19|ACD|CARS2|DYNC2H1|TCTN2|TSEN2|ATAD3B|ZIC4|BLTP1|MFSD2A|TUBGCP6|TBCK|TOE1|WDR81|B3GALNT2|CEP120|TSEN54	-2.3	0
1	-4.1	C1654637	M1	1	0	DisGeNET	35	androgen independent prostate cancer		-4.1	2	4.3	30238	190	2936	36	1.2	0.2	367|595|836|860|1027|1843|1958|2048|2078|2146|2908|3486|3491|3600|3791|4017|4297|5074|5290|5291|5292|5324|5743|5979|5997|6774|7161|7392|8932|9361|23765|51330|56937|64598|83478|84818	AR|CCND1|CASP3|RUNX2|CDKN1B|DUSP1|EGR1|EPHB2|ERG|EZH2|NR3C1|IGFBP3|CCN1|IL15|KDR|LOXL2|KMT2A|PAWR|PIK3CA|PIK3CB|PIM1|PLAG1|PTGS2|RET|RGS2|STAT3|TP73|USF2|MBD2|LONP1|IL17RA|TNFRSF12A|PMEPA1|MOSPD3|ARHGAP24|IL17RC	-2.3	0
1	-4.1	C4021780	M1	1	0	DisGeNET	35	Abnormality of the liver		-4.1	2.6	4.6	30238	75	2936	19	0.65	0.15	595|2072|2176|2177|2178|2189|4609|5189|5190|8504|9742|55112|55215|57728|64116|79659|79728|79809|153241	CCND1|ERCC4|FANCC|FANCD2|FANCE|FANCG|MYC|PEX1|PEX6|PEX3|IFT140|DYNC2I1|FANCI|WDR19|SLC39A8|DYNC2H1|PALB2|TTC21B|CEP120	-2.3	0
1	-4.1	C1134719	M1	1	0	DisGeNET	35	Invasive Ductal Breast Carcinoma		-4.1	1.6	4.1	30238	414	2936	65	2.2	0.27	81|156|367|468|595|836|857|929|1289|2146|2294|2327|2952|3491|3547|3667|3856|3902|4485|4601|4609|4839|5111|5133|5290|5291|5328|5743|5745|6387|6597|6774|7074|7095|7405|7422|8877|9353|9584|10544|10579|10630|10850|22866|25816|26136|28985|28987|29126|29997|51141|51164|54487|54790|55163|55695|57646|79648|80760|84260|89782|112483|115908|116840|130399	ACTN4|GRK2|AR|ATF4|CCND1|CASP3|CAV1|CD14|COL5A1|EZH2|FOXF1|FMO2|GSTT1|CCN1|IGSF1|IRS1|KRT8|LAG3|MST1|MXI1|MYC|NOP2|PCNA|PDCD1|PIK3CA|PIK3CB|PLAU|PTGS2|PTH1R|CXCL12|SMARCA4|STAT3|TIAM1|SEC62|UVRAG|VEGFA|SPHK1|SLIT2|RBM39|PROCR|TACC2|PDPN|CCL27|CNKSR2|TNFAIP8|TES|MCTS1|NOB1|CD274|NOP53|INSIG2|DCTN4|DGCR8|TET2|PNPO|NSUN5|USP28|MCPH1|ITIH5|TCHP|LMLN|SAT2|CTHRC1|CNTROB|ACVR1C	-2.3	0
1	-4.1	C0036996	M1	1	0	DisGeNET	35	Short Rib-Polydactyly Syndrome		-4.1	4.4	5.1	30238	21	2936	9	0.31	0.1	4750|9742|9786|26123|55112|79659|79809|112752|153241	NEK1|IFT140|KIAA0586|TCTN3|DYNC2I1|DYNC2H1|TTC21B|IFT43|CEP120	-2.3	0
1	-4.1	C1837731	M1	1	0	DisGeNET	35	Overfolded helix		-4.1	3.1	4.8	30238	46	2936	14	0.48	0.13	421|473|2200|4784|6899|9361|9487|9632|9723|9786|139285|221037|259232|284058	ARVCF|RERE|FBN1|NFIX|TBX1|LONP1|PIGL|SEC24C|SEMA3E|KIAA0586|AMER1|JMJD1C|NALCN|KANSL1	-2.2	0
1	-4.1	C0026010	M1	1	0	DisGeNET	35	Microphthalmos		-4.1	1.7	4.2	30238	335	2936	55	1.9	0.25	421|468|1027|1513|1958|2072|2074|2176|2177|2178|2189|2218|2271|3832|4041|4286|5190|5264|5290|5443|6597|6899|7220|7473|7837|8085|9150|9632|9702|9723|10013|10585|23347|29954|51057|51082|51259|54551|55209|55215|55644|55755|56006|64132|65062|79728|79867|85378|113246|148789|153241|221037|285203|340419|646960	ARVCF|ATF4|CDKN1B|CTSK|EGR1|ERCC4|ERCC6|FANCC|FANCD2|FANCE|FANCG|FKTN|FH|KIF11|LRP5|MITF|PEX6|PHYH|PIK3CA|POMC|SMARCA4|TBX1|TRPC1|WNT3|PXDN|KMT2D|CTDP1|SEC24C|CEP57|SEMA3E|HDAC6|POMT1|SMCHD1|POMT2|WDPCP|POLR1D|TMEM216|MAGEL2|SETD5|FANCI|OSGEP|CDK5RAP2|SMG9|XYLT2|TMEM237|PALB2|TCTN2|TUBGCP6|C12orf57|B3GALNT2|CEP120|JMJD1C|EOGT|RSPO2|PRSS56	-2.2	0
1	-4.1	C0009952	M1	1	0	DisGeNET	35	Febrile Convulsions		-4.1	1.9	4.3	30238	191	2936	36	1.2	0.2	610|766|773|785|1106|1455|1788|1805|2146|2258|3270|3570|3736|4204|4802|5025|5743|6323|6324|7222|8629|9127|10815|10964|11329|23126|51319|55209|55343|55777|55823|60674|79813|90161|114548|100128537	HCN2|CA7|CACNA1A|CACNB4|CHD2|CSNK1G2|DNMT3A|DPT|EZH2|FGF13|HRC|IL6R|KCNA1|MECP2|NFYC|P2RX4|PTGS2|SCN1A|SCN1B|TRPC3|JRK|P2RX6|CPLX1|IFI44L|STK38|POGZ|RSRC1|SETD5|SLC35C1|MBD5|VPS11|GAS5|EHMT1|HS6ST2|NLRP3|MIR29B2CHG	-2.2	0
1	-4.1	C1859778	M1	1	0	DisGeNET	35	Postnatal growth retardation		-4.1	2.2	4.4	30238	121	2936	26	0.89	0.17	1105|2035|2074|3643|4204|4297|5116|5325|5456|5813|6710|6905|8085|9723|23545|25839|26040|51574|51750|55599|55777|56992|57492|79728|145173|259232	CHD1|EPB41|ERCC6|INSR|MECP2|KMT2A|PCNT|PLAGL1|POU3F4|PURA|SPTB|TBCE|KMT2D|SEMA3E|ATP6V0A2|COG4|SETBP1|LARP7|RTEL1|RNPC3|MBD5|KIF15|ARID1B|PALB2|B3GLCT|NALCN	-2.2	0
1	-4.1	C0038271	M1	1	0	DisGeNET	35	Stereotyped Behavior		-4.1	2.1	4.3	30238	135	2936	28	0.95	0.18	473|1105|4204|4297|5279|6899|7204|8869|9230|9524|9759|10717|10815|23126|23325|28960|50651|51319|55777|56776|79813|79882|80153|81857|91801|148789|162417|196528	RERE|CHD1|MECP2|KMT2A|PIGC|TBX1|TRIO|ST3GAL5|RAB11B|TECR|HDAC4|AP4B1|CPLX1|POGZ|WASHC4|DCPS|SLC45A1|RSRC1|MBD5|FMN2|EHMT1|ZC3H14|EDC3|MED25|ALKBH8|B3GALNT2|NAGS|ARID2	-2.2	0
1	-4.1	C1883694	M1	1	0	DisGeNET	35	Intraocular Medulloepithelioma		-4.1	10	6.1	30238	4	2936	4	0.14	0.068	2146|8085|9757|23405	EZH2|KMT2D|KMT2B|DICER1	-2.2	0
1	-4	C4551568	M1	1	0	DisGeNET	35	Joubert syndrome 1		-4	4	5	30238	26	2936	10	0.34	0.11	4591|9786|10464|54806|65062|65250|79867|95681|153241|200894	TRIM37|KIAA0586|PIBF1|AHI1|TMEM237|CPLANE1|TCTN2|CEP41|CEP120|ARL13B	-2.2	0
1	-4	C1846460	M1	1	0	DisGeNET	35	Abnormality of the outer ear		-4	2.4	4.4	30238	95	2936	22	0.75	0.16	286|2072|2176|2177|2178|2189|3543|5189|5190|5332|6905|7703|7837|8504|9487|9723|10585|23126|51132|55215|79728|153241	ANK1|ERCC4|FANCC|FANCD2|FANCE|FANCG|IGLL1|PEX1|PEX6|PLCB4|TBCE|PCGF2|PXDN|PEX3|PIGL|SEMA3E|POMT1|POGZ|RLIM|FANCI|PALB2|CEP120	-2.2	0
1	-4	C0008479	M1	1	0	DisGeNET	35	Chondrosarcoma		-4	1.6	4.1	30238	385	2936	61	2.1	0.26	176|595|836|860|1302|1513|1616|1946|2022|2048|2103|2130|2146|2324|3486|3624|4297|4507|4524|4609|4656|5133|5290|5291|5325|5328|5562|5564|5743|5745|5916|6236|6387|6774|6901|7161|7351|7352|7405|7422|7424|8751|8877|8932|9113|9727|9957|10013|10499|10603|10630|23143|23380|23411|25897|28960|29126|51564|83478|92949|153222	ACAN|CCND1|CASP3|RUNX2|COL11A2|CTSK|DAXX|EFNA5|ENG|EPHB2|ESRRB|EWSR1|EZH2|FLT4|IGFBP3|INHBA|KMT2A|MTAP|MTHFR|MYC|MYOG|PDCD1|PIK3CA|PIK3CB|PLAGL1|PLAU|PRKAA1|PRKAB1|PTGS2|PTH1R|RARG|RRAD|CXCL12|STAT3|TAFAZZIN|TP73|UCP2|UCP3|UVRAG|VEGFA|VEGFC|ADAM15|SPHK1|MBD2|LATS1|RAB11FIP3|HS3ST1|HDAC6|NCOA2|SH2B2|PDPN|LRCH1|SRGAP2|SIRT1|RNF19A|DCPS|CD274|HDAC7|ARHGAP24|ADAMTSL1|CREBRF	-2.2	0
1	-4	C3806218	M1	1	0	DisGeNET	35	Episodic tachypnea		-4	3.7	4.8	30238	31	2936	11	0.37	0.11	9786|10464|26123|51259|54806|65062|65250|79867|95681|153241|200894	KIAA0586|PIBF1|TCTN3|TMEM216|AHI1|TMEM237|CPLANE1|TCTN2|CEP41|CEP120|ARL13B	-2.2	0
1	-4	C0401149	M1	1	0	DisGeNET	35	Chronic constipation		-4	3.1	4.7	30238	47	2936	14	0.48	0.13	1654|4204|4297|5189|5813|6575|7204|7434|7703|23126|26058|55209|55768|120892	DDX3X|MECP2|KMT2A|PEX1|PURA|SLC20A2|TRIO|VIPR2|PCGF2|POGZ|GIGYF2|SETD5|NGLY1|LRRK2	-2.2	0
1	-4	C0018681	M1	1	0	DisGeNET	35	Headache		-4	1.7	4.1	30238	338	2936	55	1.9	0.25	367|773|889|1523|1644|1805|1909|2186|2717|2796|3075|3115|3654|3717|3736|4041|4524|4677|5141|5290|5443|5743|5806|6103|6323|6575|7276|7422|9049|9493|9663|9776|10194|10385|10560|23245|23499|25981|27148|28981|54790|54805|55172|79813|79944|81839|83538|83985|85478|92140|114548|162417|165918|285489|339829	AR|CACNA1A|KRIT1|CUX1|DDC|DPT|EDNRA|BPTF|GLA|GNRH1|CFH|HLA-DPB1|IRAK1|JAK2|KCNA1|LRP5|MTHFR|NARS1|PDE4A|PIK3CA|POMC|PTGS2|PTX3|RPGR|SCN1A|SLC20A2|TTR|VEGFA|AIP|KIF23|LPIN2|ATG13|TSHZ1|BTN2A2|SLC19A2|ASTN2|MACF1|DNAH1|STK36|IFT81|TET2|CNNM2|DNAAF2|EHMT1|L2HGDH|VANGL1|ODAD4|SPNS1|DRC2|MTDH|NLRP3|NAGS|RNF168|DOK7|CCDC39	-2.2	0
1	-4	C0079924	M1	1	0	DisGeNET	35	Oligohydramnios		-4	2.2	4.3	30238	129	2936	27	0.92	0.18	213|2072|2176|2177|2178|2189|2200|3975|5325|5979|6575|9325|9487|10585|10630|26123|51057|51259|54551|55215|55644|79659|79728|79867|139285|259232|284086	ALB|ERCC4|FANCC|FANCD2|FANCE|FANCG|FBN1|LHX1|PLAGL1|RET|SLC20A2|TRIP4|PIGL|POMT1|PDPN|TCTN3|WDPCP|TMEM216|MAGEL2|FANCI|OSGEP|DYNC2H1|PALB2|TCTN2|AMER1|NALCN|NEK8	-2.2	0
1	-4	C0033975	M1	1	0	DisGeNET	35	Psychotic Disorders		-4	1.5	4	30238	559	2936	82	2.8	0.3	411|607|649|773|775|1523|1644|1896|1958|2254|2289|2567|2908|2952|3084|3105|3106|3483|3485|3570|3654|3953|4204|4205|4245|4485|4524|4616|4790|5074|5116|5327|5443|5533|5547|6314|6575|6670|6899|7226|7422|7592|7804|8295|8787|8997|9159|9373|9771|9968|9990|10165|10592|10603|10620|10815|23111|23133|23451|23503|23590|26011|27327|27328|54487|54790|54806|55149|55193|56652|56978|57498|79648|79813|80067|81033…	ARSB|BCL9|BMP1|CACNA1A|CACNA1C|CUX1|DDC|EDA|EGR1|FGF9|FKBP5|GABRG3|NR3C1|GSTT1|NRG1|HLA-A|HLA-B|IGFALS|IGFBP2|IL6R|IRAK1|LEPR|MECP2|MEF2A|MGAT1|MST1|MTHFR|GADD45B|NFKB1|PAWR|PCNT|PLAT|POMC|PPP3CC|PRCP|ATXN7|SLC20A2|SP3|TBX1|TRPM2|VEGFA|ZNF41|LRP8|TRRAP|RGS9|KALRN|PCSK7|PLAA|RAPGEF5|MED12|SLC12A6|SLC25A13|SMC2|SH2B2|ARID3B|CPLX1|SPART|PHF8|SF3B1|ZFYVE26|PDSS1|TENM4|TNRC6A|PCDH11X|DGCR8|TET2|AHI1|M…	-2.1	0
1	-3.9	C3888391	M1	1	0	DisGeNET	35	Nonnuclear polymorphic congenital cataract		-3.9	2.6	4.5	30238	71	2936	18	0.61	0.14	468|1418|1421|1843|3491|3716|4149|5163|5290|5979|6387|6774|7046|7422|10103|55193|59269|79648	ATF4|CRYGA|CRYGD|DUSP1|CCN1|JAK1|MAX|PDK1|PIK3CA|RET|CXCL12|STAT3|TGFBR1|VEGFA|TSPAN1|PBRM1|HIVEP3|MCPH1	-2.1	0
1	-3.9	C4553743	M1	1	0	DisGeNET	35	Spasticity, CTCAE		-3.9	1.6	4	30238	477	2936	72	2.5	0.29	773|1643|1654|2058|2072|2074|2146|3658|3736|3745|3832|4204|4750|5133|5189|5190|5279|6314|6324|6833|7276|7343|7461|7737|8504|8893|9230|9524|9758|9894|10243|10717|10978|22866|22934|23325|23334|23499|23516|23545|26040|26090|28960|29110|50651|51002|51112|51132|51319|53616|54802|54832|54834|55644|55823|55830|56776|57582|63925|79867|79882|80153|81689|81857|84896|84919|84947|85021|114034|120892|148789|2…	CACNA1A|DDB2|DDX3X|EPRS1|ERCC4|ERCC6|EZH2|IREB2|KCNA1|KCNB1|KIF11|MECP2|NEK1|PDCD1|PEX1|PEX6|PIGC|ATXN7|SCN1B|ABCC8|TTR|UBTF|CLIP2|RNF113A|PEX3|EIF2B5|RAB11B|TECR|FRMPD4|TELO2|GPHN|AP4B1|CLP1|CNKSR2|RPIA|WASHC4|SZT2|MACF1|SLC39A14|ATP6V0A2|SETBP1|ABHD12|DCPS|TBK1|SLC45A1|TPRKB|TRAPPC12|RLIM|RSRC1|ADAM22|TRIT1|VPS13C|GDAP2|OSGEP|VPS11|GLT8D1|FMN2|KCNT1|ZNF335|TCTN2|ZC3H14|EDC3|ISCA1|MED25|ATAD1|PP…	-2.1	0
1	-3.9	C4021792	M1	1	0	DisGeNET	35	Abnormality of the clavicle		-3.9	3.2	4.7	30238	42	2936	13	0.44	0.12	1513|4041|6597|6601|9742|26040|55112|57492|57728|79659|79809|153241|196528	CTSK|LRP5|SMARCA4|SMARCC2|IFT140|SETBP1|DYNC2I1|ARID1B|WDR19|DYNC2H1|TTC21B|CEP120|ARID2	-2.1	0
1	-3.9	C0042580	M1	1	0	DisGeNET	35	Vesico-Ureteral Reflux		-3.9	1.9	4.2	30238	187	2936	35	1.2	0.2	213|421|1654|2186|2674|2784|4297|5806|5979|6899|7422|7461|8295|9353|9632|9662|9723|10984|22995|23389|23522|25836|27125|55209|55215|55755|55835|57492|79648|79813|81839|84879|113246|221037|284058	ALB|ARVCF|DDX3X|BPTF|GFRA1|GNB3|KMT2A|PTX3|RET|TBX1|VEGFA|CLIP2|TRRAP|SLIT2|SEC24C|CEP135|SEMA3E|KCNQ1OT1|CEP152|MED13L|KAT6B|NIPBL|AFF4|SETD5|FANCI|CDK5RAP2|CPAP|ARID1B|MCPH1|EHMT1|VANGL1|MFSD2A|C12orf57|JMJD1C|KANSL1	-2.1	0
1	-3.9	C0013421	M1	1	0	DisGeNET	35	Dystonia		-3.9	1.6	4	30238	453	2936	69	2.4	0.28	773|816|836|1644|1893|2058|2074|3106|3658|3736|3752|4204|4705|4719|5179|5279|6314|6575|6843|7343|7701|8621|8787|8893|9230|9373|9524|9627|9757|10367|10564|10717|22901|23036|23263|23325|23516|25792|26058|26092|28960|50651|51112|51319|51601|53354|54802|54832|55823|56776|57582|64116|79587|79882|79944|80067|80153|80746|81857|84947|91942|113612|116228|120892|146057|148789|163590|283989|374354	CACNA1A|CAMK2B|CASP3|DDC|ECM1|EPRS1|ERCC6|HLA-B|IREB2|KCNA1|KCND3|MECP2|NDUFA10|NDUFS1|PENK|PIGC|ATXN7|SLC20A2|VAMP1|UBTF|ZNF142|CDK13|RGS9|EIF2B5|RAB11B|PLAA|TECR|SNCAIP|KMT2B|MICU1|ARFGEF2|AP4B1|ARSG|ZNF292|MCF2L|WASHC4|SLC39A14|CIZ1|GIGYF2|TOR1AIP1|DCPS|SLC45A1|TRAPPC12|RSRC1|LIPT1|PANK1|TRIT1|VPS13C|VPS11|FMN2|KCNT1|SLC39A8|CARS2|ZC3H14|L2HGDH|DCAF17|EDC3|TSEN2|MED25|SERAC1|NDUFAF2|CYP2U1|COX…	-2.1	0
1	-3.9	C0431371	M1	1	0	DisGeNET	35	Absence of septum pellucidum		-3.9	2.5	4.4	30238	84	2936	20	0.68	0.15	2146|2218|5279|9524|9786|10585|10815|23325|28960|29954|50651|51319|55215|56776|57148|79813|79882|80153|81857|148789	EZH2|FKTN|PIGC|TECR|KIAA0586|POMT1|CPLX1|WASHC4|DCPS|POMT2|SLC45A1|RSRC1|FANCI|FMN2|RALGAPB|EHMT1|ZC3H14|EDC3|MED25|B3GALNT2	-2.1	0
1	-3.9	C0455806	M1	1	0	DisGeNET	35	Infant length		-3.9	6.2	5.4	30238	10	2936	6	0.2	0.083	176|10643|10903|57169|253461|646576	ACAN|IGF2BP3|MTMR11|ZNFX1|ZBTB38|HHIP-AS1	-2.1	0
1	-3.9	C4025814	M1	1	0	DisGeNET	35	Abnormality of the metaphysis		-3.9	2.3	4.3	30238	97	2936	22	0.75	0.16	1302|2146|2200|3575|5116|5745|9321|9742|9949|10312|23363|23592|55112|56172|57728|64421|79659|79809|91252|112752|139285|153241	COL11A2|EZH2|FBN1|IL7R|PCNT|PTH1R|TRIP11|IFT140|AMMECR1|TCIRG1|OBSL1|LEMD3|DYNC2I1|ANKH|WDR19|DCLRE1C|DYNC2H1|TTC21B|SLC39A13|IFT43|AMER1|CEP120	-2.1	0
1	-3.9	C4551488	M1	1	0	DisGeNET	35	Bifid uvula		-3.9	2.3	4.3	30238	97	2936	22	0.75	0.16	1654|2218|5332|6899|6905|7046|9487|9949|10195|10290|10585|23347|23384|23522|26123|29954|51053|55209|91252|93627|139285|148789	DDX3X|FKTN|PLCB4|TBX1|TBCE|TGFBR1|PIGL|AMMECR1|ALG3|SPEG|POMT1|SMCHD1|SPECC1L|KAT6B|TCTN3|POMT2|GMNN|SETD5|SLC39A13|TBCK|AMER1|B3GALNT2	-2.1	0
1	-3.9	C0015300	M1	1	0	DisGeNET	35	Exophthalmos		-3.9	1.8	4.1	30238	225	2936	40	1.4	0.21	1302|1513|2072|2176|2177|2178|2189|2200|3115|3570|3643|4615|4784|5424|5745|6452|6899|7046|7469|8785|9904|10815|10978|10984|23384|23461|23522|25836|25839|26123|27125|28981|50937|55215|55777|55975|64175|79728|91252|114548	COL11A2|CTSK|ERCC4|FANCC|FANCD2|FANCE|FANCG|FBN1|HLA-DPB1|IL6R|INSR|MYD88|NFIX|POLD1|PTH1R|SH3BP2|TBX1|TGFBR1|NELFA|MATN4|RBM19|CPLX1|CLP1|KCNQ1OT1|SPECC1L|ABCA5|KAT6B|NIPBL|COG4|TCTN3|AFF4|IFT81|CDON|FANCI|MBD5|KLHL7|P3H1|PALB2|SLC39A13|NLRP3	-2.1	0
1	-3.9	C3806482	M1	1	0	DisGeNET	35	Recurrent respiratory infections		-3.9	1.7	4	30238	318	2936	52	1.8	0.24	773|860|1075|1305|1893|3106|3115|3543|3643|3653|4204|4792|5116|5238|5993|6103|6597|6601|6774|6843|6905|7051|7297|7461|7469|7703|8915|9325|9786|10312|10892|23522|23765|25839|25981|26123|27148|51053|51164|51750|54551|55172|55768|57492|79087|79813|83538|84818|85478|127833|196528|339829	CACNA1A|RUNX2|CTSC|COL13A1|ECM1|HLA-B|HLA-DPB1|IGLL1|INSR|IPW|MECP2|NFKBIA|PCNT|PGM3|RFX5|RPGR|SMARCA4|SMARCC2|STAT3|VAMP1|TBCE|TGM1|TYK2|CLIP2|NELFA|PCGF2|BCL10|TRIP4|KIAA0586|TCIRG1|MALT1|KAT6B|IL17RA|COG4|DNAH1|TCTN3|STK36|GMNN|DCTN4|RTEL1|MAGEL2|DNAAF2|NGLY1|ARID1B|ALG12|EHMT1|ODAD4|IL17RC|DRC2|SYT2|ARID2|CCDC39	-2	0
1	-3.9	C0235991	M1	1	0	DisGeNET	35	Small for gestational age (disorder)		-3.9	1.9	4.1	30238	181	2936	34	1.2	0.2	213|1654|1968|2074|2176|2177|2178|2200|2710|3291|3643|4041|4204|5979|6833|7592|8621|9702|9757|9758|9968|10585|10815|11043|22866|23363|25839|26235|51053|55768|63925|79087|84919|347344	ALB|DDX3X|EIF2S3|ERCC6|FANCC|FANCD2|FANCE|FBN1|GK|HSD11B2|INSR|LRP5|MECP2|RET|ABCC8|ZNF41|CDK13|CEP57|KMT2B|FRMPD4|MED12|POMT1|CPLX1|MID2|CNKSR2|OBSL1|COG4|FBXL4|GMNN|NGLY1|ZNF335|ALG12|PPP1R15B|ZNF81	-2	0
1	-3.9	C1292778	M1	1	0	DisGeNET	35	Chronic myeloproliferative disorder		-3.9	1.6	4	30238	366	2936	58	2	0.26	90|367|836|868|1302|1763|1788|1958|2048|2120|2122|2146|2322|2952|3423|3429|3654|3667|3716|3717|4297|4485|4547|4609|4928|5111|5116|5133|5290|5291|5292|5327|5806|5979|6387|6468|6646|6774|6777|6817|7297|7422|8835|9619|10013|11064|11116|23451|25897|26040|27163|29126|51053|51592|54790|83886|221037|387119	ACVR1|AR|CASP3|CBLB|COL11A2|DNA2|DNMT3A|EGR1|EPHB2|ETV6|MECOM|EZH2|FLT3|GSTT1|IDS|IFI27|IRAK1|IRS1|JAK1|JAK2|KMT2A|MST1|MTTP|MYC|NUP98|PCNA|PCNT|PDCD1|PIK3CA|PIK3CB|PIM1|PLAT|PTX3|RET|CXCL12|FBXW4|SOAT1|STAT3|STAT5B|SULT1A1|TYK2|VEGFA|SOCS2|ABCG1|HDAC6|CNTRL|CEP43|SF3B1|RNF19A|SETBP1|NAAA|CD274|GMNN|TRIM33|TET2|PRSS27|JMJD1C|CEP85L	-2	0
1	-3.8	C0424230	M1	1	0	DisGeNET	35	Motor retardation		-3.8	2.3	4.3	30238	98	2936	22	0.75	0.16	18|1663|2074|2178|2710|4204|5189|6323|6324|7737|9197|10128|10166|10195|22934|23522|29929|56652|79087|84947|91647|259232	ABAT|DDX11|ERCC6|FANCE|GK|MECP2|PEX1|SCN1A|SCN1B|RNF113A|SLC33A1|LRPPRC|SLC25A15|ALG3|RPIA|KAT6B|ALG6|TWNK|ALG12|SERAC1|ATPAF2|NALCN	-2	0
1	-3.8	C0079745	M1	1	0	DisGeNET	35	Lymphoma, Large-Cell, Follicular		-3.8	2	4.1	30238	153	2936	30	1	0.19	595|929|1027|1879|2146|2324|2952|3429|3662|3921|4524|4548|4609|4615|5111|5292|6387|7072|7422|8085|8202|8824|10013|10206|25897|28985|29126|51750|80196|92140	CCND1|CD14|CDKN1B|EBF1|EZH2|FLT4|GSTT1|IFI27|IRF4|RPSA|MTHFR|MTR|MYC|MYD88|PCNA|PIM1|CXCL12|TIA1|VEGFA|KMT2D|NCOA3|CES2|HDAC6|TRIM13|RNF19A|MCTS1|CD274|RTEL1|RNF34|MTDH	-2	0
1	-3.8	C0263401	M1	1	0	DisGeNET	35	Cutis marmorata		-3.8	2.5	4.3	30238	79	2936	19	0.65	0.15	1663|2200|3115|4297|4615|4784|5290|6597|6601|7046|7737|23590|25836|51574|55209|57492|93627|196528|285203	DDX11|FBN1|HLA-DPB1|KMT2A|MYD88|NFIX|PIK3CA|SMARCA4|SMARCC2|TGFBR1|RNF113A|PDSS1|NIPBL|LARP7|SETD5|ARID1B|TBCK|ARID2|EOGT	-2	0
1	-3.8	C0011311	M1	1	0	DisGeNET	35	Dengue Fever		-3.8	1.6	3.9	30238	360	2936	57	1.9	0.25	213|302|578|929|1616|1656|1660|2551|2621|3002|3075|3105|3106|3455|3570|3609|3643|3791|3842|4145|4277|4615|4790|5025|5290|5291|5327|5562|5564|5743|5966|5970|6646|6774|6890|6891|7422|7494|7555|8027|8877|9127|10171|10482|10544|11093|22877|23237|27163|30835|57521|79665|91543|114548|143689|165918|100507436	ALB|ANXA2|BAK1|CD14|DAXX|DDX6|DHX9|GABPA|GAS6|GZMB|CFH|HLA-A|HLA-B|IFNAR2|IL6R|ILF3|INSR|KDR|TNPO1|MATK|MICB|MYD88|NFKB1|P2RX4|PIK3CA|PIK3CB|PLAT|PRKAA1|PRKAB1|PTGS2|REL|RELA|SOAT1|STAT3|TAP1|TAP2|VEGFA|XBP1|CNBP|STAM|SPHK1|P2RX6|RCL1|NXF1|PROCR|ADAMTS13|MLXIP|ARC|NAAA|CD209|RPTOR|DHX40|RSAD2|NLRP3|PIWIL4|RNF168|MICA	-2	0
1	-3.8	C3714796	M1	1	0	DisGeNET	35	Isolated somatotropin deficiency		-3.8	2	4.1	30238	168	2936	32	1.1	0.19	213|367|857|1968|2186|2796|2908|3483|3486|3547|3653|3717|3953|4297|5290|5443|5456|6777|6905|8085|8835|9049|9723|23432|25839|51053|54551|55131|55215|55599|80067|113179	ALB|AR|CAV1|EIF2S3|BPTF|GNRH1|NR3C1|IGFALS|IGFBP3|IGSF1|IPW|JAK2|LEPR|KMT2A|PIK3CA|POMC|POU3F4|STAT5B|TBCE|KMT2D|SOCS2|AIP|SEMA3E|GPR161|COG4|GMNN|MAGEL2|RBM28|FANCI|RNPC3|DCAF17|ADAT3	-2	0
1	-3.8	C1858085	M1	1	0	DisGeNET	35	Malar flattening		-3.8	1.9	4.1	30238	190	2936	35	1.2	0.2	176|178|421|860|1302|1513|2200|4204|4784|5189|5745|6899|7046|7703|9632|9723|9949|9968|10128|23126|23169|23363|23545|25839|26040|51082|51132|51574|54496|55777|57492|65062|79813|91179|221037	ACAN|AGL|ARVCF|RUNX2|COL11A2|CTSK|FBN1|MECP2|NFIX|PEX1|PTH1R|TBX1|TGFBR1|PCGF2|SEC24C|SEMA3E|AMMECR1|MED12|LRPPRC|POGZ|SLC35D1|OBSL1|ATP6V0A2|COG4|SETBP1|POLR1D|RLIM|LARP7|PRMT7|MBD5|ARID1B|TMEM237|EHMT1|SCARF2|JMJD1C	-2	0
1	-3.8	C0426790	M1	1	0	DisGeNET	35	Narrow thorax		-3.8	2.2	4.2	30238	112	2936	24	0.82	0.17	860|1302|1513|2200|4703|4750|5745|7703|9321|9742|9786|10312|10324|23169|26229|28981|55112|55975|57728|79659|79738|79809|112752|153241	RUNX2|COL11A2|CTSK|FBN1|NEB|NEK1|PTH1R|PCGF2|TRIP11|IFT140|KIAA0586|TCIRG1|KLHL41|SLC35D1|B3GAT3|IFT81|DYNC2I1|KLHL7|WDR19|DYNC2H1|BBS10|TTC21B|IFT43|CEP120	-2	0
1	-3.8	C4551687	M1	1	0	DisGeNET	35	Sarcoma of soft tissue		-3.8	1.8	4	30238	258	2936	44	1.5	0.22	213|466|563|836|857|1302|1620|2103|2130|2146|3791|3902|4205|4286|4485|4507|4601|4609|4610|5111|5133|5325|5328|5806|5817|6320|6597|6774|7422|7424|9113|9575|9759|10460|10630|23411|26524|29126|55279|55635|79058|79585|118429|373156	ALB|ATF1|AZGP1|CASP3|CAV1|COL11A2|BRINP1|ESRRB|EWSR1|EZH2|KDR|LAG3|MEF2A|MITF|MST1|MTAP|MXI1|MYC|MYCL|PCNA|PDCD1|PLAGL1|PLAU|PTX3|PVR|CLEC11A|SMARCA4|STAT3|VEGFA|VEGFC|LATS1|CLOCK|HDAC4|TACC3|PDPN|SIRT1|LATS2|CD274|ZNF654|DEPDC1|ASPSCR1|CORO7|ANTXR2|GSTK1	-2	0
1	-3.8	C1865037	M1	1	0	DisGeNET	35	Cone-shaped epiphysis		-3.8	2.9	4.5	30238	49	2936	14	0.48	0.13	2200|2254|5116|9321|9742|9786|10806|22995|55112|55835|57728|79659|79809|153241	FBN1|FGF9|PCNT|TRIP11|IFT140|KIAA0586|SDCCAG8|CEP152|DYNC2I1|CPAP|WDR19|DYNC2H1|TTC21B|CEP120	-2	0
1	-3.8	C0553723	M1	1	0	DisGeNET	35	Squamous cell carcinoma of skin		-3.8	1.6	3.9	30238	458	2936	69	2.4	0.28	367|595|629|1294|1643|1909|2048|2072|2101|2146|2551|2908|3291|3429|3486|3632|3662|3688|3716|3818|3856|3895|3909|3915|4157|4171|4293|4485|4524|4609|5133|5163|5272|5290|5291|5327|5429|5467|5743|5970|5979|6387|6646|6774|7046|7161|7402|7405|7422|7424|9353|9447|10103|10630|23411|23451|29126|51330|55257|55279|55638|55672|55824|59352|83478|83596|89782|114548|100506190	AR|CCND1|CFB|COL7A1|DDB2|EDNRA|EPHB2|ERCC4|ESRRA|EZH2|GABPA|NR3C1|HSD11B2|IFI27|IGFBP3|INPP5A|IRF4|ITGB1|JAK1|KLKB1|KRT8|KTN1|LAMA3|LAMC1|MC1R|MCM2|MAP3K9|MST1|MTHFR|MYC|PDCD1|PDK1|SERPINB9|PIK3CA|PIK3CB|PLAT|POLH|PPARD|PTGS2|RELA|RET|CXCL12|SOAT1|STAT3|TGFBR1|TP73|UTRN|UVRAG|VEGFA|VEGFC|SLIT2|AIM2|TSPAN1|PDPN|SIRT1|SF3B1|CD274|TNFRSF12A|MRGBP|ZNF654|SYBU|NBPF1|PAG1|LGR6|ARHGAP24|BCL2L12|LMLN|NLR…	-2	0
1	-3.8	C0011195	M1	1	0	DisGeNET	35	Dejerine-Sottas Disease (disorder)		-3.8	1.9	4.1	30238	176	2936	33	1.1	0.19	602|836|860|1523|2551|2621|2828|3105|3106|3164|4277|4792|5328|5332|5743|5970|5981|6583|6596|6774|6890|6891|7276|7351|7422|9169|9990|10482|23175|23411|29992|81502|114548	BCL3|CASP3|RUNX2|CUX1|GABPA|GAS6|GPR4|HLA-A|HLA-B|NR4A1|MICB|NFKBIA|PLAU|PLCB4|PTGS2|RELA|RFC1|SLC22A4|HLTF|STAT3|TAP1|TAP2|TTR|UCP2|VEGFA|SCAF11|SLC12A6|NXF1|LPIN1|SIRT1|PILRA|HM13|NLRP3	-2	0
1	-3.7	C0018923	M1	1	0	DisGeNET	35	Hemangiosarcoma		-3.7	2	4.1	30238	162	2936	31	1.1	0.19	302|595|1113|1616|2022|2078|2130|2324|3791|4286|4609|5163|5290|5291|5979|6093|7422|7424|9794|23261|23279|23405|23411|25913|27040|29126|51547|51705|51750|79728|387119	ANXA2|CCND1|CHGA|DAXX|ENG|ERG|EWSR1|FLT4|KDR|MITF|MYC|PDK1|PIK3CA|PIK3CB|RET|ROCK1|VEGFA|VEGFC|MAML1|CAMTA1|NUP160|DICER1|SIRT1|POT1|LAT|CD274|SIRT7|EMCN|RTEL1|PALB2|CEP85L	-1.9	0
1	-3.7	C0456070	M1	1	0	DisGeNET	35	Growth delay		-3.7	1.8	4	30238	244	2936	42	1.4	0.22	286|1294|1968|2022|2189|2200|2710|3291|3909|4285|4337|4882|5256|5495|6519|6710|6833|6899|6901|9373|9487|9663|10165|10312|10616|10717|10892|10978|11019|25836|25839|26235|55163|55691|55823|56006|57492|65062|79813|81689|114548|132158	ANK1|COL7A1|EIF2S3|ENG|FANCG|FBN1|GK|HSD11B2|LAMA3|MIPEP|MOCS1|NPR2|PHKA2|PPM1B|SLC3A1|SPTB|ABCC8|TBX1|TAFAZZIN|PLAA|PIGL|LPIN2|SLC25A13|TCIRG1|RBCK1|AP4B1|MALT1|CLP1|LIAS|NIPBL|COG4|FBXL4|PNPO|FRMD4A|VPS11|SMG9|ARID1B|TMEM237|EHMT1|ISCA1|NLRP3|GLYCTK	-1.9	0
1	-3.7	C0175697	M1	1	0	DisGeNET	35	Van der Woude syndrome		-3.7	2.2	4.1	30238	113	2936	24	0.82	0.17	595|836|857|2048|2120|3575|4215|4485|5290|5291|5562|5564|5743|5817|5970|6093|6095|6583|6774|7222|8741|23411|65268|114548	CCND1|CASP3|CAV1|EPHB2|ETV6|IL7R|MAP3K3|MST1|PIK3CA|PIK3CB|PRKAA1|PRKAB1|PTGS2|PVR|RELA|ROCK1|RORA|SLC22A4|STAT3|TRPC3|TNFSF13|SIRT1|WNK2|NLRP3	-1.9	0
1	-3.7	C0004106	M1	1	0	DisGeNET	35	Astigmatism		-3.7	2	4.1	30238	148	2936	29	0.99	0.18	2072|2176|2177|2178|2189|2200|3008|4204|4591|4784|6905|7737|8621|22901|23126|25836|54496|54681|55209|55215|55777|57492|57498|58487|64116|79140|79728|169522|388552	ERCC4|FANCC|FANCD2|FANCE|FANCG|FBN1|H1-4|MECP2|TRIM37|NFIX|TBCE|RNF113A|CDK13|ARSG|POGZ|NIPBL|PRMT7|P4HTM|SETD5|FANCI|MBD5|ARID1B|KIDINS220|CREBZF|SLC39A8|CCDC28B|PALB2|KCNV2|BLOC1S3	-1.9	0
1	-3.7	C0024143	M1	1	0	DisGeNET	35	Lupus Nephritis		-3.7	1.5	3.8	30238	502	2936	74	2.5	0.29	81|133|213|302|468|571|629|836|1240|1843|2048|2200|2237|2323|2551|2621|2908|3075|3430|3654|3827|4092|4204|4547|4599|4790|5111|5133|5264|5290|5291|5292|5562|5564|5696|5743|5806|6387|6426|6452|6546|6774|6833|7186|7276|7292|7422|8741|8932|9360|9361|9447|9771|10013|10068|10318|10371|10544|10878|11093|11167|22925|23411|25897|29126|51330|54790|60674|64170|114548|120892|133418|200958|286046	ACTN4|ADM|ALB|ANXA2|ATF4|BACH1|CFB|CASP3|CMKLR1|DUSP1|EPHB2|FBN1|FEN1|FLT3LG|GABPA|GAS6|NR3C1|CFH|IFI35|IRAK1|KNG1|SMAD7|MECP2|MTTP|MX1|NFKB1|PCNA|PDCD1|PHYH|PIK3CA|PIK3CB|PIM1|PRKAA1|PRKAB1|PSMB8|PTGS2|PTX3|CXCL12|SRSF1|SH3BP2|SLC8A1|STAT3|ABCC8|TRAF2|TTR|TNFSF4|VEGFA|TNFSF13|MBD2|PPIG|LONP1|AIM2|RAPGEF5|HDAC6|IL18BP|TNIP1|SEMA3A|PROCR|CFHR3|ADAMTS13|FSTL1|PLA2R1|SIRT1|RNF19A|CD274|TNFRSF12A|TET…	-1.9	0
1	-3.7	C1837463	M1	1	0	DisGeNET	35	Narrow face		-3.7	2.4	4.2	30238	87	2936	20	0.68	0.15	1289|1654|2072|2200|4286|4703|4784|5116|6899|7461|9321|9723|9968|10324|22995|26235|51132|55768|55835|259232	COL5A1|DDX3X|ERCC4|FBN1|MITF|NEB|NFIX|PCNT|TBX1|CLIP2|TRIP11|SEMA3E|MED12|KLHL41|CEP152|FBXL4|RLIM|NGLY1|CPAP|NALCN	-1.9	0
1	-3.7	C0282612	M1	1	0	DisGeNET	35	Prostatic Intraepithelial Neoplasias		-3.7	1.8	3.9	30238	230	2936	40	1.4	0.21	302|367|595|634|857|1027|1513|1522|1805|1843|2078|3429|3485|3486|3856|4123|4176|4609|5290|5291|5292|5324|5328|5329|5411|5743|5970|7422|8434|8501|8718|9361|22936|23411|23461|27327|29843|54795|57186|112483	ANXA2|AR|CCND1|CEACAM1|CAV1|CDKN1B|CTSK|CTSZ|DPT|DUSP1|ERG|IFI27|IGFBP2|IGFBP3|KRT8|MAN2C1|MCM7|MYC|PIK3CA|PIK3CB|PIM1|PLAG1|PLAU|PLAUR|PNN|PTGS2|RELA|VEGFA|RECK|SLC43A1|TNFRSF25|LONP1|ELL2|SIRT1|ABCA5|TNRC6A|SENP1|TRPM4|RALGAPA2|SAT2	-1.9	0
1	-3.7	C0231687	M1	1	0	DisGeNET	35	Spastic gait		-3.7	2.7	4.3	30238	62	2936	16	0.54	0.14	3736|3798|4204|6253|6843|9197|9757|9907|10166|23111|23503|65055|79944|84879|113612|123606	KCNA1|KIF5A|MECP2|RTN2|VAMP1|SLC33A1|KMT2B|AP5Z1|SLC25A15|SPART|ZFYVE26|REEP1|L2HGDH|MFSD2A|CYP2U1|NIPA1	-1.9	0
1	-3.7	C2973725	M1	1	0	DisGeNET	35	Pulmonary arterial hypertension		-3.7	1.6	3.8	30238	413	2936	63	2.1	0.27	213|634|857|860|1909|1958|2022|2048|2140|2146|2252|2294|2324|3002|3106|3164|3491|3570|3717|3791|3856|3875|4306|4775|4784|5290|5291|5292|5562|5564|5740|5743|6093|6833|6876|7046|7220|7402|7422|7494|8292|8877|9361|9968|10013|10312|10399|10988|23384|23411|23415|23590|51601|54822|55000|55599|57620|79648|84812|84913|90550|114548|285203	ALB|CEACAM1|CAV1|RUNX2|EDNRA|EGR1|ENG|EPHB2|EYA3|EZH2|FGF7|FOXF1|FLT4|GZMB|HLA-B|NR4A1|CCN1|IL6R|JAK2|KDR|KRT8|KRT18|NR3C2|NFATC3|NFIX|PIK3CA|PIK3CB|PIM1|PRKAA1|PRKAB1|PTGIS|PTGS2|ROCK1|ABCC8|TAGLN|TGFBR1|TRPC1|UTRN|VEGFA|XBP1|COLQ|SPHK1|LONP1|MED12|HDAC6|TCIRG1|RACK1|METAP2|SPECC1L|SIRT1|KCNH4|PDSS1|LIPT1|TRPM7|TUG1|RNPC3|STIM2|MCPH1|PLCD4|ATOH8|MCU|NLRP3|EOGT	-1.9	0
1	-3.7	C1333296	M1	1	0	DisGeNET	35	Activated B-cell type diffuse large B-cell lymphoma		-3.7	3.2	4.4	30238	39	2936	12	0.41	0.12	3662|3716|4609|4615|4790|4792|4882|6689|6774|9353|9759|10892	IRF4|JAK1|MYC|MYD88|NFKB1|NFKBIA|NPR2|SPIB|STAT3|SLIT2|HDAC4|MALT1	-1.9	0
1	-3.7	C0878660	M1	1	0	DisGeNET	35	Proportionate short stature		-3.7	4.3	4.8	30238	19	2936	8	0.27	0.096	176|1788|2200|4882|5190|6777|6905|81857	ACAN|DNMT3A|FBN1|NPR2|PEX6|STAT5B|TBCE|MED25	-1.9	0
1	-3.7	C0011603	M1	1	0	DisGeNET	35	Dermatitis		-3.7	1.5	3.8	30238	496	2936	73	2.5	0.29	213|610|642|1672|1843|2252|2322|2324|2551|2826|2908|3002|3106|3455|3491|3551|3575|3600|3601|3654|3688|3716|3717|3909|3921|4092|4157|4306|4615|5133|5199|5290|5291|5327|5328|5329|5443|5743|5771|5970|6387|6774|6777|6890|7052|7186|7226|7297|7424|7494|8893|10318|10616|10850|10892|23765|25897|27040|27163|29126|51312|51330|54503|57620|79827|84283|93099|114548|116535|130340|196264|255743|373156	ALB|HCN2|BLMH|DEFB1|DUSP1|FGF7|FLT3|FLT4|GABPA|CCR10|NR3C1|GZMB|HLA-B|IFNAR2|CCN1|IKBKB|IL7R|IL15|IL15RA|IRAK1|ITGB1|JAK1|JAK2|LAMA3|RPSA|SMAD7|MC1R|NR3C2|MYD88|PDCD1|CFP|PIK3CA|PIK3CB|PLAT|PLAU|PLAUR|POMC|PTGS2|PTPN2|RELA|CXCL12|STAT3|STAT5B|TAP1|TGM2|TRAF2|TRPM2|TYK2|VEGFC|XBP1|EIF2B5|TNIP1|RBCK1|CCL27|MALT1|IL17RA|RNF19A|LAT|NAAA|CD274|SLC25A37|TNFRSF12A|ZDHHC13|STIM2|CLMP|TMEM79|DMKN|NLRP3|MR…	-1.9	0
1	-3.6	C0235833	M1	1	0	DisGeNET	35	Congenital diaphragmatic hernia		-3.6	1.8	3.9	30238	239	2936	41	1.4	0.22	857|1024|1106|1909|2022|2200|2252|2294|2908|3084|3643|3736|4205|4297|5111|5292|6234|6597|6601|6774|6899|7422|7469|8085|8295|8817|9759|9786|11167|23126|25836|55209|56624|57492|84294|84976|91947|129563|196528|340419|373156	CAV1|CDK8|CHD2|EDNRA|ENG|FBN1|FGF7|FOXF1|NR3C1|NRG1|INSR|KCNA1|MEF2A|KMT2A|PCNA|PIM1|RPS28|SMARCA4|SMARCC2|STAT3|TBX1|VEGFA|NELFA|KMT2D|TRRAP|FGF18|HDAC4|KIAA0586|FSTL1|POGZ|NIPBL|SETD5|ASAH2|ARID1B|UTP23|DISP1|ARRDC4|DIS3L2|ARID2|RSPO2|GSTK1	-1.9	0
1	-3.6	C0019572	M1	1	0	DisGeNET	35	Hirsutism		-3.6	2.3	4.1	30238	88	2936	20	0.68	0.15	411|857|1654|2074|2908|4297|5443|6597|6603|8085|9049|9373|9563|10128|23461|25836|55691|79140|124997|153241	ARSB|CAV1|DDX3X|ERCC6|NR3C1|KMT2A|POMC|SMARCA4|SMARCD2|KMT2D|AIP|PLAA|H6PD|LRPPRC|ABCA5|NIPBL|FRMD4A|CCDC28B|WDR81|CEP120	-1.8	0
1	-3.6	C1845847	M1	1	0	DisGeNET	35	Coarse facial features		-3.6	1.9	3.9	30238	194	2936	35	1.2	0.2	411|1788|2717|3423|3643|4204|6597|6601|6774|7461|7707|7737|9049|9373|9487|9968|10717|10984|23461|23522|26040|27125|54551|55343|55777|56992|57492|79813|80311|93627|113246|118429|124997|153241|196528	ARSB|DNMT3A|GLA|IDS|INSR|MECP2|SMARCA4|SMARCC2|STAT3|CLIP2|ZNF148|RNF113A|AIP|PLAA|PIGL|MED12|AP4B1|KCNQ1OT1|ABCA5|KAT6B|SETBP1|AFF4|MAGEL2|SLC35C1|MBD5|KIF15|ARID1B|EHMT1|KLHL15|TBCK|C12orf57|ANTXR2|WDR81|CEP120|ARID2	-1.8	0
1	-3.6	C2675021	M1	1	0	DisGeNET	35	Narrow palpebral fissure		-3.6	3.3	4.5	30238	34	2936	11	0.37	0.11	1788|4297|5116|5238|6899|7703|23389|51574|54487|196528|388662	DNMT3A|KMT2A|PCNT|PGM3|TBX1|PCGF2|MED13L|LARP7|DGCR8|ARID2|SLC6A17	-1.8	0
1	-3.6	C0871388	M1	1	0	DisGeNET	35	social stress		-3.6	3	4.3	30238	45	2936	13	0.44	0.12	775|2908|4306|4616|5443|7226|7422|8462|55536|57018|114548|120892|348235	CACNA1C|NR3C1|NR3C2|GADD45B|POMC|TRPM2|VEGFA|KLF11|CDCA7L|CCNL1|NLRP3|LRRK2|SKA2	-1.8	0
1	-3.6	C1837404	M1	1	0	DisGeNET	35	High, narrow palate		-3.6	2.1	4	30238	129	2936	26	0.89	0.17	860|1289|1654|2200|3643|4703|4784|5189|5979|6899|7046|7737|8621|10324|23036|25836|26123|51053|51305|56006|79140|91179|129563|139285|196528|284058	RUNX2|COL5A1|DDX3X|FBN1|INSR|NEB|NFIX|PEX1|RET|TBX1|TGFBR1|RNF113A|CDK13|KLHL41|ZNF292|NIPBL|TCTN3|GMNN|KCNK9|SMG9|CCDC28B|SCARF2|DIS3L2|AMER1|ARID2|KANSL1	-1.8	0
1	-3.6	C0795949	M1	1	0	DisGeNET	35	Galloway Mowat syndrome		-3.6	4.8	4.8	30238	15	2936	7	0.24	0.09	81|3688|3911|51002|55644|57122|84520	ACTN4|ITGB1|LAMA5|TPRKB|OSGEP|NUP107|GON7	-1.8	0
1	-3.6	C3536734	M1	1	0	DisGeNET	35	Hypoplastic pelvis		-3.6	4.8	4.8	30238	15	2936	7	0.24	0.09	2074|4750|7473|23363|89953|153241|340419	ERCC6|NEK1|WNT3|OBSL1|KLC4|CEP120|RSPO2	-1.8	0
1	-3.6	C4025790	M1	1	0	DisGeNET	35	Specific learning disability		-3.6	1.9	3.9	30238	165	2936	31	1.1	0.19	421|2218|2324|3653|3736|3832|6899|7204|7424|9423|9632|10166|10367|10585|23111|23503|23522|23592|26123|29954|51053|54487|54551|56652|79140|79813|129563|139285|148789|165918|221037	ARVCF|FKTN|FLT4|IPW|KCNA1|KIF11|TBX1|TRIO|VEGFC|NTN1|SEC24C|SLC25A15|MICU1|POMT1|SPART|ZFYVE26|KAT6B|LEMD3|TCTN3|POMT2|GMNN|DGCR8|MAGEL2|TWNK|CCDC28B|EHMT1|DIS3L2|AMER1|B3GALNT2|RNF168|JMJD1C	-1.8	0
1	-3.6	C4024996	M1	1	0	DisGeNET	35	Aplasia/Hypoplasia of the lungs		-3.6	3.6	4.5	30238	29	2936	10	0.34	0.11	7469|7473|9321|9742|55112|57728|79659|79809|153241|340419	NELFA|WNT3|TRIP11|IFT140|DYNC2I1|WDR19|DYNC2H1|TTC21B|CEP120|RSPO2	-1.8	0
1	-3.6	C0973461	M1	1	0	DisGeNET	35	Dysphasia		-3.6	2.6	4.2	30238	63	2936	16	0.54	0.14	421|773|3075|4204|5327|5339|6323|6899|7343|9632|10878|51082|79813|79944|139285|221037	ARVCF|CACNA1A|CFH|MECP2|PLAT|PLEC|SCN1A|TBX1|UBTF|SEC24C|CFHR3|POLR1D|EHMT1|L2HGDH|AMER1|JMJD1C	-1.8	0
1	-3.6	C0005910	M1	1	0	DisGeNET	35	Body Weight		-3.6	2.7	4.2	30238	57	2936	15	0.51	0.13	687|3106|3270|5443|9425|10207|25836|29919|29945|54496|57117|92370|253461|401145|100507436	KLF9|HLA-B|HRC|POMC|CDYL|PATJ|NIPBL|RMC1|ANAPC4|PRMT7|INTS12|PXYLP1|ZBTB38|CCSER1|MICA	-1.8	0
1	-3.6	C0018817	M1	1	0	DisGeNET	35	Atrial Septal Defects		-3.6	1.6	3.8	30238	384	2936	59	2	0.26	81|286|421|473|775|1289|1788|2072|2176|2177|2178|2189|2218|2294|3491|3832|4204|4297|4524|4784|5116|5443|6833|6899|7422|7461|7469|7703|8085|8621|9361|9632|9702|9723|9786|9968|10194|10560|23081|23384|23522|25836|26005|26040|51574|51742|55209|55215|56992|57492|64132|79728|84173|91624|139285|145173|153241|221037|284058	ACTN4|ANK1|ARVCF|RERE|CACNA1C|COL5A1|DNMT3A|ERCC4|FANCC|FANCD2|FANCE|FANCG|FKTN|FOXF1|CCN1|KIF11|MECP2|KMT2A|MTHFR|NFIX|PCNT|POMC|ABCC8|TBX1|VEGFA|CLIP2|NELFA|PCGF2|KMT2D|CDK13|LONP1|SEC24C|CEP57|SEMA3E|KIAA0586|MED12|TSHZ1|SLC19A2|KDM4C|SPECC1L|KAT6B|NIPBL|C2CD3|SETBP1|LARP7|ARID4B|SETD5|FANCI|KIF15|ARID1B|XYLT2|PALB2|ELMOD3|NEXN|AMER1|B3GLCT|CEP120|JMJD1C|KANSL1	-1.8	0
1	-3.5	C0266589	M1	1	0	DisGeNET	35	Congenital ear anomaly NOS (disorder)		-3.5	2	4	30238	137	2936	27	0.92	0.18	286|2072|2074|2176|2177|2178|2189|3543|5189|5190|5332|5456|6833|6899|6905|7837|8504|9487|9723|10585|23126|54487|55215|57492|79728|84260|153241	ANK1|ERCC4|ERCC6|FANCC|FANCD2|FANCE|FANCG|IGLL1|PEX1|PEX6|PLCB4|POU3F4|ABCC8|TBX1|TBCE|PXDN|PEX3|PIGL|SEMA3E|POMT1|POGZ|DGCR8|FANCI|ARID1B|PALB2|TCHP|CEP120	-1.8	0
1	-3.5	C0022679	M1	1	0	DisGeNET	35	Cystic kidney		-3.5	2.3	4.1	30238	89	2936	20	0.68	0.15	629|1523|3717|3911|5141|5310|5311|6774|9353|9742|10806|29954|54806|79738|79809|124401|132320|200894|203286|284086	CFB|CUX1|JAK2|LAMA5|PDE4A|PKD1|PKD2|STAT3|SLIT2|IFT140|SDCCAG8|POMT2|AHI1|BBS10|TTC21B|ANKS3|SCLT1|ARL13B|ANKS6|NEK8	-1.8	0
1	-3.5	C0489786	M1	1	0	DisGeNET	35	Height		-3.5	1.7	3.8	30238	249	2936	42	1.4	0.22	176|1431|2120|3106|3643|4215|4782|5324|5467|7629|7701|8835|8939|9321|9563|9575|9945|10198|10544|10602|10643|10903|11232|23093|23178|23213|23294|50619|51319|54790|55112|57623|57644|84444|84456|92335|112752|129563|153129|253461|646576|100507436	ACAN|CS|ETV6|HLA-B|INSR|MAP3K3|NFIC|PLAG1|PPARD|ZNF76|ZNF142|SOCS2|FUBP3|TRIP11|H6PD|CLOCK|GFPT2|MPHOSPH9|PROCR|CDC42EP3|IGF2BP3|MTMR11|POLG2|TTLL5|PASK|SULF1|ANKS1A|DEF6|RSRC1|TET2|DYNC2I1|ZFAT|MYH7B|DOT1L|L3MBTL3|STRADA|IFT43|DIS3L2|SLC38A9|ZBTB38|HHIP-AS1|MICA	-1.8	0
1	-3.5	C0026985	M1	1	0	DisGeNET	35	Myelodysplasia		-3.5	1.9	3.9	30238	181	2936	33	1.1	0.19	929|1788|2072|2120|2122|2146|2176|2177|2178|2189|2322|2952|3115|3716|3717|4297|4928|6468|6603|8233|9702|10312|22852|23405|23451|25897|54790|55215|79728|114548|162417|373156|440288	CD14|DNMT3A|ERCC4|ETV6|MECOM|EZH2|FANCC|FANCD2|FANCE|FANCG|FLT3|GSTT1|HLA-DPB1|JAK1|JAK2|KMT2A|NUP98|FBXW4|SMARCD2|ZRSR2|CEP57|TCIRG1|ANKRD26|DICER1|SF3B1|RNF19A|TET2|FANCI|PALB2|NLRP3|NAGS|GSTK1|UBL7-DT	-1.8	0
1	-3.5	C0018818	M1	1	0	DisGeNET	35	Ventricular Septal Defects		-3.5	1.5	3.7	30238	426	2936	64	2.2	0.27	156|213|421|473|1302|1663|2200|2294|3736|4041|4092|4297|4524|4548|4705|4719|5189|5190|5290|5325|6899|7422|7424|7461|7737|8085|8504|8621|8772|9361|9487|9632|9702|9723|9968|10194|10560|10815|23384|23411|23522|25836|26005|26123|28981|51592|51601|54487|54806|55112|55209|55215|56006|57492|63894|64132|79728|91942|139285|145173|153241|221037|284058|340419	GRK2|ALB|ARVCF|RERE|COL11A2|DDX11|FBN1|FOXF1|KCNA1|LRP5|SMAD7|KMT2A|MTHFR|MTR|NDUFA10|NDUFS1|PEX1|PEX6|PIK3CA|PLAGL1|TBX1|VEGFA|VEGFC|CLIP2|RNF113A|KMT2D|PEX3|CDK13|FADD|LONP1|PIGL|SEC24C|CEP57|SEMA3E|MED12|TSHZ1|SLC19A2|CPLX1|SPECC1L|SIRT1|KAT6B|NIPBL|C2CD3|TCTN3|IFT81|TRIM33|LIPT1|DGCR8|AHI1|DYNC2I1|SETD5|FANCI|SMG9|ARID1B|VIPAS39|XYLT2|PALB2|NDUFAF2|AMER1|B3GLCT|CEP120|JMJD1C|KANSL1|RSPO2	-1.8	0
1	-3.5	C1854114	M1	1	0	DisGeNET	35	Short nose		-3.5	1.7	3.8	30238	265	2936	44	1.5	0.22	1302|1896|2200|4204|4297|4337|4784|4882|5190|5745|6234|6833|7204|7461|8295|8621|9321|9361|9373|9702|9990|10013|10978|23347|23384|23522|23545|25836|26040|26123|27125|28960|50937|51053|55209|55777|79813|79867|84162|84976|91949|129563|145173|259232	COL11A2|EDA|FBN1|MECP2|KMT2A|MOCS1|NFIX|NPR2|PEX6|PTH1R|RPS28|ABCC8|TRIO|CLIP2|TRRAP|CDK13|TRIP11|LONP1|PLAA|CEP57|SLC12A6|HDAC6|CLP1|SMCHD1|SPECC1L|KAT6B|ATP6V0A2|NIPBL|SETBP1|TCTN3|AFF4|DCPS|CDON|GMNN|SETD5|MBD5|EHMT1|TCTN2|BLTP1|DISP1|COG7|DIS3L2|B3GLCT|NALCN	-1.8	0
1	-3.5	C0240379	M1	1	0	DisGeNET	35	Open mouth (finding)		-3.5	2.3	4	30238	96	2936	21	0.72	0.16	1968|4784|5528|5813|6899|9968|23126|23389|29954|51305|53616|54487|54551|54806|55777|55904|65062|81857|92335|129563|284058	EIF2S3|NFIX|PPP2R5D|PURA|TBX1|MED12|POGZ|MED13L|POMT2|KCNK9|ADAM22|DGCR8|MAGEL2|AHI1|MBD5|KMT2E|TMEM237|MED25|STRADA|DIS3L2|KANSL1	-1.8	0
1	-3.5	C0266295	M1	1	0	DisGeNET	35	Congenital hypoplasia of kidney		-3.5	2.3	4	30238	96	2936	21	0.72	0.16	421|1879|2252|4174|4297|6899|7461|8295|9632|9723|23522|23592|54496|55112|55215|57492|57728|79659|145173|153241|221037	ARVCF|EBF1|FGF7|MCM5|KMT2A|TBX1|CLIP2|TRRAP|SEC24C|SEMA3E|KAT6B|LEMD3|PRMT7|DYNC2I1|FANCI|ARID1B|WDR19|DYNC2H1|B3GLCT|CEP120|JMJD1C	-1.8	0
1	-3.5	C0279646	M1	1	0	DisGeNET	35	Childhood Acute Monocytic Leukemia		-3.5	2.5	4.1	30238	70	2936	17	0.58	0.14	1153|1788|2322|3105|4297|4300|4302|4928|5290|5291|5562|5564|5970|6095|7150|8178|23157	CIRBP|DNMT3A|FLT3|HLA-A|KMT2A|MLLT3|MLLT6|NUP98|PIK3CA|PIK3CB|PRKAA1|PRKAB1|RELA|RORA|TOP1|ELL|SEPTIN6	-1.8	0
1	-3.5	C0280634	M1	1	0	DisGeNET	35	Adult Acute Monocytic Leukemia		-3.5	2.5	4.1	30238	70	2936	17	0.58	0.14	1153|1788|2322|3105|4297|4300|4302|4928|5290|5291|5562|5564|5970|6095|7150|8178|23157	CIRBP|DNMT3A|FLT3|HLA-A|KMT2A|MLLT3|MLLT6|NUP98|PIK3CA|PIK3CB|PRKAA1|PRKAB1|RELA|RORA|TOP1|ELL|SEPTIN6	-1.8	0
1	-3.5	C1866231	M1	1	0	DisGeNET	35	Full cheeks		-3.5	2.2	4	30238	103	2936	22	0.75	0.16	178|1968|2200|3008|3832|4204|4337|5116|5290|5332|6452|6901|6905|9049|51057|51259|55904|55975|57498|57728|79867|259232	AGL|EIF2S3|FBN1|H1-4|KIF11|MECP2|MOCS1|PCNT|PIK3CA|PLCB4|SH3BP2|TAFAZZIN|TBCE|AIP|WDPCP|TMEM216|KMT2E|KLHL7|KIDINS220|WDR19|TCTN2|NALCN	-1.8	0
1	-3.5	C4021219	M1	1	0	DisGeNET	35	Multifocal epileptiform discharges		-3.5	2.8	4.2	30238	52	2936	14	0.48	0.13	4615|5279|8869|9524|23325|28960|50651|51319|56776|79587|79882|80153|81857|148789	MYD88|PIGC|ST3GAL5|TECR|WASHC4|DCPS|SLC45A1|RSRC1|FMN2|CARS2|ZC3H14|EDC3|MED25|B3GALNT2	-1.7	0
1	-3.5	C1833144	M1	1	0	DisGeNET	35	Slender long bone		-3.5	3.2	4.3	30238	35	2936	11	0.37	0.11	2972|4784|5116|6905|23363|23545|51053|51574|64175|89953|91179	BRF1|NFIX|PCNT|TBCE|OBSL1|ATP6V0A2|GMNN|LARP7|P3H1|KLC4|SCARF2	-1.7	0
1	-3.5	C1865060	M1	1	0	DisGeNET	35	Molar tooth sign on MRI		-3.5	3.2	4.3	30238	35	2936	11	0.37	0.11	9786|10464|26005|26123|51259|54806|65062|65250|95681|153241|200894	KIAA0586|PIBF1|C2CD3|TCTN3|TMEM216|AHI1|TMEM237|CPLANE1|CEP41|CEP120|ARL13B	-1.7	0
1	-3.5	C2986703	M1	1	0	DisGeNET	35	Overgrowth Syndrome		-3.5	3.2	4.3	30238	35	2936	11	0.37	0.11	1788|2146|3008|4784|4882|5290|5291|10984|23405|51111|57680	DNMT3A|EZH2|H1-4|NFIX|NPR2|PIK3CA|PIK3CB|KCNQ1OT1|DICER1|KMT5B|CHD8	-1.7	0
1	-3.5	C3665346	M1	1	0	DisGeNET	35	Unspecified visual loss		-3.5	1.8	3.8	30238	235	2936	40	1.4	0.21	367|629|1203|1294|1388|2078|2200|3075|3105|3818|3832|5979|6103|6314|6774|7422|8869|9373|9742|9786|10083|10560|11107|22901|23347|23451|29110|54765|54806|54982|55857|55974|64132|79585|95681|114548|120892|153241|167691|200894	AR|CFB|CLN5|COL7A1|ATF6B|ERG|FBN1|CFH|HLA-A|KLKB1|KIF11|RET|RPGR|ATXN7|STAT3|VEGFA|ST3GAL5|PLAA|IFT140|KIAA0586|USH1C|SLC19A2|PRDM5|ARSG|SMCHD1|SF3B1|TBK1|TRIM44|AHI1|CLN6|KIZ|SLC50A1|XYLT2|CORO7|CEP41|NLRP3|LRRK2|CEP120|LCA5|ARL13B	-1.7	0
1	-3.5	C0015469	M1	1	0	DisGeNET	35	Facial paralysis		-3.5	1.9	3.8	30238	182	2936	33	1.1	0.19	213|1305|1763|4041|4204|4703|5189|5190|5443|7592|7862|8292|8504|9723|9758|9968|10290|10312|10585|11043|11232|22866|23516|29954|56172|57731|79912|85365|122622|139285|285489|347344|373156	ALB|COL13A1|DNA2|LRP5|MECP2|NEB|PEX1|PEX6|POMC|ZNF41|BRPF1|COLQ|PEX3|SEMA3E|FRMPD4|MED12|SPEG|TCIRG1|POMT1|MID2|POLG2|CNKSR2|SLC39A14|POMT2|ANKH|SPTBN4|PYROXD1|ALG2|ADSS1|AMER1|DOK7|ZNF81|GSTK1	-1.7	0
1	-3.5	C1318485	M1	1	0	DisGeNET	35	Liver regeneration disorder		-3.5	1.6	3.7	30238	346	2936	54	1.8	0.25	213|595|634|836|1027|1958|2048|2177|2252|2551|2678|2908|3429|3643|3667|3856|3875|4485|4609|4616|4790|5111|5199|5328|5467|5562|5564|6387|6597|6646|6689|6774|6901|7046|7422|7555|8085|8915|9575|10850|23210|23405|23411|23516|23765|25897|29803|50838|51164|51330|55768|58487|83590|114548	ALB|CCND1|CEACAM1|CASP3|CDKN1B|EGR1|EPHB2|FANCD2|FGF7|GABPA|GGT1|NR3C1|IFI27|INSR|IRS1|KRT8|KRT18|MST1|MYC|GADD45B|NFKB1|PCNA|CFP|PLAU|PPARD|PRKAA1|PRKAB1|CXCL12|SMARCA4|SOAT1|SPIB|STAT3|TAFAZZIN|TGFBR1|VEGFA|CNBP|KMT2D|BCL10|CLOCK|CCL27|JMJD6|DICER1|SIRT1|SLC39A14|IL17RA|RNF19A|REPIN1|TAS2R13|DCTN4|TNFRSF12A|NGLY1|CREBZF|TMUB1|NLRP3	-1.7	0
1	-3.5	C1527344	M1	1	0	DisGeNET	35	Dysphonia		-3.5	2.4	4.1	30238	77	2936	18	0.61	0.14	367|1305|1896|2271|4149|5411|5979|6843|7276|7461|7737|9757|10290|25792|51305|55654|56652|127833	AR|COL13A1|EDA|FH|MAX|PNN|RET|VAMP1|TTR|CLIP2|RNF113A|KMT2B|SPEG|CIZ1|KCNK9|TMEM127|TWNK|SYT2	-1.7	0
1	-3.5	C1839364	M1	1	0	DisGeNET	35	Progressive visual loss		-3.5	2.4	4.1	30238	77	2936	18	0.61	0.14	1203|1294|2058|3075|5189|5264|5959|6103|6314|6452|9049|9742|10806|10878|54765|54982|57728|79587	CLN5|COL7A1|EPRS1|CFH|PEX1|PHYH|RDH5|RPGR|ATXN7|SH3BP2|AIP|IFT140|SDCCAG8|CFHR3|TRIM44|CLN6|WDR19|CARS2	-1.7	0
1	-3.5	C0265783	M1	1	0	DisGeNET	35	Congenital hypoplasia of lung		-3.5	1.9	3.8	30238	175	2936	32	1.1	0.19	595|2908|2952|4703|4750|5189|5290|5291|5310|5745|5979|6774|7422|7473|9325|9786|10324|11167|23384|23405|23522|25836|26040|26123|28981|55112|79659|81839|84976|153241|284086|285489	CCND1|NR3C1|GSTT1|NEB|NEK1|PEX1|PIK3CA|PIK3CB|PKD1|PTH1R|RET|STAT3|VEGFA|WNT3|TRIP4|KIAA0586|KLHL41|FSTL1|SPECC1L|DICER1|KAT6B|NIPBL|SETBP1|TCTN3|IFT81|DYNC2I1|DYNC2H1|VANGL1|DISP1|CEP120|NEK8|DOK7	-1.7	0
1	-3.5	C0013362	M1	1	0	DisGeNET	35	Dysarthria		-3.5	1.5	3.7	30238	487	2936	71	2.4	0.28	22|367|492|773|785|1106|1644|2072|2146|3717|3736|3748|3752|4591|4705|4719|4750|5111|5238|5290|5981|5993|6314|6548|6575|6843|6905|7156|7276|7461|7703|7737|8086|8292|8893|9254|9499|9627|9757|10290|10371|10717|10815|11232|22909|22934|23111|23261|23263|23389|23503|23522|23767|26090|29110|51091|51601|54834|55149|56652|56978|65055|80067|84919|85021|91942|124997|144165|146057|246243|493856	ABCB7|AR|ATP2B3|CACNA1A|CACNB4|CHD2|DDC|ERCC4|EZH2|JAK2|KCNA1|KCNC3|KCND3|TRIM37|NDUFA10|NDUFS1|NEK1|PCNA|PGM3|PIK3CA|RFC1|RFX5|ATXN7|SLC9A1|SLC20A2|VAMP1|TBCE|TOP3A|TTR|CLIP2|PCGF2|RNF113A|AAAS|COLQ|EIF2B5|CACNA2D2|MYOT|SNCAIP|KMT2B|SPEG|SEMA3A|AP4B1|CPLX1|POLG2|FAN1|RPIA|SPART|CAMTA1|MCF2L|MED13L|ZFYVE26|KAT6B|FLRT3|ABHD12|TBK1|SEPSECS|LIPT1|GDAP2|MTPAP|TWNK|PRDM8|REEP1|DCAF17|PPP1R15B|REPS1|ND…	-1.7	0
1	-3.4	C0008074	M1	1	0	DisGeNET	35	Child Development Disorders, Pervasive		-3.4	1.9	3.8	30238	168	2936	31	1.1	0.19	473|491|775|3105|3106|3127|4204|5089|7726|7746|8911|10198|10274|10385|10866|11118|11120|23019|26011|26058|30834|54805|55552|55857|55904|57476|80317|203062|257194|284058|284370	RERE|ATP2B2|CACNA1C|HLA-A|HLA-B|HLA-DRB5|MECP2|PBX2|TRIM26|ZSCAN9|CACNA1I|MPHOSPH9|STAG1|BTN2A2|HCP5|BTN3A2|BTN2A1|CNOT1|TENM4|GIGYF2|POLR1H|CNNM2|ZNF823|KIZ|KMT2E|GRAMD1B|ZKSCAN3|TSNARE1|NEGR1|KANSL1|ZNF615	-1.7	0
1	-3.4	C0008489	M1	1	0	DisGeNET	35	Chorea		-3.4	1.9	3.8	30238	168	2936	31	1.1	0.19	773|2072|2254|3105|3736|3798|4204|5279|6314|6575|7343|7701|9150|9254|9524|9757|10367|23325|28960|50651|51091|51319|55768|56776|79587|79882|80153|80746|81857|134728|148789	CACNA1A|ERCC4|FGF9|HLA-A|KCNA1|KIF5A|MECP2|PIGC|ATXN7|SLC20A2|UBTF|ZNF142|CTDP1|CACNA2D2|TECR|KMT2B|MICU1|WASHC4|DCPS|SLC45A1|SEPSECS|RSRC1|NGLY1|FMN2|CARS2|ZC3H14|EDC3|TSEN2|MED25|IRAK1BP1|B3GALNT2	-1.7	0
1	-3.4	C0751651	M1	1	0	DisGeNET	35	Mitochondrial Diseases		-3.4	1.7	3.7	30238	283	2936	46	1.6	0.23	22|213|773|836|1431|1660|1877|1968|2551|2678|3316|3842|4547|4705|4719|5018|6323|6646|6832|6901|7019|7052|7156|7276|7351|9361|9499|10128|10922|11232|23411|26235|51117|54802|55669|56652|57038|57176|57521|64116|64745|84947|91647|91942|133522|246243	ABCB7|ALB|CACNA1A|CASP3|CS|DHX9|E4F1|EIF2S3|GABPA|GGT1|HSPB2|TNPO1|MTTP|NDUFA10|NDUFS1|OXA1L|SCN1A|SOAT1|SUPV3L1|TAFAZZIN|TFAM|TGM2|TOP3A|TTR|UCP2|LONP1|MYOT|LRPPRC|FASTK|POLG2|SIRT1|FBXL4|COQ4|TRIT1|MFN1|TWNK|RARS2|VARS2|RPTOR|SLC39A8|METTL17|SERAC1|ATPAF2|NDUFAF2|PPARGC1B|RNASEH1	-1.7	0
1	-3.4	C0025995	M1	1	0	DisGeNET	35	Micromelia		-3.4	2.2	3.9	30238	104	2936	22	0.75	0.16	176|1302|4297|5116|5745|9321|9742|9786|23169|23363|25836|26123|28981|55112|55209|57728|79659|79809|112752|118429|145173|153241	ACAN|COL11A2|KMT2A|PCNT|PTH1R|TRIP11|IFT140|KIAA0586|SLC35D1|OBSL1|NIPBL|TCTN3|IFT81|DYNC2I1|SETD5|WDR19|DYNC2H1|TTC21B|IFT43|ANTXR2|B3GLCT|CEP120	-1.7	0
1	-3.4	C4021085	M1	1	0	DisGeNET	35	Abnormality of brain morphology		-3.4	2.2	3.9	30238	104	2936	22	0.75	0.16	773|9931|10585|10717|10815|11122|26235|29954|50937|51574|54551|54982|55753|55768|57038|57453|65062|65250|79648|79728|80311|114825	CACNA1A|HELZ|POMT1|AP4B1|CPLX1|PTPRT|FBXL4|POMT2|CDON|LARP7|MAGEL2|CLN6|OGDHL|NGLY1|RARS2|DSCAML1|TMEM237|CPLANE1|MCPH1|PALB2|KLHL15|PWWP2A	-1.7	0
1	-3.4	C4551493	M1	1	0	DisGeNET	35	Situs inversus totalis		-3.4	2.2	3.9	30238	104	2936	22	0.75	0.16	5310|5311|6103|7405|9786|10464|25981|27148|51057|51259|54806|55172|65062|65250|79867|83538|85478|95681|153241|200894|220136|339829	PKD1|PKD2|RPGR|UVRAG|KIAA0586|PIBF1|DNAH1|STK36|WDPCP|TMEM216|AHI1|DNAAF2|TMEM237|CPLANE1|TCTN2|ODAD4|DRC2|CEP41|CEP120|ARL13B|CFAP53|CCDC39	-1.7	0
1	-3.4	C1844813	M1	1	0	DisGeNET	35	Widely spaced teeth		-3.4	2.5	4.1	30238	71	2936	17	0.58	0.14	90|1968|3423|4297|7703|8085|9049|9487|9742|25836|51574|55209|55777|57492|112752|145173|284058	ACVR1|EIF2S3|IDS|KMT2A|PCGF2|KMT2D|AIP|PIGL|IFT140|NIPBL|LARP7|SETD5|MBD5|ARID1B|IFT43|B3GLCT|KANSL1	-1.7	0
1	-3.4	C0751339	M1	1	0	DisGeNET	35	Myasthenia Gravis, Generalized		-3.4	6.4	5	30238	8	2936	5	0.17	0.076	629|3106|3115|5133|5443	CFB|HLA-B|HLA-DPB1|PDCD1|POMC	-1.7	0
1	-3.4	C4021737	M1	1	0	DisGeNET	35	Chromosomal breakage induced by crosslinking agents		-3.4	6.4	5	30238	8	2936	5	0.17	0.076	2176|2177|2178|55215|79728	FANCC|FANCD2|FANCE|FANCI|PALB2	-1.7	0
1	-3.4	C4025811	M1	1	0	DisGeNET	35	Anemic pallor		-3.4	6.4	5	30238	8	2936	5	0.17	0.076	2022|2176|2177|2178|54790	ENG|FANCC|FANCD2|FANCE|TET2	-1.7	0
1	-3.4	C1850049	M1	1	0	DisGeNET	35	Clinodactyly of the 5th finger		-3.4	1.7	3.7	30238	284	2936	46	1.6	0.23	90|473|860|2072|2122|2176|2177|2178|2186|2189|4204|4297|5116|5745|6899|7204|7461|8295|8621|9487|9702|9723|9759|9949|9990|22995|23363|23384|23522|23592|25836|51053|55209|55215|55777|55835|57492|57728|79728|79813|85478|112752|113246|139285|145173|221927	ACVR1|RERE|RUNX2|ERCC4|MECOM|FANCC|FANCD2|FANCE|BPTF|FANCG|MECP2|KMT2A|PCNT|PTH1R|TBX1|TRIO|CLIP2|TRRAP|CDK13|PIGL|CEP57|SEMA3E|HDAC4|AMMECR1|SLC12A6|CEP152|OBSL1|SPECC1L|KAT6B|LEMD3|NIPBL|GMNN|SETD5|FANCI|MBD5|CPAP|ARID1B|WDR19|PALB2|EHMT1|DRC2|IFT43|C12orf57|AMER1|B3GLCT|BRAT1	-1.7	0
1	-3.4	C1839546	M1	1	0	DisGeNET	35	Microretrognathia		-3.4	2.7	4.1	30238	53	2936	14	0.48	0.13	1305|6134|6843|9325|23443|25836|26005|51053|55975|57492|127833|153241|196528|340419	COL13A1|RPL10|VAMP1|TRIP4|SLC35A3|NIPBL|C2CD3|GMNN|KLHL7|ARID1B|SYT2|CEP120|ARID2|RSPO2	-1.7	0
1	-3.4	C0010673	M1	1	0	DisGeNET	35	Endometrial cystic hyperplasia		-3.4	8.2	5.3	30238	5	2936	4	0.14	0.068	2146|3791|5743|7422	EZH2|KDR|PTGS2|VEGFA	-1.7	0
1	-3.4	C0919532	M1	1	0	DisGeNET	35	Genomic Instability		-3.4	8.2	5.3	30238	5	2936	4	0.14	0.068	595|6817|23411|83932	CCND1|SULT1A1|SIRT1|SPRTN	-1.7	0
1	-3.4	C4087491	M1	1	0	DisGeNET	35	End stage COPD		-3.4	8.2	5.3	30238	5	2936	4	0.14	0.068	2258|7422|23765|84818	FGF13|VEGFA|IL17RA|IL17RC	-1.7	0
1	-3.4	C0524587	M1	1	0	DisGeNET	35	Mean Corpuscular Volume (result)		-3.4	1.7	3.7	30238	269	2936	44	1.5	0.22	286|605|2078|2766|3106|3783|3953|4005|4149|4299|4987|5292|5514|5557|5981|6575|6774|7392|8295|9727|9882|9911|10171|22852|23300|23460|25862|51312|54454|54805|55731|60468|63892|64795|80127|92521|145282|147339|158135|192683|284058|379025|653319|728431	ANK1|BCL7A|ERG|GMPR|HLA-B|KCNN4|LEPR|LMO2|MAX|AFF1|OPRL1|PIM1|PPP1R10|PRIM1|RFC1|SLC20A2|STAT3|USF2|TRRAP|RAB11FIP3|TBC1D4|TMCC2|RCL1|ANKRD26|ATMIN|ABCA6|USP49|SLC25A37|ATAD2B|CNNM2|FAM222B|BACH2|THADA|RMND5A|BBOF1|SPECC1|MIPOL1|ARK2N|TTLL11|SCAMP5|KANSL1|PSMA3-AS1|MATCAP1|LITATS1	-1.7	0
1	-3.4	C1835807	M1	1	0	DisGeNET	35	Prominent fingertip pads		-3.4	4.5	4.6	30238	16	2936	7	0.24	0.09	2146|8085|8621|9968|57492|79813|284058	EZH2|KMT2D|CDK13|MED12|ARID1B|EHMT1|KANSL1	-1.7	0
1	-3.4	C2145472	M1	1	0	DisGeNET	35	Urothelial Carcinoma		-3.4	1.5	3.6	30238	448	2936	66	2.2	0.27	213|367|595|836|898|1478|1601|1620|1788|1843|2022|2048|2146|2252|2551|2908|2952|3002|3105|3429|3624|3716|3791|3875|3960|4485|4524|4548|4601|4609|4656|4790|5133|5290|5291|5743|6015|6095|6774|6817|6895|7405|7422|8202|8382|8434|8754|8932|9759|10013|10602|23213|25820|27165|29126|51330|55000|55279|55635|55824|56648|57646|89782|115908|121642|373156	ALB|AR|CCND1|CASP3|CCNE1|CSTF2|DAB2|BRINP1|DNMT3A|DUSP1|ENG|EPHB2|EZH2|FGF7|GABPA|NR3C1|GSTT1|GZMB|HLA-A|IFI27|INHBA|JAK1|KDR|KRT18|LGALS4|MST1|MTHFR|MTR|MXI1|MYC|MYOG|NFKB1|PDCD1|PIK3CA|PIK3CB|PTGS2|RING1|RORA|STAT3|SULT1A1|TARBP2|UVRAG|VEGFA|NCOA3|NME5|RECK|ADAM9|MBD2|HDAC4|HDAC6|CDC42EP3|SULF1|ARIH1|GLS2|CD274|TNFRSF12A|TUG1|ZNF654|DEPDC1|PAG1|EIF5A2|USP28|LMLN|CTHRC1|ALKBH2|GSTK1	-1.7	0
1	-3.4	C3161330	M1	1	0	DisGeNET	35	Profound intellectual disabilities		-3.4	2.1	3.9	30238	112	2936	23	0.78	0.16	2074|2218|2271|3423|4204|4548|7343|7592|7737|8869|9758|9968|10585|11043|22866|23545|29954|51091|53616|55768|55823|64116|347344	ERCC6|FKTN|FH|IDS|MECP2|MTR|UBTF|ZNF41|RNF113A|ST3GAL5|FRMPD4|MED12|POMT1|MID2|CNKSR2|ATP6V0A2|POMT2|SEPSECS|ADAM22|NGLY1|VPS11|SLC39A8|ZNF81	-1.7	0
1	-3.4	C0009081	M1	1	0	DisGeNET	35	Congenital clubfoot		-3.4	1.7	3.7	30238	285	2936	46	1.6	0.23	286|421|1289|1968|2146|2200|3008|4524|5189|5979|6387|6899|6901|7046|7469|7707|7862|8292|8621|9150|9230|9632|10195|10290|10312|10585|10815|23389|23522|23545|25839|26040|26229|60386|79087|79867|81839|84162|84879|84896|91179|113246|139285|221037|259232|284086	ANK1|ARVCF|COL5A1|EIF2S3|EZH2|FBN1|H1-4|MTHFR|PEX1|RET|CXCL12|TBX1|TAFAZZIN|TGFBR1|NELFA|ZNF148|BRPF1|COLQ|CDK13|CTDP1|RAB11B|SEC24C|ALG3|SPEG|TCIRG1|POMT1|CPLX1|MED13L|KAT6B|ATP6V0A2|COG4|SETBP1|B3GAT3|SLC25A19|ALG12|TCTN2|VANGL1|BLTP1|MFSD2A|ATAD1|SCARF2|C12orf57|AMER1|JMJD1C|NALCN|NEK8	-1.7	0
1	-3.4	C0005940	M1	1	0	DisGeNET	35	Bone Diseases		-3.4	1.6	3.7	30238	317	2936	50	1.7	0.24	176|213|286|367|649|860|1513|1523|1843|2022|3164|3491|3600|3716|3717|3827|3842|3921|4041|5290|5291|5292|5806|5970|6095|6387|6452|6575|6646|6774|6843|7422|7494|7804|10312|10371|10850|23411|23499|23516|23545|23592|25897|54487|55502|56172|57521|64175|91252|139285	ACAN|ALB|ANK1|AR|BMP1|RUNX2|CTSK|CUX1|DUSP1|ENG|NR4A1|CCN1|IL15|JAK1|JAK2|KNG1|TNPO1|RPSA|LRP5|PIK3CA|PIK3CB|PIM1|PTX3|RELA|RORA|CXCL12|SH3BP2|SLC20A2|SOAT1|STAT3|VAMP1|VEGFA|XBP1|LRP8|TCIRG1|SEMA3A|CCL27|SIRT1|MACF1|SLC39A14|ATP6V0A2|LEMD3|RNF19A|DGCR8|HES6|ANKH|RPTOR|P3H1|SLC39A13|AMER1	-1.7	0
1	-3.4	C0342782	M1	1	0	DisGeNET	35	Depletion of mitochondrial DNA		-3.4	3.1	4.2	30238	36	2936	11	0.37	0.11	836|1431|3667|5290|5291|7019|7422|11232|26235|55687|56652	CASP3|CS|IRS1|PIK3CA|PIK3CB|TFAM|VEGFA|POLG2|FBXL4|TRMU|TWNK	-1.6	0
1	-3.4	C4012968	M1	1	0	DisGeNET	35	Mild global developmental delay		-3.4	3.1	4.2	30238	36	2936	11	0.37	0.11	213|2186|4041|5116|6833|22995|51053|55835|57492|91949|165918	ALB|BPTF|LRP5|PCNT|ABCC8|CEP152|GMNN|CPAP|ARID1B|COG7|RNF168	-1.6	0
1	-3.3	C0037369	M1	1	0	DisGeNET	35	Smoking		-3.3	1.6	3.6	30238	391	2936	59	2	0.26	176|473|1620|1788|1912|1946|2104|3700|4285|5279|5291|6583|8629|9423|9771|10128|10207|11281|22837|23072|23133|23211|23293|23460|25816|28992|29919|51057|54805|55193|55534|55628|55799|56243|57451|57521|64116|64901|79783|80031|80036|84159|91942|93664|127579|129563|146713|147687|150209|222389|253461|283455|286046|339829|441263|442075|646576|100128782|105370333	ACAN|RERE|BRINP1|DNMT3A|PHC2|EFNA5|ESRRG|ITIH4|MIPEP|PIGC|PIK3CB|SLC22A4|JRK|NTN1|RAPGEF5|LRPPRC|PATJ|POU6F2|COBLL1|HECW1|PHF8|ZC3H4|SMG6|ABCA6|TNFAIP8|MACROD1|RMC1|WDPCP|CNNM2|PBRM1|MAML3|ZNF407|CACNA2D3|KIAA1217|TENM2|RPTOR|SLC39A8|RANBP17|SUGCT|SEMA6D|TRPM3|ARID5B|NDUFAF2|CADPS2|DCST2|DIS3L2|RBFOX3|ZNF417|AIFM3|BEND7|ZBTB38|KSR2|XKR6|CCDC39|DTX2P1-UPK3BP1-PMS2P11|EMC3-AS1|HHIP-AS1|ERCC6L2-AS1|…	-1.6	0
1	-3.3	C0162429	M1	1	0	DisGeNET	35	Malnutrition		-3.3	1.5	3.6	30238	416	2936	62	2.1	0.27	213|929|1294|1601|1643|2058|2072|2074|2271|2323|2908|3075|3483|3486|3547|3667|3827|3953|4171|4204|4215|4286|4524|4548|4677|5189|5199|5290|5291|5443|5806|5813|5997|6890|6891|7222|7276|7376|8694|8877|8932|9771|10018|10482|11093|23019|23093|23101|23411|23484|29110|51164|51750|56006|64116|79048|79585|83985|84444|114548|373156|100287171	ALB|CD14|COL7A1|DAB2|DDB2|EPRS1|ERCC4|ERCC6|FH|FLT3LG|NR3C1|CFH|IGFALS|IGFBP3|IGSF1|IRS1|KNG1|LEPR|MCM2|MECP2|MAP3K3|MITF|MTHFR|MTR|NARS1|PEX1|CFP|PIK3CA|PIK3CB|POMC|PTX3|PURA|RGS2|TAP1|TAP2|TRPC3|TTR|NR1H2|DGAT1|SPHK1|MBD2|RAPGEF5|BCL2L11|NXF1|ADAMTS13|CNOT1|TTLL5|MCF2L2|SIRT1|LEPROTL1|TBK1|DCTN4|RTEL1|SMG9|SLC39A8|SECISBP2|CORO7|SPNS1|DOT1L|NLRP3|GSTK1|WASHC1	-1.6	0
1	-3.3	C4023343	M1	1	0	DisGeNET	35	Nasogastric tube feeding in infancy		-3.3	5.1	4.7	30238	12	2936	6	0.2	0.083	4204|5813|8085|51053|55687|91949	MECP2|PURA|KMT2D|GMNN|TRMU|COG7	-1.6	0
1	-3.3	C0033687	M1	1	0	DisGeNET	35	Proteinuria		-3.3	1.7	3.7	30238	239	2936	40	1.4	0.21	81|133|213|629|1286|2072|2074|2271|2717|3075|3106|3115|3164|3643|3654|3953|4149|4249|4306|4879|5443|5743|5979|6548|7422|7461|9663|9949|11093|22909|23279|51002|51004|54885|55644|55654|57122|57728|84987|116228	ACTN4|ADM|ALB|CFB|COL4A4|ERCC4|ERCC6|FH|GLA|CFH|HLA-B|HLA-DPB1|NR4A1|INSR|IRAK1|LEPR|MAX|MGAT5|NR3C2|NPPB|POMC|PTGS2|RET|SLC9A1|VEGFA|CLIP2|LPIN2|AMMECR1|ADAMTS13|FAN1|NUP160|TPRKB|COQ6|TBC1D8B|OSGEP|TMEM127|NUP107|WDR19|COX14|COX20	-1.6	0
1	-3.3	C2004493	M1	1	0	DisGeNET	35	Leukemia, B-Cell		-3.3	1.7	3.7	30238	239	2936	40	1.4	0.21	595|602|607|836|1523|1847|2078|2120|2122|2146|2322|2822|3005|3112|3164|3662|3717|3910|4547|4609|4790|4919|4928|5290|5291|5292|5743|6833|7402|7405|8741|8915|9361|10018|10206|11232|23175|29126|51592|57794	CCND1|BCL3|BCL9|CASP3|CUX1|DUSP5|ERG|ETV6|MECOM|EZH2|FLT3|GPLD1|H1-0|HLA-DOB|NR4A1|IRF4|JAK2|LAMA4|MTTP|MYC|NFKB1|ROR1|NUP98|PIK3CA|PIK3CB|PIM1|PTGS2|ABCC8|UTRN|UVRAG|TNFSF13|BCL10|LONP1|BCL2L11|TRIM13|POLG2|LPIN1|CD274|TRIM33|SUGP1	-1.6	0
1	-3.3	C0243050	M1	1	0	DisGeNET	35	Cardiovascular Abnormalities		-3.3	2.2	3.9	30238	99	2936	21	0.72	0.16	213|634|1656|1908|2200|3975|5290|5291|5310|5311|5979|6899|7074|7703|23036|55687|57498|59352|129563|165140|203286	ALB|CEACAM1|DDX6|EDN3|FBN1|LHX1|PIK3CA|PIK3CB|PKD1|PKD2|RET|TBX1|TIAM1|PCGF2|ZNF292|TRMU|KIDINS220|LGR6|DIS3L2|OXER1|ANKS6	-1.6	0
1	-3.3	C0578038	M1	1	0	DisGeNET	35	Thin lips		-3.3	2.2	3.9	30238	99	2936	21	0.72	0.16	178|775|860|2074|4297|6899|6905|7704|9759|9949|9968|23384|23592|25836|50651|54496|55209|64132|90161|145173|221927	AGL|CACNA1C|RUNX2|ERCC6|KMT2A|TBX1|TBCE|ZBTB16|HDAC4|AMMECR1|MED12|SPECC1L|LEMD3|NIPBL|SLC45A1|PRMT7|SETD5|XYLT2|HS6ST2|B3GLCT|BRAT1	-1.6	0
1	-3.3	C0005744	M1	1	0	DisGeNET	35	Blepharophimosis		-3.3	2.1	3.8	30238	106	2936	22	0.75	0.16	213|286|1788|2074|4204|4297|5018|5291|6899|7461|7862|9968|23522|54487|55209|57492|81857|84107|91179|196528|284058|388662	ALB|ANK1|DNMT3A|ERCC6|MECP2|KMT2A|OXA1L|PIK3CB|TBX1|CLIP2|BRPF1|MED12|KAT6B|DGCR8|SETD5|ARID1B|MED25|ZIC4|SCARF2|ARID2|KANSL1|SLC6A17	-1.6	0
1	-3.3	C1839758	M1	1	0	DisGeNET	35	Narrow forehead		-3.3	2.1	3.8	30238	106	2936	22	0.75	0.16	818|3653|3832|4285|5528|9742|9990|10717|23036|23389|26040|51305|53616|54551|55644|55691|56006|57038|57122|91949|93627|139285	CAMK2G|IPW|KIF11|MIPEP|PPP2R5D|IFT140|SLC12A6|AP4B1|ZNF292|MED13L|SETBP1|KCNK9|ADAM22|MAGEL2|OSGEP|FRMD4A|SMG9|RARS2|NUP107|COG7|TBCK|AMER1	-1.6	0
1	-3.3	C0302511	M1	1	0	DisGeNET	35	Small for gestational age fetus		-3.3	1.9	3.8	30238	156	2936	29	0.99	0.18	213|1968|2074|2176|2177|2178|2200|2710|3291|3643|4041|4204|5979|6833|7592|9702|9758|9968|10815|11043|22866|23363|26235|51053|55768|63925|79087|84919|347344	ALB|EIF2S3|ERCC6|FANCC|FANCD2|FANCE|FBN1|GK|HSD11B2|INSR|LRP5|MECP2|RET|ABCC8|ZNF41|CEP57|FRMPD4|MED12|CPLX1|MID2|CNKSR2|OBSL1|FBXL4|GMNN|NGLY1|ZNF335|ALG12|PPP1R15B|ZNF81	-1.6	0
1	-3.3	C0878659	M1	1	0	DisGeNET	35	Disproportionate short stature		-3.3	2.3	3.9	30238	86	2936	19	0.65	0.15	176|860|1302|1513|2200|4750|4882|5116|5745|6905|9321|9742|23169|23213|23363|26123|56172|79659|91252	ACAN|RUNX2|COL11A2|CTSK|FBN1|NEK1|NPR2|PCNT|PTH1R|TBCE|TRIP11|IFT140|SLC35D1|SULF1|OBSL1|TCTN3|ANKH|DYNC2H1|SLC39A13	-1.6	0
1	-3.3	C1325327	M1	1	0	DisGeNET	35	fibrinogen activity		-3.3	3.6	4.3	30238	26	2936	9	0.31	0.1	3570|5339|6583|9855|80205|114548|221037|326624|441108	IL6R|PLEC|SLC22A4|FARP2|CHD9|NLRP3|JMJD1C|RAB37|CARINH	-1.6	0
1	-3.3	C1561955	M1	1	0	DisGeNET	35	Fibrinogen, CTCAE		-3.3	3.6	4.3	30238	26	2936	9	0.31	0.1	3570|5339|6583|9855|80205|114548|221037|326624|441108	IL6R|PLEC|SLC22A4|FARP2|CHD9|NLRP3|JMJD1C|RAB37|CARINH	-1.6	0
1	-3.3	C3839753	M1	1	0	DisGeNET	35	Abnormality of nail of toe		-3.3	3.6	4.3	30238	26	2936	9	0.31	0.1	1294|3832|5189|5190|9049|23765|57728|84818|112752	COL7A1|KIF11|PEX1|PEX6|AIP|IL17RA|WDR19|IL17RC|IFT43	-1.6	0
1	-3.3	C0007787	M1	1	0	DisGeNET	35	Transient Ischemic Attack		-3.3	1.6	3.6	30238	344	2936	53	1.8	0.25	213|225|286|836|857|1421|1616|1843|2022|2074|2200|2551|2717|3002|3274|3486|3551|3717|4204|4524|4790|5074|5111|5290|5291|5327|5328|5743|5979|6236|6387|6774|7046|7072|7073|7226|7276|7351|7422|8932|9627|9771|10399|11093|22984|23210|23645|53615|54207|54790|55512|65268|114548	ALB|ABCD2|ANK1|CASP3|CAV1|CRYGD|DAXX|DUSP1|ENG|ERCC6|FBN1|GABPA|GLA|GZMB|HRH2|IGFBP3|IKBKB|JAK2|MECP2|MTHFR|NFKB1|PAWR|PCNA|PIK3CA|PIK3CB|PLAT|PLAU|PTGS2|RET|RRAD|CXCL12|STAT3|TGFBR1|TIA1|TIAL1|TRPM2|TTR|UCP2|VEGFA|MBD2|SNCAIP|RAPGEF5|RACK1|ADAMTS13|PDCD11|JMJD6|PPP1R15A|MBD3|KCNK10|TET2|SMPD3|WNK2|NLRP3	-1.6	0
1	-3.3	C1387005	M1	1	0	DisGeNET	35	Penis agenesis		-3.3	1.8	3.7	30238	217	2936	37	1.3	0.21	367|1968|2074|2796|3653|3736|4204|4214|4703|6905|7704|7737|8085|9723|9786|10011|10324|10371|10585|23347|23522|23767|26005|26040|29954|51132|54551|79087|79140|79813|80067|80311|84162|91801|95681|114034|340419	AR|EIF2S3|ERCC6|GNRH1|IPW|KCNA1|MECP2|MAP3K1|NEB|TBCE|ZBTB16|RNF113A|KMT2D|SEMA3E|KIAA0586|SRA1|KLHL41|SEMA3A|POMT1|SMCHD1|KAT6B|FLRT3|C2CD3|SETBP1|POMT2|RLIM|MAGEL2|ALG12|CCDC28B|EHMT1|DCAF17|KLHL15|BLTP1|ALKBH8|CEP41|TOE1|RSPO2	-1.6	0
1	-3.3	C0014065	M1	1	0	DisGeNET	35	Congenital cerebral hernia		-3.3	2.2	3.8	30238	93	2936	20	0.68	0.15	836|2218|3915|9742|9786|10464|51057|51082|51259|54806|64795|65062|65250|79867|85015|95681|153241|167691|200894|285203	CASP3|FKTN|LAMC1|IFT140|KIAA0586|PIBF1|WDPCP|POLR1D|TMEM216|AHI1|RMND5A|TMEM237|CPLANE1|TCTN2|USP45|CEP41|CEP120|LCA5|ARL13B|EOGT	-1.6	0
1	-3.3	C0016529	M1	1	0	DisGeNET	35	Forced expiratory volume function		-3.3	1.7	3.6	30238	272	2936	44	1.5	0.22	818|1879|2104|2122|3105|3658|4277|4324|4507|5339|5937|6626|7473|7871|9321|11060|23245|23255|26090|26152|51068|51319|54454|54790|56981|57117|57553|64170|79058|79875|80317|84256|91624|92949|114880|160851|221037|221981|253827|255743|283455|283989|284058|728448	CAMK2G|EBF1|ESRRG|MECOM|HLA-A|IREB2|MICB|MMP15|MTAP|PLEC|RBMS1|SNRPA|WNT3|SLMAP|TRIP11|WWP2|ASTN2|MTCL1|ABHD12|ZNF337|NMD3|RSRC1|ATAD2B|TET2|PRDM11|INTS12|MICAL3|CARD9|ASPSCR1|THSD4|ZKSCAN3|FLYWCH1|NEXN|ADAMTSL1|OSBPL6|DGKH|JMJD1C|THSD7A|MSRB3|NPNT|KSR2|TSEN54|KANSL1|PPIEL	-1.6	0
1	-3.3	C0151888	M1	1	0	DisGeNET	35	Hyporeflexia		-3.3	1.6	3.6	30238	312	2936	49	1.7	0.24	18|275|367|773|1305|2074|2200|2218|3745|3752|4703|5189|5190|5238|5264|5981|6314|6843|7276|7737|8292|9499|9786|10324|10585|11232|22866|23175|23334|26090|29110|29954|50717|51750|55149|55687|55768|56652|60386|65055|65057|79912|81790|81857|91949|93627|124997|127833|148789	ABAT|AMT|AR|CACNA1A|COL13A1|ERCC6|FBN1|FKTN|KCNB1|KCND3|NEB|PEX1|PEX6|PGM3|PHYH|RFC1|ATXN7|VAMP1|TTR|RNF113A|COLQ|MYOT|KIAA0586|KLHL41|POMT1|POLG2|CNKSR2|LPIN1|SZT2|ABHD12|TBK1|POMT2|DCAF8|RTEL1|MTPAP|TRMU|NGLY1|TWNK|SLC25A19|REEP1|ACD|PYROXD1|RNF170|MED25|COG7|TBCK|WDR81|SYT2|B3GALNT2	-1.6	0
1	-3.3	C0020619	M1	1	0	DisGeNET	35	Hypogonadism		-3.3	1.6	3.6	30238	304	2936	48	1.6	0.23	213|268|367|473|1643|1968|2072|2074|2176|2177|2178|2189|2567|2710|2796|3623|3953|5189|5190|5424|5443|5495|5995|6103|6519|7555|9723|9742|10594|10806|10850|23347|23370|50939|51057|54551|54806|55131|55212|55215|55857|55975|57176|79140|79728|79738|80067|92840	ALB|AMH|AR|RERE|DDB2|EIF2S3|ERCC4|ERCC6|FANCC|FANCD2|FANCE|FANCG|GABRG3|GK|GNRH1|INHA|LEPR|PEX1|PEX6|POLD1|POMC|PPM1B|RGR|RPGR|SLC3A1|CNBP|SEMA3E|IFT140|PRPF8|SDCCAG8|CCL27|SMCHD1|ARHGEF18|IMPG2|WDPCP|MAGEL2|AHI1|RBM28|BBS7|FANCI|KIZ|KLHL7|VARS2|CCDC28B|PALB2|BBS10|DCAF17|REEP6	-1.6	0
1	-3.3	C0041234	M1	1	0	DisGeNET	35	Chagas Disease		-3.3	1.8	3.7	30238	202	2936	35	1.2	0.2	213|775|1968|2200|2551|3105|3115|3600|3827|3856|4205|4615|5111|5290|5291|5332|5443|5743|6236|6948|7297|7433|7434|8932|22934|23411|51182|51592|55823|79874|89782|90550|114548|133522|255743	ALB|CACNA1C|EIF2S3|FBN1|GABPA|HLA-A|HLA-DPB1|IL15|KNG1|KRT8|MEF2A|MYD88|PCNA|PIK3CA|PIK3CB|PLCB4|POMC|PTGS2|RRAD|TCN2|TYK2|VIPR1|VIPR2|MBD2|RPIA|SIRT1|HSPA14|TRIM33|VPS11|RABEP2|LMLN|MCU|NLRP3|PPARGC1B|NPNT	-1.6	0
1	-3.3	C0857490	M1	1	0	DisGeNET	35	Granulocyte count		-3.3	2.2	3.8	30238	100	2936	21	0.72	0.16	2322|3105|3106|3953|5329|6583|7704|9487|9794|11138|54806|63892|93624|113263|114548|147339|202243|221037|285352|326624|100128537	FLT3|HLA-A|HLA-B|LEPR|PLAUR|SLC22A4|ZBTB16|PIGL|MAML1|TBC1D8|AHI1|THADA|TADA2B|GLCCI1|NLRP3|ARK2N|CCDC125|JMJD1C|KIF9-AS1|RAB37|MIR29B2CHG	-1.6	0
1	-3.3	C0543888	M1	1	0	DisGeNET	35	Epileptic encephalopathy		-3.3	1.8	3.7	30238	187	2936	33	1.1	0.19	773|775|1106|1951|2058|3704|3736|3745|4204|5443|6323|6324|9254|9373|10243|10815|23036|23334|23443|25792|51133|53616|54802|54805|55163|55777|56652|57038|57176|57582|79587|144165|221927	CACNA1A|CACNA1C|CHD2|CELSR3|EPRS1|ITPA|KCNA1|KCNB1|MECP2|POMC|SCN1A|SCN1B|CACNA2D2|PLAA|GPHN|CPLX1|ZNF292|SZT2|SLC35A3|CIZ1|KCTD3|ADAM22|TRIT1|CNNM2|PNPO|MBD5|TWNK|RARS2|VARS2|KCNT1|CARS2|PRICKLE1|BRAT1	-1.6	0
1	-3.3	C3714581	M1	1	0	DisGeNET	35	Multicystic Dysplastic Kidney		-3.3	2	3.8	30238	121	2936	24	0.82	0.17	3975|4297|5189|5190|5310|5311|6901|7392|7473|8504|9702|9759|10806|23522|25836|51057|51259|55209|55212|79738|79867|145173|284058|340419	LHX1|KMT2A|PEX1|PEX6|PKD1|PKD2|TAFAZZIN|USF2|WNT3|PEX3|CEP57|HDAC4|SDCCAG8|KAT6B|NIPBL|WDPCP|TMEM216|SETD5|BBS7|BBS10|TCTN2|B3GLCT|KANSL1|RSPO2	-1.6	0
1	-3.3	C0042900	M1	1	0	DisGeNET	35	Vitiligo		-3.3	1.5	3.6	30238	394	2936	59	2	0.26	213|473|1656|1672|2551|2952|3002|3084|3105|3106|3115|3134|3600|3662|3716|4157|4286|4524|5133|5290|5291|5443|5467|5696|5743|6387|6646|6890|7186|7220|7226|7376|7422|7494|7726|9374|9855|10482|10603|11116|23126|25897|29126|53615|55638|57498|60314|60468|64094|64421|64761|83596|84159|114548|122769|133522|163702|203190|373156	ALB|RERE|DDX6|DEFB1|GABPA|GSTT1|GZMB|NRG1|HLA-A|HLA-B|HLA-DPB1|HLA-F|IL15|IRF4|JAK1|MC1R|MITF|MTHFR|PDCD1|PIK3CA|PIK3CB|POMC|PPARD|PSMB8|PTGS2|CXCL12|SOAT1|TAP1|TRAF2|TRPC1|TRPM2|NR1H2|VEGFA|XBP1|TRIM26|PPT2|FARP2|NXF1|SH2B2|CEP43|POGZ|RNF19A|CD274|MBD3|SYBU|KIDINS220|MYG1|BACH2|SMOC2|DCLRE1C|PARP12|BCL2L12|ARID5B|NLRP3|LRR1|PPARGC1B|IFNLR1|LGI3|GSTK1	-1.6	0
1	-3.3	C0020458	M1	1	0	DisGeNET	35	Hyperhidrosis disorder		-3.3	2.1	3.8	30238	114	2936	23	0.78	0.16	857|1644|1908|3106|3145|3717|3736|4149|5696|5979|6833|7351|8621|8915|9049|9373|10892|51091|51750|54551|55654|55768|114548	CAV1|DDC|EDN3|HLA-B|HMBS|JAK2|KCNA1|MAX|PSMB8|RET|ABCC8|UCP2|CDK13|BCL10|AIP|PLAA|MALT1|SEPSECS|RTEL1|MAGEL2|TMEM127|NGLY1|NLRP3	-1.6	0
1	-3.3	C1333015	M1	1	0	DisGeNET	35	Childhood Kidney Wilms Tumor		-3.3	1.6	3.6	30238	337	2936	52	1.8	0.24	81|268|367|595|1620|1958|2048|2130|2146|2237|2322|2551|3105|3643|3791|4005|4297|4524|4547|4591|4919|5074|5111|5290|5291|5324|5743|5979|6134|6240|6297|6426|6546|6774|7161|7422|7799|8045|8434|10155|10984|11281|23405|26136|54407|54487|57508|83478|92140|112483|129563|139285	ACTN4|AMH|AR|CCND1|BRINP1|EGR1|EPHB2|EWSR1|EZH2|FEN1|FLT3|GABPA|HLA-A|INSR|KDR|LMO2|KMT2A|MTHFR|MTTP|TRIM37|ROR1|PAWR|PCNA|PIK3CA|PIK3CB|PLAG1|PTGS2|RET|RPL10|RRM1|SALL2|SRSF1|SLC8A1|STAT3|TP73|VEGFA|PRDM2|RASSF7|RECK|TRIM28|KCNQ1OT1|POU6F2|DICER1|TES|SLC38A2|DGCR8|INTS2|ARHGAP24|MTDH|SAT2|DIS3L2|AMER1	-1.6	0
1	-3.2	C0032181	M1	1	0	DisGeNET	35	Platelet Count measurement		-3.2	1.7	3.6	30238	265	2936	43	1.5	0.22	421|578|2078|2122|2130|2237|2972|3105|3106|3338|3705|3717|3842|4601|5339|7297|7704|8019|8997|9727|9911|10057|10171|10198|10866|11176|11252|22852|23199|23293|28977|50854|51564|55778|57130|63892|84811|85366|114548|158135|221037|388552|441108	ARVCF|BAK1|ERG|MECOM|EWSR1|FEN1|BRF1|HLA-A|HLA-B|DNAJC4|ITPK1|JAK2|TNPO1|MXI1|PLEC|TYK2|ZBTB16|BRD3|KALRN|RAB11FIP3|TMCC2|ABCC5|RCL1|MPHOSPH9|HCP5|BAZ2A|PACSIN2|ANKRD26|GSE1|SMG6|MRPL42|SNHG32|HDAC7|ZNF839|ATP13A1|THADA|BUD13|MYLK2|NLRP3|TTLL11|JMJD1C|BLOC1S3|CARINH	-1.6	0
1	-3.2	C0206686	M1	1	0	DisGeNET	35	Adrenocortical carcinoma		-3.2	1.6	3.6	30238	281	2936	45	1.5	0.23	133|213|367|492|595|607|836|1027|1113|1421|1616|2048|2101|2146|2271|3485|3623|3667|4214|4595|5111|5290|5443|5608|6240|6646|6774|6777|6895|8045|8877|9049|9169|9968|10984|23405|25897|29126|55638|59352|60674|79585|79798|114548|122953	ADM|ALB|AR|ATP2B3|CCND1|BCL9|CASP3|CDKN1B|CHGA|CRYGD|DAXX|EPHB2|ESRRA|EZH2|FH|IGFBP2|INHA|IRS1|MAP3K1|MUTYH|PCNA|PIK3CA|POMC|MAP2K6|RRM1|SOAT1|STAT3|STAT5B|TARBP2|RASSF7|SPHK1|AIP|SCAF11|MED12|KCNQ1OT1|DICER1|RNF19A|CD274|SYBU|LGR6|GAS5|CORO7|ARMC5|NLRP3|JDP2	-1.6	0
1	-3.2	C2607914	M1	1	0	DisGeNET	35	Allergic rhinitis (disorder)		-3.2	1.5	3.5	30238	445	2936	65	2.2	0.27	213|473|929|1523|1672|1788|1896|1958|2048|2146|2908|2952|3084|3106|3115|3575|3662|3716|3827|3909|4157|4524|4790|5089|5238|5290|5291|5327|5328|5443|5743|6095|6646|6774|6817|6890|6891|7292|7349|7392|7422|7433|7434|8462|9730|10371|10482|23274|23411|29126|51765|54790|54882|55644|56946|57489|60468|60674|79665|83596|114548|163702|221711|373156|641700	ALB|RERE|CD14|CUX1|DEFB1|DNMT3A|EDA|EGR1|EPHB2|EZH2|NR3C1|GSTT1|NRG1|HLA-B|HLA-DPB1|IL7R|IRF4|JAK1|KNG1|LAMA3|MC1R|MTHFR|NFKB1|PBX2|PGM3|PIK3CA|PIK3CB|PLAT|PLAU|POMC|PTGS2|RORA|SOAT1|STAT3|SULT1A1|TAP1|TAP2|TNFSF4|UCN|USF2|VEGFA|VIPR1|VIPR2|KLF11|DCAF1|SEMA3A|NXF1|CLEC16A|SIRT1|CD274|STK26|TET2|ANKHD1|OSGEP|EMSY|ODF2L|BACH2|GAS5|DHX40|BCL2L12|NLRP3|IFNLR1|SYCP2L|GSTK1|ECSCR	-1.5	0
1	-3.2	C1849157	M1	1	0	DisGeNET	35	Resistance to Insulin-Like Growth Factor I		-3.2	2.6	3.9	30238	55	2936	14	0.48	0.13	156|602|836|3486|3643|3667|3688|4507|5290|5291|6774|7422|10643|64599	GRK2|BCL3|CASP3|IGFBP3|INSR|IRS1|ITGB1|MTAP|PIK3CA|PIK3CB|STAT3|VEGFA|IGF2BP3|GIGYF1	-1.5	0
1	-3.2	C0270853	M1	1	0	DisGeNET	35	Juvenile Myoclonic Epilepsy		-3.2	2.4	3.9	30238	74	2936	17	0.58	0.14	607|610|785|2914|3115|3134|3752|5199|6323|6890|7226|8629|8863|9575|9990|55638|79665	BCL9|HCN2|CACNB4|GRM4|HLA-DPB1|HLA-F|KCND3|CFP|SCN1A|TAP1|TRPM2|JRK|PER3|CLOCK|SLC12A6|SYBU|DHX40	-1.5	0
1	-3.2	C0232939	M1	1	0	DisGeNET	35	Primary physiologic amenorrhea		-3.2	2	3.7	30238	129	2936	25	0.85	0.17	367|857|2796|3653|3953|4214|4297|5189|5190|8893|9723|10011|10165|10371|23347|23432|23767|25836|50937|54551|55209|56652|57122|84515|493856	AR|CAV1|GNRH1|IPW|LEPR|MAP3K1|KMT2A|PEX1|PEX6|EIF2B5|SEMA3E|SRA1|SLC25A13|SEMA3A|SMCHD1|GPR161|FLRT3|NIPBL|CDON|MAGEL2|SETD5|TWNK|NUP107|MCM8|CISD2	-1.5	0
1	-3.2	C0265354	M1	1	0	DisGeNET	35	CHARGE Syndrome		-3.2	2.7	4	30238	49	2936	13	0.44	0.12	473|1106|2591|3483|6597|8085|8932|9723|10371|57680|84260|92170|151126	RERE|CHD2|GALNT3|IGFALS|SMARCA4|KMT2D|MBD2|SEMA3E|SEMA3A|CHD8|TCHP|MTG1|ZNF385B	-1.5	0
1	-3.2	C1866195	M1	1	0	DisGeNET	35	Downturned corners of mouth		-3.2	2	3.7	30238	122	2936	24	0.82	0.17	1968|2710|3653|4204|4297|5325|6774|6833|7469|7862|9487|9759|10815|23126|23592|25836|27125|51132|54551|55209|55777|56992|79813|90161	EIF2S3|GK|IPW|MECP2|KMT2A|PLAGL1|STAT3|ABCC8|NELFA|BRPF1|PIGL|HDAC4|CPLX1|POGZ|LEMD3|NIPBL|AFF4|RLIM|MAGEL2|SETD5|MBD5|KIF15|EHMT1|HS6ST2	-1.5	0
1	-3.2	C0278592	M1	1	0	DisGeNET	35	Adult Angiosarcoma		-3.2	2.1	3.8	30238	101	2936	21	0.72	0.16	1113|2022|2130|2324|3791|4286|4609|5163|5290|5291|5979|7422|23261|23279|23405|23411|27040|29126|51547|51705|387119	CHGA|ENG|EWSR1|FLT4|KDR|MITF|MYC|PDK1|PIK3CA|PIK3CB|RET|VEGFA|CAMTA1|NUP160|DICER1|SIRT1|LAT|CD274|SIRT7|EMCN|CEP85L	-1.5	0
1	-3.2	C0279988	M1	1	0	DisGeNET	35	Childhood Angiosarcoma		-3.2	2.1	3.8	30238	101	2936	21	0.72	0.16	1113|2022|2130|2324|3791|4286|4609|5163|5290|5291|5979|7422|23261|23279|23405|23411|27040|29126|51547|51705|387119	CHGA|ENG|EWSR1|FLT4|KDR|MITF|MYC|PDK1|PIK3CA|PIK3CB|RET|VEGFA|CAMTA1|NUP160|DICER1|SIRT1|LAT|CD274|SIRT7|EMCN|CEP85L	-1.5	0
1	-3.2	C0001815	M1	1	0	DisGeNET	35	Primary Myelofibrosis		-3.2	1.6	3.6	30238	282	2936	45	1.5	0.23	213|578|649|929|1523|1788|1896|2022|2120|2146|2289|2322|2551|2908|3316|3429|3491|3654|3716|3717|3953|4609|4616|5290|5291|5979|6387|6646|6774|6777|7046|7297|7422|10013|11116|22993|23451|26040|29110|54790|57498|57508|57620|83886|339487	ALB|BAK1|BMP1|CD14|CUX1|DNMT3A|EDA|ENG|ETV6|EZH2|FKBP5|FLT3|GABPA|NR3C1|HSPB2|IFI27|CCN1|IRAK1|JAK1|JAK2|LEPR|MYC|GADD45B|PIK3CA|PIK3CB|RET|CXCL12|SOAT1|STAT3|STAT5B|TGFBR1|TYK2|VEGFA|HDAC6|CEP43|HMGXB3|SF3B1|SETBP1|TBK1|TET2|KIDINS220|INTS2|STIM2|PRSS27|ZBTB8OS	-1.5	0
1	-3.2	C0206655	M1	1	0	DisGeNET	35	Alveolar rhabdomyosarcoma		-3.2	2.1	3.7	30238	115	2936	23	0.78	0.16	595|857|2130|2294|3164|3485|3486|3791|4609|4656|5290|6901|7161|7422|9134|10499|23405|29126|54540|55027|55502|57498|83937	CCND1|CAV1|EWSR1|FOXF1|NR4A1|IGFBP2|IGFBP3|KDR|MYC|MYOG|PIK3CA|TAFAZZIN|TP73|VEGFA|CCNE2|NCOA2|DICER1|CD274|FAM193B|HEATR3|HES6|KIDINS220|RASSF4	-1.5	0
1	-3.2	C0575802	M1	1	0	DisGeNET	35	Small hand		-3.2	2.1	3.7	30238	108	2936	22	0.75	0.16	473|2186|2200|3653|4297|5190|6905|7703|8085|8621|9759|23384|25836|25839|51053|54551|55209|55768|55777|79813|124997|388662	RERE|BPTF|FBN1|IPW|KMT2A|PEX6|TBCE|PCGF2|KMT2D|CDK13|HDAC4|SPECC1L|NIPBL|COG4|GMNN|MAGEL2|SETD5|NGLY1|MBD5|EHMT1|WDR81|SLC6A17	-1.5	0
1	-3.2	C1861866	M1	1	0	DisGeNET	35	Aplasia/Hypoplasia of the corpus callosum		-3.2	2.1	3.7	30238	108	2936	22	0.75	0.16	2218|5189|9702|9786|9968|10464|26123|51057|51259|54806|55691|56006|65062|65250|79867|81689|84162|95681|113246|145173|153241|200894	FKTN|PEX1|CEP57|KIAA0586|MED12|PIBF1|TCTN3|WDPCP|TMEM216|AHI1|FRMD4A|SMG9|TMEM237|CPLANE1|TCTN2|ISCA1|BLTP1|CEP41|C12orf57|B3GLCT|CEP120|ARL13B	-1.5	0
1	-3.2	C0399526	M1	1	0	DisGeNET	35	Class III malocclusion		-3.2	1.8	3.6	30238	181	2936	32	1.1	0.19	176|857|860|889|1788|2035|2074|2146|2200|3643|3832|4041|4784|6134|6901|7052|7422|7703|7737|8292|9049|9487|23126|51002|54551|54681|56172|79813|84271|90161|92949|388662	ACAN|CAV1|RUNX2|KRIT1|DNMT3A|EPB41|ERCC6|EZH2|FBN1|INSR|KIF11|LRP5|NFIX|RPL10|TAFAZZIN|TGM2|VEGFA|PCGF2|RNF113A|COLQ|AIP|PIGL|POGZ|TPRKB|MAGEL2|P4HTM|ANKH|EHMT1|POLDIP3|HS6ST2|ADAMTSL1|SLC6A17	-1.5	0
1	-3.2	C0700201	M1	1	0	DisGeNET	35	Dyssomnias		-3.2	1.7	3.6	30238	235	2936	39	1.3	0.21	1644|2176|3736|4204|4297|5187|5279|5411|6601|7204|7422|8863|9524|9627|9759|10243|11019|23111|23325|25836|26058|28960|50651|51091|51319|55209|55777|56776|57680|79058|79813|79882|80153|81857|84896|120892|148789|259232|493856	DDC|FANCC|KCNA1|MECP2|KMT2A|PER1|PIGC|PNN|SMARCC2|TRIO|VEGFA|PER3|TECR|SNCAIP|HDAC4|GPHN|LIAS|SPART|WASHC4|NIPBL|GIGYF2|DCPS|SLC45A1|SEPSECS|RSRC1|SETD5|MBD5|FMN2|CHD8|ASPSCR1|EHMT1|ZC3H14|EDC3|MED25|ATAD1|LRRK2|B3GALNT2|NALCN|CISD2	-1.5	0
1	-3.2	C1306503	M1	1	0	DisGeNET	35	Congenital exomphalos		-3.2	1.7	3.6	30238	235	2936	39	1.3	0.21	411|421|1289|1788|2072|2146|2176|2177|2178|2189|2200|3423|3643|3736|4784|5325|6899|7051|7461|7737|8295|9321|9632|9723|9759|9968|10243|23384|23545|26040|51053|55215|57492|79728|84231|84896|145173|221037|259232	ARSB|ARVCF|COL5A1|DNMT3A|ERCC4|EZH2|FANCC|FANCD2|FANCE|FANCG|FBN1|IDS|INSR|KCNA1|NFIX|PLAGL1|TBX1|TGM1|CLIP2|RNF113A|TRRAP|TRIP11|SEC24C|SEMA3E|HDAC4|MED12|GPHN|SPECC1L|ATP6V0A2|SETBP1|GMNN|FANCI|ARID1B|PALB2|TRAF7|ATAD1|B3GLCT|JMJD1C|NALCN	-1.5	0
1	-3.2	C0751340	M1	1	0	DisGeNET	35	Myasthenia Gravis, Ocular		-3.2	4.2	4.4	30238	17	2936	7	0.24	0.09	629|3105|3106|3115|5443|9904|55777	CFB|HLA-A|HLA-B|HLA-DPB1|POMC|RBM19|MBD5	-1.5	0
1	-3.2	C4528210	M1	1	0	DisGeNET	35	Breast implant-associated anaplastic large cell lymphoma		-3.2	4.2	4.4	30238	17	2936	7	0.24	0.09	3105|3716|4609|5133|6646|6774|29126	HLA-A|JAK1|MYC|PDCD1|SOAT1|STAT3|CD274	-1.5	0
1	-3.2	C0279565	M1	1	0	DisGeNET	35	Invasive Lobular Breast Carcinoma		-3.2	2.2	3.8	30238	88	2936	19	0.65	0.15	367|570|595|2120|2324|2327|3643|4485|4609|5290|5291|5743|7422|8202|9572|10850|29126|89782|401152	AR|BAAT|CCND1|ETV6|FLT4|FMO2|INSR|MST1|MYC|PIK3CA|PIK3CB|PTGS2|VEGFA|NCOA3|NR1D1|CCL27|CD274|LMLN|ARLN	-1.5	0
1	-3.2	C0003886	M1	1	0	DisGeNET	35	Arthrogryposis		-3.2	1.8	3.6	30238	197	2936	34	1.2	0.2	367|775|1305|2074|3800|4204|4703|5025|5325|5339|5555|5696|6774|6833|6843|7402|9325|10195|10324|10347|23237|23443|23522|26040|51091|54551|63894|63925|84162|84896|127833|259232|283989|285489	AR|CACNA1C|COL13A1|ERCC6|KIF5C|MECP2|NEB|P2RX4|PLAGL1|PLEC|PRH2|PSMB8|STAT3|ABCC8|VAMP1|UTRN|TRIP4|ALG3|KLHL41|ABCA7|ARC|SLC35A3|KAT6B|SETBP1|SEPSECS|MAGEL2|VIPAS39|ZNF335|BLTP1|ATAD1|SYT2|NALCN|TSEN54|DOK7	-1.5	0
1	-3.2	C0684276	M1	1	0	DisGeNET	35	Hypsarrhythmia		-3.2	1.9	3.6	30238	152	2936	28	0.95	0.18	773|3736|3745|5279|5443|6833|9373|9524|10195|10564|22866|23325|23334|26040|28960|50651|51112|51319|56776|57148|64116|79882|80153|81857|84896|85365|132158|148789	CACNA1A|KCNA1|KCNB1|PIGC|POMC|ABCC8|PLAA|TECR|ALG3|ARFGEF2|CNKSR2|WASHC4|SZT2|SETBP1|DCPS|SLC45A1|TRAPPC12|RSRC1|FMN2|RALGAPB|SLC39A8|ZC3H14|EDC3|MED25|ATAD1|ALG2|GLYCTK|B3GALNT2	-1.5	0
1	-3.1	C0158733	M1	1	0	DisGeNET	35	Hand polydactyly		-3.1	2.3	3.8	30238	75	2936	17	0.58	0.14	421|5290|6899|9632|9723|9786|10464|26123|51259|54806|65062|65250|79867|95681|153241|200894|221037	ARVCF|PIK3CA|TBX1|SEC24C|SEMA3E|KIAA0586|PIBF1|TCTN3|TMEM216|AHI1|TMEM237|CPLANE1|TCTN2|CEP41|CEP120|ARL13B|JMJD1C	-1.5	0
1	-3.1	C0429028	M1	1	0	DisGeNET	35	QT interval feature (observable entity)		-3.1	2.3	3.8	30238	75	2936	17	0.58	0.14	571|857|1805|2766|5279|6546|9722|9941|10499|10560|10984|23019|54822|54859|55353|79918|387119	BACH1|CAV1|DPT|GMPR|PIGC|SLC8A1|NOS1AP|EXOG|NCOA2|SLC19A2|KCNQ1OT1|CNOT1|TRPM7|ELP6|LAPTM4B|SETD6|CEP85L	-1.5	0
1	-3.1	C1527366	M1	1	0	DisGeNET	35	Salaam Seizures		-3.1	2.3	3.8	30238	75	2936	17	0.58	0.14	775|4204|5279|5443|9524|23036|23325|26040|28960|50651|51319|56776|79813|79882|80153|81857|148789	CACNA1C|MECP2|PIGC|POMC|TECR|ZNF292|WASHC4|SETBP1|DCPS|SLC45A1|RSRC1|FMN2|EHMT1|ZC3H14|EDC3|MED25|B3GALNT2	-1.5	0
1	-3.1	C0431368	M1	1	0	DisGeNET	35	Partial agenesis of corpus callosum		-3.1	3	4	30238	38	2936	11	0.37	0.11	4784|6597|6601|7737|9968|10300|55691|57492|60386|139285|196528	NFIX|SMARCA4|SMARCC2|RNF113A|MED12|KATNB1|FRMD4A|ARID1B|SLC25A19|AMER1|ARID2	-1.5	0
1	-3.1	C4023342	M1	1	0	DisGeNET	35	Gastrostomy tube feeding in infancy		-3.1	3	4	30238	38	2936	11	0.37	0.11	775|7204|8621|8869|9325|9487|26040|51091|54551|55975|93627	CACNA1C|TRIO|CDK13|ST3GAL5|TRIP4|PIGL|SETBP1|SEPSECS|MAGEL2|KLHL7|TBCK	-1.5	0
1	-3.1	C0024221	M1	1	0	DisGeNET	35	Lymphangioma		-3.1	3.7	4.2	30238	22	2936	8	0.27	0.096	2324|3791|5066|5290|5745|7422|7424|10630	FLT4|KDR|PAM|PIK3CA|PTH1R|VEGFA|VEGFC|PDPN	-1.5	0
1	-3.1	C0518026	M1	1	0	DisGeNET	35	body fat percentage (physical finding)		-3.1	2.6	3.9	30238	56	2936	14	0.48	0.13	473|2186|3106|3667|6817|8019|8028|10207|10903|22837|23608|64116|83873|100506686	RERE|BPTF|HLA-B|IRS1|SULT1A1|BRD3|MLLT10|PATJ|MTMR11|COBLL1|MKRN1|SLC39A8|GPR61|IQCH-AS1	-1.5	0
1	-3.1	C0162770	M1	1	0	DisGeNET	35	Right Ventricular Hypertrophy		-3.1	1.9	3.6	30238	160	2936	29	0.99	0.18	156|2048|2146|3491|3953|5163|5290|5291|5327|5562|5564|6387|6548|7220|7351|7352|7422|8292|9969|11167|23411|25836|25897|59352|63894|79648|84913|114548|165140	GRK2|EPHB2|EZH2|CCN1|LEPR|PDK1|PIK3CA|PIK3CB|PLAT|PRKAA1|PRKAB1|CXCL12|SLC9A1|TRPC1|UCP2|UCP3|VEGFA|COLQ|MED13|FSTL1|SIRT1|NIPBL|RNF19A|LGR6|VIPAS39|MCPH1|ATOH8|NLRP3|OXER1	-1.5	0
1	-3.1	C0018935	M1	1	0	DisGeNET	35	Hematocrit procedure		-3.1	1.9	3.6	30238	138	2936	26	0.89	0.17	775|2122|3105|3705|4092|4286|4299|6626|7422|7473|23211|23460|27148|51426|54437|55329|55534|55596|57610|57794|64080|64116|84444|84456|121274|440278	CACNA1C|MECOM|HLA-A|ITPK1|SMAD7|MITF|AFF1|SNRPA|VEGFA|WNT3|ZC3H4|ABCA6|STK36|POLK|SEMA5B|MNS1|MAML3|ZCCHC8|RANBP10|SUGP1|RBKS|SLC39A8|DOT1L|L3MBTL3|ZNF641|CATSPER2P1	-1.5	0
1	-3.1	C0035242	M1	1	0	DisGeNET	35	Respiratory Tract Diseases		-3.1	1.8	3.6	30238	198	2936	34	1.2	0.2	213|473|571|602|860|929|2551|2908|2952|3115|3570|3575|4297|5133|5743|6095|7046|7103|7726|9730|23274|25816|51164|51750|54806|55193|55876|59352|60468|165140|167691|255743|373156|441108	ALB|RERE|BACH1|BCL3|RUNX2|CD14|GABPA|NR3C1|GSTT1|HLA-DPB1|IL6R|IL7R|KMT2A|PDCD1|PTGS2|RORA|TGFBR1|TSPAN8|TRIM26|DCAF1|CLEC16A|TNFAIP8|DCTN4|RTEL1|AHI1|PBRM1|GSDMB|LGR6|BACH2|OXER1|LCA5|NPNT|GSTK1|CARINH	-1.5	0
1	-3.1	C0851578	M1	1	0	DisGeNET	35	Sleep Disorders		-3.1	1.6	3.5	30238	358	2936	54	1.8	0.25	775|1644|1909|2176|2289|2908|3127|3423|3736|4204|4297|5187|5279|5411|5443|6323|6601|7204|7422|8863|9524|9575|9627|9759|10243|10482|10892|11019|23111|23263|23325|25836|26058|28960|50651|51091|51319|55209|55777|56776|57680|59352|79058|79365|79813|79882|80153|81857|84896|120892|148789|165140|259232|493856	CACNA1C|DDC|EDNRA|FANCC|FKBP5|NR3C1|HLA-DRB5|IDS|KCNA1|MECP2|KMT2A|PER1|PIGC|PNN|POMC|SCN1A|SMARCC2|TRIO|VEGFA|PER3|TECR|CLOCK|SNCAIP|HDAC4|GPHN|NXF1|MALT1|LIAS|SPART|MCF2L|WASHC4|NIPBL|GIGYF2|DCPS|SLC45A1|SEPSECS|RSRC1|SETD5|MBD5|FMN2|CHD8|LGR6|ASPSCR1|BHLHE41|EHMT1|ZC3H14|EDC3|MED25|ATAD1|LRRK2|B3GALNT2|OXER1|NALCN|CISD2	-1.5	0
1	-3.1	C0278511	M1	1	0	DisGeNET	35	Osteosarcoma localised		-3.1	5.7	4.6	30238	9	2936	5	0.17	0.076	3316|4919|7072|7422|29126	HSPB2|ROR1|TIA1|VEGFA|CD274	-1.5	0
1	-3.1	C0575497	M1	1	0	DisGeNET	35	Short sternum		-3.1	5.7	4.6	30238	9	2936	5	0.17	0.076	4784|7703|25836|26040|57492	NFIX|PCGF2|NIPBL|SETBP1|ARID1B	-1.5	0
1	-3.1	C2981712	M1	1	0	DisGeNET	35	Ocular Adnexal Lymphoma		-3.1	5.7	4.6	30238	9	2936	5	0.17	0.076	4609|4790|7422|8915|92140	MYC|NFKB1|VEGFA|BCL10|MTDH	-1.5	0
1	-3.1	C3553774	M1	1	0	DisGeNET	35	INTERSTITIAL NEPHRITIS, KARYOMEGALIC		-3.1	5.7	4.6	30238	9	2936	5	0.17	0.076	2177|4204|22909|22944|79813	FANCD2|MECP2|FAN1|KIN|EHMT1	-1.5	0
1	-3.1	C4509017	M1	1	0	DisGeNET	35	Blastic plasmacytoid dendritic cell neoplasm (BPDCN)		-3.1	5.7	4.6	30238	9	2936	5	0.17	0.076	2120|4609|8233|54790|55193	ETV6|MYC|ZRSR2|TET2|PBRM1	-1.5	0
1	-3.1	C1282496	M1	1	0	DisGeNET	35	Metastasis from malignant tumor of prostate		-3.1	1.6	3.5	30238	342	2936	52	1.8	0.24	213|302|367|571|836|857|860|1302|1909|2078|2146|2323|2621|2796|2908|3316|3382|3429|3570|3716|3842|4176|4609|4824|5094|5290|5291|5324|5328|5743|6387|7186|7204|7276|7422|7424|8751|8754|9055|10013|10128|10371|29126|29843|29919|51164|55638|56937|57680|64333|79728|284348	ALB|ANXA2|AR|BACH1|CASP3|CAV1|RUNX2|COL11A2|EDNRA|ERG|EZH2|FLT3LG|GAS6|GNRH1|NR3C1|HSPB2|ICA1|IFI27|IL6R|JAK1|TNPO1|MCM7|MYC|NKX3-1|PCBP2|PIK3CA|PIK3CB|PLAG1|PLAU|PTGS2|CXCL12|TRAF2|TRIO|TTR|VEGFA|VEGFC|ADAM15|ADAM9|PRC1|HDAC6|LRPPRC|SEMA3A|CD274|SENP1|RMC1|DCTN4|SYBU|PMEPA1|CHD8|ARHGAP9|PALB2|LYPD5	-1.5	0
1	-3.1	C0026654	M1	1	0	DisGeNET	35	Moyamoya Disease		-3.1	2	3.6	30238	117	2936	23	0.78	0.16	836|857|1381|2717|3075|3105|3106|3791|3921|4524|5116|5179|5310|6774|6948|7422|8915|10153|55209|57521|79659|643669|100272147	CASP3|CAV1|CRABP1|GLA|CFH|HLA-A|HLA-B|KDR|RPSA|MTHFR|PCNT|PENK|PKD1|STAT3|TCN2|VEGFA|BCL10|CEBPZ|SETD5|RPTOR|DYNC2H1|CCER2|CMC4	-1.4	0
1	-3.1	C0027726	M1	1	0	DisGeNET	35	Nephrotic Syndrome		-3.1	1.5	3.4	30238	384	2936	57	1.9	0.25	81|213|595|1286|1644|1909|2289|2717|2908|2952|2981|3075|3145|3291|3575|3654|3791|3818|3911|3953|4157|4214|4306|4524|5290|5291|5310|5327|5443|5743|5970|6774|7276|7422|8694|9655|10806|22925|25849|25897|29094|51002|51004|51057|54806|54885|55212|55644|57122|64421|79738|84896|113263|114548|163782|221981|255743	ACTN4|ALB|CCND1|COL4A4|DDC|EDNRA|FKBP5|GLA|NR3C1|GSTT1|GUCA2B|CFH|HMBS|HSD11B2|IL7R|IRAK1|KDR|KLKB1|LAMA5|LEPR|MC1R|MAP3K1|NR3C2|MTHFR|PIK3CA|PIK3CB|PKD1|PLAT|POMC|PTGS2|RELA|STAT3|TTR|VEGFA|DGAT1|SOCS5|SDCCAG8|PLA2R1|PARM1|RNF19A|LGALSL|TPRKB|COQ6|WDPCP|AHI1|TBC1D8B|BBS7|OSGEP|NUP107|DCLRE1C|BBS10|ATAD1|GLCCI1|NLRP3|KANK4|THSD7A|NPNT	-1.4	0
1	-3.1	C3711387	M1	1	0	DisGeNET	35	Autosomal Recessive Primary Microcephaly		-3.1	3.1	4	30238	33	2936	10	0.34	0.11	213|5018|5116|9662|22995|55755|55835|63925|79648|84879	ALB|OXA1L|PCNT|CEP135|CEP152|CDK5RAP2|CPAP|ZNF335|MCPH1|MFSD2A	-1.4	0
1	-3.1	C0025037	M1	1	0	DisGeNET	35	Meckel Diverticulum		-3.1	2.5	3.8	30238	63	2936	15	0.51	0.13	2072|2176|2177|2178|2189|2294|4204|7592|9758|9968|11043|22866|55215|79728|347344	ERCC4|FANCC|FANCD2|FANCE|FANCG|FOXF1|MECP2|ZNF41|FRMPD4|MED12|MID2|CNKSR2|FANCI|PALB2|ZNF81	-1.4	0
1	-3.1	C0008031	M1	1	0	DisGeNET	35	Chest Pain		-3.1	1.9	3.6	30238	154	2936	28	0.95	0.18	213|649|2022|2200|2271|3106|3115|3575|3654|3717|4149|4205|4524|4677|5327|5547|5979|7046|7422|9423|9522|10153|54790|55654|79665|79884|83985|255743	ALB|BMP1|ENG|FBN1|FH|HLA-B|HLA-DPB1|IL7R|IRAK1|JAK2|MAX|MEF2A|MTHFR|NARS1|PLAT|PRCP|RET|TGFBR1|VEGFA|NTN1|SCAMP1|CEBPZ|TET2|TMEM127|DHX40|MAP9|SPNS1|NPNT	-1.4	0
1	-3.1	C1292753	M1	1	0	DisGeNET	35	Primary Effusion Lymphoma		-3.1	1.8	3.5	30238	169	2936	30	1	0.19	836|1027|1909|2048|2551|3570|3654|3662|4609|5111|5443|5562|5564|5743|6387|6774|7422|7461|7494|8772|8877|10128|10155|10892|11064|23411|25897|26986|29126|100505573	CASP3|CDKN1B|EDNRA|EPHB2|GABPA|IL6R|IRAK1|IRF4|MYC|PCNA|POMC|PRKAA1|PRKAB1|PTGS2|CXCL12|STAT3|VEGFA|CLIP2|XBP1|FADD|SPHK1|LRPPRC|TRIM28|MALT1|CNTRL|SIRT1|RNF19A|PABPC1|CD274|INAFM2	-1.4	0
1	-3.1	C2267233	M1	1	0	DisGeNET	35	Neonatal Hypotonia		-3.1	1.8	3.5	30238	169	2936	30	1	0.19	18|492|2218|3008|3653|4204|4703|4784|5189|5190|5813|6314|6519|6833|8085|9321|9968|9990|10324|10585|10717|11107|23261|51117|51305|54551|57492|132158|134728|284058	ABAT|ATP2B3|FKTN|H1-4|IPW|MECP2|NEB|NFIX|PEX1|PEX6|PURA|ATXN7|SLC3A1|ABCC8|KMT2D|TRIP11|MED12|SLC12A6|KLHL41|POMT1|AP4B1|PRDM5|CAMTA1|COQ4|KCNK9|MAGEL2|ARID1B|GLYCTK|IRAK1BP1|KANSL1	-1.4	0
1	-3.1	C1853738	M1	1	0	DisGeNET	35	Long eyelashes		-3.1	2.2	3.7	30238	83	2936	18	0.61	0.14	2200|4297|5495|6519|6597|6601|8085|9150|10978|23036|25836|27125|51053|55209|55691|57492|84294|196528	FBN1|KMT2A|PPM1B|SLC3A1|SMARCA4|SMARCC2|KMT2D|CTDP1|CLP1|ZNF292|NIPBL|AFF4|GMNN|SETD5|FRMD4A|ARID1B|UTP23|ARID2	-1.4	0
1	-3.1	C0426429	M1	1	0	DisGeNET	35	Broad nasal tip		-3.1	2	3.6	30238	125	2936	24	0.82	0.17	178|1968|2186|3832|4204|7592|9758|9968|11043|22866|23126|23133|23545|26040|26123|51132|51259|51305|54496|57492|65250|196528|284058|347344	AGL|EIF2S3|BPTF|KIF11|MECP2|ZNF41|FRMPD4|MED12|MID2|CNKSR2|POGZ|PHF8|ATP6V0A2|SETBP1|TCTN3|RLIM|TMEM216|KCNK9|PRMT7|ARID1B|CPLANE1|ARID2|KANSL1|ZNF81	-1.4	0
1	-3.1	C1866730	M1	1	0	DisGeNET	35	Rhizomelia		-3.1	2.5	3.8	30238	57	2936	14	0.48	0.13	176|1302|4297|5745|8443|9321|9702|10013|57728|64175|79087|112752|145173|153241	ACAN|COL11A2|KMT2A|PTH1R|GNPAT|TRIP11|CEP57|HDAC6|WDR19|P3H1|ALG12|IFT43|B3GLCT|CEP120	-1.4	0
1	-3	C0278762	M1	1	0	DisGeNET	35	Adult Diffuse Large Cell Lymphoma		-3	2.9	3.9	30238	39	2936	11	0.37	0.11	595|602|929|4507|4609|5292|5966|6774|7161|51750|83478	CCND1|BCL3|CD14|MTAP|MYC|PIM1|REL|STAT3|TP73|RTEL1|ARHGAP24	-1.4	0
1	-3	C0278840	M1	1	0	DisGeNET	35	Childhood Diffuse Large Cell Lymphoma		-3	2.9	3.9	30238	39	2936	11	0.37	0.11	595|602|929|4507|4609|5292|5966|6774|7161|51750|83478	CCND1|BCL3|CD14|MTAP|MYC|PIM1|REL|STAT3|TP73|RTEL1|ARHGAP24	-1.4	0
1	-3	C0406587	M1	1	0	DisGeNET	35	Wrinkly skin syndrome		-3	10	5.3	30238	3	2936	3	0.1	0.059	4297|23545|80067	KMT2A|ATP6V0A2|DCAF17	-1.4	0
1	-3	C1512259	M1	1	0	DisGeNET	35	Grade II Meningioma		-3	10	5.3	30238	3	2936	3	0.1	0.059	3716|6774|7422	JAK1|STAT3|VEGFA	-1.4	0
1	-3	C1846055	M1	1	0	DisGeNET	35	Siderius X-linked mental retardation syndrome		-3	10	5.3	30238	3	2936	3	0.1	0.059	23133|54954|65267	PHF8|FAM120C|WNK3	-1.4	0
1	-3	C2347750	M1	1	0	DisGeNET	35	Adult Grade II Meningioma		-3	10	5.3	30238	3	2936	3	0.1	0.059	3716|6774|7422	JAK1|STAT3|VEGFA	-1.4	0
1	-3	C2347759	M1	1	0	DisGeNET	35	Childhood Grade II Meningioma		-3	10	5.3	30238	3	2936	3	0.1	0.059	3716|6774|7422	JAK1|STAT3|VEGFA	-1.4	0
1	-3	C4525544	M1	1	0	DisGeNET	35	Walleye Dermal Sarcoma		-3	10	5.3	30238	3	2936	3	0.1	0.059	1024|5111|10399	CDK8|PCNA|RACK1	-1.4	0
1	-3	C4743637	M1	1	0	DisGeNET	35	Resectable Renal Cell Carcinoma		-3	10	5.3	30238	3	2936	3	0.1	0.059	3791|7422|29126	KDR|VEGFA|CD274	-1.4	0
1	-3	C0037052	M1	1	0	DisGeNET	35	Sick Sinus Syndrome		-3	2.6	3.8	30238	51	2936	13	0.44	0.12	775|2200|3752|4204|5133|5443|6324|7422|7871|9759|10142|54795|54822	CACNA1C|FBN1|KCND3|MECP2|PDCD1|POMC|SCN1B|VEGFA|SLMAP|HDAC4|AKAP9|TRPM4|TRPM7	-1.4	0
1	-3	C3896960	M1	1	0	DisGeNET	35	Childhood Pre-B Acute Lymphoblastic Leukemia		-3	2.6	3.8	30238	51	2936	13	0.44	0.12	1027|2022|2120|2122|2322|2908|3600|4297|4299|54751|56776|64421|65057	CDKN1B|ENG|ETV6|MECOM|FLT3|NR3C1|IL15|KMT2A|AFF1|FBLIM1|FMN2|DCLRE1C|ACD	-1.4	0
1	-3	C2112129	M1	1	0	DisGeNET	35	Postaxial foot polydactyly		-3	2.7	3.8	30238	45	2936	12	0.41	0.12	9373|9742|51057|51259|55112|55209|57728|79659|79738|79809|79867|153241	PLAA|IFT140|WDPCP|TMEM216|DYNC2I1|SETD5|WDR19|DYNC2H1|BBS10|TTC21B|TCTN2|CEP120	-1.4	0
1	-3	C0575158	M1	1	0	DisGeNET	35	Kyphoscoliosis deformity of spine		-3	1.9	3.5	30238	155	2936	28	0.95	0.18	1289|1305|1763|1788|2074|2200|2218|3008|3106|3736|4041|4204|6843|7046|8621|9150|9894|10585|10978|23111|23545|26040|26123|55131|57122|84896|84919|127833	COL5A1|COL13A1|DNA2|DNMT3A|ERCC6|FBN1|FKTN|H1-4|HLA-B|KCNA1|LRP5|MECP2|VAMP1|TGFBR1|CDK13|CTDP1|TELO2|POMT1|CLP1|SPART|ATP6V0A2|SETBP1|TCTN3|RBM28|NUP107|ATAD1|PPP1R15B|SYT2	-1.4	0
1	-3	C0149721	M1	1	0	DisGeNET	35	Left Ventricular Hypertrophy		-3	1.5	3.4	30238	403	2936	59	2	0.26	22|118|133|156|213|367|578|610|857|1027|1159|1302|1843|1909|2146|2717|2784|3084|3291|3745|3827|3953|4306|4524|4609|4879|5467|5743|5970|6093|6387|6546|6548|6597|7052|7276|7349|7352|7422|8165|9049|9197|9771|10128|10290|10585|11232|22801|23411|26229|50838|54795|55193|55328|55823|56652|79140|91624|202333	ABCB7|ADD1|ADM|GRK2|ALB|AR|BAK1|HCN2|CAV1|CDKN1B|CKMT1B|COL11A2|DUSP1|EDNRA|EZH2|GLA|GNB3|NRG1|HSD11B2|KCNB1|KNG1|LEPR|NR3C2|MTHFR|MYC|NPPB|PPARD|PTGS2|RELA|ROCK1|CXCL12|SLC8A1|SLC9A1|SMARCA4|TGM2|TTR|UCN|UCP3|VEGFA|AKAP1|AIP|SLC33A1|RAPGEF5|LRPPRC|SPEG|POMT1|POLG2|ITGA11|SIRT1|B3GAT3|TAS2R13|TRPM4|PBRM1|RNLS|VPS11|TWNK|CCDC28B|NEXN|CMYA5	-1.4	0
1	-3	C3888194	M1	1	0	DisGeNET	35	MIXED LINEAGE LEUKEMIA		-3	1.7	3.4	30238	240	2936	39	1.3	0.21	367|595|836|929|1027|2048|2120|2122|2146|2322|2323|3791|3960|4297|4299|4300|4302|4609|4928|5424|5981|7704|8028|8085|8178|8915|8932|9757|10206|11037|23157|23401|27125|54681|55904|63893|80854|84159|84444	AR|CCND1|CASP3|CD14|CDKN1B|EPHB2|ETV6|MECOM|EZH2|FLT3|FLT3LG|KDR|LGALS4|KMT2A|AFF1|MLLT3|MLLT6|MYC|NUP98|POLD1|RFC1|ZBTB16|MLLT10|KMT2D|ELL|BCL10|MBD2|KMT2B|TRIM13|STON1|SEPTIN6|FRAT2|AFF4|P4HTM|KMT2E|UBE2O|SETD7|ARID5B|DOT1L	-1.4	0
1	-3	C1960398	M1	1	0	DisGeNET	35	HER2-positive carcinoma of breast		-3	1.6	3.4	30238	288	2936	45	1.5	0.23	367|468|580|595|771|1302|1843|2048|2101|2122|2237|2324|3084|3429|3486|3600|3667|4609|4919|5111|5133|5290|5291|5562|5564|5743|6774|6890|6901|7422|7703|8877|9134|9522|10434|11004|23411|29110|29126|29950|55876|60674|92140|348995|104472715	AR|ATF4|BARD1|CCND1|CA12|COL11A2|DUSP1|EPHB2|ESRRA|MECOM|FEN1|FLT4|NRG1|IFI27|IGFBP3|IL15|IRS1|MYC|ROR1|PCNA|PDCD1|PIK3CA|PIK3CB|PRKAA1|PRKAB1|PTGS2|STAT3|TAP1|TAFAZZIN|VEGFA|PCGF2|SPHK1|CCNE2|SCAMP1|LYPLA1|KIF2C|SIRT1|TBK1|CD274|SERTAD1|GSDMB|GAS5|MTDH|NUP43|SNHG14	-1.4	0
1	-3	C0241726	M1	1	0	DisGeNET	35	Delayed ability to walk		-3	2.3	3.7	30238	77	2936	17	0.58	0.14	5279|7707|7862|8295|8621|9230|9758|10815|54496|54551|54681|54806|55149|55904|85021|90161|221927	PIGC|ZNF148|BRPF1|TRRAP|CDK13|RAB11B|FRMPD4|CPLX1|PRMT7|MAGEL2|P4HTM|AHI1|MTPAP|KMT2E|REPS1|HS6ST2|BRAT1	-1.4	0
1	-3	C0025221	M1	1	0	DisGeNET	35	Meleda Disease		-3	4	4.2	30238	18	2936	7	0.24	0.09	3716|3818|5290|5328|6387|6774|28960	JAK1|KLKB1|PIK3CA|PLAU|CXCL12|STAT3|DCPS	-1.4	0
1	-3	C0431565	M1	1	0	DisGeNET	35	Hamartoma of tongue		-3	4	4.2	30238	18	2936	7	0.24	0.09	4750|5332|26005|26123|51057|51259|65250	NEK1|PLCB4|C2CD3|TCTN3|WDPCP|TMEM216|CPLANE1	-1.4	0
1	-3	C0857836	M1	1	0	DisGeNET	35	JC virus infection		-3	4	4.2	30238	18	2936	7	0.24	0.09	1958|3105|4084|4775|4784|29126|55768	EGR1|HLA-A|MXD1|NFATC3|NFIX|CD274|NGLY1	-1.4	0
1	-3	C1849311	M1	1	0	DisGeNET	35	Short 1st metacarpal		-3	4	4.2	30238	18	2936	7	0.24	0.09	90|4297|5116|25836|26040|55209|55215	ACVR1|KMT2A|PCNT|NIPBL|SETBP1|SETD5|FANCI	-1.4	0
1	-3	C0016842	M1	1	0	DisGeNET	35	Congenital pectus excavatum		-3	1.6	3.4	30238	272	2936	43	1.5	0.22	367|1302|2200|2218|4204|4297|4703|4784|5290|5979|6103|7046|7204|7461|7703|9325|9487|9894|9968|10324|23384|23522|23545|25836|25839|25981|26123|27148|54551|55172|55209|57122|57728|79728|83538|83932|84919|85478|91179|112752|139285|145173|339829	AR|COL11A2|FBN1|FKTN|MECP2|KMT2A|NEB|NFIX|PIK3CA|RET|RPGR|TGFBR1|TRIO|CLIP2|PCGF2|TRIP4|PIGL|TELO2|MED12|KLHL41|SPECC1L|KAT6B|ATP6V0A2|NIPBL|COG4|DNAH1|TCTN3|STK36|MAGEL2|DNAAF2|SETD5|NUP107|WDR19|PALB2|ODAD4|SPRTN|PPP1R15B|DRC2|SCARF2|IFT43|AMER1|B3GLCT|CCDC39	-1.4	0
1	-3	C0234146	M1	1	0	DisGeNET	35	Absent reflex		-3	1.7	3.5	30238	201	2936	34	1.2	0.2	18|1305|2074|2218|4703|5189|5339|5981|6314|6843|8292|8504|9325|9499|9990|10290|10324|10585|23175|23590|29929|29954|50717|51305|56652|57731|65055|79587|79912|81790|81857|85365|127833|148789	ABAT|COL13A1|ERCC6|FKTN|NEB|PEX1|PLEC|RFC1|ATXN7|VAMP1|COLQ|PEX3|TRIP4|MYOT|SLC12A6|SPEG|KLHL41|POMT1|LPIN1|PDSS1|ALG6|POMT2|DCAF8|KCNK9|TWNK|SPTBN4|REEP1|CARS2|PYROXD1|RNF170|MED25|ALG2|SYT2|B3GALNT2	-1.4	0
1	-3	C0936223	M1	1	0	DisGeNET	35	Metastatic Prostate Carcinoma		-3	1.5	3.4	30238	362	2936	54	1.8	0.25	213|302|367|571|836|857|860|1027|1302|1909|2078|2146|2323|2621|2796|2908|3316|3382|3429|3570|3716|3842|4176|4609|4824|5094|5290|5291|5324|5328|5743|6387|7186|7204|7276|7422|7424|8751|8754|9055|10013|10128|10371|29126|29843|29919|51164|55638|56937|57680|64333|79728|284348|387723	ALB|ANXA2|AR|BACH1|CASP3|CAV1|RUNX2|CDKN1B|COL11A2|EDNRA|ERG|EZH2|FLT3LG|GAS6|GNRH1|NR3C1|HSPB2|ICA1|IFI27|IL6R|JAK1|TNPO1|MCM7|MYC|NKX3-1|PCBP2|PIK3CA|PIK3CB|PLAG1|PLAU|PTGS2|CXCL12|TRAF2|TRIO|TTR|VEGFA|VEGFC|ADAM15|ADAM9|PRC1|HDAC6|LRPPRC|SEMA3A|CD274|SENP1|RMC1|DCTN4|SYBU|PMEPA1|CHD8|ARHGAP9|PALB2|LYPD5|C10orf143	-1.4	0
1	-3	C0221356	M1	1	0	DisGeNET	35	Brachycephaly		-3	1.8	3.5	30238	186	2936	32	1.1	0.19	473|860|1513|2146|2200|2218|4041|4204|4297|4790|5745|7703|9487|9968|9990|23126|23384|23389|25836|26040|26229|51082|55209|55768|55777|57492|64094|79813|92949|139285|145173|259232	RERE|RUNX2|CTSK|EZH2|FBN1|FKTN|LRP5|MECP2|KMT2A|NFKB1|PTH1R|PCGF2|PIGL|MED12|SLC12A6|POGZ|SPECC1L|MED13L|NIPBL|SETBP1|B3GAT3|POLR1D|SETD5|NGLY1|MBD5|ARID1B|SMOC2|EHMT1|ADAMTSL1|AMER1|B3GLCT|NALCN	-1.4	0
1	-3	C0279671	M1	1	0	DisGeNET	35	Cervical Squamous Cell Carcinoma		-3	1.5	3.3	30238	371	2936	55	1.9	0.25	133|595|836|1027|1644|2072|2146|2200|2252|2551|2952|3105|3106|3115|3148|3429|3623|3688|3856|4174|4595|4609|4790|5111|5290|5291|5696|6093|6387|6596|6774|6890|6901|7161|7405|7422|8202|8986|10011|10194|10602|10630|10795|25897|29126|51455|54802|79923|80271|81033|83478|92140|115908|151126|100505881	ADM|CCND1|CASP3|CDKN1B|DDC|ERCC4|EZH2|FBN1|FGF7|GABPA|GSTT1|HLA-A|HLA-B|HLA-DPB1|HMGB2|IFI27|INHA|ITGB1|KRT8|MCM5|MUTYH|MYC|NFKB1|PCNA|PIK3CA|PIK3CB|PSMB8|ROCK1|CXCL12|HLTF|STAT3|TAP1|TAFAZZIN|TP73|UVRAG|VEGFA|NCOA3|RPS6KA4|SRA1|TSHZ1|CDC42EP3|PDPN|ZNF268|RNF19A|CD274|REV1|TRIT1|NANOG|ITPKC|KCNH6|ARHGAP24|MTDH|CTHRC1|ZNF385B|MAGI2-AS3	-1.4	0
1	-3	C0280803	M1	1	0	DisGeNET	35	Primary central nervous system lymphoma		-3	1.8	3.5	30238	156	2936	28	0.95	0.18	1027|1879|2120|3662|4524|4548|4609|4615|4790|5133|5290|5291|5292|5743|5981|6387|6774|6948|7422|8085|8741|10153|10206|10892|23178|26011|29126|51750	CDKN1B|EBF1|ETV6|IRF4|MTHFR|MTR|MYC|MYD88|NFKB1|PDCD1|PIK3CA|PIK3CB|PIM1|PTGS2|RFC1|CXCL12|STAT3|TCN2|VEGFA|KMT2D|TNFSF13|CEBPZ|TRIM13|MALT1|PASK|TENM4|CD274|RTEL1	-1.4	0
1	-3	C0007789	M1	1	0	DisGeNET	35	Cerebral Palsy		-3	1.7	3.4	30238	241	2936	39	1.3	0.21	133|213|836|1644|1946|3084|3316|3486|4204|4285|4524|4615|4703|5111|5290|5291|5443|5555|5743|6478|6646|7276|7422|8869|9049|9423|10544|10717|10850|23036|23263|23389|29803|29919|55054|80119|124997|155435|373156	ADM|ALB|CASP3|DDC|EFNA5|NRG1|HSPB2|IGFBP3|MECP2|MIPEP|MTHFR|MYD88|NEB|PCNA|PIK3CA|PIK3CB|POMC|PRH2|PTGS2|SIAH2|SOAT1|TTR|VEGFA|ST3GAL5|AIP|NTN1|PROCR|AP4B1|CCL27|ZNF292|MCF2L|MED13L|REPIN1|RMC1|ATG16L1|PIF1|WDR81|RBM33|GSTK1	-1.4	0
1	-3	C0008073	M1	1	0	DisGeNET	35	Developmental Disabilities		-3	1.5	3.3	30238	355	2936	53	1.8	0.25	90|1024|1788|1909|2048|2294|3008|3084|3748|4204|4297|4524|4547|5199|5290|5291|5310|5325|5424|5743|5979|6596|7402|7405|7422|8085|8621|9197|9219|9361|9757|9786|10236|23347|23384|23389|23522|25836|26040|29110|51111|51305|54806|55684|55738|55824|56006|57492|57582|79813|93664|124997|145282	ACVR1|CDK8|DNMT3A|EDNRA|EPHB2|FOXF1|H1-4|NRG1|KCNC3|MECP2|KMT2A|MTHFR|MTTP|CFP|PIK3CA|PIK3CB|PKD1|PLAGL1|POLD1|PTGS2|RET|HLTF|UTRN|UVRAG|VEGFA|KMT2D|CDK13|SLC33A1|MTA2|LONP1|KMT2B|KIAA0586|HNRNPR|SMCHD1|SPECC1L|MED13L|KAT6B|NIPBL|SETBP1|TBK1|KMT5B|KCNK9|AHI1|RABL6|ARFGAP1|PAG1|SMG9|ARID1B|KCNT1|EHMT1|CADPS2|WDR81|MIPOL1	-1.4	0
1	-3	C0333068	M1	1	0	DisGeNET	35	Flexion contracture		-3	1.7	3.4	30238	210	2936	35	1.2	0.2	773|857|1294|1302|1654|2200|2218|3423|4703|5290|5339|5424|6323|6843|8443|9663|9757|9968|9990|10585|10717|11019|22909|23111|23516|23592|29954|54551|55131|55823|55975|57038|60386|91252|221927	CACNA1A|CAV1|COL7A1|COL11A2|DDX3X|FBN1|FKTN|IDS|NEB|PIK3CA|PLEC|POLD1|SCN1A|VAMP1|GNPAT|LPIN2|KMT2B|MED12|SLC12A6|POMT1|AP4B1|LIAS|FAN1|SPART|SLC39A14|LEMD3|POMT2|MAGEL2|RBM28|VPS11|KLHL7|RARS2|SLC25A19|SLC39A13|BRAT1	-1.3	0
1	-3	C0040021	M1	1	0	DisGeNET	35	Thromboangiitis Obliterans		-3	1.9	3.5	30238	127	2936	24	0.82	0.17	929|2908|3105|3106|3115|3827|4615|5290|5291|5743|5806|6774|7349|7422|8869|9353|10127|11065|54407|54437|84818|112483|114548|100507436	CD14|NR3C1|HLA-A|HLA-B|HLA-DPB1|KNG1|MYD88|PIK3CA|PIK3CB|PTGS2|PTX3|STAT3|UCN|VEGFA|ST3GAL5|SLIT2|ZNF263|UBE2C|SLC38A2|SEMA5B|IL17RC|SAT2|NLRP3|MICA	-1.3	0
1	-3	C2363142	M1	1	0	DisGeNET	35	T-Cell Prolymphocytic Leukemia		-3	2.6	3.7	30238	52	2936	13	0.44	0.12	570|1027|2146|3667|3716|4609|6646|6774|6777|7422|7799|8915|23213	BAAT|CDKN1B|EZH2|IRS1|JAK1|MYC|SOAT1|STAT3|STAT5B|VEGFA|PRDM2|BCL10|SULF1	-1.3	0
1	-2.9	C0162557	M1	1	0	DisGeNET	35	Liver Failure, Acute		-2.9	1.6	3.4	30238	282	2936	44	1.5	0.22	213|367|836|929|2551|3106|3624|3717|3856|3875|4297|4485|4615|5290|5291|5292|5443|5562|5564|5743|5970|6387|6646|6774|7351|9360|9361|9447|10013|10018|10850|11037|11232|23411|51164|51312|55687|84947|89782|113791|114548|133522|284697|415116	ALB|AR|CASP3|CD14|GABPA|HLA-B|INHBA|JAK2|KRT8|KRT18|KMT2A|MST1|MYD88|PIK3CA|PIK3CB|PIM1|POMC|PRKAA1|PRKAB1|PTGS2|RELA|CXCL12|SOAT1|STAT3|UCP2|PPIG|LONP1|AIM2|HDAC6|BCL2L11|CCL27|STON1|POLG2|SIRT1|DCTN4|SLC25A37|TRMU|SERAC1|LMLN|PIK3IP1|NLRP3|PPARGC1B|BTBD8|PIM3	-1.3	0
1	-2.9	C0034215	M1	1	0	DisGeNET	35	Pyometra		-2.9	6.9	4.7	30238	6	2936	4	0.14	0.068	213|3791|5743|7422	ALB|KDR|PTGS2|VEGFA	-1.3	0
1	-2.9	C0042790	M1	1	0	DisGeNET	35	Vision Disorders		-2.9	6.9	4.7	30238	6	2936	4	0.14	0.068	6314|54982|80746|283989	ATXN7|CLN6|TSEN2|TSEN54	-1.3	0
1	-2.9	C0233769	M1	1	0	DisGeNET	35	Micropsia		-2.9	6.9	4.7	30238	6	2936	4	0.14	0.068	6314|54982|80746|283989	ATXN7|CLN6|TSEN2|TSEN54	-1.3	0
1	-2.9	C0233771	M1	1	0	DisGeNET	35	Macropsia		-2.9	6.9	4.7	30238	6	2936	4	0.14	0.068	6314|54982|80746|283989	ATXN7|CLN6|TSEN2|TSEN54	-1.3	0
1	-2.9	C0341698	M1	1	0	DisGeNET	35	Atrophy of kidney		-2.9	6.9	4.7	30238	6	2936	4	0.14	0.068	81|7052|9771|113246	ACTN4|TGM2|RAPGEF5|C12orf57	-1.3	0
1	-2.9	C3489704	M1	1	0	DisGeNET	35	Vision Disability		-2.9	6.9	4.7	30238	6	2936	4	0.14	0.068	6314|54982|80746|283989	ATXN7|CLN6|TSEN2|TSEN54	-1.3	0
1	-2.9	C0266039	M1	1	0	DisGeNET	35	Taurodontism		-2.9	2.8	3.8	30238	40	2936	11	0.37	0.11	1896|2591|2972|4750|5189|5190|51750|57728|64388|65267|112752	EDA|GALNT3|BRF1|NEK1|PEX1|PEX6|RTEL1|WDR19|GREM2|WNK3|IFT43	-1.3	0
1	-2.9	C4024780	M1	1	0	DisGeNET	35	Almond-shaped palpebral fissure		-2.9	2.8	3.8	30238	40	2936	11	0.37	0.11	1105|2072|2176|2177|2178|2189|3653|54551|55215|56992|79728	CHD1|ERCC4|FANCC|FANCD2|FANCE|FANCG|IPW|MAGEL2|FANCI|KIF15|PALB2	-1.3	0
1	-2.9	C0011882	M1	1	0	DisGeNET	35	Diabetic Neuropathies		-2.9	1.9	3.5	30238	142	2936	26	0.89	0.17	213|610|836|857|1302|2551|2952|3084|3316|3643|3953|4524|5141|5327|5743|5970|6533|7276|7351|7352|7422|9730|23411|25820|57498|120892	ALB|HCN2|CASP3|CAV1|COL11A2|GABPA|GSTT1|NRG1|HSPB2|INSR|LEPR|MTHFR|PDE4A|PLAT|PTGS2|RELA|SLC6A6|TTR|UCP2|UCP3|VEGFA|DCAF1|SIRT1|ARIH1|KIDINS220|LRRK2	-1.3	0
1	-2.9	C0242852	M1	1	0	DisGeNET	35	Proliferative vitreoretinopathy		-2.9	1.9	3.5	30238	142	2936	26	0.89	0.17	133|595|836|857|1896|2058|3791|3827|4041|4092|4204|4790|5111|5290|5291|5327|5806|5817|6387|6774|7052|7422|8718|10128|10850|84260	ADM|CCND1|CASP3|CAV1|EDA|EPRS1|KDR|KNG1|LRP5|SMAD7|MECP2|NFKB1|PCNA|PIK3CA|PIK3CB|PLAT|PTX3|PVR|CXCL12|STAT3|TGM2|VEGFA|TNFRSF25|LRPPRC|CCL27|TCHP	-1.3	0
1	-2.9	C1301363	M1	1	0	DisGeNET	35	Blastic plasmacytoid dendritic cell neoplasm		-2.9	2.7	3.8	30238	46	2936	12	0.41	0.12	860|1027|2120|2146|2908|4297|4609|4790|5802|29126|54790|55193	RUNX2|CDKN1B|ETV6|EZH2|NR3C1|KMT2A|MYC|NFKB1|PTPRS|CD274|TET2|PBRM1	-1.3	0
1	-2.9	C0035229	M1	1	0	DisGeNET	35	Respiratory Insufficiency		-2.9	1.6	3.3	30238	315	2936	48	1.6	0.23	90|1302|1305|1908|2218|2717|3115|3717|4041|4204|4615|4703|4705|4719|5189|5190|5264|5327|5696|5813|7707|8086|8292|8504|9373|9723|9742|10290|10324|11019|11232|29954|51082|51117|54790|55112|56652|57728|79659|79809|91942|91949|93627|153241|259232|285489|374354|493856	ACVR1|COL11A2|COL13A1|EDN3|FKTN|GLA|HLA-DPB1|JAK2|LRP5|MECP2|MYD88|NEB|NDUFA10|NDUFS1|PEX1|PEX6|PHYH|PLAT|PSMB8|PURA|ZNF148|AAAS|COLQ|PEX3|PLAA|SEMA3E|IFT140|SPEG|KLHL41|LIAS|POLG2|POMT2|POLR1D|COQ4|TET2|DYNC2I1|TWNK|WDR19|DYNC2H1|TTC21B|NDUFAF2|COG7|TBCK|CEP120|NALCN|DOK7|NHLRC2|CISD2	-1.3	0
1	-2.9	C1739135	M1	1	0	DisGeNET	35	Progression of prostate cancer		-2.9	1.5	3.3	30238	398	2936	58	2	0.26	302|367|595|836|857|860|1105|1113|1805|1958|2078|2146|2254|2551|3291|3316|4005|4591|4601|4609|4616|5111|5290|5291|5292|5324|5328|5743|5918|6387|6774|6777|7033|7046|7052|7422|7837|8202|8718|8835|9361|9575|10166|10451|10755|22936|25820|29843|29919|29950|51182|54765|54795|55000|79923|83875|84818|84987	ANXA2|AR|CCND1|CASP3|CAV1|RUNX2|CHD1|CHGA|DPT|EGR1|ERG|EZH2|FGF9|GABPA|HSD11B2|HSPB2|LMO2|TRIM37|MXI1|MYC|GADD45B|PCNA|PIK3CA|PIK3CB|PIM1|PLAG1|PLAU|PTGS2|RARRES1|CXCL12|STAT3|STAT5B|TFF3|TGFBR1|TGM2|VEGFA|PXDN|NCOA3|TNFRSF25|SOCS2|LONP1|CLOCK|SLC25A15|VAV3|GIPC1|ELL2|ARIH1|SENP1|RMC1|SERTAD1|HSPA14|TRIM44|TRPM4|TUG1|NANOG|BCO2|IL17RC|COX14	-1.3	0
1	-2.9	C0002418	M1	1	0	DisGeNET	35	Amblyopia		-2.9	2.2	3.6	30238	85	2936	18	0.61	0.14	773|2022|2058|2200|3008|3832|4297|6899|7204|9904|10717|23347|26229|54681|55777|64132|134728|283989	CACNA1A|ENG|EPRS1|FBN1|H1-4|KIF11|KMT2A|TBX1|TRIO|RBM19|AP4B1|SMCHD1|B3GAT3|P4HTM|MBD5|XYLT2|IRAK1BP1|TSEN54	-1.3	0
1	-2.9	C1862095	M1	1	0	DisGeNET	35	Bilateral single transverse palmar creases		-2.9	2.4	3.6	30238	65	2936	15	0.51	0.13	2254|4297|5189|5190|6597|6601|8504|9759|23522|25836|55209|57492|129563|196528|259232	FGF9|KMT2A|PEX1|PEX6|SMARCA4|SMARCC2|PEX3|HDAC4|KAT6B|NIPBL|SETD5|ARID1B|DIS3L2|ARID2|NALCN	-1.3	0
1	-2.9	C0239676	M1	1	0	DisGeNET	35	High forehead		-2.9	1.7	3.4	30238	211	2936	35	1.2	0.2	773|818|1513|2200|3745|4041|4297|4784|5189|5190|5290|6899|6905|7204|7461|7469|7737|8443|8504|9702|9758|9968|10815|22866|23334|23522|26040|51053|55835|65062|81857|113179|129563|196528|284058	CACNA1A|CAMK2G|CTSK|FBN1|KCNB1|LRP5|KMT2A|NFIX|PEX1|PEX6|PIK3CA|TBX1|TBCE|TRIO|CLIP2|NELFA|RNF113A|GNPAT|PEX3|CEP57|FRMPD4|MED12|CPLX1|CNKSR2|SZT2|KAT6B|SETBP1|GMNN|CPAP|TMEM237|MED25|ADAT3|DIS3L2|ARID2|KANSL1	-1.3	0
1	-2.9	C0431904	M1	1	0	DisGeNET	35	Ulnar polydactyly of fingers		-2.9	2.1	3.6	30238	92	2936	19	0.65	0.15	4750|7046|7700|9373|9742|10806|26040|26123|51057|51259|55112|55212|57728|79140|79659|79738|79809|79867|153241	NEK1|TGFBR1|ZNF141|PLAA|IFT140|SDCCAG8|SETBP1|TCTN3|WDPCP|TMEM216|DYNC2I1|BBS7|WDR19|CCDC28B|DYNC2H1|BBS10|TTC21B|TCTN2|CEP120	-1.3	0
1	-2.9	C0275524	M1	1	0	DisGeNET	35	Coinfection		-2.9	1.6	3.3	30238	251	2936	40	1.4	0.21	213|629|649|929|1958|2058|2254|3075|3106|3455|3600|3704|3818|4012|4485|4615|4790|5111|5272|5290|5291|5547|5696|5771|6253|6387|6646|6890|7402|9360|9563|10254|10460|10988|25870|29919|80196|84896|89782|114548	ALB|CFB|BMP1|CD14|EGR1|EPRS1|FGF9|CFH|HLA-B|IFNAR2|IL15|ITPA|KLKB1|LNPEP|MST1|MYD88|NFKB1|PCNA|SERPINB9|PIK3CA|PIK3CB|PRCP|PSMB8|PTPN2|RTN2|CXCL12|SOAT1|TAP1|UTRN|PPIG|H6PD|STAM2|TACC3|METAP2|SUMF2|RMC1|RNF34|ATAD1|LMLN|NLRP3	-1.3	0
1	-2.9	C0265275	M1	1	0	DisGeNET	35	Jeune thoracic dystrophy		-2.9	3.2	3.9	30238	29	2936	9	0.31	0.1	9742|9786|28981|55112|57728|79659|79809|79811|153241	IFT140|KIAA0586|IFT81|DYNC2I1|WDR19|DYNC2H1|TTC21B|SLTM|CEP120	-1.3	0
1	-2.9	C4025756	M1	1	0	DisGeNET	35	Abnormal aortic morphology		-2.9	3.2	3.9	30238	29	2936	9	0.31	0.1	2072|2176|2177|2178|2189|9759|23592|55215|79728	ERCC4|FANCC|FANCD2|FANCE|FANCG|HDAC4|LEMD3|FANCI|PALB2	-1.3	0
1	-2.9	C0035012	M1	1	0	DisGeNET	35	Reiter Syndrome		-2.9	4.4	4.2	30238	14	2936	6	0.2	0.083	3106|5743|6890|6891|10482|51182	HLA-B|PTGS2|TAP1|TAP2|NXF1|HSPA14	-1.3	0
1	-2.9	C0426805	M1	1	0	DisGeNET	35	Hooked clavicle		-2.9	4.4	4.2	30238	14	2936	6	0.2	0.083	4750|23169|28981|55112|79659|91179	NEK1|SLC35D1|IFT81|DYNC2I1|DYNC2H1|SCARF2	-1.3	0
1	-2.9	C0431564	M1	1	0	DisGeNET	35	Lobulated tongue		-2.9	4.4	4.2	30238	14	2936	6	0.2	0.083	5979|26005|26123|51259|65250|153241	RET|C2CD3|TCTN3|TMEM216|CPLANE1|CEP120	-1.3	0
1	-2.9	C1290884	M1	1	0	DisGeNET	35	Inflammatory disorder		-2.9	1.5	3.3	30238	391	2936	57	1.9	0.25	213|225|602|634|1893|2551|2826|2908|3105|3106|3164|3551|4524|4615|4790|4987|5141|5290|5291|5696|5743|5771|5806|6095|6387|6419|6774|6833|7052|7405|7422|7494|7555|8482|8877|9064|9423|9663|10544|10616|10850|22841|23237|25897|29126|51283|51564|51734|54790|55031|55054|60468|92170|114548|120892|130340|100507436	ALB|ABCD2|BCL3|CEACAM1|ECM1|GABPA|CCR10|NR3C1|HLA-A|HLA-B|NR4A1|IKBKB|MTHFR|MYD88|NFKB1|OPRL1|PDE4A|PIK3CA|PIK3CB|PSMB8|PTGS2|PTPN2|PTX3|RORA|CXCL12|SETMAR|STAT3|ABCC8|TGM2|UVRAG|VEGFA|XBP1|CNBP|SEMA7A|SPHK1|MAP3K6|NTN1|LPIN2|PROCR|RBCK1|CCL27|RAB11FIP2|ARC|RNF19A|CD274|BFAR|HDAC7|MSRB1|TET2|USP47|ATG16L1|BACH2|MTG1|NLRP3|LRRK2|AP1S3|MICA	-1.3	0
1	-2.9	C0023480	M1	1	0	DisGeNET	35	Leukemia, Myelomonocytic, Chronic		-2.9	1.8	3.4	30238	158	2936	28	0.95	0.18	929|1302|1788|2048|2120|2122|2146|2322|2323|3429|3717|4297|4547|4609|4928|5141|5979|6646|7422|8178|11116|23451|26040|29126|51592|54790|55824|64132	CD14|COL11A2|DNMT3A|EPHB2|ETV6|MECOM|EZH2|FLT3|FLT3LG|IFI27|JAK2|KMT2A|MTTP|MYC|NUP98|PDE4A|RET|SOAT1|VEGFA|ELL|CEP43|SF3B1|SETBP1|CD274|TRIM33|TET2|PAG1|XYLT2	-1.3	0
1	-2.9	C0039263	M1	1	0	DisGeNET	35	Takayasu Arteritis		-2.9	1.9	3.4	30238	136	2936	25	0.85	0.17	213|1388|1958|2258|3105|3106|3112|3115|3570|3717|4205|4277|4524|4615|5133|5806|6203|6774|6833|7422|8741|10272|27163|55691|100507436	ALB|ATF6B|EGR1|FGF13|HLA-A|HLA-B|HLA-DOB|HLA-DPB1|IL6R|JAK2|MEF2A|MICB|MTHFR|MYD88|PDCD1|PTX3|RPS9|STAT3|ABCC8|VEGFA|TNFSF13|FSTL3|NAAA|FRMD4A|MICA	-1.3	0
1	-2.9	C4048268	M1	1	0	DisGeNET	35	Cortical visual impairment		-2.9	1.9	3.4	30238	136	2936	25	0.85	0.17	775|3798|5279|6323|8869|9524|11232|23036|23126|23325|28960|50651|51091|51112|51319|54681|55823|56652|56776|57731|79882|80153|81857|93627|148789	CACNA1C|KIF5A|PIGC|SCN1A|ST3GAL5|TECR|POLG2|ZNF292|POGZ|WASHC4|DCPS|SLC45A1|SEPSECS|TRAPPC12|RSRC1|P4HTM|VPS11|TWNK|FMN2|SPTBN4|ZC3H14|EDC3|MED25|TBCK|B3GALNT2	-1.3	0
1	-2.9	C0392788	M1	1	0	DisGeNET	35	Nasal Type Extranodal NK/T-Cell Lymphoma		-2.9	2.5	3.6	30238	53	2936	13	0.44	0.12	133|2146|2999|3002|3902|4609|5133|6646|6774|6777|7072|29126|58487	ADM|EZH2|GZMH|GZMB|LAG3|MYC|PDCD1|SOAT1|STAT3|STAT5B|TIA1|CD274|CREBZF	-1.3	0
1	-2.9	C0268800	M1	1	0	DisGeNET	35	Simple renal cyst		-2.9	2.1	3.5	30238	100	2936	20	0.68	0.15	473|4041|5189|5190|5310|5311|6833|7707|8295|8462|9742|10806|23005|26040|51259|55112|65062|79659|79738|153241	RERE|LRP5|PEX1|PEX6|PKD1|PKD2|ABCC8|ZNF148|TRRAP|KLF11|IFT140|SDCCAG8|MAPKBP1|SETBP1|TMEM216|DYNC2I1|TMEM237|DYNC2H1|BBS10|CEP120	-1.3	0
1	-2.9	C4525297	M1	1	0	DisGeNET	35	Stage 0 Gallbladder Cancer AJCC v8		-2.9	1.5	3.3	30238	367	2936	54	1.8	0.25	150|156|213|302|889|1192|1843|2048|2146|2218|2237|2551|2952|3105|3106|3717|3953|4171|4524|4609|5163|5290|5291|5292|5514|5743|6093|6387|6596|6774|6876|7052|7161|7351|7422|7424|7704|7903|8877|8932|9360|9522|11103|25792|26011|26524|29126|55193|56648|56652|83478|84335|153222|646405	ADRA2A|GRK2|ALB|ANXA2|KRIT1|CLIC1|DUSP1|EPHB2|EZH2|FKTN|FEN1|GABPA|GSTT1|HLA-A|HLA-B|JAK2|LEPR|MCM2|MTHFR|MYC|PDK1|PIK3CA|PIK3CB|PIM1|PPP1R10|PTGS2|ROCK1|CXCL12|HLTF|STAT3|TAGLN|TGM2|TP73|UCP2|VEGFA|VEGFC|ZBTB16|ST8SIA4|SPHK1|MBD2|PPIG|SCAMP1|KRR1|CIZ1|TENM4|LATS2|CD274|PBRM1|EIF5A2|TWNK|ARHGAP24|AKT1S1|CREBRF|TPTE2P1	-1.3	0
1	-2.9	C4525300	M1	1	0	DisGeNET	35	Stage IIA Gallbladder Cancer AJCC v8		-2.9	1.5	3.3	30238	367	2936	54	1.8	0.25	150|156|213|302|889|1192|1843|2048|2146|2218|2237|2551|2952|3105|3106|3717|3953|4171|4524|4609|5163|5290|5291|5292|5514|5743|6093|6387|6596|6774|6876|7052|7161|7351|7422|7424|7704|7903|8877|8932|9360|9522|11103|25792|26011|26524|29126|55193|56648|56652|83478|84335|153222|646405	ADRA2A|GRK2|ALB|ANXA2|KRIT1|CLIC1|DUSP1|EPHB2|EZH2|FKTN|FEN1|GABPA|GSTT1|HLA-A|HLA-B|JAK2|LEPR|MCM2|MTHFR|MYC|PDK1|PIK3CA|PIK3CB|PIM1|PPP1R10|PTGS2|ROCK1|CXCL12|HLTF|STAT3|TAGLN|TGM2|TP73|UCP2|VEGFA|VEGFC|ZBTB16|ST8SIA4|SPHK1|MBD2|PPIG|SCAMP1|KRR1|CIZ1|TENM4|LATS2|CD274|PBRM1|EIF5A2|TWNK|ARHGAP24|AKT1S1|CREBRF|TPTE2P1	-1.3	0
1	-2.9	C4525301	M1	1	0	DisGeNET	35	Stage IIB Gallbladder Cancer AJCC v8		-2.9	1.5	3.3	30238	367	2936	54	1.8	0.25	150|156|213|302|889|1192|1843|2048|2146|2218|2237|2551|2952|3105|3106|3717|3953|4171|4524|4609|5163|5290|5291|5292|5514|5743|6093|6387|6596|6774|6876|7052|7161|7351|7422|7424|7704|7903|8877|8932|9360|9522|11103|25792|26011|26524|29126|55193|56648|56652|83478|84335|153222|646405	ADRA2A|GRK2|ALB|ANXA2|KRIT1|CLIC1|DUSP1|EPHB2|EZH2|FKTN|FEN1|GABPA|GSTT1|HLA-A|HLA-B|JAK2|LEPR|MCM2|MTHFR|MYC|PDK1|PIK3CA|PIK3CB|PIM1|PPP1R10|PTGS2|ROCK1|CXCL12|HLTF|STAT3|TAGLN|TGM2|TP73|UCP2|VEGFA|VEGFC|ZBTB16|ST8SIA4|SPHK1|MBD2|PPIG|SCAMP1|KRR1|CIZ1|TENM4|LATS2|CD274|PBRM1|EIF5A2|TWNK|ARHGAP24|AKT1S1|CREBRF|TPTE2P1	-1.3	0
1	-2.9	C4525302	M1	1	0	DisGeNET	35	Stage III Gallbladder Cancer AJCC v8		-2.9	1.5	3.3	30238	367	2936	54	1.8	0.25	150|156|213|302|889|1192|1843|2048|2146|2218|2237|2551|2952|3105|3106|3717|3953|4171|4524|4609|5163|5290|5291|5292|5514|5743|6093|6387|6596|6774|6876|7052|7161|7351|7422|7424|7704|7903|8877|8932|9360|9522|11103|25792|26011|26524|29126|55193|56648|56652|83478|84335|153222|646405	ADRA2A|GRK2|ALB|ANXA2|KRIT1|CLIC1|DUSP1|EPHB2|EZH2|FKTN|FEN1|GABPA|GSTT1|HLA-A|HLA-B|JAK2|LEPR|MCM2|MTHFR|MYC|PDK1|PIK3CA|PIK3CB|PIM1|PPP1R10|PTGS2|ROCK1|CXCL12|HLTF|STAT3|TAGLN|TGM2|TP73|UCP2|VEGFA|VEGFC|ZBTB16|ST8SIA4|SPHK1|MBD2|PPIG|SCAMP1|KRR1|CIZ1|TENM4|LATS2|CD274|PBRM1|EIF5A2|TWNK|ARHGAP24|AKT1S1|CREBRF|TPTE2P1	-1.3	0
1	-2.9	C4525305	M1	1	0	DisGeNET	35	Stage IV Gallbladder Cancer AJCC v8		-2.9	1.5	3.3	30238	367	2936	54	1.8	0.25	150|156|213|302|889|1192|1843|2048|2146|2218|2237|2551|2952|3105|3106|3717|3953|4171|4524|4609|5163|5290|5291|5292|5514|5743|6093|6387|6596|6774|6876|7052|7161|7351|7422|7424|7704|7903|8877|8932|9360|9522|11103|25792|26011|26524|29126|55193|56648|56652|83478|84335|153222|646405	ADRA2A|GRK2|ALB|ANXA2|KRIT1|CLIC1|DUSP1|EPHB2|EZH2|FKTN|FEN1|GABPA|GSTT1|HLA-A|HLA-B|JAK2|LEPR|MCM2|MTHFR|MYC|PDK1|PIK3CA|PIK3CB|PIM1|PPP1R10|PTGS2|ROCK1|CXCL12|HLTF|STAT3|TAGLN|TGM2|TP73|UCP2|VEGFA|VEGFC|ZBTB16|ST8SIA4|SPHK1|MBD2|PPIG|SCAMP1|KRR1|CIZ1|TENM4|LATS2|CD274|PBRM1|EIF5A2|TWNK|ARHGAP24|AKT1S1|CREBRF|TPTE2P1	-1.3	0
1	-2.9	C1847835	M1	1	0	DisGeNET	35	VITILIGO-ASSOCIATED MULTIPLE AUTOIMMUNE DISEASE SUSCEPTIBILITY 1 (finding)		-2.9	1.6	3.3	30238	301	2936	46	1.6	0.23	213|1656|1672|2551|2952|3002|3084|3105|3106|3115|3134|3600|3716|4157|4286|4524|5133|5290|5291|5443|5467|5696|5743|6387|6646|6890|7186|7220|7226|7376|7422|7494|10482|10603|25897|29126|53615|55638|57498|60314|64094|114548|122769|163702|203190|373156	ALB|DDX6|DEFB1|GABPA|GSTT1|GZMB|NRG1|HLA-A|HLA-B|HLA-DPB1|HLA-F|IL15|JAK1|MC1R|MITF|MTHFR|PDCD1|PIK3CA|PIK3CB|POMC|PPARD|PSMB8|PTGS2|CXCL12|SOAT1|TAP1|TRAF2|TRPC1|TRPM2|NR1H2|VEGFA|XBP1|NXF1|SH2B2|RNF19A|CD274|MBD3|SYBU|KIDINS220|MYG1|SMOC2|NLRP3|LRR1|IFNLR1|LGI3|GSTK1	-1.3	0
1	-2.9	C1456784	M1	1	0	DisGeNET	35	Paranoia		-2.9	2.9	3.8	30238	35	2936	10	0.34	0.11	1893|2289|3105|3612|5187|6899|7297|51466|54487|56978	ECM1|FKBP5|HLA-A|IMPA1|PER1|TBX1|TYK2|EVL|DGCR8|PRDM8	-1.3	0
1	-2.9	C0272027	M1	1	0	DisGeNET	35	Pyridoxine-responsive sideroblastic anemia		-2.9	3.4	3.9	30238	24	2936	8	0.27	0.096	2072|2176|2177|2178|2189|55163|55215|79728	ERCC4|FANCC|FANCD2|FANCE|FANCG|PNPO|FANCI|PALB2	-1.3	0
1	-2.9	C0274294	M1	1	0	DisGeNET	35	Chronic mountain sickness		-2.9	3.4	3.9	30238	24	2936	8	0.27	0.096	367|836|5163|5290|5291|7422|29843|285489	AR|CASP3|PDK1|PIK3CA|PIK3CB|VEGFA|SENP1|DOK7	-1.3	0
1	-2.9	C0342526	M1	1	0	DisGeNET	35	Absent testes		-2.9	3.4	3.9	30238	24	2936	8	0.27	0.096	2072|2176|2177|2178|2189|26123|55215|79728	ERCC4|FANCC|FANCD2|FANCE|FANCG|TCTN3|FANCI|PALB2	-1.3	0
1	-2.9	C0022354	M1	1	0	DisGeNET	35	Jaundice, Obstructive		-2.9	2.3	3.6	30238	66	2936	15	0.51	0.13	133|213|836|929|3075|5111|5290|5291|5443|7351|9049|10165|23645|25897|378805	ADM|ALB|CASP3|CD14|CFH|PCNA|PIK3CA|PIK3CB|POMC|UCP2|AIP|SLC25A13|PPP1R15A|RNF19A|LINC-PINT	-1.3	0
1	-2.9	C0236734	M1	1	0	DisGeNET	35	Caffeine related disorders		-2.9	1.5	3.3	30238	359	2936	53	1.8	0.25	176|213|775|836|1506|2048|2176|2177|2551|2908|3316|3429|3827|4306|4524|5066|5111|5133|5290|5291|5310|5311|5424|5443|5467|5469|5562|5564|5743|5893|6774|6876|7422|9360|10371|10620|11329|23237|23451|25897|27254|50839|51164|54790|54806|55117|55835|79612|81539|84251|114548|120892|259289	ACAN|ALB|CACNA1C|CASP3|CTRL|EPHB2|FANCC|FANCD2|GABPA|NR3C1|HSPB2|IFI27|KNG1|NR3C2|MTHFR|PAM|PCNA|PDCD1|PIK3CA|PIK3CB|PKD1|PKD2|POLD1|POMC|PPARD|MED1|PRKAA1|PRKAB1|PTGS2|RAD52|STAT3|TAGLN|VEGFA|PPIG|SEMA3A|ARID3B|STK38|ARC|SF3B1|RNF19A|CSDC2|TAS2R10|DCTN4|TET2|AHI1|SLC6A15|CPAP|NAA16|SLC38A1|SGIP1|NLRP3|LRRK2|TAS2R43	-1.3	0
1	-2.8	C0349204	M1	1	0	DisGeNET	35	Nonorganic psychosis		-2.8	1.5	3.2	30238	376	2936	55	1.9	0.25	411|649|775|1523|2254|2289|2567|2908|2952|3084|3483|3570|4204|4205|4245|4485|4524|4616|4790|5116|5327|5443|5533|5547|6575|6670|6899|7226|7422|8295|8787|8997|9771|9968|10592|10603|10620|23451|23590|26011|27327|27328|54487|54790|54806|55193|56652|57498|79648|79813|81033|83259|89782|120892|196528	ARSB|BMP1|CACNA1C|CUX1|FGF9|FKBP5|GABRG3|NR3C1|GSTT1|NRG1|IGFALS|IL6R|MECP2|MEF2A|MGAT1|MST1|MTHFR|GADD45B|NFKB1|PCNT|PLAT|POMC|PPP3CC|PRCP|SLC20A2|SP3|TBX1|TRPM2|VEGFA|TRRAP|RGS9|KALRN|RAPGEF5|MED12|SMC2|SH2B2|ARID3B|SF3B1|PDSS1|TENM4|TNRC6A|PCDH11X|DGCR8|TET2|AHI1|PBRM1|TWNK|KIDINS220|MCPH1|EHMT1|KCNH6|PCDH11Y|LMLN|LRRK2|ARID2	-1.3	0
1	-2.8	C0020546	M1	1	0	DisGeNET	35	Hypertensive crisis		-2.8	3.8	4	30238	19	2936	7	0.24	0.09	421|857|3106|3145|6899|9632|221037	ARVCF|CAV1|HLA-B|HMBS|TBX1|SEC24C|JMJD1C	-1.3	0
1	-2.8	C1858565	M1	1	0	DisGeNET	35	Duplicated collecting system		-2.8	3.8	4	30238	19	2936	7	0.24	0.09	2176|2177|2178|8085|8621|9487|23126	FANCC|FANCD2|FANCE|KMT2D|CDK13|PIGL|POGZ	-1.3	0
1	-2.8	C0424678	M1	1	0	DisGeNET	35	Lean body mass		-2.8	1.9	3.4	30238	144	2936	26	0.89	0.17	176|1912|2120|2587|5324|5339|5557|6546|8817|8835|10207|10460|11083|11162|23005|23211|54822|54832|55857|57623|64094|84456|127579|129563|153241|253461	ACAN|PHC2|ETV6|GALR1|PLAG1|PLEC|PRIM1|SLC8A1|FGF18|SOCS2|PATJ|TACC3|DIDO1|NUDT6|MAPKBP1|ZC3H4|TRPM7|VPS13C|KIZ|ZFAT|SMOC2|L3MBTL3|DCST2|DIS3L2|CEP120|ZBTB38	-1.3	0
1	-2.8	C0006012	M1	1	0	DisGeNET	35	Borderline Personality Disorder		-2.8	1.7	3.3	30238	221	2936	36	1.2	0.2	775|1240|1644|1909|2022|2254|2289|2908|2952|3084|3485|4168|4306|4524|4790|5025|6330|6597|7103|7422|7494|9127|9218|9219|9575|10068|10206|23411|26011|55143|79648|79813|160851|163782|387119|100287171	CACNA1C|CMKLR1|DDC|EDNRA|ENG|FGF9|FKBP5|NR3C1|GSTT1|NRG1|IGFBP2|MCF2|NR3C2|MTHFR|NFKB1|P2RX4|SCN4B|SMARCA4|TSPAN8|VEGFA|XBP1|P2RX6|VAPA|MTA2|CLOCK|IL18BP|TRIM13|SIRT1|TENM4|CDCA8|MCPH1|EHMT1|DGKH|KANK4|CEP85L|WASHC1	-1.3	0
1	-2.8	C0282631	M1	1	0	DisGeNET	35	Facies		-2.8	5.1	4.3	30238	10	2936	5	0.17	0.076	1788|6905|27125|57680|282808	DNMT3A|TBCE|AFF4|CHD8|RAB40AL	-1.3	0
1	-2.8	C0887850	M1	1	0	DisGeNET	35	Polycystic Kidney, Type 1 Autosomal Dominant Disease		-2.8	5.1	4.3	30238	10	2936	5	0.17	0.076	4609|5310|5311|7351|203286	MYC|PKD1|PKD2|UCP2|ANKS6	-1.3	0
1	-2.8	C2930839	M1	1	0	DisGeNET	35	Bilateral pheochromocytoma and islet cell adenoma of the pancreas		-2.8	5.1	4.3	30238	10	2936	5	0.17	0.076	1113|4149|5979|7422|55654	CHGA|MAX|RET|VEGFA|TMEM127	-1.3	0
1	-2.8	C0011609	M1	1	0	DisGeNET	35	Drug Eruptions		-2.8	2.8	3.7	30238	41	2936	11	0.37	0.11	367|2952|3105|3106|3115|3827|4524|5970|7276|9360|373156	AR|GSTT1|HLA-A|HLA-B|HLA-DPB1|KNG1|MTHFR|RELA|TTR|PPIG|GSTK1	-1.3	0
1	-2.8	C1386048	M1	1	0	DisGeNET	35	Intrauterine retardation		-2.8	2.8	3.7	30238	41	2936	11	0.37	0.11	4297|10585|25836|25839|51053|54496|54551|55163|79659|89953|91949	KMT2A|POMT1|NIPBL|COG4|GMNN|PRMT7|MAGEL2|PNPO|DYNC2H1|KLC4|COG7	-1.3	0
1	-2.8	C1859470	M1	1	0	DisGeNET	35	Large basal ganglia		-2.8	2.8	3.7	30238	41	2936	11	0.37	0.11	5279|9524|23325|28960|50651|51319|56776|79882|80153|81857|148789	PIGC|TECR|WASHC4|DCPS|SLC45A1|RSRC1|FMN2|ZC3H14|EDC3|MED25|B3GALNT2	-1.3	0
1	-2.8	C0266435	M1	1	0	DisGeNET	35	Congenital hypoplasia of penis		-2.8	1.7	3.3	30238	237	2936	38	1.3	0.21	286|473|2146|2218|4297|5995|6103|6905|7461|8085|9742|10585|10594|10806|23347|23370|23432|25836|29954|50937|50939|51053|51057|51082|54806|55112|55209|55212|55777|55857|55975|79659|79738|79813|84976|92840|129563|148789	ANK1|RERE|EZH2|FKTN|KMT2A|RGR|RPGR|TBCE|CLIP2|KMT2D|IFT140|POMT1|PRPF8|SDCCAG8|SMCHD1|ARHGEF18|GPR161|NIPBL|POMT2|CDON|IMPG2|GMNN|WDPCP|POLR1D|AHI1|DYNC2I1|SETD5|BBS7|MBD5|KIZ|KLHL7|DYNC2H1|BBS10|EHMT1|DISP1|REEP6|DIS3L2|B3GALNT2	-1.3	0
1	-2.8	C4703473	M1	1	0	DisGeNET	35	Atherosclerotic lesion		-2.8	1.6	3.3	30238	253	2936	40	1.4	0.21	836|1075|1601|1843|1958|2551|2621|3075|3164|3316|3551|4790|5229|5290|5291|5806|5970|6272|6387|6548|6646|6833|7046|7351|7494|7804|8694|8741|8751|9197|9447|9619|9776|51182|51330|55000|64170|84335|114548|139760	CASP3|CTSC|DAB2|DUSP1|EGR1|GABPA|GAS6|CFH|NR4A1|HSPB2|IKBKB|NFKB1|PGGT1B|PIK3CA|PIK3CB|PTX3|RELA|SORT1|CXCL12|SLC9A1|SOAT1|ABCC8|TGFBR1|UCP2|XBP1|LRP8|DGAT1|TNFSF13|ADAM15|SLC33A1|AIM2|ABCG1|ATG13|HSPA14|TNFRSF12A|TUG1|CARD9|AKT1S1|NLRP3|GPR119	-1.3	0
1	-2.8	C1318544	M1	1	0	DisGeNET	35	M5b Acute differentiated monocytic leukemia		-2.8	1.9	3.4	30238	122	2936	23	0.78	0.16	1153|1788|1958|2078|2322|3105|4297|4300|4302|4928|5290|5291|5562|5564|5970|6095|7150|8028|8178|8915|11232|23157|28992	CIRBP|DNMT3A|EGR1|ERG|FLT3|HLA-A|KMT2A|MLLT3|MLLT6|NUP98|PIK3CA|PIK3CB|PRKAA1|PRKAB1|RELA|RORA|TOP1|MLLT10|ELL|BCL10|POLG2|SEPTIN6|MACROD1	-1.3	0
1	-2.8	C2937358	M1	1	0	DisGeNET	35	Cerebral Hemorrhage		-2.8	1.9	3.4	30238	122	2936	23	0.78	0.16	836|889|929|2022|2271|3075|3486|3717|3791|4149|4524|4790|4792|4879|5327|5328|5443|5743|5970|5979|7422|55654|80024	CASP3|KRIT1|CD14|ENG|FH|CFH|IGFBP3|JAK2|KDR|MAX|MTHFR|NFKB1|NFKBIA|NPPB|PLAT|PLAU|POMC|PTGS2|RELA|RET|VEGFA|TMEM127|SLC8B1	-1.3	0
1	-2.8	C0079774	M1	1	0	DisGeNET	35	Peripheral T-Cell Lymphoma		-2.8	1.7	3.3	30238	190	2936	32	1.1	0.19	213|595|602|857|929|1027|1788|1958|2120|2146|3002|3662|3902|4507|4609|4790|5290|5291|5292|5771|6646|6774|6777|6891|7072|7422|8915|29126|51426|51750|54790|149041	ALB|CCND1|BCL3|CAV1|CD14|CDKN1B|DNMT3A|EGR1|ETV6|EZH2|GZMB|IRF4|LAG3|MTAP|MYC|NFKB1|PIK3CA|PIK3CB|PIM1|PTPN2|SOAT1|STAT3|STAT5B|TAP2|TIA1|VEGFA|BCL10|CD274|POLK|RTEL1|TET2|RC3H1	-1.3	0
1	-2.8	C0023440	M1	1	0	DisGeNET	35	Acute Erythroblastic Leukemia		-2.8	1.6	3.3	30238	302	2936	46	1.6	0.23	836|1302|1909|1958|2048|2078|2120|2146|2322|2324|3084|3609|3624|3716|3717|4092|4297|4306|4547|4609|5089|5111|5290|5291|5292|5327|5743|5916|5970|6199|6419|6689|6774|6777|7033|7052|7422|7555|7707|9361|11329|22821|23305|23451|51727|54790	CASP3|COL11A2|EDNRA|EGR1|EPHB2|ERG|ETV6|EZH2|FLT3|FLT4|NRG1|ILF3|INHBA|JAK1|JAK2|SMAD7|KMT2A|NR3C2|MTTP|MYC|PBX2|PCNA|PIK3CA|PIK3CB|PIM1|PLAT|PTGS2|RARG|RELA|RPS6KB2|SETMAR|SPIB|STAT3|STAT5B|TFF3|TGM2|VEGFA|CNBP|ZNF148|LONP1|STK38|RASA3|ACSL6|SF3B1|CMPK1|TET2	-1.3	0
1	-2.8	C1855285	M1	1	0	DisGeNET	35	Protruding ear		-2.8	1.8	3.4	30238	152	2936	27	0.92	0.18	818|1909|2186|2200|2218|3832|4750|6134|7461|7737|8085|9968|10290|10585|23261|23363|26235|29954|51305|55691|55777|80067|85378|91179|145173|148789|259232	CAMK2G|EDNRA|BPTF|FBN1|FKTN|KIF11|NEK1|RPL10|CLIP2|RNF113A|KMT2D|MED12|SPEG|POMT1|CAMTA1|OBSL1|FBXL4|POMT2|KCNK9|FRMD4A|MBD5|DCAF17|TUBGCP6|SCARF2|B3GLCT|B3GALNT2|NALCN	-1.3	0
1	-2.8	C0021775	M1	1	0	DisGeNET	35	Intermittent Claudication		-2.8	2.4	3.6	30238	60	2936	14	0.48	0.13	578|836|2022|2258|2551|3105|3646|3717|4524|7422|54790|64132|79665|373156	BAK1|CASP3|ENG|FGF13|GABPA|HLA-A|EIF3E|JAK2|MTHFR|VEGFA|TET2|XYLT2|DHX40|GSTK1	-1.3	0
1	-2.8	C1843921	M1	1	0	DisGeNET	35	Postural instability		-2.8	2.4	3.6	30238	60	2936	14	0.48	0.13	773|785|3736|3748|3752|5981|6575|7222|9627|26058|54832|79944|120892|246243	CACNA1A|CACNB4|KCNA1|KCNC3|KCND3|RFC1|SLC20A2|TRPC3|SNCAIP|GIGYF2|VPS13C|L2HGDH|LRRK2|RNASEH1	-1.3	0
1	-2.8	C0426421	M1	1	0	DisGeNET	35	Wide nose		-2.8	2.1	3.5	30238	87	2936	18	0.61	0.14	3832|4204|4297|6597|6774|6899|9049|9702|23261|23522|23592|26123|51574|55112|57680|79087|79659|91949	KIF11|MECP2|KMT2A|SMARCA4|STAT3|TBX1|AIP|CEP57|CAMTA1|KAT6B|LEMD3|TCTN3|LARP7|DYNC2I1|CHD8|ALG12|DYNC2H1|COG7	-1.2	0
1	-2.8	C0043119	M1	1	0	DisGeNET	35	Werner Syndrome		-2.8	1.9	3.4	30238	130	2936	24	0.82	0.17	286|1660|1763|2072|2130|2177|2237|3486|3643|3791|4204|4609|5111|5424|6876|7156|8824|9879|23041|25897|27343|79661|80205|143689	ANK1|DHX9|DNA2|ERCC4|EWSR1|FANCD2|FEN1|IGFBP3|INSR|KDR|MECP2|MYC|PCNA|POLD1|TAGLN|TOP3A|CES2|DDX46|MON2|RNF19A|POLL|NEIL1|CHD9|PIWIL4	-1.2	0
1	-2.8	C0020796	M1	1	0	DisGeNET	35	Profound Mental Retardation		-2.8	1.8	3.3	30238	160	2936	28	0.95	0.18	1788|4204|5190|6323|7737|9759|9923|10274|10717|23389|26040|51574|54806|55212|55596|55684|55825|57680|79944|80746|84735|84879|113246|116115|259232|282808|283989|284058	DNMT3A|MECP2|PEX6|SCN1A|RNF113A|HDAC4|ZBTB40|STAG1|AP4B1|MED13L|SETBP1|LARP7|AHI1|BBS7|ZCCHC8|RABL6|PECR|CHD8|L2HGDH|TSEN2|CNDP1|MFSD2A|C12orf57|ZNF526|NALCN|RAB40AL|TSEN54|KANSL1	-1.2	0
1	-2.8	C0265610	M1	1	0	DisGeNET	35	Clinodactyly of fingers		-2.8	1.8	3.3	30238	160	2936	28	0.95	0.18	1663|2146|2186|3653|4750|4882|6134|6833|7204|7703|8621|9230|9487|9702|9968|10195|23111|23389|26123|51259|54551|56992|57122|65250|83932|84162|84231|196528	DDX11|EZH2|BPTF|IPW|NEK1|NPR2|RPL10|ABCC8|TRIO|PCGF2|CDK13|RAB11B|PIGL|CEP57|MED12|ALG3|SPART|MED13L|TCTN3|TMEM216|MAGEL2|KIF15|NUP107|CPLANE1|SPRTN|BLTP1|TRAF7|ARID2	-1.2	0
1	-2.8	C0026918	M1	1	0	DisGeNET	35	Mycobacterium Infections		-2.8	1.7	3.3	30238	183	2936	31	1.1	0.19	213|302|836|2101|3455|3551|3600|3716|3921|4524|4615|4792|5025|5074|5290|5291|5743|5771|6646|6774|6891|7297|9447|11167|25897|29110|30835|55054|55512|114548|120892	ALB|ANXA2|CASP3|ESRRA|IFNAR2|IKBKB|IL15|JAK1|RPSA|MTHFR|MYD88|NFKBIA|P2RX4|PAWR|PIK3CA|PIK3CB|PTGS2|PTPN2|SOAT1|STAT3|TAP2|TYK2|AIM2|FSTL1|RNF19A|TBK1|CD209|ATG16L1|SMPD3|NLRP3|LRRK2	-1.2	0
1	-2.8	C0020598	M1	1	0	DisGeNET	35	Hypocalcemia		-2.8	2.1	3.4	30238	94	2936	19	0.65	0.15	213|421|857|5133|5187|5310|5443|5495|5979|6519|6899|6905|9632|9723|10312|10367|79087|79585|221037	ALB|ARVCF|CAV1|PDCD1|PER1|PKD1|POMC|PPM1B|RET|SLC3A1|TBX1|TBCE|SEC24C|SEMA3E|TCIRG1|MICU1|ALG12|CORO7|JMJD1C	-1.2	0
1	-2.8	C0600104	M1	1	0	DisGeNET	35	Obsessive compulsive behavior		-2.8	2.1	3.4	30238	94	2936	19	0.65	0.15	1106|4297|5187|5199|5443|6575|6899|7204|7461|8295|9723|9759|9968|23126|25836|55209|55343|79813|134728	CHD2|KMT2A|PER1|CFP|POMC|SLC20A2|TBX1|TRIO|CLIP2|TRRAP|SEMA3E|HDAC4|MED12|POGZ|NIPBL|SETD5|SLC35C1|EHMT1|IRAK1BP1	-1.2	0
1	-2.8	C0585362	M1	1	0	DisGeNET	35	Squamous cell carcinoma of mouth		-2.8	1.9	3.4	30238	123	2936	23	0.78	0.16	213|595|1672|2022|3002|3075|3875|4300|4609|5290|5328|6387|7161|7405|8565|8741|10630|29126|55638|79661|83478|84444|114548	ALB|CCND1|DEFB1|ENG|GZMB|CFH|KRT18|MLLT3|MYC|PIK3CA|PLAU|CXCL12|TP73|UVRAG|YARS1|TNFSF13|PDPN|CD274|SYBU|NEIL1|ARHGAP24|DOT1L|NLRP3	-1.2	0
1	-2.8	C0685409	M1	1	0	DisGeNET	35	Congenital Camptodactyly		-2.8	1.9	3.4	30238	123	2936	23	0.78	0.16	2074|2146|2796|3008|6134|7046|7703|7862|8621|9487|9968|11107|23111|26040|26123|54551|55644|55975|56992|84162|84896|139285|259232	ERCC6|EZH2|GNRH1|H1-4|RPL10|TGFBR1|PCGF2|BRPF1|CDK13|PIGL|MED12|PRDM5|SPART|SETBP1|TCTN3|MAGEL2|OSGEP|KLHL7|KIF15|BLTP1|ATAD1|AMER1|NALCN	-1.2	0
1	-2.8	C0409348	M1	1	0	DisGeNET	35	Flexion contracture of proximal interphalangeal joint		-2.8	1.8	3.3	30238	168	2936	29	0.99	0.18	473|1302|2074|2146|2200|2218|3909|4204|5189|5190|5696|7046|9150|9968|23443|23522|26123|51002|51053|55644|55975|56006|57122|57492|91252|114548|118429|259232|285489	RERE|COL11A2|ERCC6|EZH2|FBN1|FKTN|LAMA3|MECP2|PEX1|PEX6|PSMB8|TGFBR1|CTDP1|MED12|SLC35A3|KAT6B|TCTN3|TPRKB|GMNN|OSGEP|KLHL7|SMG9|NUP107|ARID1B|SLC39A13|NLRP3|ANTXR2|NALCN|DOK7	-1.2	0
1	-2.8	C1257763	M1	1	0	DisGeNET	35	Overnutrition		-2.8	2.5	3.6	30238	54	2936	13	0.44	0.12	2908|3551|3667|4790|5443|5562|5564|5970|8915|23411|51164|114548|116255	NR3C1|IKBKB|IRS1|NFKB1|POMC|PRKAA1|PRKAB1|RELA|BCL10|SIRT1|DCTN4|NLRP3|MOGAT1	-1.2	0
1	-2.8	C0011813	M1	1	0	DisGeNET	35	Dextrocardia		-2.8	3.1	3.8	30238	30	2936	9	0.31	0.1	4750|5310|5311|9786|54806|55835|95681|153241|220136	NEK1|PKD1|PKD2|KIAA0586|AHI1|CPAP|CEP41|CEP120|CFAP53	-1.2	0
1	-2.8	C0272401	M1	1	0	DisGeNET	35	Virchow's node (disorder)		-2.8	3.1	3.8	30238	30	2936	9	0.31	0.1	367|595|2048|2322|5290|5291|6774|51164|120892	AR|CCND1|EPHB2|FLT3|PIK3CA|PIK3CB|STAT3|DCTN4|LRRK2	-1.2	0
1	-2.8	C0398368	M1	1	0	DisGeNET	35	Lymphatic Abnormalities		-2.8	3.1	3.8	30238	30	2936	9	0.31	0.1	2048|2324|5290|5291|5310|5311|5562|5564|54751	EPHB2|FLT4|PIK3CA|PIK3CB|PKD1|PKD2|PRKAA1|PRKAB1|FBLIM1	-1.2	0
1	-2.8	C1844820	M1	1	0	DisGeNET	35	Range of joint movement increased		-2.8	3.1	3.8	30238	30	2936	9	0.31	0.1	1289|2186|2200|5979|7046|54551|57492|79912|134728	COL5A1|BPTF|FBN1|RET|TGFBR1|MAGEL2|ARID1B|PYROXD1|IRAK1BP1	-1.2	0
1	-2.8	C3887489	M1	1	0	DisGeNET	35	Clubbing of toes		-2.8	3.1	3.8	30238	30	2936	9	0.31	0.1	2072|2176|2177|2178|2189|5696|9487|55215|79728	ERCC4|FANCC|FANCD2|FANCE|FANCG|PSMB8|PIGL|FANCI|PALB2	-1.2	0
1	-2.8	C4025249	M1	1	0	DisGeNET	35	Abnormality of the intervertebral disk		-2.8	3.1	3.8	30238	30	2936	9	0.31	0.1	6597|6601|51002|55644|56172|57122|57492|64132|196528	SMARCA4|SMARCC2|TPRKB|OSGEP|ANKH|NUP107|ARID1B|XYLT2|ARID2	-1.2	0
1	-2.8	C4054188	M1	1	0	DisGeNET	35	Ph-Like Acute Lymphoblastic Leukemia		-2.8	3.1	3.8	30238	30	2936	9	0.31	0.1	1879|3716|3717|4297|4547|5290|5291|6646|57498	EBF1|JAK1|JAK2|KMT2A|MTTP|PIK3CA|PIK3CB|SOAT1|KIDINS220	-1.2	0
1	-2.8	C0038325	M1	1	0	DisGeNET	35	Stevens-Johnson Syndrome		-2.8	2.3	3.5	30238	67	2936	15	0.51	0.13	213|857|2826|3105|3106|3600|5740|6323|7051|10659|10850|10866|64332|729852|100507436	ALB|CAV1|CCR10|HLA-A|HLA-B|IL15|PTGIS|SCN1A|TGM1|CELF2|CCL27|HCP5|NFKBIZ|UMAD1|MICA	-1.2	0
1	-2.8	C0200665	M1	1	0	DisGeNET	35	Platelet mean volume determination (procedure)		-2.8	1.7	3.3	30238	223	2936	36	1.2	0.2	1192|1523|2972|3106|3842|4084|4149|4299|5817|6583|6801|7704|8019|8869|8997|9055|9911|11176|11252|22852|23047|23143|23261|54879|60485|63027|64073|79993|84162|84912|116985|147339|158135|221037|254427|388552	CLIC1|CUX1|BRF1|HLA-B|TNPO1|MXD1|MAX|AFF1|PVR|SLC22A4|STRN|ZBTB16|BRD3|ST3GAL5|KALRN|PRC1|TMCC2|BAZ2A|PACSIN2|ANKRD26|PDS5B|LRCH1|CAMTA1|ST7L|SAV1|SLC22A23|C19orf33|ELOVL7|BLTP1|SLC35B4|ARAP1|ARK2N|TTLL11|JMJD1C|PROSER2|BLOC1S3	-1.2	0
1	-2.8	C0027697	M1	1	0	DisGeNET	35	Nephritis		-2.8	1.6	3.2	30238	296	2936	45	1.5	0.23	81|213|302|836|857|1286|1421|2551|2621|2952|3075|3105|3106|3551|3575|3654|3791|3953|4092|4615|4790|5133|5328|5743|5806|5970|6387|6626|7422|7903|9447|9771|10068|10212|10318|10371|10544|23411|29126|51330|60674|114548|120892|121260|133418	ACTN4|ALB|ANXA2|CASP3|CAV1|COL4A4|CRYGD|GABPA|GAS6|GSTT1|CFH|HLA-A|HLA-B|IKBKB|IL7R|IRAK1|KDR|LEPR|SMAD7|MYD88|NFKB1|PDCD1|PLAU|PTGS2|PTX3|RELA|CXCL12|SNRPA|VEGFA|ST8SIA4|AIM2|RAPGEF5|IL18BP|DDX39A|TNIP1|SEMA3A|PROCR|SIRT1|CD274|TNFRSF12A|GAS5|NLRP3|LRRK2|SLC15A4|EMB	-1.2	0
1	-2.8	C0221263	M1	1	0	DisGeNET	35	Cafe-au-Lait Spots		-2.8	2.2	3.5	30238	74	2936	16	0.54	0.14	2176|2177|2178|2186|4149|5116|5813|5979|7156|8085|9968|55215|55654|79728|79813|134728	FANCC|FANCD2|FANCE|BPTF|MAX|PCNT|PURA|RET|TOP3A|KMT2D|MED12|FANCI|TMEM127|PALB2|EHMT1|IRAK1BP1	-1.2	0
1	-2.8	C0410480	M1	1	0	DisGeNET	35	Avascular Necrosis of Femur Head		-2.8	2.2	3.5	30238	74	2936	16	0.54	0.14	836|2258|2908|3291|3486|4092|5290|5291|5327|5443|5745|5970|6646|7052|7422|11162	CASP3|FGF13|NR3C1|HSD11B2|IGFBP3|SMAD7|PIK3CA|PIK3CB|PLAT|POMC|PTH1R|RELA|SOAT1|TGM2|VEGFA|NUDT6	-1.2	0
1	-2.8	C1518922	M1	1	0	DisGeNET	35	peak expiratory flow (procedure)		-2.8	2.2	3.5	30238	74	2936	16	0.54	0.14	818|4324|5937|7871|23245|23255|26090|54790|57117|57553|79875|91624|146279|253827|255743|728448	CAMK2G|MMP15|RBMS1|SLMAP|ASTN2|MTCL1|ABHD12|TET2|INTS12|MICAL3|THSD4|NEXN|TEKT5|MSRB3|NPNT|PPIEL	-1.2	0
1	-2.8	C0920350	M1	1	0	DisGeNET	35	Autoimmune thyroiditis		-2.8	1.8	3.3	30238	161	2936	28	0.95	0.18	629|836|2048|2323|2621|3105|3106|3115|5290|5291|5743|5916|5979|6646|6891|7292|8718|9447|9481|10451|29126|55054|57623|60468|64170|120892|286343|441108	CFB|CASP3|EPHB2|FLT3LG|GAS6|HLA-A|HLA-B|HLA-DPB1|PIK3CA|PIK3CB|PTGS2|RARG|RET|SOAT1|TAP2|TNFSF4|TNFRSF25|AIM2|SLC25A27|VAV3|CD274|ATG16L1|ZFAT|BACH2|CARD9|LRRK2|LURAP1L|CARINH	-1.2	0
1	-2.8	C1306710	M1	1	0	DisGeNET	35	Facial asymmetry		-2.8	2	3.4	30238	109	2936	21	0.72	0.16	1909|2072|2176|2177|2178|2189|2200|2254|4297|4784|5190|5290|5332|7204|9723|9990|10984|23499|55215|79728|113246	EDNRA|ERCC4|FANCC|FANCD2|FANCE|FANCG|FBN1|FGF9|KMT2A|NFIX|PEX6|PIK3CA|PLCB4|TRIO|SEMA3E|SLC12A6|KCNQ1OT1|MACF1|FANCI|PALB2|C12orf57	-1.2	0
1	-2.8	C4082299	M1	1	0	DisGeNET	35	Bulbar palsy		-2.8	2.6	3.6	30238	48	2936	12	0.41	0.12	367|773|1305|3483|4204|4703|6843|9373|29110|54822|127833|285489	AR|CACNA1A|COL13A1|IGFALS|MECP2|NEB|VAMP1|PLAA|TBK1|TRPM7|SYT2|DOK7	-1.2	0
1	-2.8	C0032019	M1	1	0	DisGeNET	35	Pituitary Neoplasms		-2.8	1.9	3.3	30238	131	2936	24	0.82	0.17	595|1027|1113|3291|3429|3791|3953|5111|5290|5291|5443|5562|5564|5743|6387|6774|7422|7424|8323|9049|23642|29126|55893|121227	CCND1|CDKN1B|CHGA|HSD11B2|IFI27|KDR|LEPR|PCNA|PIK3CA|PIK3CB|POMC|PRKAA1|PRKAB1|PTGS2|CXCL12|STAT3|VEGFA|VEGFC|FZD6|AIP|SNHG1|CD274|ZNF395|LRIG3	-1.2	0
1	-2.8	C0276289	M1	1	0	DisGeNET	35	Zika Virus Infection		-2.8	1.7	3.3	30238	192	2936	32	1.1	0.19	133|213|468|836|929|1302|1523|1654|1656|1660|2048|2146|2551|3455|3643|3704|5290|5291|6646|6774|6777|9677|22994|23633|51808|55054|55512|64761|80153|84879|91543|114548	ADM|ALB|ATF4|CASP3|CD14|COL11A2|CUX1|DDX3X|DDX6|DHX9|EPHB2|EZH2|GABPA|IFNAR2|INSR|ITPA|PIK3CA|PIK3CB|SOAT1|STAT3|STAT5B|PPIP5K1|CEP131|KPNA6|PHAX|ATG16L1|SMPD3|PARP12|EDC3|MFSD2A|RSAD2|NLRP3	-1.2	0
1	-2.8	C0009918	M1	1	0	DisGeNET	35	Contracture of joint		-2.8	2.9	3.7	30238	36	2936	10	0.34	0.11	411|2074|3423|5290|5291|5696|5743|26092|26229|118429	ARSB|ERCC6|IDS|PIK3CA|PIK3CB|PSMB8|PTGS2|TOR1AIP1|B3GAT3|ANTXR2	-1.2	0
1	-2.8	C0751074	M1	1	0	DisGeNET	35	Diabetic Neuralgia		-2.8	2.9	3.7	30238	36	2936	10	0.34	0.11	610|836|857|3643|3717|3953|5562|5564|6387|6774	HCN2|CASP3|CAV1|INSR|JAK2|LEPR|PRKAA1|PRKAB1|CXCL12|STAT3	-1.2	0
1	-2.8	C0752308	M1	1	0	DisGeNET	35	Hypoxia-Ischemia, Brain		-2.8	2.2	3.4	30238	81	2936	17	0.58	0.14	836|1616|1788|1958|3486|3654|3658|3791|5178|5327|5328|6548|7019|7422|8772|8932|9575	CASP3|DAXX|DNMT3A|EGR1|IGFBP3|IRAK1|IREB2|KDR|PEG3|PLAT|PLAU|SLC9A1|TFAM|VEGFA|FADD|MBD2|CLOCK	-1.2	0
1	-2.8	C0587246	M1	1	0	DisGeNET	35	Muscle weakness of limb		-2.8	2.7	3.6	30238	42	2936	11	0.37	0.11	367|4507|4703|5264|8292|9325|9990|10324|11232|56652|246243	AR|MTAP|NEB|PHYH|COLQ|TRIP4|SLC12A6|KLHL41|POLG2|TWNK|RNASEH1	-1.2	0
1	-2.8	C0026269	M1	1	0	DisGeNET	35	Mitral Valve Stenosis		-2.8	1.8	3.3	30238	169	2936	29	0.99	0.18	213|929|1302|2048|2078|2200|2914|3115|3127|3455|3667|3827|3902|4548|4599|4790|4879|5327|5771|5806|6891|7161|7422|7707|23411|51283|55000|64132|83478	ALB|CD14|COL11A2|EPHB2|ERG|FBN1|GRM4|HLA-DPB1|HLA-DRB5|IFNAR2|IRS1|KNG1|LAG3|MTR|MX1|NFKB1|NPPB|PLAT|PTPN2|PTX3|TAP2|TP73|VEGFA|ZNF148|SIRT1|BFAR|TUG1|XYLT2|ARHGAP24	-1.2	0
1	-2.8	C1836543	M1	1	0	DisGeNET	35	Thick vermilion border		-2.8	2.1	3.4	30238	95	2936	19	0.65	0.15	1896|1968|3832|4174|4204|4337|5979|7204|9487|9949|9968|23363|51053|51305|51574|53616|54681|91949|126695	EDA|EIF2S3|KIF11|MCM5|MECP2|MOCS1|RET|TRIO|PIGL|AMMECR1|MED12|OBSL1|GMNN|KCNK9|LARP7|ADAM22|P4HTM|COG7|KDF1	-1.2	0
1	-2.8	C3536714	M1	1	0	DisGeNET	35	Renal dysplasia		-2.8	2.1	3.4	30238	95	2936	19	0.65	0.15	2218|2908|3736|3975|5310|5339|5979|6899|7707|9742|9771|9786|10585|10806|29954|55143|57728|65250|79659	FKTN|NR3C1|KCNA1|LHX1|PKD1|PLEC|RET|TBX1|ZNF148|IFT140|RAPGEF5|KIAA0586|POMT1|SDCCAG8|POMT2|CDCA8|WDR19|CPLANE1|DYNC2H1	-1.2	0
1	-2.7	C0037286	M1	1	0	DisGeNET	35	Skin Neoplasms		-2.7	1.5	3.2	30238	363	2936	53	1.8	0.25	133|595|836|1240|1643|1843|2177|2324|2551|2952|3491|3551|3856|4092|4157|4507|4595|5111|5290|5327|5429|5467|5743|5771|5970|5979|6774|6899|6901|7046|7062|7074|7422|7424|7494|8085|9353|9361|9575|9994|10013|10630|10850|23405|23411|25897|25913|29126|51164|59352|64132|79812|373156	ADM|CCND1|CASP3|CMKLR1|DDB2|DUSP1|FANCD2|FLT4|GABPA|GSTT1|CCN1|IKBKB|KRT8|SMAD7|MC1R|MTAP|MUTYH|PCNA|PIK3CA|PLAT|POLH|PPARD|PTGS2|PTPN2|RELA|RET|STAT3|TBX1|TAFAZZIN|TGFBR1|TCHH|TIAM1|VEGFA|VEGFC|XBP1|KMT2D|SLIT2|LONP1|CLOCK|CASP8AP2|HDAC6|PDPN|CCL27|DICER1|SIRT1|RNF19A|POT1|CD274|DCTN4|LGR6|XYLT2|MMRN2|GSTK1	-1.2	0
1	-2.7	C0018916	M1	1	0	DisGeNET	35	Hemangioma		-2.7	1.6	3.2	30238	256	2936	40	1.4	0.21	468|595|836|889|929|1847|2048|2078|2324|3486|3688|3717|3791|4149|4609|5066|5111|5290|5291|5310|5979|6774|7422|7424|7469|10206|10312|10630|10815|23411|23592|25792|29126|50937|51303|51705|54790|55654|57492|84976	ATF4|CCND1|CASP3|KRIT1|CD14|DUSP5|EPHB2|ERG|FLT4|IGFBP3|ITGB1|JAK2|KDR|MAX|MYC|PAM|PCNA|PIK3CA|PIK3CB|PKD1|RET|STAT3|VEGFA|VEGFC|NELFA|TRIM13|TCIRG1|PDPN|CPLX1|SIRT1|LEMD3|CIZ1|CD274|CDON|FKBP11|EMCN|TET2|TMEM127|ARID1B|DISP1	-1.2	0
1	-2.7	C0342573	M1	1	0	DisGeNET	35	PITUITARY DWARFISM I		-2.7	3.3	3.8	30238	25	2936	8	0.27	0.096	1763|2072|5116|10300|51053|51574|55599|55835	DNA2|ERCC4|PCNT|KATNB1|GMNN|LARP7|RNPC3|CPAP	-1.2	0
1	-2.7	C1709353	M1	1	0	DisGeNET	35	Osteofibrous Dysplasia		-2.7	3.3	3.8	30238	25	2936	8	0.27	0.096	6774|26005|26123|51259|55835|65250|132320|153241	STAT3|C2CD3|TCTN3|TMEM216|CPAP|CPLANE1|SCLT1|CEP120	-1.2	0
1	-2.7	C0006625	M1	1	0	DisGeNET	35	Cachexia		-2.7	1.6	3.2	30238	273	2936	42	1.4	0.22	213|563|580|836|1289|1302|1958|2072|2074|2130|2200|3600|3624|3643|3717|3953|4204|4591|4656|4677|4928|5116|5178|5562|5564|5743|6774|7276|7422|9663|10128|22995|23175|23516|29919|51330|54790|55835|83985|114907|252995|259232	ALB|AZGP1|BARD1|CASP3|COL5A1|COL11A2|EGR1|ERCC4|ERCC6|EWSR1|FBN1|IL15|INHBA|INSR|JAK2|LEPR|MECP2|TRIM37|MYOG|NARS1|NUP98|PCNT|PEG3|PRKAA1|PRKAB1|PTGS2|STAT3|TTR|VEGFA|LPIN2|LRPPRC|CEP152|LPIN1|SLC39A14|RMC1|TNFRSF12A|TET2|CPAP|SPNS1|FBXO32|FNDC5|NALCN	-1.2	0
1	-2.7	C0079758	M1	1	0	DisGeNET	35	Lymphoma, Mixed-Cell, Follicular		-2.7	4.1	4	30238	15	2936	6	0.2	0.083	1879|2146|4524|4548|4615|8085	EBF1|EZH2|MTHFR|MTR|MYD88|KMT2D	-1.2	0
1	-2.7	C0679403	M1	1	0	DisGeNET	35	Vascular stenosis		-2.7	4.1	4	30238	15	2936	6	0.2	0.083	1958|5290|5291|9994|55328|57205	EGR1|PIK3CA|PIK3CB|CASP8AP2|RNLS|ATP10D	-1.2	0
1	-2.7	C1956132	M1	1	0	DisGeNET	35	Lymphoma, Follicular, Grade 2		-2.7	4.1	4	30238	15	2936	6	0.2	0.083	1879|2146|4524|4548|4615|8085	EBF1|EZH2|MTHFR|MTR|MYD88|KMT2D	-1.2	0
1	-2.7	C1858025	M1	1	0	DisGeNET	35	Spinal rigidity		-2.7	2.4	3.5	30238	55	2936	13	0.44	0.12	90|857|1305|2218|4703|6843|9325|10324|10585|26092|29954|51091|127833	ACVR1|CAV1|COL13A1|FKTN|NEB|VAMP1|TRIP4|KLHL41|POMT1|TOR1AIP1|POMT2|SEPSECS|SYT2	-1.2	0
1	-2.7	C4020847	M1	1	0	DisGeNET	35	Abnormality of pelvic girdle bone morphology		-2.7	2.4	3.5	30238	55	2936	13	0.44	0.12	1513|4041|7461|8443|9321|9742|55112|56172|57728|79659|79809|145173|153241	CTSK|LRP5|CLIP2|GNPAT|TRIP11|IFT140|DYNC2I1|ANKH|WDR19|DYNC2H1|TTC21B|B3GLCT|CEP120	-1.2	0
1	-2.7	C0000731	M1	1	0	DisGeNET	35	Abdomen distended		-2.7	2	3.3	30238	103	2936	20	0.68	0.15	286|2130|3624|3643|3654|3856|3875|4041|4204|5256|5979|6689|6710|9321|11232|23534|55112|55687|79659|79867	ANK1|EWSR1|INHBA|INSR|IRAK1|KRT8|KRT18|LRP5|MECP2|PHKA2|RET|SPIB|SPTB|TRIP11|POLG2|TNPO3|DYNC2I1|TRMU|DYNC2H1|TCTN2	-1.2	0
1	-2.7	C1849265	M1	1	0	DisGeNET	35	Overgrowth		-2.7	2	3.3	30238	103	2936	20	0.68	0.15	1106|1654|1788|2146|2200|4204|4214|4297|4784|5290|6323|7204|7862|8085|10984|23389|23405|54757|57680|79738	CHD2|DDX3X|DNMT3A|EZH2|FBN1|MECP2|MAP3K1|KMT2A|NFIX|PIK3CA|SCN1A|TRIO|BRPF1|KMT2D|KCNQ1OT1|MED13L|DICER1|FAM20A|CHD8|BBS10	-1.2	0
1	-2.7	C0024507	M1	1	0	DisGeNET	35	Majewski Syndrome		-2.7	3.6	3.8	30238	20	2936	7	0.24	0.09	4750|9742|9786|55112|79659|79809|153241	NEK1|IFT140|KIAA0586|DYNC2I1|DYNC2H1|TTC21B|CEP120	-1.2	0
1	-2.7	C0239105	M1	1	0	DisGeNET	35	Conjunctival telangiectasis		-2.7	3.6	3.8	30238	20	2936	7	0.24	0.09	1643|2022|2072|2717|5111|5190|165918	DDB2|ENG|ERCC4|GLA|PCNA|PEX6|RNF168	-1.2	0
1	-2.7	C1857479	M1	1	0	DisGeNET	35	Short columella		-2.7	3.6	3.8	30238	20	2936	7	0.24	0.09	1788|7862|8085|79813|145173|153241|259232	DNMT3A|BRPF1|KMT2D|EHMT1|B3GLCT|CEP120|NALCN	-1.2	0
1	-2.7	C0751956	M1	1	0	DisGeNET	35	Acute Cerebrovascular Accidents		-2.7	1.8	3.3	30238	155	2936	27	0.92	0.18	213|286|1909|2258|3084|3486|3791|4524|5327|5328|5743|7276|7351|7422|9197|9627|9644|10153|10206|10594|10922|22938|23143|23207|23411|57380|84896	ALB|ANK1|EDNRA|FGF13|NRG1|IGFBP3|KDR|MTHFR|PLAT|PLAU|PTGS2|TTR|UCP2|VEGFA|SLC33A1|SNCAIP|SH3PXD2A|CEBPZ|TRIM13|PRPF8|FASTK|SNW1|LRCH1|PLEKHM2|SIRT1|MRS2|ATAD1	-1.2	0
1	-2.7	C0687120	M1	1	0	DisGeNET	35	Nephronophthisis		-2.7	2	3.3	30238	96	2936	19	0.65	0.15	81|9742|10806|11064|22909|23005|51259|54806|55112|57728|79659|79809|79867|112752|124401|132320|153241|203286|284086	ACTN4|IFT140|SDCCAG8|CNTRL|FAN1|MAPKBP1|TMEM216|AHI1|DYNC2I1|WDR19|DYNC2H1|TTC21B|TCTN2|IFT43|ANKS3|SCLT1|CEP120|ANKS6|NEK8	-1.2	0
1	-2.7	C0029464	M1	1	0	DisGeNET	35	Osteosclerosis		-2.7	2.1	3.4	30238	82	2936	17	0.58	0.14	860|1513|2999|3002|3717|3953|4041|5111|5745|6905|7422|7461|7737|9663|10312|23545|23592	RUNX2|CTSK|GZMH|GZMB|JAK2|LEPR|LRP5|PCNA|PTH1R|TBCE|VEGFA|CLIP2|RNF113A|LPIN2|TCIRG1|ATP6V0A2|LEMD3	-1.2	0
1	-2.7	C0085084	M1	1	0	DisGeNET	35	Motor Neuron Disease		-2.7	1.7	3.2	30238	186	2936	31	1.1	0.19	367|2674|2952|3084|3105|3316|3483|4750|5817|5923|6236|6774|6905|7072|7422|8086|9169|10013|10371|23098|23411|23645|26986|29110|51164|51542|55259|57819|120892|123606|373156	AR|GFRA1|GSTT1|NRG1|HLA-A|HSPB2|IGFALS|NEK1|PVR|RASGRF1|RRAD|STAT3|TBCE|TIA1|VEGFA|AAAS|SCAF11|HDAC6|SEMA3A|SARM1|SIRT1|PPP1R15A|PABPC1|TBK1|DCTN4|VPS54|DNAI7|LSM2|LRRK2|NIPA1|GSTK1	-1.2	0
1	-2.7	C0005779	M1	1	0	DisGeNET	35	Blood Coagulation Disorders		-2.7	1.6	3.2	30238	266	2936	41	1.4	0.22	213|302|367|570|929|1289|1421|2022|2048|2078|2120|2621|3257|3717|3791|3818|4297|4524|5074|5290|5327|5328|5555|7019|7422|10166|10206|10603|11037|11093|22852|25839|27163|55687|59352|63894|80196|84947|165140|284697|493856	ALB|ANXA2|AR|BAAT|CD14|COL5A1|CRYGD|ENG|EPHB2|ERG|ETV6|GAS6|HPS1|JAK2|KDR|KLKB1|KMT2A|MTHFR|PAWR|PIK3CA|PLAT|PLAU|PRH2|TFAM|VEGFA|SLC25A15|TRIM13|SH2B2|STON1|ADAMTS13|ANKRD26|COG4|NAAA|TRMU|LGR6|VIPAS39|RNF34|SERAC1|OXER1|BTBD8|CISD2	-1.2	0
1	-2.7	C0026987	M1	1	0	DisGeNET	35	Myelofibrosis		-2.7	1.8	3.2	30238	163	2936	28	0.95	0.18	213|1523|1788|1896|2120|2146|2322|2551|2908|3316|3654|3716|3717|3953|5290|5291|6387|6646|6774|6777|7046|7422|23451|26040|29110|54790|57508|83886	ALB|CUX1|DNMT3A|EDA|ETV6|EZH2|FLT3|GABPA|NR3C1|HSPB2|IRAK1|JAK1|JAK2|LEPR|PIK3CA|PIK3CB|CXCL12|SOAT1|STAT3|STAT5B|TGFBR1|VEGFA|SF3B1|SETBP1|TBK1|TET2|INTS2|PRSS27	-1.2	0
1	-2.7	C1395852	M1	1	0	DisGeNET	35	Polydactyly preaxial type 1		-2.7	2.5	3.5	30238	49	2936	12	0.41	0.12	213|4750|5018|7469|23133|26123|51057|51259|55112|65250|79659|79867	ALB|NEK1|OXA1L|NELFA|PHF8|TCTN3|WDPCP|TMEM216|DYNC2I1|CPLANE1|DYNC2H1|TCTN2	-1.2	0
1	-2.7	C0270971	M1	1	0	DisGeNET	35	Floppy infant syndrome		-2.7	3	3.6	30238	31	2936	9	0.31	0.1	773|4204|6519|22909|51305|54551|57731|93627|259232	CACNA1A|MECP2|SLC3A1|FAN1|KCNK9|MAGEL2|SPTBN4|TBCK|NALCN	-1.1	0
1	-2.7	C1334708	M1	1	0	DisGeNET	35	Metaplastic carcinoma of breast		-2.7	3	3.6	30238	31	2936	9	0.31	0.1	367|2200|2908|5290|5291|6134|9968|23157|29126	AR|FBN1|NR3C1|PIK3CA|PIK3CB|RPL10|MED12|SEPTIN6|CD274	-1.1	0
1	-2.7	C0231528	M1	1	0	DisGeNET	35	Myalgia		-2.7	1.6	3.2	30238	226	2936	36	1.2	0.2	286|421|1289|1763|2027|2048|2218|2717|3106|3115|3145|4204|5025|5366|5606|6710|6899|7349|7555|9423|9499|9632|9663|10585|10616|11107|11232|23175|23592|55687|56652|79912|90268|114548|124093|221037	ANK1|ARVCF|COL5A1|DNA2|ENO3|EPHB2|FKTN|GLA|HLA-B|HLA-DPB1|HMBS|MECP2|P2RX4|PMAIP1|MAP2K3|SPTB|TBX1|UCN|CNBP|NTN1|MYOT|SEC24C|LPIN2|POMT1|RBCK1|PRDM5|POLG2|LPIN1|LEMD3|TRMU|TWNK|PYROXD1|OTULIN|NLRP3|CCDC78|JMJD1C	-1.1	0
1	-2.7	C0004144	M1	1	0	DisGeNET	35	Atelectasis		-2.7	2.3	3.4	30238	62	2936	14	0.48	0.13	421|5339|6103|6774|6899|9632|25981|27148|55172|83538|85478|221037|339829|374354	ARVCF|PLEC|RPGR|STAT3|TBX1|SEC24C|DNAH1|STK36|DNAAF2|ODAD4|DRC2|JMJD1C|CCDC39|NHLRC2	-1.1	0
1	-2.7	C0917816	M1	1	0	DisGeNET	35	Mental deficiency		-2.7	1.8	3.2	30238	148	2936	26	0.89	0.17	1106|1788|4204|5190|6323|9759|9923|10274|23389|26040|51574|54806|55212|55596|55684|55825|57680|79648|79944|80746|84735|84879|113246|116115|283989|284058	CHD2|DNMT3A|MECP2|PEX6|SCN1A|HDAC4|ZBTB40|STAG1|MED13L|SETBP1|LARP7|AHI1|BBS7|ZCCHC8|RABL6|PECR|CHD8|MCPH1|L2HGDH|TSEN2|CNDP1|MFSD2A|C12orf57|ZNF526|TSEN54|KANSL1	-1.1	0
1	-2.7	C4551485	M1	1	0	DisGeNET	35	Clinodactyly		-2.7	1.8	3.2	30238	148	2936	26	0.89	0.17	1663|2146|2186|3653|6134|6833|7204|7703|8621|9230|9487|9702|9968|10195|23111|23389|26123|54551|55975|56992|57122|65250|83932|84162|84231|196528	DDX11|EZH2|BPTF|IPW|RPL10|ABCC8|TRIO|PCGF2|CDK13|RAB11B|PIGL|CEP57|MED12|ALG3|SPART|MED13L|TCTN3|MAGEL2|KLHL7|KIF15|NUP107|CPLANE1|SPRTN|BLTP1|TRAF7|ARID2	-1.1	0
1	-2.7	C0423798	M1	1	0	DisGeNET	35	Increased tendency to bruise		-2.7	1.9	3.3	30238	133	2936	24	0.82	0.17	1289|2120|2176|2177|2178|2200|3257|3717|4784|5328|5339|6774|6777|7046|7704|8621|9049|10312|11107|22852|54790|79798|91252|388552	COL5A1|ETV6|FANCC|FANCD2|FANCE|FBN1|HPS1|JAK2|NFIX|PLAU|PLEC|STAT3|STAT5B|TGFBR1|ZBTB16|CDK13|AIP|TCIRG1|PRDM5|ANKRD26|TET2|ARMC5|SLC39A13|BLOC1S3	-1.1	0
1	-2.7	C0151514	M1	1	0	DisGeNET	35	Atrophic condition of skin		-2.7	1.9	3.3	30238	111	2936	21	0.72	0.16	1294|1643|1951|2072|2074|2289|2908|4306|5290|5291|5339|5424|5429|5979|6103|7072|25820|51053|51750|65057|114907	COL7A1|DDB2|CELSR3|ERCC4|ERCC6|FKBP5|NR3C1|NR3C2|PIK3CA|PIK3CB|PLEC|POLD1|POLH|RET|RPGR|TIA1|ARIH1|GMNN|RTEL1|ACD|FBXO32	-1.1	0
1	-2.7	C1835884	M1	1	0	DisGeNET	35	Triangular face		-2.7	1.9	3.3	30238	111	2936	21	0.72	0.16	649|1289|1654|2186|4591|6833|7707|9702|9968|23363|23389|23522|23592|50651|51574|55215|80067|83932|89953|90161|259232	BMP1|COL5A1|DDX3X|BPTF|TRIM37|ABCC8|ZNF148|CEP57|MED12|OBSL1|MED13L|KAT6B|LEMD3|SLC45A1|LARP7|FANCI|DCAF17|SPRTN|KLC4|HS6ST2|NALCN	-1.1	0
1	-2.7	C0015826	M1	1	0	DisGeNET	35	Fenestration (morphologic abnormality)		-2.7	2.6	3.5	30238	43	2936	11	0.37	0.11	213|857|2324|3075|3791|5025|7222|7422|23213|51305|90952	ALB|CAV1|FLT4|CFH|KDR|P2RX4|TRPC3|VEGFA|SULF1|KCNK9|ESAM	-1.1	0
1	-2.7	C0205833	M1	1	0	DisGeNET	35	Medullomyoblastoma		-2.7	2.6	3.5	30238	43	2936	11	0.37	0.11	898|4609|4610|6774|8019|23081|79813|83746|84456|92335|114826	CCNE1|MYC|MYCL|STAT3|BRD3|KDM4C|EHMT1|L3MBTL2|L3MBTL3|STRADA|SMYD4	-1.1	0
1	-2.7	C1275668	M1	1	0	DisGeNET	35	Melanotic medulloblastoma		-2.7	2.6	3.5	30238	43	2936	11	0.37	0.11	898|4609|4610|6774|8019|23081|79813|83746|84456|92335|114826	CCNE1|MYC|MYCL|STAT3|BRD3|KDM4C|EHMT1|L3MBTL2|L3MBTL3|STRADA|SMYD4	-1.1	0
1	-2.7	C0349639	M1	1	0	DisGeNET	35	Juvenile Myelomonocytic Leukemia		-2.7	1.7	3.2	30238	179	2936	30	1	0.19	302|367|1302|1788|2048|2120|2122|2146|2322|3717|4297|4609|4928|5141|5290|5291|5966|5979|6646|6774|6777|8178|8233|23451|23762|26040|51592|54790|55824|92521	ANXA2|AR|COL11A2|DNMT3A|EPHB2|ETV6|MECOM|EZH2|FLT3|JAK2|KMT2A|MYC|NUP98|PDE4A|PIK3CA|PIK3CB|REL|RET|SOAT1|STAT3|STAT5B|ELL|ZRSR2|SF3B1|OSBP2|SETBP1|TRIM33|TET2|PAG1|SPECC1	-1.1	0
1	-2.7	C0040156	M1	1	0	DisGeNET	35	Thyrotoxicosis		-2.7	2.8	3.6	30238	37	2936	10	0.34	0.11	150|213|4524|5133|5979|6833|7276|7351|10587|29126	ADRA2A|ALB|MTHFR|PDCD1|RET|ABCC8|TTR|UCP2|TXNRD2|CD274	-1.1	0
1	-2.7	C0240538	M1	1	0	DisGeNET	35	Convex nasal ridge		-2.7	2.2	3.4	30238	69	2936	15	0.51	0.13	860|1763|2072|5116|5189|5424|6905|9024|10815|22995|25839|55835|55975|79813|113246	RUNX2|DNA2|ERCC4|PCNT|PEX1|POLD1|TBCE|BRSK2|CPLX1|CEP152|COG4|CPAP|KLHL7|EHMT1|C12orf57	-1.1	0
1	-2.7	C0024314	M1	1	0	DisGeNET	35	Lymphoproliferative Disorders		-2.7	1.5	3.1	30238	300	2936	45	1.5	0.23	578|595|602|868|929|1027|2120|2271|2826|2999|3105|3106|3600|3662|3717|4005|4524|4609|4615|4790|5133|5290|5291|6646|6774|7072|7161|7297|7433|8085|8161|8287|9373|10013|10018|10850|25792|27040|29126|51750|56624|57620|64421|83478|90550	BAK1|CCND1|BCL3|CBLB|CD14|CDKN1B|ETV6|FH|CCR10|GZMH|HLA-A|HLA-B|IL15|IRF4|JAK2|LMO2|MTHFR|MYC|MYD88|NFKB1|PDCD1|PIK3CA|PIK3CB|SOAT1|STAT3|TIA1|TP73|TYK2|VIPR1|KMT2D|COIL|USP9Y|PLAA|HDAC6|BCL2L11|CCL27|CIZ1|LAT|CD274|RTEL1|ASAH2|STIM2|DCLRE1C|ARHGAP24|MCU	-1.1	0
1	-2.6	C0013604	M1	1	0	DisGeNET	35	Edema		-2.6	1.9	3.2	30238	126	2936	23	0.78	0.16	81|836|2022|2908|3575|3827|5443|5608|5743|6548|7422|9049|9663|11232|51002|55644|56652|57122|64421|79087|84162|114548|129563	ACTN4|CASP3|ENG|NR3C1|IL7R|KNG1|POMC|MAP2K6|PTGS2|SLC9A1|VEGFA|AIP|LPIN2|POLG2|TPRKB|OSGEP|TWNK|NUP107|DCLRE1C|ALG12|BLTP1|NLRP3|DIS3L2	-1.1	0
1	-2.6	C0018965	M1	1	0	DisGeNET	35	Hematuria		-2.6	1.6	3.1	30238	235	2936	37	1.3	0.21	213|629|929|1286|2022|2271|2717|3075|3115|3291|3654|3911|4149|4174|4204|4524|5324|5328|5443|5743|5979|6387|6774|6777|7422|7704|9771|10155|10878|11065|11281|23765|26206|55654|84818|129563|373156	ALB|CFB|CD14|COL4A4|ENG|FH|GLA|CFH|HLA-DPB1|HSD11B2|IRAK1|LAMA5|MAX|MCM5|MECP2|MTHFR|PLAG1|PLAU|POMC|PTGS2|RET|CXCL12|STAT3|STAT5B|VEGFA|ZBTB16|RAPGEF5|TRIM28|CFHR3|UBE2C|POU6F2|IL17RA|SPAG8|TMEM127|IL17RC|DIS3L2|GSTK1	-1.1	0
1	-2.6	C0007112	M1	1	0	DisGeNET	35	Adenocarcinoma of prostate		-2.6	1.5	3.1	30238	342	2936	50	1.7	0.24	367|571|595|836|1027|1113|1523|1672|1805|1958|2048|2078|3485|3486|3791|3875|4595|4601|4609|5111|5163|5290|5324|5469|5743|6134|6478|6774|7052|7349|7405|7422|7544|8611|8718|8835|8877|9968|10018|10023|29126|51164|51330|55502|56165|79728|84530|112483|115908|221981	AR|BACH1|CCND1|CASP3|CDKN1B|CHGA|CUX1|DEFB1|DPT|EGR1|EPHB2|ERG|IGFBP2|IGFBP3|KDR|KRT18|MUTYH|MXI1|MYC|PCNA|PDK1|PIK3CA|PLAG1|MED1|PTGS2|RPL10|SIAH2|STAT3|TGM2|UCN|UVRAG|VEGFA|ZFY|PLPP1|TNFRSF25|SOCS2|SPHK1|MED12|BCL2L11|FRAT1|CD274|DCTN4|TNFRSF12A|HES6|TDRD1|PALB2|SRRM4|SAT2|CTHRC1|THSD7A	-1.1	0
1	-2.6	C0349636	M1	1	0	DisGeNET	35	Pre B-cell acute lymphoblastic leukemia		-2.6	2.1	3.3	30238	90	2936	18	0.61	0.14	595|2072|2120|2130|2322|2908|3717|4297|4609|4919|5290|5291|6387|6689|7161|7494|10643|83478	CCND1|ERCC4|ETV6|EWSR1|FLT3|NR3C1|JAK2|KMT2A|MYC|ROR1|PIK3CA|PIK3CB|CXCL12|SPIB|TP73|XBP1|IGF2BP3|ARHGAP24	-1.1	0
1	-2.6	C0016514	M1	1	0	DisGeNET	35	Foot-and-Mouth Disease		-2.6	2.4	3.4	30238	56	2936	13	0.44	0.12	468|1937|1958|2189|3106|3600|3700|3921|7095|23210|54606|112483|114548	ATF4|EEF1G|EGR1|FANCG|HLA-B|IL15|ITIH4|RPSA|SEC62|JMJD6|DDX56|SAT2|NLRP3	-1.1	0
1	-2.6	C0265202	M1	1	0	DisGeNET	35	Seckel syndrome		-2.6	2.4	3.4	30238	56	2936	13	0.44	0.12	1763|1788|2176|5116|9662|9894|22995|25897|51053|51574|55835|79648|85378	DNA2|DNMT3A|FANCC|PCNT|CEP135|TELO2|CEP152|RNF19A|GMNN|LARP7|CPAP|MCPH1|TUBGCP6	-1.1	0
1	-2.6	C4316812	M1	1	0	DisGeNET	35	Fibrinogen Deficiency		-2.6	2.4	3.4	30238	56	2936	13	0.44	0.12	213|286|1958|3075|5327|5328|6710|6774|6777|7704|55768|80196|83541	ALB|ANK1|EGR1|CFH|PLAT|PLAU|SPTB|STAT3|STAT5B|ZBTB16|NGLY1|RNF34|FAM110A	-1.1	0
1	-2.6	C0600033	M1	1	0	DisGeNET	35	Acquired Kyphoscoliosis		-2.6	1.8	3.2	30238	149	2936	26	0.89	0.17	1289|1305|1763|1788|2074|2200|2218|3008|3106|3736|4041|4204|6843|9150|9894|10585|10978|23111|23545|26040|26123|55131|57122|84896|84919|127833	COL5A1|COL13A1|DNA2|DNMT3A|ERCC6|FBN1|FKTN|H1-4|HLA-B|KCNA1|LRP5|MECP2|VAMP1|CTDP1|TELO2|POMT1|CLP1|SPART|ATP6V0A2|SETBP1|TCTN3|RBM28|NUP107|ATAD1|PPP1R15B|SYT2	-1.1	0
1	-2.6	C0016204	M1	1	0	DisGeNET	35	Flatulence		-2.6	4.7	4	30238	11	2936	5	0.17	0.076	213|367|4677|10922|83985	ALB|AR|NARS1|FASTK|SPNS1	-1.1	0
1	-2.6	C0241438	M1	1	0	DisGeNET	35	Tongue nodules		-2.6	4.7	4	30238	11	2936	5	0.17	0.076	1893|4750|26123|51259|65250	ECM1|NEK1|TCTN3|TMEM216|CPLANE1	-1.1	0
1	-2.6	C0268301	M1	1	0	DisGeNET	35	Reifenstein Syndrome		-2.6	4.7	4	30238	11	2936	5	0.17	0.076	268|367|2618|4204|10499	AMH|AR|GART|MECP2|NCOA2	-1.1	0
1	-2.6	C0271007	M1	1	0	DisGeNET	35	Phthisis bulbi		-2.6	4.7	4	30238	11	2936	5	0.17	0.076	4041|4140|4297|25836|55209	LRP5|MARK3|KMT2A|NIPBL|SETD5	-1.1	0
1	-2.6	C1848862	M1	1	0	DisGeNET	35	Miller-McKusick-Malvaux-Syndrome (3M Syndrome)		-2.6	4.7	4	30238	11	2936	5	0.17	0.076	3485|23363|57763|64864|89953	IGFBP2|OBSL1|ANKRA2|RFX7|KLC4	-1.1	0
1	-2.6	C1850415	M1	1	0	DisGeNET	35	Microvesicular hepatic steatosis		-2.6	4.7	4	30238	11	2936	5	0.17	0.076	7019|10128|55687|55768|79587	TFAM|LRPPRC|TRMU|NGLY1|CARS2	-1.1	0
1	-2.6	C1857353	M1	1	0	DisGeNET	35	Posterior fossa cyst		-2.6	4.7	4	30238	11	2936	5	0.17	0.076	18|2218|10585|29954|57492	ABAT|FKTN|POMT1|POMT2|ARID1B	-1.1	0
1	-2.6	C3273254	M1	1	0	DisGeNET	35	Arterionephrosclerosis		-2.6	4.7	4	30238	11	2936	5	0.17	0.076	4782|4784|6525|11093|114799	NFIC|NFIX|SMTN|ADAMTS13|ESCO1	-1.1	0
1	-2.6	C4551856	M1	1	0	DisGeNET	35	Asphyxiating Thoracic Dystrophy 1		-2.6	4.7	4	30238	11	2936	5	0.17	0.076	4750|9742|79659|79738|79809	NEK1|IFT140|DYNC2H1|BBS10|TTC21B	-1.1	0
1	-2.6	C0001890	M1	1	0	DisGeNET	35	Akinetic Petit Mal		-2.6	5.9	4.2	30238	7	2936	4	0.14	0.068	773|8629|9254|51305	CACNA1A|JRK|CACNA2D2|KCNK9	-1.1	0
1	-2.6	C0428321	M1	1	0	DisGeNET	35	Measurement of liver enzyme		-2.6	5.9	4.2	30238	7	2936	4	0.14	0.068	2678|2822|11093|221037	GGT1|GPLD1|ADAMTS13|JMJD1C	-1.1	0
1	-2.6	C1287351	M1	1	0	DisGeNET	35	Finding of liver enzyme levels		-2.6	5.9	4.2	30238	7	2936	4	0.14	0.068	2678|2822|11093|221037	GGT1|GPLD1|ADAMTS13|JMJD1C	-1.1	0
1	-2.6	C1855472	M1	1	0	DisGeNET	35	Acute lymphoblastic leukemia with lymphomatous features		-2.6	5.9	4.2	30238	7	2936	4	0.14	0.068	3575|3716|3717|4507	IL7R|JAK1|JAK2|MTAP	-1.1	0
1	-2.6	C2026186	M1	1	0	DisGeNET	35	Diffuse large B-cell lymphoma of central nervous system		-2.6	5.9	4.2	30238	7	2936	4	0.14	0.068	2146|4609|4615|29126	EZH2|MYC|MYD88|CD274	-1.1	0
1	-2.6	C4021535	M1	1	0	DisGeNET	35	Infantile sensorineural hearing impairment		-2.6	5.9	4.2	30238	7	2936	4	0.14	0.068	5190|7007|26040|54496	PEX6|TECTA|SETBP1|PRMT7	-1.1	0
1	-2.6	C4553705	M1	1	0	DisGeNET	35	Absence Seizure Disorder		-2.6	5.9	4.2	30238	7	2936	4	0.14	0.068	773|8629|9254|51305	CACNA1A|JRK|CACNA2D2|KCNK9	-1.1	0
1	-2.6	C0026633	M1	1	0	DisGeNET	35	Mouth Abnormalities		-2.6	3.2	3.6	30238	26	2936	8	0.27	0.096	367|785|1908|5979|6948|8629|64132|114548	AR|CACNB4|EDN3|RET|TCN2|JRK|XYLT2|NLRP3	-1.1	0
1	-2.6	C0239815	M1	1	0	DisGeNET	35	Hand clenching		-2.6	3.2	3.6	30238	26	2936	8	0.27	0.096	775|3736|4703|8621|51091|54551|56006|84162	CACNA1C|KCNA1|NEB|CDK13|SEPSECS|MAGEL2|SMG9|BLTP1	-1.1	0
1	-2.6	C0563243	M1	1	0	DisGeNET	35	Poor coordination		-2.6	3.2	3.6	30238	26	2936	8	0.27	0.096	2072|3736|3752|4204|4548|8621|10166|79140	ERCC4|KCNA1|KCND3|MECP2|MTR|CDK13|SLC25A15|CCDC28B	-1.1	0
1	-2.6	C2750440	M1	1	0	DisGeNET	35	FATTY LIVER DISEASE, NONALCOHOLIC, SUSCEPTIBILITY TO, 1		-2.6	2.3	3.4	30238	63	2936	14	0.48	0.13	48|2146|3416|3643|3667|3717|3953|5264|6774|7351|11093|23409|23411|114548	ACO1|EZH2|IDE|INSR|IRS1|JAK2|LEPR|PHYH|STAT3|UCP2|ADAMTS13|SIRT4|SIRT1|NLRP3	-1.1	0
1	-2.6	C2750441	M1	1	0	DisGeNET	35	LIVER DISEASE, ALCOHOLIC, SUSCEPTIBILITY TO, 1		-2.6	2.3	3.4	30238	63	2936	14	0.48	0.13	48|2146|3416|3643|3667|3717|3953|5264|6774|7351|11093|23409|23411|114548	ACO1|EZH2|IDE|INSR|IRS1|JAK2|LEPR|PHYH|STAT3|UCP2|ADAMTS13|SIRT4|SIRT1|NLRP3	-1.1	0
1	-2.6	C3150651	M1	1	0	DisGeNET	35	FATTY LIVER DISEASE, NONALCOHOLIC, SUSCEPTIBILITY TO, 2		-2.6	2.3	3.4	30238	63	2936	14	0.48	0.13	48|2146|3416|3643|3667|3717|3953|5264|6774|7351|11093|23409|23411|114548	ACO1|EZH2|IDE|INSR|IRS1|JAK2|LEPR|PHYH|STAT3|UCP2|ADAMTS13|SIRT4|SIRT1|NLRP3	-1.1	0
1	-2.6	C0920028	M1	1	0	DisGeNET	35	Leukaemia recurrent		-2.6	2.5	3.4	30238	50	2936	12	0.41	0.12	2120|2322|3106|3115|4005|4297|4524|4547|5981|9994|10206|10643	ETV6|FLT3|HLA-B|HLA-DPB1|LMO2|KMT2A|MTHFR|MTTP|RFC1|CASP8AP2|TRIM13|IGF2BP3	-1.1	0
1	-2.6	C1865916	M1	1	0	DisGeNET	35	Bilateral ptosis		-2.6	2.5	3.4	30238	50	2936	12	0.41	0.12	4285|4297|5325|5339|6774|6833|8292|8869|55209|55768|56652|246243	MIPEP|KMT2A|PLAGL1|PLEC|STAT3|ABCC8|COLQ|ST3GAL5|SETD5|NGLY1|TWNK|RNASEH1	-1.1	0
1	-2.6	C3163918	M1	1	0	DisGeNET	35	Tumor thrombus		-2.6	2.5	3.4	30238	50	2936	12	0.41	0.12	302|1192|1421|2678|3600|5817|6774|7422|8877|9447|29126|54961	ANXA2|CLIC1|CRYGD|GGT1|IL15|PVR|STAT3|VEGFA|SPHK1|AIM2|CD274|SSH3	-1.1	0
1	-2.6	C1853246	M1	1	0	DisGeNET	35	Eversion of lower lip		-2.6	2	3.2	30238	105	2936	20	0.68	0.15	1896|1909|2074|4204|4784|7051|7461|23363|23384|23389|26235|55691|55777|56006|57728|79813|81857|91179|112752|284058	EDA|EDNRA|ERCC6|MECP2|NFIX|TGM1|CLIP2|OBSL1|SPECC1L|MED13L|FBXL4|FRMD4A|MBD5|SMG9|WDR19|EHMT1|MED25|SCARF2|IFT43|KANSL1	-1.1	0
1	-2.6	C0040137	M1	1	0	DisGeNET	35	Thyroid Nodule		-2.6	1.8	3.2	30238	150	2936	26	0.89	0.17	156|213|367|595|649|1113|1893|1909|2120|2674|2784|2952|3291|3486|3570|5743|5979|6596|6801|7033|7422|23405|29126|57498|80036|373156	GRK2|ALB|AR|CCND1|BMP1|CHGA|ECM1|EDNRA|ETV6|GFRA1|GNB3|GSTT1|HSD11B2|IGFBP3|IL6R|PTGS2|RET|HLTF|STRN|TFF3|VEGFA|DICER1|CD274|KIDINS220|TRPM3|GSTK1	-1.1	0
1	-2.6	C0024899	M1	1	0	DisGeNET	35	Mastocytosis		-2.6	2	3.2	30238	98	2936	19	0.65	0.15	27|367|473|634|836|860|2294|3570|3717|4286|5133|6646|6774|6777|23451|29126|54790|57498|79648	ABL2|AR|RERE|CEACAM1|CASP3|RUNX2|FOXF1|IL6R|JAK2|MITF|PDCD1|SOAT1|STAT3|STAT5B|SF3B1|CD274|TET2|KIDINS220|MCPH1	-1.1	0
1	-2.6	C0221369	M1	1	0	DisGeNET	35	Acquired Camptodactyly		-2.6	1.9	3.2	30238	120	2936	22	0.75	0.16	2074|2146|2796|3008|6134|7046|7862|8621|9487|9968|11107|23111|26040|26123|54551|55644|55975|56992|84162|84896|139285|259232	ERCC6|EZH2|GNRH1|H1-4|RPL10|TGFBR1|BRPF1|CDK13|PIGL|MED12|PRDM5|SPART|SETBP1|TCTN3|MAGEL2|OSGEP|KLHL7|KIF15|BLTP1|ATAD1|AMER1|NALCN	-1.1	0
1	-2.6	C0426886	M1	1	0	DisGeNET	35	Tapering fingers (finding)		-2.6	2	3.2	30238	91	2936	18	0.61	0.14	860|1968|2972|4297|6134|7204|7703|8621|9049|9230|9949|9990|23036|23522|54551|55904|91252|92949	RUNX2|EIF2S3|BRF1|KMT2A|RPL10|TRIO|PCGF2|CDK13|AIP|RAB11B|AMMECR1|SLC12A6|ZNF292|KAT6B|MAGEL2|KMT2E|SLC39A13|ADAMTSL1	-1.1	0
1	-2.6	C2745963	M1	1	0	DisGeNET	35	Kashin-Beck Disease		-2.6	2.1	3.3	30238	77	2936	16	0.54	0.14	176|836|2551|3485|3486|4609|5290|5291|7046|7422|8772|10587|11096|55501|90161|133522	ACAN|CASP3|GABPA|IGFBP2|IGFBP3|MYC|PIK3CA|PIK3CB|TGFBR1|VEGFA|FADD|TXNRD2|ADAMTS5|CHST12|HS6ST2|PPARGC1B	-1.1	0
1	-2.6	C3810365	M1	1	0	DisGeNET	35	Central visual impairment		-2.6	1.8	3.1	30238	158	2936	27	0.92	0.18	1847|3798|5279|5290|5291|6323|8869|9524|11232|23126|23325|28960|50651|51112|51319|51750|54681|55768|55823|56652|56776|57731|79882|80153|81857|93627|148789	DUSP5|KIF5A|PIGC|PIK3CA|PIK3CB|SCN1A|ST3GAL5|TECR|POLG2|POGZ|WASHC4|DCPS|SLC45A1|TRAPPC12|RSRC1|RTEL1|P4HTM|NGLY1|VPS11|TWNK|FMN2|SPTBN4|ZC3H14|EDC3|MED25|TBCK|B3GALNT2	-1.1	0
1	-2.6	C0151818	M1	1	0	DisGeNET	35	Opisthotonus		-2.6	2.9	3.5	30238	32	2936	9	0.31	0.1	4337|8621|9757|10243|26040|79587|80746|132158|283989	MOCS1|CDK13|KMT2B|GPHN|SETBP1|CARS2|TSEN2|GLYCTK|TSEN54	-1.1	0
1	-2.6	C1257958	M1	1	0	DisGeNET	35	Glucose Metabolism Disorders		-2.6	2.9	3.5	30238	32	2936	9	0.31	0.1	1843|2551|2908|3164|3667|5443|6774|7351|9575	DUSP1|GABPA|NR3C1|NR4A1|IRS1|POMC|STAT3|UCP2|CLOCK	-1.1	0
1	-2.6	C1854465	M1	1	0	DisGeNET	35	TUBEROUS SCLEROSIS 1 (disorder)		-2.6	2.9	3.5	30238	32	2936	9	0.31	0.1	836|1289|4547|5290|5291|5562|5564|7422|23551	CASP3|COL5A1|MTTP|PIK3CA|PIK3CB|PRKAA1|PRKAB1|VEGFA|RASD2	-1.1	0
1	-2.6	C1849211	M1	1	0	DisGeNET	35	Generalized hirsutism		-2.6	1.9	3.2	30238	113	2936	21	0.72	0.16	473|857|1075|3643|4157|4297|4784|6597|6601|9049|10806|23461|25836|51057|55209|55212|55777|57492|79738|79798|196528	RERE|CAV1|CTSC|INSR|MC1R|KMT2A|NFIX|SMARCA4|SMARCC2|AIP|SDCCAG8|ABCA5|NIPBL|WDPCP|SETD5|BBS7|MBD5|ARID1B|BBS10|ARMC5|ARID2	-1.1	0
1	-2.6	C0158683	M1	1	0	DisGeNET	35	Polycystic liver disease		-2.6	2.7	3.5	30238	38	2936	10	0.34	0.11	2200|2822|4041|5310|5311|5923|10013|51057|51259|79867	FBN1|GPLD1|LRP5|PKD1|PKD2|RASGRF1|HDAC6|WDPCP|TMEM216|TCTN2	-1.1	0
1	-2.6	C1257877	M1	1	0	DisGeNET	35	Pheochromocytoma, Extra-Adrenal		-2.6	2.7	3.5	30238	38	2936	10	0.34	0.11	1113|1644|2271|4149|5443|5979|6344|7433|7434|55654	CHGA|DDC|FH|MAX|POMC|RET|SCTR|VIPR1|VIPR2|TMEM127	-1.1	0
1	-2.6	C0751882	M1	1	0	DisGeNET	35	Myasthenic Syndromes, Congenital		-2.6	2.3	3.3	30238	57	2936	13	0.44	0.12	857|1305|3911|5339|6426|6843|7402|8292|8482|23499|85365|127833|285489	CAV1|COL13A1|LAMA5|PLEC|SRSF1|VAMP1|UTRN|COLQ|SEMA7A|MACF1|ALG2|SYT2|DOK7	-1.1	0
1	-2.6	C0079765	M1	1	0	DisGeNET	35	Lymphoma, Small Cleaved-Cell, Follicular		-2.6	3.4	3.7	30238	21	2936	7	0.24	0.09	595|1879|2146|4524|4548|4615|8085	CCND1|EBF1|EZH2|MTHFR|MTR|MYD88|KMT2D	-1.1	0
1	-2.6	C0241391	M1	1	0	DisGeNET	35	Thumb absent		-2.6	3.4	3.7	30238	21	2936	7	0.24	0.09	2072|2176|2177|2178|7704|55215|340419	ERCC4|FANCC|FANCD2|FANCE|ZBTB16|FANCI|RSPO2	-1.1	0
1	-2.6	C1720771	M1	1	0	DisGeNET	35	Testicular Hydrocele		-2.6	3.4	3.7	30238	21	2936	7	0.24	0.09	2122|2146|2324|5290|7422|7424|55975	MECOM|EZH2|FLT4|PIK3CA|VEGFA|VEGFC|KLHL7	-1.1	0
1	-2.6	C1857657	M1	1	0	DisGeNET	35	Reduced subcutaneous adipose tissue		-2.6	3.4	3.7	30238	21	2936	7	0.24	0.09	857|2074|2200|2271|4285|7156|55131	CAV1|ERCC6|FBN1|FH|MIPEP|TOP3A|RBM28	-1.1	0
1	-2.6	C4317107	M1	1	0	DisGeNET	35	Abnormality of the thyroid gland		-2.6	3.4	3.7	30238	21	2936	7	0.24	0.09	1294|2200|3643|6689|8915|10892|23534	COL7A1|FBN1|INSR|SPIB|BCL10|MALT1|TNPO3	-1.1	0
1	-2.6	C1328407	M1	1	0	DisGeNET	35	Hip Dysplasia		-2.6	1.9	3.2	30238	128	2936	23	0.78	0.16	411|473|775|2122|2186|4297|5116|9230|9487|10717|11107|22995|23405|23443|25836|51053|55209|55768|55777|55835|57728|63894|284058	ARSB|RERE|CACNA1C|MECOM|BPTF|KMT2A|PCNT|RAB11B|PIGL|AP4B1|PRDM5|CEP152|DICER1|SLC35A3|NIPBL|GMNN|SETD5|NGLY1|MBD5|CPAP|WDR19|VIPAS39|KANSL1	-1.1	0
1	-2.6	C0541764	M1	1	0	DisGeNET	35	Delayed bone age		-2.6	1.5	3	30238	295	2936	44	1.5	0.22	176|857|1643|2072|2200|2796|3483|3643|4204|4214|4297|5116|5189|5190|5443|5456|6597|6905|7461|7469|7703|7704|7737|9361|10371|10815|22995|23363|23522|23767|25836|51053|55131|55209|55599|55768|55835|56992|57122|57492|79048|80067|83932|89953	ACAN|CAV1|DDB2|ERCC4|FBN1|GNRH1|IGFALS|INSR|MECP2|MAP3K1|KMT2A|PCNT|PEX1|PEX6|POMC|POU3F4|SMARCA4|TBCE|CLIP2|NELFA|PCGF2|ZBTB16|RNF113A|LONP1|SEMA3A|CPLX1|CEP152|OBSL1|KAT6B|FLRT3|NIPBL|GMNN|RBM28|SETD5|RNPC3|NGLY1|CPAP|KIF15|NUP107|ARID1B|SECISBP2|DCAF17|SPRTN|KLC4	-1.1	0
1	-2.5	C0037299	M1	1	0	DisGeNET	35	Skin Ulcer		-2.5	1.8	3.1	30238	151	2936	26	0.89	0.17	286|857|2551|3106|3115|3832|3909|5111|5238|5290|5291|5745|6387|6710|6774|6890|6891|7422|9487|9814|23019|23411|23765|51750|84818|118429	ANK1|CAV1|GABPA|HLA-B|HLA-DPB1|KIF11|LAMA3|PCNA|PGM3|PIK3CA|PIK3CB|PTH1R|CXCL12|SPTB|STAT3|TAP1|TAP2|VEGFA|PIGL|SFI1|CNOT1|SIRT1|IL17RA|RTEL1|IL17RC|ANTXR2	-1.1	0
1	-2.5	C0345392	M1	1	0	DisGeNET	35	Congenital kyphoscoliosis		-2.5	1.8	3.1	30238	151	2936	26	0.89	0.17	1289|1305|1763|1788|2074|2200|2218|3008|3106|3736|4041|4204|6843|9150|9894|10585|10978|23111|23545|26040|26123|55131|57122|84896|84919|127833	COL5A1|COL13A1|DNA2|DNMT3A|ERCC6|FBN1|FKTN|H1-4|HLA-B|KCNA1|LRP5|MECP2|VAMP1|CTDP1|TELO2|POMT1|CLP1|SPART|ATP6V0A2|SETBP1|TCTN3|RBM28|NUP107|ATAD1|PPP1R15B|SYT2	-1.1	0
1	-2.5	C0026825	M1	1	0	DisGeNET	35	Flaccid Muscle Tone		-2.5	3.9	3.8	30238	16	2936	6	0.2	0.083	18|4204|5189|5190|5339|284058	ABAT|MECP2|PEX1|PEX6|PLEC|KANSL1	-1.1	0
1	-2.5	C1956131	M1	1	0	DisGeNET	35	Lymphoma, Follicular, Grade 3		-2.5	3.9	3.8	30238	16	2936	6	0.2	0.083	1879|2146|4524|4548|4615|8085	EBF1|EZH2|MTHFR|MTR|MYD88|KMT2D	-1.1	0
1	-2.5	C3898877	M1	1	0	DisGeNET	35	hormone-resistant prostate cancer		-2.5	3.9	3.8	30238	16	2936	6	0.2	0.083	367|595|1958|5074|6774|8877	AR|CCND1|EGR1|PAWR|STAT3|SPHK1	-1.1	0
1	-2.5	C4324477	M1	1	0	DisGeNET	35	Transformation to acute myeloid leukaemia		-2.5	3.9	3.8	30238	16	2936	6	0.2	0.083	1788|2146|2322|3717|4928|54790	DNMT3A|EZH2|FLT3|JAK2|NUP98|TET2	-1.1	0
1	-2.5	C0278660	M1	1	0	DisGeNET	35	Adult Synovial Sarcoma		-2.5	1.7	3.1	30238	198	2936	32	1.1	0.19	595|1027|1958|2048|2130|2146|3105|3623|5111|5133|5290|5291|5469|5743|6297|6387|6519|6774|6876|6890|6901|7422|8028|8202|8932|23411|23415|25897|29126|55027|55279|57498	CCND1|CDKN1B|EGR1|EPHB2|EWSR1|EZH2|HLA-A|INHA|PCNA|PDCD1|PIK3CA|PIK3CB|MED1|PTGS2|SALL2|CXCL12|SLC3A1|STAT3|TAGLN|TAP1|TAFAZZIN|VEGFA|MLLT10|NCOA3|MBD2|SIRT1|KCNH4|RNF19A|CD274|HEATR3|ZNF654|KIDINS220	-1.1	0
1	-2.5	C0279982	M1	1	0	DisGeNET	35	Childhood Synovial Sarcoma		-2.5	1.7	3.1	30238	198	2936	32	1.1	0.19	595|1027|1958|2048|2130|2146|3105|3623|5111|5133|5290|5291|5469|5743|6297|6387|6519|6774|6876|6890|6901|7422|8028|8202|8932|23411|23415|25897|29126|55027|55279|57498	CCND1|CDKN1B|EGR1|EPHB2|EWSR1|EZH2|HLA-A|INHA|PCNA|PDCD1|PIK3CA|PIK3CB|MED1|PTGS2|SALL2|CXCL12|SLC3A1|STAT3|TAGLN|TAP1|TAFAZZIN|VEGFA|MLLT10|NCOA3|MBD2|SIRT1|KCNH4|RNF19A|CD274|HEATR3|ZNF654|KIDINS220	-1.1	0
1	-2.5	C4049446	M1	1	0	DisGeNET	35	Neointimal hyperplasia		-2.5	1.7	3.1	30238	198	2936	32	1.1	0.19	857|1027|1113|1513|2146|2551|3148|3429|3430|3491|3783|4790|5111|5290|5291|5328|5424|5562|5564|5743|6774|6876|7052|7220|7351|7422|7494|8932|10371|23411|51330|84335	CAV1|CDKN1B|CHGA|CTSK|EZH2|GABPA|HMGB2|IFI27|IFI35|CCN1|KCNN4|NFKB1|PCNA|PIK3CA|PIK3CB|PLAU|POLD1|PRKAA1|PRKAB1|PTGS2|STAT3|TAGLN|TGM2|TRPC1|UCP2|VEGFA|XBP1|MBD2|SEMA3A|SIRT1|TNFRSF12A|AKT1S1	-1.1	0
1	-2.5	C0022821	M1	1	0	DisGeNET	35	Kyphosis deformity of spine		-2.5	1.5	3	30238	304	2936	45	1.5	0.23	473|860|1289|1302|1513|2048|2074|2146|2200|3106|3423|3653|4204|4703|4882|5111|5290|5327|5424|5979|6597|6601|6843|7204|7402|7461|7469|9049|9150|9373|10324|10815|23363|23545|51091|54551|54681|55209|55904|57492|64175|79058|91252|196528|284058	RERE|RUNX2|COL5A1|COL11A2|CTSK|EPHB2|ERCC6|EZH2|FBN1|HLA-B|IDS|IPW|MECP2|NEB|NPR2|PCNA|PIK3CA|PLAT|POLD1|RET|SMARCA4|SMARCC2|VAMP1|TRIO|UTRN|CLIP2|NELFA|AIP|CTDP1|PLAA|KLHL41|CPLX1|OBSL1|ATP6V0A2|SEPSECS|MAGEL2|P4HTM|SETD5|KMT2E|ARID1B|P3H1|ASPSCR1|SLC39A13|ARID2|KANSL1	-1.1	0
1	-2.5	C0699893	M1	1	0	DisGeNET	35	Skin carcinoma		-2.5	1.8	3.1	30238	136	2936	24	0.82	0.17	595|1513|2074|2952|3106|3274|3291|3662|4157|4524|5133|5290|5291|5327|5743|6774|6777|7376|22938|23207|29126|93099|373156|100507436	CCND1|CTSK|ERCC6|GSTT1|HLA-B|HRH2|HSD11B2|IRF4|MC1R|MTHFR|PDCD1|PIK3CA|PIK3CB|PLAT|PTGS2|STAT3|STAT5B|NR1H2|SNW1|PLEKHM2|CD274|DMKN|GSTK1|MICA	-1.1	0
1	-2.5	C4281993	M1	1	0	DisGeNET	35	Neonatal respiratory distress		-2.5	2.3	3.3	30238	64	2936	14	0.48	0.13	816|860|2200|4297|5325|5339|6833|8292|8621|9321|9325|54551|84231|93627	CAMK2B|RUNX2|FBN1|KMT2A|PLAGL1|PLEC|ABCC8|COLQ|CDK13|TRIP11|TRIP4|MAGEL2|TRAF7|TBCK	-1.1	0
1	-2.5	C0013222	M1	1	0	DisGeNET	35	Drug Use Disorders		-2.5	1.9	3.2	30238	121	2936	22	0.75	0.16	1826|2120|3643|3983|5366|5583|10207|22925|23307|25807|26230|29126|51082|55691|55930|56259|57451|79750|79809|79875|80031|93664	DSCAM|ETV6|INSR|ABLIM1|PMAIP1|PRKCH|PATJ|PLA2R1|FKBP15|RHBDD3|TIAM2|CD274|POLR1D|FRMD4A|MYO5C|CTNNBL1|TENM2|ZNF385D|TTC21B|THSD4|SEMA6D|CADPS2	-1.1	0
1	-2.5	C0426789	M1	1	0	DisGeNET	35	Short thorax		-2.5	2.4	3.3	30238	51	2936	12	0.41	0.12	176|5745|9321|9742|23363|55112|55975|57728|79659|79809|89953|153241	ACAN|PTH1R|TRIP11|IFT140|OBSL1|DYNC2I1|KLHL7|WDR19|DYNC2H1|TTC21B|KLC4|CEP120	-1	0
1	-2.5	C4721779	M1	1	0	DisGeNET	35	Ovarian cancer stage IV		-2.5	2.4	3.3	30238	51	2936	12	0.41	0.12	1523|2048|3902|5290|5291|5328|6387|7074|7494|29126|56937|64421	CUX1|EPHB2|LAG3|PIK3CA|PIK3CB|PLAU|CXCL12|TIAM1|XBP1|CD274|PMEPA1|DCLRE1C	-1	0
1	-2.5	C0521525	M1	1	0	DisGeNET	35	Short neck		-2.5	1.5	3	30238	288	2936	43	1.5	0.22	176|421|1302|2074|2186|2972|3423|4204|4297|4703|6899|9321|9487|9632|9759|9786|9949|9968|10324|10806|23126|23169|23363|23389|25836|26040|26229|51057|54496|55209|55212|55215|64132|79728|79738|79867|89953|91949|118429|145173|153241|221037|259232	ACAN|ARVCF|COL11A2|ERCC6|BPTF|BRF1|IDS|MECP2|KMT2A|NEB|TBX1|TRIP11|PIGL|SEC24C|HDAC4|KIAA0586|AMMECR1|MED12|KLHL41|SDCCAG8|POGZ|SLC35D1|OBSL1|MED13L|NIPBL|SETBP1|B3GAT3|WDPCP|PRMT7|SETD5|BBS7|FANCI|XYLT2|PALB2|BBS10|TCTN2|KLC4|COG7|ANTXR2|B3GLCT|CEP120|JMJD1C|NALCN	-1	0
1	-2.5	C0857379	M1	1	0	DisGeNET	35	Abnormality of the pinna		-2.5	2.1	3.2	30238	85	2936	17	0.58	0.14	473|2074|6603|7707|7862|9230|9758|9786|10815|26005|51053|56006|57492|79087|79813|84231|91949	RERE|ERCC6|SMARCD2|ZNF148|BRPF1|RAB11B|FRMPD4|KIAA0586|CPLX1|C2CD3|GMNN|SMG9|ARID1B|ALG12|EHMT1|TRAF7|COG7	-1	0
1	-2.5	C0085612	M1	1	0	DisGeNET	35	Ventricular arrhythmia		-2.5	1.7	3.1	30238	175	2936	29	0.99	0.18	610|775|816|818|2048|2176|2200|2784|3084|3270|3423|4306|4879|5290|5291|7351|8824|9049|9197|9722|10371|11093|11232|23451|30819|54790|54795|56652|133522	HCN2|CACNA1C|CAMK2B|CAMK2G|EPHB2|FANCC|FBN1|GNB3|NRG1|HRC|IDS|NR3C2|NPPB|PIK3CA|PIK3CB|UCP2|CES2|AIP|SLC33A1|NOS1AP|SEMA3A|ADAMTS13|POLG2|SF3B1|KCNIP2|TET2|TRPM4|TWNK|PPARGC1B	-1	0
1	-2.5	C1397307	M1	1	0	DisGeNET	35	Cardiac fibrosis		-2.5	1.5	3	30238	297	2936	44	1.5	0.22	133|367|1788|1843|2022|2200|2551|2621|2908|3164|3491|4017|4092|4205|4286|4306|4792|5328|5467|6533|6774|7046|7052|7276|7422|7837|8915|9197|9360|10011|10272|11060|22801|23411|23765|25897|51330|51547|54822|57333|60674|64388|114548|284348	ADM|AR|DNMT3A|DUSP1|ENG|FBN1|GABPA|GAS6|NR3C1|NR4A1|CCN1|LOXL2|SMAD7|MEF2A|MITF|NR3C2|NFKBIA|PLAU|PPARD|SLC6A6|STAT3|TGFBR1|TGM2|TTR|VEGFA|PXDN|BCL10|SLC33A1|PPIG|SRA1|FSTL3|WWP2|ITGA11|SIRT1|IL17RA|RNF19A|TNFRSF12A|SIRT7|TRPM7|RCN3|GAS5|GREM2|NLRP3|LYPD5	-1	0
1	-2.5	C0027066	M1	1	0	DisGeNET	35	Myoclonus		-2.5	1.6	3	30238	264	2936	40	1.4	0.21	275|773|1106|1203|1644|3736|3745|3748|3752|3798|4204|5813|6323|6948|7349|8086|8869|9487|9907|10243|10347|10815|11019|22866|23334|25792|51112|54982|55149|55163|55768|56652|56978|79587|84896|114034|132158|144165|253461|283989	AMT|CACNA1A|CHD2|CLN5|DDC|KCNA1|KCNB1|KCNC3|KCND3|KIF5A|MECP2|PURA|SCN1A|TCN2|UCN|AAAS|ST3GAL5|PIGL|AP5Z1|GPHN|ABCA7|CPLX1|LIAS|CNKSR2|SZT2|CIZ1|TRAPPC12|CLN6|MTPAP|PNPO|NGLY1|TWNK|PRDM8|CARS2|ATAD1|TOE1|GLYCTK|PRICKLE1|ZBTB38|TSEN54	-1	0
1	-2.5	C1285162	M1	1	0	DisGeNET	35	Degenerative disorder		-2.5	1.7	3.1	30238	160	2936	27	0.92	0.18	268|367|773|1909|2551|4286|4656|5290|5291|6103|6253|6314|7051|7072|7276|7422|8817|23274|23411|26268|50939|51164|56172|59352|114907|120892|165140	AMH|AR|CACNA1A|EDNRA|GABPA|MITF|MYOG|PIK3CA|PIK3CB|RPGR|RTN2|ATXN7|TGM1|TIA1|TTR|VEGFA|FGF18|CLEC16A|SIRT1|FBXO9|IMPG2|DCTN4|ANKH|LGR6|FBXO32|LRRK2|OXER1	-1	0
1	-2.5	C0700225	M1	1	0	DisGeNET	35	Serum creatinine raised		-2.5	3.1	3.5	30238	27	2936	8	0.27	0.096	595|629|3075|5311|10878|11093|22909|57728	CCND1|CFB|CFH|PKD2|CFHR3|ADAMTS13|FAN1|WDR19	-1	0
1	-2.5	C2931418	M1	1	0	DisGeNET	35	Bare lymphocyte syndrome 2		-2.5	3.1	3.5	30238	27	2936	8	0.27	0.096	302|3105|3115|5993|6890|6891|10482|57763	ANXA2|HLA-A|HLA-DPB1|RFX5|TAP1|TAP2|NXF1|ANKRA2	-1	0
1	-2.5	C0206710	M1	1	0	DisGeNET	35	Basal Cell Neoplasm		-2.5	2.3	3.3	30238	58	2936	13	0.44	0.12	3106|3662|4157|5290|10592|51043|55691|55920|60468|122953|133522|283234|388662	HLA-B|IRF4|MC1R|PIK3CA|SMC2|ZBTB7B|FRMD4A|RCC2|BACH2|JDP2|PPARGC1B|CCDC88B|SLC6A17	-1	0
1	-2.5	C3149841	M1	1	0	DisGeNET	35	POLYCYSTIC KIDNEY DISEASE 1		-2.5	2.6	3.4	30238	39	2936	10	0.34	0.11	213|1958|3791|5111|5310|5311|5469|7352|7422|51564	ALB|EGR1|KDR|PCNA|PKD1|PKD2|MED1|UCP3|VEGFA|HDAC7	-1	0
1	-2.5	C0038273	M1	1	0	DisGeNET	35	Stereotypic Movement Disorder		-2.5	1.7	3	30238	192	2936	31	1.1	0.19	473|1105|1654|4204|4286|4297|5279|6899|7204|8869|9230|9524|9759|10717|10815|23126|23325|25792|28960|50651|51319|55777|56776|79813|79882|80153|81857|91801|148789|162417|196528	RERE|CHD1|DDX3X|MECP2|MITF|KMT2A|PIGC|TBX1|TRIO|ST3GAL5|RAB11B|TECR|HDAC4|AP4B1|CPLX1|POGZ|WASHC4|CIZ1|DCPS|SLC45A1|RSRC1|MBD5|FMN2|EHMT1|ZC3H14|EDC3|MED25|ALKBH8|B3GALNT2|NAGS|ARID2	-1	0
1	-2.5	C0398686	M1	1	0	DisGeNET	35	Primary immune deficiency disorder		-2.5	2	3.1	30238	93	2936	18	0.61	0.14	2324|3551|3575|3716|4485|5238|5290|5291|5424|6646|6774|7174|7297|9020|9219|10482|60468|64170	FLT4|IKBKB|IL7R|JAK1|MST1|PGM3|PIK3CA|PIK3CB|POLD1|SOAT1|STAT3|TPP2|TYK2|MAP3K14|MTA2|NXF1|BACH2|CARD9	-1	0
1	-2.5	C0080024	M1	1	0	DisGeNET	35	Piebaldism		-2.5	2.8	3.4	30238	33	2936	9	0.31	0.1	2551|4157|4286|5806|5979|6320|7349|51750|79083	GABPA|MC1R|MITF|PTX3|RET|CLEC11A|UCN|RTEL1|MLPH	-1	0
1	-2.5	C4021750	M1	1	0	DisGeNET	35	Abnormality of femur morphology		-2.5	2.8	3.4	30238	33	2936	9	0.31	0.1	2072|2176|2177|2178|2189|2200|2717|55215|79728	ERCC4|FANCC|FANCD2|FANCE|FANCG|FBN1|GLA|FANCI|PALB2	-1	0
1	-2.5	C0029231	M1	1	0	DisGeNET	35	Organic Mental Disorders, Substance-Induced		-2.5	1.9	3.1	30238	115	2936	21	0.72	0.16	1826|2120|3643|3983|5366|5583|10207|22925|23307|25807|26230|29126|51082|55691|55930|57451|79750|79809|79875|80031|93664	DSCAM|ETV6|INSR|ABLIM1|PMAIP1|PRKCH|PATJ|PLA2R1|FKBP15|RHBDD3|TIAM2|CD274|POLR1D|FRMD4A|MYO5C|TENM2|ZNF385D|TTC21B|THSD4|SEMA6D|CADPS2	-1	0
1	-2.5	C3665386	M1	1	0	DisGeNET	35	Abnormal vision		-2.5	1.9	3.1	30238	115	2936	21	0.72	0.16	1294|2200|3105|3145|3832|6314|8869|9742|9786|10083|10560|11107|22901|23347|23451|54765|54806|64132|95681|153241|167691	COL7A1|FBN1|HLA-A|HMBS|KIF11|ATXN7|ST3GAL5|IFT140|KIAA0586|USH1C|SLC19A2|PRDM5|ARSG|SMCHD1|SF3B1|TRIM44|AHI1|XYLT2|CEP41|CEP120|LCA5	-1	0
1	-2.5	C4316881	M1	1	0	DisGeNET	35	Prescription Drug Abuse		-2.5	1.9	3.1	30238	115	2936	21	0.72	0.16	1826|2120|3643|3983|5366|5583|10207|22925|23307|25807|26230|29126|51082|55691|55930|57451|79750|79809|79875|80031|93664	DSCAM|ETV6|INSR|ABLIM1|PMAIP1|PRKCH|PATJ|PLA2R1|FKBP15|RHBDD3|TIAM2|CD274|POLR1D|FRMD4A|MYO5C|TENM2|ZNF385D|TTC21B|THSD4|SEMA6D|CADPS2	-1	0
1	-2.5	C0017332	M1	1	0	DisGeNET	35	Generalized Nonconvulsive Seizure Disorder		-2.5	7.7	4.4	30238	4	2936	3	0.1	0.059	785|6323|8629	CACNB4|SCN1A|JRK	-1	0
1	-2.5	C0086236	M1	1	0	DisGeNET	35	Epilepsy, Atonic		-2.5	7.7	4.4	30238	4	2936	3	0.1	0.059	785|6323|8629	CACNB4|SCN1A|JRK	-1	0
1	-2.5	C0086241	M1	1	0	DisGeNET	35	Epilepsy, Tonic		-2.5	7.7	4.4	30238	4	2936	3	0.1	0.059	785|6323|8629	CACNB4|SCN1A|JRK	-1	0
1	-2.5	C0347869	M1	1	0	DisGeNET	35	Epilepsy, Akinetic		-2.5	7.7	4.4	30238	4	2936	3	0.1	0.059	785|6323|8629	CACNB4|SCN1A|JRK	-1	0
1	-2.5	C0349644	M1	1	0	DisGeNET	35	Malignant lymphoma of testis		-2.5	7.7	4.4	30238	4	2936	3	0.1	0.059	4615|5133|29126	MYD88|PDCD1|CD274	-1	0
1	-2.5	C0423428	M1	1	0	DisGeNET	35	Scarred macula		-2.5	7.7	4.4	30238	4	2936	3	0.1	0.059	3105|6103|6452	HLA-A|RPGR|SH3BP2	-1	0
1	-2.5	C0563449	M1	1	0	DisGeNET	35	Epispadias, male (disorder)		-2.5	7.7	4.4	30238	4	2936	3	0.1	0.059	367|3491|25849	AR|CCN1|PARM1	-1	0
1	-2.5	C0750433	M1	1	0	DisGeNET	35	Wound, non-healed		-2.5	7.7	4.4	30238	4	2936	3	0.1	0.059	857|2908|3491	CAV1|NR3C1|CCN1	-1	0
1	-2.5	C1298680	M1	1	0	DisGeNET	35	Occlusive stroke		-2.5	7.7	4.4	30238	4	2936	3	0.1	0.059	4524|4548|7422	MTHFR|MTR|VEGFA	-1	0
1	-2.5	C1622502	M1	1	0	DisGeNET	35	Portal cirrhosis		-2.5	7.7	4.4	30238	4	2936	3	0.1	0.059	26051|29126|57794	PPP1R16B|CD274|SUGP1	-1	0
1	-2.5	C1849953	M1	1	0	DisGeNET	35	Square pelvis bone		-2.5	7.7	4.4	30238	4	2936	3	0.1	0.059	2074|9321|145173	ERCC6|TRIP11|B3GLCT	-1	0
1	-2.5	C1852222	M1	1	0	DisGeNET	35	Failure of Tooth Eruption, Primary		-2.5	7.7	4.4	30238	4	2936	3	0.1	0.059	5111|5745|114548	PCNA|PTH1R|NLRP3	-1	0
1	-2.5	C1858805	M1	1	0	DisGeNET	35	Vohwinkel Syndrome, Variant Form		-2.5	7.7	4.4	30238	4	2936	3	0.1	0.059	3791|4017|7422	KDR|LOXL2|VEGFA	-1	0
1	-2.5	C1859115	M1	1	0	DisGeNET	35	Prominent interphalangeal joints		-2.5	7.7	4.4	30238	4	2936	3	0.1	0.059	1302|7703|57492	COL11A2|PCGF2|ARID1B	-1	0
1	-2.5	C2931072	M1	1	0	DisGeNET	35	Epidermolysa bullosa simplex and limb girdle muscular dystrophy		-2.5	7.7	4.4	30238	4	2936	3	0.1	0.059	5339|6899|26151	PLEC|TBX1|NAT9	-1	0
1	-2.5	C4025639	M1	1	0	DisGeNET	35	Prolonged G2 phase of cell cycle		-2.5	7.7	4.4	30238	4	2936	3	0.1	0.059	2176|2177|2178	FANCC|FANCD2|FANCE	-1	0
1	-2.5	C4025640	M1	1	0	DisGeNET	35	Deficient excision of UV-induced pyrimidine dimers in DNA		-2.5	7.7	4.4	30238	4	2936	3	0.1	0.059	2176|2177|2178	FANCC|FANCD2|FANCE	-1	0
1	-2.5	C4316837	M1	1	0	DisGeNET	35	Clear cell odontogenic carcinoma		-2.5	7.7	4.4	30238	4	2936	3	0.1	0.059	466|2130|5328	ATF1|EWSR1|PLAU	-1	0
1	-2.5	C4275242	M1	1	0	DisGeNET	35	Sudden sensorineural hearing loss		-2.5	2.1	3.2	30238	72	2936	15	0.51	0.13	857|929|1843|2952|3075|3105|3106|4524|4548|5583|5806|7422|7424|9575|373156	CAV1|CD14|DUSP1|GSTT1|CFH|HLA-A|HLA-B|MTHFR|MTR|PRKCH|PTX3|VEGFA|VEGFC|CLOCK|GSTK1	-1	0
1	-2.5	C2936904	M1	1	0	DisGeNET	35	Opitz GBBB Syndrome, X-Linked		-2.5	2.1	3.2	30238	79	2936	16	0.54	0.14	860|2048|2551|3717|4524|4609|5290|5291|5324|5562|5564|8161|11043|23384|80119|83698	RUNX2|EPHB2|GABPA|JAK2|MTHFR|MYC|PIK3CA|PIK3CB|PLAG1|PRKAA1|PRKAB1|COIL|MID2|SPECC1L|PIF1|CALN1	-1	0
1	-2.5	C0005938	M1	1	0	DisGeNET	35	Bone Density		-2.5	1.8	3.1	30238	138	2936	24	0.82	0.17	473|860|1643|2070|2591|4041|4140|6546|7343|8527|8939|9416|23293|23294|23389|56259|56776|79698|79809|84251|91647|92949|153241|100506686	RERE|RUNX2|DDB2|EYA4|GALNT3|LRP5|MARK3|SLC8A1|UBTF|DGKD|FUBP3|DDX23|SMG6|ANKS1A|MED13L|CTNNBL1|FMN2|ZMAT4|TTC21B|SGIP1|ATPAF2|ADAMTSL1|CEP120|IQCH-AS1	-0.99	0
1	-2.5	C0007117	M1	1	0	DisGeNET	35	Basal cell carcinoma		-2.5	1.9	3.1	30238	108	2936	20	0.68	0.15	1643|2072|3106|3662|4157|5325|5743|6387|6774|6777|7422|10592|51043|55691|55920|60468|122953|133522|283234|388662	DDB2|ERCC4|HLA-B|IRF4|MC1R|PLAGL1|PTGS2|CXCL12|STAT3|STAT5B|VEGFA|SMC2|ZBTB7B|FRMD4A|RCC2|BACH2|JDP2|PPARGC1B|CCDC88B|SLC6A17	-0.99	0
1	-2.4	C1956130	M1	1	0	DisGeNET	35	Lymphoma, Follicular, Grade 1		-2.4	3.3	3.5	30238	22	2936	7	0.24	0.09	595|1879|2146|4524|4548|4615|8085	CCND1|EBF1|EZH2|MTHFR|MTR|MYD88|KMT2D	-0.97	0
1	-2.4	C3278811	M1	1	0	DisGeNET	35	Thumb aplasia		-2.4	3.3	3.5	30238	22	2936	7	0.24	0.09	2072|2176|2177|2178|7704|55215|340419	ERCC4|FANCC|FANCD2|FANCE|ZBTB16|FANCI|RSPO2	-0.97	0
1	-2.4	C4022016	M1	1	0	DisGeNET	35	Abnormality of the preputium		-2.4	3.3	3.5	30238	22	2936	7	0.24	0.09	2072|2176|2177|2178|2189|55215|79728	ERCC4|FANCC|FANCD2|FANCE|FANCG|FANCI|PALB2	-0.97	0
1	-2.4	C4023917	M1	1	0	DisGeNET	35	Aplasia/Hypoplasia of the uvula		-2.4	3.3	3.5	30238	22	2936	7	0.24	0.09	2072|2176|2177|2178|2189|55215|79728	ERCC4|FANCC|FANCD2|FANCE|FANCG|FANCI|PALB2	-0.97	0
1	-2.4	C4025071	M1	1	0	DisGeNET	35	Aplasia/Hypoplasia of fingers		-2.4	3.3	3.5	30238	22	2936	7	0.24	0.09	2072|2176|2177|2178|2189|55215|79728	ERCC4|FANCC|FANCD2|FANCE|FANCG|FANCI|PALB2	-0.97	0
1	-2.4	C0428472	M1	1	0	DisGeNET	35	Serum HDL cholesterol measurement		-2.4	1.5	2.9	30238	283	2936	42	1.4	0.22	176|602|775|1908|2908|3084|3145|3570|3600|3791|4775|4790|5290|5329|5467|5576|5608|6095|7046|7125|7186|7804|8863|9575|9722|10057|10147|10180|22837|23762|51093|55512|55823|56776|57519|64116|64137|83939|84811|84812|93436|158219	ACAN|BCL3|CACNA1C|EDN3|NR3C1|NRG1|HMBS|IL6R|IL15|KDR|NFATC3|NFKB1|PIK3CA|PLAUR|PPARD|PRKAR2A|MAP2K6|RORA|TGFBR1|TNNC2|TRAF2|LRP8|PER3|CLOCK|NOS1AP|ABCC5|SUGP2|RBM6|COBLL1|OSBP2|METTL25B|SMPD3|VPS11|FMN2|STARD9|SLC39A8|ABCG4|EIF2A|BUD13|PLCD4|ARMC6|TTC39B	-0.97	0
1	-2.4	C0087012	M1	1	0	DisGeNET	35	Ataxia, Spinocerebellar		-2.4	1.7	3	30238	154	2936	26	0.89	0.17	367|492|773|836|1998|2048|2254|3105|3483|3736|3748|3752|5190|6314|7150|7204|7222|8086|10594|23255|51117|55824|56652|120892|146057|348995	AR|ATP2B3|CACNA1A|CASP3|ELF2|EPHB2|FGF9|HLA-A|IGFALS|KCNA1|KCNC3|KCND3|PEX6|ATXN7|TOP1|TRIO|TRPC3|AAAS|PRPF8|MTCL1|COQ4|PAG1|TWNK|LRRK2|TTBK2|NUP43	-0.97	0
1	-2.4	C2931456	M1	1	0	DisGeNET	35	Prostate cancer, familial		-2.4	1.9	3.1	30238	116	2936	21	0.72	0.16	367|1027|2048|2078|2122|2952|4609|5324|6817|8932|9909|10018|10194|23331|55328|56946|64864|79728|79783|344595|373156	AR|CDKN1B|EPHB2|ERG|MECOM|GSTT1|MYC|PLAG1|SULT1A1|MBD2|DENND4B|BCL2L11|TSHZ1|TTC28|RNLS|EMSY|RFX7|PALB2|SUGCT|DUBR|GSTK1	-0.97	0
1	-2.4	C0520966	M1	1	0	DisGeNET	35	Abnormal coordination		-2.4	2.3	3.2	30238	59	2936	13	0.44	0.12	22|773|785|3736|4524|5133|6095|6323|6324|8869|9254|22934|23126	ABCB7|CACNA1A|CACNB4|KCNA1|MTHFR|PDCD1|RORA|SCN1A|SCN1B|ST3GAL5|CACNA2D2|RPIA|POGZ	-0.97	0
1	-2.4	C1858991	M1	1	0	DisGeNET	35	Childhood Ataxia with Central Nervous System Hypomyelinization		-2.4	2.3	3.2	30238	59	2936	13	0.44	0.12	468|1672|1968|4277|4524|4548|5923|6646|6948|8893|51330|56658|100507436	ATF4|DEFB1|EIF2S3|MICB|MTHFR|MTR|RASGRF1|SOAT1|TCN2|EIF2B5|TNFRSF12A|TRIM39|MICA	-0.97	0
1	-2.4	C0392525	M1	1	0	DisGeNET	35	Nephrolithiasis		-2.4	1.6	2.9	30238	242	2936	37	1.3	0.21	213|367|491|929|1105|1672|1909|2022|2200|2551|2796|2952|4204|5290|5291|5310|5495|6519|7033|7461|8527|9049|9771|10513|10984|11182|22877|23411|26040|54757|79798|80271|81857|92949|114548|133522|160851	ALB|AR|ATP2B2|CD14|CHD1|DEFB1|EDNRA|ENG|FBN1|GABPA|GNRH1|GSTT1|MECP2|PIK3CA|PIK3CB|PKD1|PPM1B|SLC3A1|TFF3|CLIP2|DGKD|AIP|RAPGEF5|APPBP2|KCNQ1OT1|SLC2A6|MLXIP|SIRT1|SETBP1|FAM20A|ARMC5|ITPKC|MED25|ADAMTSL1|NLRP3|PPARGC1B|DGKH	-0.97	0
1	-2.4	C0022680	M1	1	0	DisGeNET	35	Polycystic Kidney Diseases		-2.4	1.5	2.9	30238	275	2936	41	1.4	0.22	421|466|629|1523|1909|2048|2252|2717|3717|4041|4601|4609|4750|4879|5111|5290|5291|5310|5311|5743|5923|6774|6777|6899|6901|7033|7422|9321|9632|9742|9786|10013|59352|64132|79659|79738|112752|165140|203286|221037|284086	ARVCF|ATF1|CFB|CUX1|EDNRA|EPHB2|FGF7|GLA|JAK2|LRP5|MXI1|MYC|NEK1|NPPB|PCNA|PIK3CA|PIK3CB|PKD1|PKD2|PTGS2|RASGRF1|STAT3|STAT5B|TBX1|TAFAZZIN|TFF3|VEGFA|TRIP11|SEC24C|IFT140|KIAA0586|HDAC6|LGR6|XYLT2|DYNC2H1|BBS10|IFT43|OXER1|ANKS6|JMJD1C|NEK8	-0.97	0
1	-2.4	C0151539	M1	1	0	DisGeNET	35	Blood urea increased		-2.4	4.3	3.7	30238	12	2936	5	0.17	0.076	629|3075|10878|11093|22909	CFB|CFH|CFHR3|ADAMTS13|FAN1	-0.97	0
1	-2.4	C0751007	M1	1	0	DisGeNET	35	Intracranial Atherosclerosis		-2.4	4.3	3.7	30238	12	2936	5	0.17	0.076	118|3612|3921|4524|7422	ADD1|IMPA1|RPSA|MTHFR|VEGFA	-0.97	0
1	-2.4	C1820737	M1	1	0	DisGeNET	35	Temperature instability		-2.4	4.3	3.7	30238	12	2936	5	0.17	0.076	1644|9757|54551|55823|60386	DDC|KMT2B|MAGEL2|VPS11|SLC25A19	-0.97	0
1	-2.4	C3888239	M1	1	0	DisGeNET	35	HIRSCHSPRUNG DISEASE, SUSCEPTIBILITY TO, 1		-2.4	4.3	3.7	30238	12	2936	5	0.17	0.076	421|4928|5979|9968|25825	ARVCF|NUP98|RET|MED12|BACE2	-0.97	0
1	-2.4	C4021161	M1	1	0	DisGeNET	35	Multiple suture craniosynostosis		-2.4	4.3	3.7	30238	12	2936	5	0.17	0.076	421|6899|8621|9632|221037	ARVCF|TBX1|CDK13|SEC24C|JMJD1C	-0.97	0
1	-2.4	C4049650	M1	1	0	DisGeNET	35	Familial Glucocorticoid Deficiency Type 1		-2.4	4.3	3.7	30238	12	2936	5	0.17	0.076	5443|5923|8086|10587|65057	POMC|RASGRF1|AAAS|TXNRD2|ACD	-0.97	0
1	-2.4	C0001080	M1	1	0	DisGeNET	35	Achondroplasia		-2.4	2.5	3.3	30238	46	2936	11	0.37	0.11	176|595|857|1908|2048|4882|6777|10013|23592|57492|114548	ACAN|CCND1|CAV1|EDN3|EPHB2|NPR2|STAT5B|HDAC6|LEMD3|ARID1B|NLRP3	-0.97	0
1	-2.4	C0007129	M1	1	0	DisGeNET	35	Merkel cell carcinoma		-2.4	1.6	2.9	30238	226	2936	35	1.2	0.2	595|836|1113|1192|1302|2130|2146|2828|3105|3856|4176|4485|4609|4610|5133|5290|5291|5743|6774|6777|7161|7405|7422|8877|8915|10643|23451|29126|54790|57634|59352|83478|89782|165140|100507436	CCND1|CASP3|CHGA|CLIC1|COL11A2|EWSR1|EZH2|GPR4|HLA-A|KRT8|MCM7|MST1|MYC|MYCL|PDCD1|PIK3CA|PIK3CB|PTGS2|STAT3|STAT5B|TP73|UVRAG|VEGFA|SPHK1|BCL10|IGF2BP3|SF3B1|CD274|TET2|EP400|LGR6|ARHGAP24|LMLN|OXER1|MICA	-0.97	0
1	-2.4	C0023787	M1	1	0	DisGeNET	35	Lipodystrophy		-2.4	1.6	2.9	30238	226	2936	35	1.2	0.2	178|213|836|857|1879|2200|2218|2908|3106|3115|3575|3643|3910|3953|4306|4524|5290|5291|5424|5696|6901|7555|9361|9663|10587|23175|23545|51053|55131|64132|65055|79827|83932|90268|91624	AGL|ALB|CASP3|CAV1|EBF1|FBN1|FKTN|NR3C1|HLA-B|HLA-DPB1|IL7R|INSR|LAMA4|LEPR|NR3C2|MTHFR|PIK3CA|PIK3CB|POLD1|PSMB8|TAFAZZIN|CNBP|LONP1|LPIN2|TXNRD2|LPIN1|ATP6V0A2|GMNN|RBM28|XYLT2|REEP1|CLMP|SPRTN|OTULIN|NEXN	-0.97	0
1	-2.4	C0034013	M1	1	0	DisGeNET	35	Precocious Puberty		-2.4	1.8	3	30238	139	2936	24	0.82	0.17	268|367|857|1654|2104|2796|2908|3483|3643|3736|5116|5325|5443|5743|5745|7461|8085|9563|9757|10587|10815|54551|57582|153222	AMH|AR|CAV1|DDX3X|ESRRG|GNRH1|NR3C1|IGFALS|INSR|KCNA1|PCNT|PLAGL1|POMC|PTGS2|PTH1R|CLIP2|KMT2D|H6PD|KMT2B|TXNRD2|CPLX1|MAGEL2|KCNT1|CREBRF	-0.96	0
1	-2.4	C0007286	M1	1	0	DisGeNET	35	Carpal Tunnel Syndrome		-2.4	2	3.1	30238	87	2936	17	0.58	0.14	176|213|268|1289|2952|3115|3570|5743|7046|7276|7422|9759|10866|11096|23093|54437|373156	ACAN|ALB|AMH|COL5A1|GSTT1|HLA-DPB1|IL6R|PTGS2|TGFBR1|TTR|VEGFA|HDAC4|HCP5|ADAMTS5|TTLL5|SEMA5B|GSTK1	-0.96	0
1	-2.4	C0020608	M1	1	0	DisGeNET	35	Hypodontia		-2.4	1.6	2.9	30238	218	2936	34	1.2	0.2	773|860|1513|1896|2048|3745|3909|4041|4591|4792|5745|6452|7204|7461|7469|8085|9487|10815|22866|22995|23334|23592|51750|54757|55131|57728|64094|64388|79140|83999|84919|91252|112752|126695	CACNA1A|RUNX2|CTSK|EDA|EPHB2|KCNB1|LAMA3|LRP5|TRIM37|NFKBIA|PTH1R|SH3BP2|TRIO|CLIP2|NELFA|KMT2D|PIGL|CPLX1|CNKSR2|CEP152|SZT2|LEMD3|RTEL1|FAM20A|RBM28|WDR19|SMOC2|GREM2|CCDC28B|KREMEN1|PPP1R15B|SLC39A13|IFT43|KDF1	-0.96	0
1	-2.4	C0003175	M1	1	0	DisGeNET	35	Anthrax disease		-2.4	2.2	3.2	30238	66	2936	14	0.48	0.13	578|649|1302|2048|3700|4012|4041|5547|5606|7422|11093|23304|25921|118429	BAK1|BMP1|COL11A2|EPHB2|ITIH4|LNPEP|LRP5|PRCP|MAP2K3|VEGFA|ADAMTS13|UBR2|ZDHHC5|ANTXR2	-0.96	0
1	-2.4	C1837084	M1	1	0	DisGeNET	35	Short metacarpal		-2.4	2.2	3.2	30238	66	2936	14	0.48	0.13	1302|2200|4882|5264|5745|9321|9361|9759|23126|25839|54496|64175|91252|145173	COL11A2|FBN1|NPR2|PHYH|PTH1R|TRIP11|LONP1|HDAC4|POGZ|COG4|PRMT7|P3H1|SLC39A13|B3GLCT	-0.96	0
1	-2.4	C0151468	M1	1	0	DisGeNET	35	Thyroid Gland Follicular Adenoma		-2.4	1.6	3	30238	202	2936	32	1.1	0.19	367|595|1027|1381|1455|1893|2322|2784|3164|3643|3791|5111|5290|5291|5743|5970|5979|6387|7033|7175|7422|7691|7799|9049|9562|10300|10643|55422|55824|55835|63892|84909	AR|CCND1|CDKN1B|CRABP1|CSNK1G2|ECM1|FLT3|GNB3|NR4A1|INSR|KDR|PCNA|PIK3CA|PIK3CB|PTGS2|RELA|RET|CXCL12|TFF3|TPR|VEGFA|ZNF132|PRDM2|AIP|MINPP1|KATNB1|IGF2BP3|ZNF331|PAG1|CPAP|THADA|AOPEP	-0.96	0
1	-2.4	C0079541	M1	1	0	DisGeNET	35	Holoprosencephaly		-2.4	1.9	3.1	30238	109	2936	20	0.68	0.15	889|2070|2218|5443|8085|8785|9702|9723|10300|10585|23019|26005|26123|29954|50937|65250|84976|124997|148789|253959	KRIT1|EYA4|FKTN|POMC|KMT2D|MATN4|CEP57|SEMA3E|KATNB1|POMT1|CNOT1|C2CD3|TCTN3|POMT2|CDON|CPLANE1|DISP1|WDR81|B3GALNT2|RALGAPA1	-0.96	0
1	-2.4	C0201976	M1	1	0	DisGeNET	35	Creatinine measurement, serum (procedure)		-2.4	1.8	3	30238	124	2936	22	0.75	0.16	1601|2070|3626|4092|4790|6272|7422|10806|10867|23245|25948|51460|54496|54617|55244|57214|57644|63892|85004|148641|160851|729852	DAB2|EYA4|INHBC|SMAD7|NFKB1|SORT1|VEGFA|SDCCAG8|TSPAN9|ASTN2|KBTBD2|SFMBT1|PRMT7|INO80|SLC47A1|CEMIP|MYH7B|THADA|RERG|SLC35F3|DGKH|UMAD1	-0.96	0
1	-2.4	C1445953	M1	1	0	DisGeNET	35	Poor eye contact		-2.4	2.1	3.1	30238	73	2936	15	0.51	0.13	3658|4204|4719|8869|9230|9254|9758|10243|10564|10978|54551|56006|56652|91942|259232	IREB2|MECP2|NDUFS1|ST3GAL5|RAB11B|CACNA2D2|FRMPD4|GPHN|ARFGEF2|CLP1|MAGEL2|SMG9|TWNK|NDUFAF2|NALCN	-0.96	0
1	-2.4	C0007971	M1	1	0	DisGeNET	35	Cheilitis		-2.4	3.6	3.6	30238	17	2936	6	0.2	0.083	1294|6774|7422|10903|23765|84818	COL7A1|STAT3|VEGFA|MTMR11|IL17RA|IL17RC	-0.95	0
1	-2.4	C0013428	M1	1	0	DisGeNET	35	Dysuria		-2.4	3.6	3.6	30238	17	2936	6	0.2	0.083	3106|3145|9049|10620|23111|493856	HLA-B|HMBS|AIP|ARID3B|SPART|CISD2	-0.95	0
1	-2.4	C1335975	M1	1	0	DisGeNET	35	Skull Base Chordoma		-2.4	3.6	3.6	30238	17	2936	6	0.2	0.083	1513|5290|5291|6899|7422|389432	CTSK|PIK3CA|PIK3CB|TBX1|VEGFA|SAMD5	-0.95	0
1	-2.4	C1827820	M1	1	0	DisGeNET	35	Fast acetylator due to N-acetyltransferase enzyme variant		-2.4	3.6	3.6	30238	17	2936	6	0.2	0.083	4524|4548|23339|79612|81539|401262	MTHFR|MTR|VPS39|NAA16|SLC38A1|CRIP3	-0.95	0
1	-2.4	C4021626	M1	1	0	DisGeNET	35	Lethal skeletal dysplasia		-2.4	3.6	3.6	30238	17	2936	6	0.2	0.083	90|5745|9321|11116|55112|79659	ACVR1|PTH1R|TRIP11|CEP43|DYNC2I1|DYNC2H1	-0.95	0
1	-2.4	C0027439	M1	1	0	DisGeNET	35	Nasopharyngeal Neoplasms		-2.4	2.6	3.3	30238	40	2936	10	0.34	0.11	1909|2122|2324|3105|3106|5290|6774|7424|79728|83596	EDNRA|MECOM|FLT4|HLA-A|HLA-B|PIK3CA|STAT3|VEGFC|PALB2|BCL2L12	-0.95	0
1	-2.4	C1695782	M1	1	0	DisGeNET	35	Cerebral hypoperfusion		-2.4	2.6	3.3	30238	40	2936	10	0.34	0.11	2551|3084|3953|5290|5291|5743|7226|7376|7422|114548	GABPA|NRG1|LEPR|PIK3CA|PIK3CB|PTGS2|TRPM2|NR1H2|VEGFA|NLRP3	-0.95	0
1	-2.4	C0231807	M1	1	0	DisGeNET	35	Dyspnea on exertion		-2.4	1.9	3	30238	102	2936	19	0.65	0.15	1305|1763|2200|3717|4703|5339|6774|6777|7046|7704|8292|11232|26092|51750|54790|56652|84987|116228|285489	COL13A1|DNA2|FBN1|JAK2|NEB|PLEC|STAT3|STAT5B|TGFBR1|ZBTB16|COLQ|POLG2|TOR1AIP1|RTEL1|TET2|TWNK|COX14|COX20|DOK7	-0.95	0
1	-2.4	C1834129	M1	1	0	DisGeNET	35	Abnormal vertebral morphology		-2.4	2.9	3.4	30238	28	2936	8	0.27	0.096	90|1513|2294|8085|54806|84919|95681|153241	ACVR1|CTSK|FOXF1|KMT2D|AHI1|PPP1R15B|CEP41|CEP120	-0.95	0
1	-2.4	C0018051	M1	1	0	DisGeNET	35	Gonadal Dysgenesis		-2.4	2.3	3.2	30238	53	2936	12	0.41	0.12	268|367|2254|2618|3105|4214|7737|8915|9360|56652|57122|114034	AMH|AR|FGF9|GART|HLA-A|MAP3K1|RNF113A|BCL10|PPIG|TWNK|NUP107|TOE1	-0.94	0
1	-2.4	C0085633	M1	1	0	DisGeNET	35	Mood swings		-2.4	1.7	3	30238	171	2936	28	0.95	0.18	268|1644|1909|2186|2324|3483|3953|4705|4719|4750|5133|6899|8893|9049|9968|10150|23111|23263|23503|29110|51601|54487|55149|55830|79923|91942|162417|165918	AMH|DDC|EDNRA|BPTF|FLT4|IGFALS|LEPR|NDUFA10|NDUFS1|NEK1|PDCD1|TBX1|EIF2B5|AIP|MED12|MBNL2|SPART|MCF2L|ZFYVE26|TBK1|LIPT1|DGCR8|MTPAP|GLT8D1|NANOG|NDUFAF2|NAGS|RNF168	-0.94	0
1	-2.4	C1333064	M1	1	0	DisGeNET	35	Classical Hodgkin's Lymphoma		-2.4	1.5	2.9	30238	285	2936	42	1.4	0.22	602|836|898|929|1879|2048|2146|2788|3002|3105|3115|3316|3600|3654|3662|3717|3902|4277|4609|4790|4792|5111|5133|5290|5291|5292|5743|5966|6646|6774|6777|7405|7422|9020|9656|22872|23411|25836|29126|51750|53616|143689	BCL3|CASP3|CCNE1|CD14|EBF1|EPHB2|EZH2|GNG7|GZMB|HLA-A|HLA-DPB1|HSPB2|IL15|IRAK1|IRF4|JAK2|LAG3|MICB|MYC|NFKB1|NFKBIA|PCNA|PDCD1|PIK3CA|PIK3CB|PIM1|PTGS2|REL|SOAT1|STAT3|STAT5B|UVRAG|VEGFA|MAP3K14|MDC1|SEC31A|SIRT1|NIPBL|CD274|RTEL1|ADAM22|PIWIL4	-0.94	0
1	-2.4	C0431399	M1	1	0	DisGeNET	35	Familial aplasia of the vermis		-2.4	2	3	30238	95	2936	18	0.61	0.14	468|595|5923|7690|9786|10464|26005|26123|51259|51286|54806|65062|65250|79867|95681|153241|167691|200894	ATF4|CCND1|RASGRF1|ZNF131|KIAA0586|PIBF1|C2CD3|TCTN3|TMEM216|CEND1|AHI1|TMEM237|CPLANE1|TCTN2|CEP41|CEP120|LCA5|ARL13B	-0.93	0
1	-2.4	C0000737	M1	1	0	DisGeNET	35	Abdominal Pain		-2.4	1.5	2.9	30238	302	2936	44	1.5	0.22	286|773|1908|2035|2130|2717|2908|3075|3106|3115|3145|3257|3654|3717|4041|4204|4286|4485|4609|5290|5327|5743|5979|6324|6710|6774|6777|7461|7704|8915|10155|10312|10585|10892|10922|11281|22909|54790|54795|79728|114548|129563|165918|284697	ANK1|CACNA1A|EDN3|EPB41|EWSR1|GLA|NR3C1|CFH|HLA-B|HLA-DPB1|HMBS|HPS1|IRAK1|JAK2|LRP5|MECP2|MITF|MST1|MYC|PIK3CA|PLAT|PTGS2|RET|SCN1B|SPTB|STAT3|STAT5B|CLIP2|ZBTB16|BCL10|TRIM28|TCIRG1|POMT1|MALT1|FASTK|POU6F2|FAN1|TET2|TRPM4|PALB2|NLRP3|DIS3L2|RNF168|BTBD8	-0.93	0
1	-2.4	C0014474	M1	1	0	DisGeNET	35	Ependymoma		-2.4	1.6	2.9	30238	244	2936	37	1.3	0.21	595|857|1616|2035|2048|2122|2146|3485|3486|3717|3791|3921|4782|4790|5111|5290|5291|5743|5802|5970|6240|6774|6833|7161|7175|7276|7422|7707|10608|23405|26040|27165|29126|54790|79759|83478|121227	CCND1|CAV1|DAXX|EPB41|EPHB2|MECOM|EZH2|IGFBP2|IGFBP3|JAK2|KDR|RPSA|NFIC|NFKB1|PCNA|PIK3CA|PIK3CB|PTGS2|PTPRS|RELA|RRM1|STAT3|ABCC8|TP73|TPR|TTR|VEGFA|ZNF148|MXD4|DICER1|SETBP1|GLS2|CD274|TET2|ZNF668|ARHGAP24|LRIG3	-0.93	0
1	-2.4	C0079748	M1	1	0	DisGeNET	35	Precursor cell lymphoblastic lymphoma		-2.4	2	3	30238	88	2936	17	0.58	0.14	213|595|2122|2130|3717|4005|4171|4297|4524|4609|5111|5443|8772|8884|29126|51750|83478	ALB|CCND1|MECOM|EWSR1|JAK2|LMO2|MCM2|KMT2A|MTHFR|MYC|PCNA|POMC|FADD|SLC5A6|CD274|RTEL1|ARHGAP24	-0.92	0
1	-2.4	C0009024	M1	1	0	DisGeNET	35	Clonus		-2.4	2.2	3.1	30238	60	2936	13	0.44	0.12	22|857|6253|9197|10166|10585|23503|29954|51091|57582|80746|123606|221927	ABCB7|CAV1|RTN2|SLC33A1|SLC25A15|POMT1|ZFYVE26|POMT2|SEPSECS|KCNT1|TSEN2|NIPA1|BRAT1	-0.92	0
1	-2.4	C1854418	M1	1	0	DisGeNET	35	Biparietal narrowing		-2.4	2.2	3.1	30238	60	2936	13	0.44	0.12	9786|10464|26123|51259|54806|55975|65062|65250|79867|85378|95681|153241|200894	KIAA0586|PIBF1|TCTN3|TMEM216|AHI1|KLHL7|TMEM237|CPLANE1|TCTN2|TUBGCP6|CEP41|CEP120|ARL13B	-0.92	0
1	-2.4	C1853743	M1	1	0	DisGeNET	35	Muscular hypotonia of the trunk		-2.4	1.7	2.9	30238	156	2936	26	0.89	0.17	775|1302|1644|4204|6833|7703|9254|10195|10243|23516|25839|29929|51112|51601|54551|55163|55823|55975|56006|57498|60386|80746|132158|221927|259232|374354	CACNA1C|COL11A2|DDC|MECP2|ABCC8|PCGF2|CACNA2D2|ALG3|GPHN|SLC39A14|COG4|ALG6|TRAPPC12|LIPT1|MAGEL2|PNPO|VPS11|KLHL7|SMG9|KIDINS220|SLC25A19|TSEN2|GLYCTK|BRAT1|NALCN|NHLRC2	-0.92	0
1	-2.3	C0393706	M1	1	0	DisGeNET	35	Early infantile epileptic encephalopathy with suppression bursts		-2.3	2	3.1	30238	81	2936	16	0.54	0.14	2048|2551|3717|3736|4524|4609|5290|5291|5324|5562|5564|6323|57582|80119|83698|221927	EPHB2|GABPA|JAK2|KCNA1|MTHFR|MYC|PIK3CA|PIK3CB|PLAG1|PRKAA1|PRKAB1|SCN1A|KCNT1|PIF1|CALN1|BRAT1	-0.92	0
1	-2.3	C0018081	M1	1	0	DisGeNET	35	Gonorrhea		-2.3	1.5	2.9	30238	261	2936	39	1.3	0.21	133|268|595|634|1027|1958|2289|2294|2324|2908|3075|3134|3600|3662|4149|4524|4595|4609|4882|5290|5291|5743|6240|6387|6774|6901|7033|7161|7276|7405|8541|9219|10013|10445|10777|10892|23411|29126|83478	ADM|AMH|CCND1|CEACAM1|CDKN1B|EGR1|FKBP5|FOXF1|FLT4|NR3C1|CFH|HLA-F|IL15|IRF4|MAX|MTHFR|MUTYH|MYC|NPR2|PIK3CA|PIK3CB|PTGS2|RRM1|CXCL12|STAT3|TAFAZZIN|TFF3|TP73|TTR|UVRAG|PPFIA3|MTA2|HDAC6|MCRS1|ARPP21|MALT1|SIRT1|CD274|ARHGAP24	-0.92	0
1	-2.3	C0853897	M1	1	0	DisGeNET	35	Diabetic Cardiomyopathies		-2.3	1.6	2.9	30238	220	2936	34	1.2	0.2	156|634|836|1847|2048|2551|3084|3827|4092|4204|4485|5290|5291|5292|5562|5564|6546|6774|7422|9361|9447|9969|10367|10592|10984|22876|23411|25897|27433|85366|91012|92140|114548|130399	GRK2|CEACAM1|CASP3|DUSP5|EPHB2|GABPA|NRG1|KNG1|SMAD7|MECP2|MST1|PIK3CA|PIK3CB|PIM1|PRKAA1|PRKAB1|SLC8A1|STAT3|VEGFA|LONP1|AIM2|MED13|MICU1|SMC2|KCNQ1OT1|INPP5F|SIRT1|RNF19A|TOR2A|MYLK2|CERS5|MTDH|NLRP3|ACVR1C	-0.92	0
1	-2.3	C0266491	M1	1	0	DisGeNET	35	Neuronal heterotopia		-2.3	2.2	3.1	30238	67	2936	14	0.48	0.13	2218|5189|9662|9968|10300|10585|22995|29954|55755|55835|79648|84162|84879|284058	FKTN|PEX1|CEP135|MED12|KATNB1|POMT1|CEP152|POMT2|CDK5RAP2|CPAP|MCPH1|BLTP1|MFSD2A|KANSL1	-0.92	0
1	-2.3	C0014068	M1	1	0	DisGeNET	35	Encephalomalacia		-2.3	5.1	3.8	30238	8	2936	4	0.14	0.068	1788|2022|4524|10153	DNMT3A|ENG|MTHFR|CEBPZ	-0.92	0
1	-2.3	C0032109	M1	1	0	DisGeNET	35	Plasma cell mastitis		-2.3	5.1	3.8	30238	8	2936	4	0.14	0.068	3717|5290|5291|6774	JAK2|PIK3CA|PIK3CB|STAT3	-0.92	0
1	-2.3	C0265210	M1	1	0	DisGeNET	35	Weaver syndrome		-2.3	5.1	3.8	30238	8	2936	4	0.14	0.068	2146|4297|5290|80067	EZH2|KMT2A|PIK3CA|DCAF17	-0.92	0
1	-2.3	C0334050	M1	1	0	DisGeNET	35	Adenosis		-2.3	5.1	3.8	30238	8	2936	4	0.14	0.068	2078|4610|5743|57508	ERG|MYCL|PTGS2|INTS2	-0.92	0
1	-2.3	C0751124	M1	1	0	DisGeNET	35	Epilepsy, Absence, Atypical		-2.3	5.1	3.8	30238	8	2936	4	0.14	0.068	773|8629|9254|51305	CACNA1A|JRK|CACNA2D2|KCNK9	-0.92	0
1	-2.3	C1300585	M1	1	0	DisGeNET	35	Small cell carcinoma of prostate		-2.3	5.1	3.8	30238	8	2936	4	0.14	0.068	367|1843|2078|5443	AR|DUSP1|ERG|POMC	-0.92	0
1	-2.3	C1837503	M1	1	0	DisGeNET	35	Small cerebral cortex		-2.3	5.1	3.8	30238	8	2936	4	0.14	0.068	55755|55835|63925|79648	CDK5RAP2|CPAP|ZNF335|MCPH1	-0.92	0
1	-2.3	C1843331	M1	1	0	DisGeNET	35	Generalized osteosclerosis		-2.3	5.1	3.8	30238	8	2936	4	0.14	0.068	4041|5745|10312|23592	LRP5|PTH1R|TCIRG1|LEMD3	-0.92	0
1	-2.3	C1845667	M1	1	0	DisGeNET	35	RETINITIS PIGMENTOSA 3		-2.3	5.1	3.8	30238	8	2936	4	0.14	0.068	5923|5979|6103|25839	RASGRF1|RET|RPGR|COG4	-0.92	0
1	-2.3	C2826177	M1	1	0	DisGeNET	35	Acute myeloid leukemia with mutated NPM1		-2.3	5.1	3.8	30238	8	2936	4	0.14	0.068	1788|2322|3105|54790	DNMT3A|FLT3|HLA-A|TET2	-0.92	0
1	-2.3	C3554724	M1	1	0	DisGeNET	35	Complete duplication of thumb phalanx		-2.3	5.1	3.8	30238	8	2936	4	0.14	0.068	2176|2177|2178|54551	FANCC|FANCD2|FANCE|MAGEL2	-0.92	0
1	-2.3	C4022586	M1	1	0	DisGeNET	35	Fatigable weakness of skeletal muscles		-2.3	5.1	3.8	30238	8	2936	4	0.14	0.068	5256|10585|29954|114034	PHKA2|POMT1|POMT2|TOE1	-0.92	0
1	-2.3	C4024597	M1	1	0	DisGeNET	35	Aplasia/Hypoplasia involving the pelvis		-2.3	5.1	3.8	30238	8	2936	4	0.14	0.068	7473|9786|79659|340419	WNT3|KIAA0586|DYNC2H1|RSPO2	-0.92	0
1	-2.3	C4552765	M1	1	0	DisGeNET	35	Epilepsy, Minor		-2.3	5.1	3.8	30238	8	2936	4	0.14	0.068	773|8629|9254|51305	CACNA1A|JRK|CACNA2D2|KCNK9	-0.92	0
1	-2.3	C0014130	M1	1	0	DisGeNET	35	Endocrine System Diseases		-2.3	2.1	3.1	30238	74	2936	15	0.51	0.13	133|367|3600|3953|5133|5443|5979|6891|7422|7776|9575|10603|29126|55131|79813	ADM|AR|IL15|LEPR|PDCD1|POMC|RET|TAP2|VEGFA|ZNF236|CLOCK|SH2B2|CD274|RBM28|EHMT1	-0.92	0
1	-2.3	C1519353	M1	1	0	DisGeNET	35	Skin Papule		-2.3	2.1	3.1	30238	74	2936	15	0.51	0.13	1289|1294|1893|2072|3106|3115|5290|5339|6774|9663|23592|23765|84818|114548|118429	COL5A1|COL7A1|ECM1|ERCC4|HLA-B|HLA-DPB1|PIK3CA|PLEC|STAT3|LPIN2|LEMD3|IL17RA|IL17RC|NLRP3|ANTXR2	-0.92	0
1	-2.3	C1837098	M1	1	0	DisGeNET	35	Easy fatigability		-2.3	2.1	3.1	30238	74	2936	15	0.51	0.13	1305|2022|3717|6843|8292|9049|9423|10585|11232|54790|56652|79912|85365|127833|285489	COL13A1|ENG|JAK2|VAMP1|COLQ|AIP|NTN1|POMT1|POLG2|TET2|TWNK|PYROXD1|ALG2|SYT2|DOK7	-0.92	0
1	-2.3	C3554617	M1	1	0	DisGeNET	35	Adducted thumb		-2.3	2.1	3.1	30238	74	2936	15	0.51	0.13	1908|2200|4703|5979|7461|7703|10195|10324|51002|55644|57122|84162|84896|91949|259232	EDN3|FBN1|NEB|RET|CLIP2|PCGF2|ALG3|KLHL41|TPRKB|OSGEP|NUP107|BLTP1|ATAD1|COG7|NALCN	-0.92	0
1	-2.3	C4316903	M1	1	0	DisGeNET	35	Absence Seizures		-2.3	1.6	2.9	30238	204	2936	32	1.1	0.19	18|773|785|1106|2784|3612|3736|4204|5066|5332|5443|5743|6096|6323|6324|6546|7592|8629|9254|9758|9968|10815|11043|22866|23334|23443|54805|55768|79813|80003|221927|347344	ABAT|CACNA1A|CACNB4|CHD2|GNB3|IMPA1|KCNA1|MECP2|PAM|PLCB4|POMC|PTGS2|RORB|SCN1A|SCN1B|SLC8A1|ZNF41|JRK|CACNA2D2|FRMPD4|MED12|CPLX1|MID2|CNKSR2|SZT2|SLC35A3|CNNM2|NGLY1|EHMT1|PCNX2|BRAT1|ZNF81	-0.92	0
1	-2.3	C0013170	M1	1	0	DisGeNET	35	Drug habituation		-2.3	1.6	2.9	30238	196	2936	31	1.1	0.19	1523|1826|2120|2908|3084|3291|3643|3983|4524|4790|5366|5443|5583|10207|22925|23126|23263|23307|25807|26230|29126|51082|55691|55930|57451|57634|79750|79809|79875|80031|93664	CUX1|DSCAM|ETV6|NR3C1|NRG1|HSD11B2|INSR|ABLIM1|MTHFR|NFKB1|PMAIP1|POMC|PRKCH|PATJ|PLA2R1|POGZ|MCF2L|FKBP15|RHBDD3|TIAM2|CD274|POLR1D|FRMD4A|MYO5C|TENM2|EP400|ZNF385D|TTC21B|THSD4|SEMA6D|CADPS2	-0.92	0
1	-2.3	C0008313	M1	1	0	DisGeNET	35	Cholangitis, Sclerosing		-2.3	1.6	2.9	30238	188	2936	30	1	0.19	109|1644|1788|2551|3570|3632|4485|4790|5328|5771|5993|6774|7297|10018|10318|11116|23274|23315|51164|51564|55007|55054|60468|63892|64170|118429|120892|163486|283234|441108	ADCY3|DDC|DNMT3A|GABPA|IL6R|INPP5A|MST1|NFKB1|PLAU|PTPN2|RFX5|STAT3|TYK2|BCL2L11|TNIP1|CEP43|CLEC16A|SLC9A8|DCTN4|HDAC7|FAM118A|ATG16L1|BACH2|THADA|CARD9|ANTXR2|LRRK2|DENND1B|CCDC88B|CARINH	-0.92	0
1	-2.3	C0152421	M1	1	0	DisGeNET	35	Macrotia		-2.3	1.6	2.9	30238	188	2936	30	1	0.19	473|1654|1968|2146|3643|4204|4297|5696|6833|6901|7204|7461|8085|9049|9990|10195|23389|25836|51002|55209|55644|55904|57122|91801|92949|114034|153241|259232|284058|388662	RERE|DDX3X|EIF2S3|EZH2|INSR|MECP2|KMT2A|PSMB8|ABCC8|TAFAZZIN|TRIO|CLIP2|KMT2D|AIP|SLC12A6|ALG3|MED13L|NIPBL|TPRKB|SETD5|OSGEP|KMT2E|NUP107|ALKBH8|ADAMTSL1|TOE1|CEP120|NALCN|KANSL1|SLC6A17	-0.92	0
1	-2.3	C1337013	M1	1	0	DisGeNET	35	Differentiated Thyroid Gland Carcinoma		-2.3	1.6	2.9	30238	245	2936	37	1.3	0.21	156|857|1909|2072|2074|2146|2258|2678|2952|3084|3486|3667|3791|4176|4524|5290|5291|5328|5743|5893|5970|5979|6774|7161|7376|7422|9575|10451|23405|29126|53942|55893|59352|80003|80024|83478|165140	GRK2|CAV1|EDNRA|ERCC4|ERCC6|EZH2|FGF13|GGT1|GSTT1|NRG1|IGFBP3|IRS1|KDR|MCM7|MTHFR|PIK3CA|PIK3CB|PLAU|PTGS2|RAD52|RELA|RET|STAT3|TP73|NR1H2|VEGFA|CLOCK|VAV3|DICER1|CD274|CNTN5|ZNF395|LGR6|PCNX2|SLC8B1|ARHGAP24|OXER1	-0.91	0
1	-2.3	C0156147	M1	1	0	DisGeNET	35	Crohn's disease of large bowel		-2.3	1.9	3	30238	96	2936	18	0.61	0.14	1672|1788|2252|2981|3257|4485|4524|4792|5743|5771|6774|7276|7297|8174|55054|60468|114548|163486	DEFB1|DNMT3A|FGF7|GUCA2B|HPS1|MST1|MTHFR|NFKBIA|PTGS2|PTPN2|STAT3|TTR|TYK2|MADCAM1|ATG16L1|BACH2|NLRP3|DENND1B	-0.9	0
1	-2.3	C1168327	M1	1	0	DisGeNET	35	High-Grade Prostatic Intraepithelial Neoplasia		-2.3	1.9	3	30238	111	2936	20	0.68	0.15	367|857|1843|2078|2258|3486|4595|4609|5290|5291|5292|5743|6774|8085|9361|23411|29843|29919|51164|253260	AR|CAV1|DUSP1|ERG|FGF13|IGFBP3|MUTYH|MYC|PIK3CA|PIK3CB|PIM1|PTGS2|STAT3|KMT2D|LONP1|SIRT1|SENP1|RMC1|DCTN4|RICTOR	-0.89	0
1	-2.3	C0023269	M1	1	0	DisGeNET	35	leiomyosarcoma		-2.3	1.6	2.9	30238	213	2936	33	1.1	0.19	1024|1113|2048|2130|2271|2621|2678|3716|4205|4609|4616|5121|5290|5291|5324|5328|5743|6323|6419|6670|6774|7161|7422|7434|8161|9113|9197|9968|29126|54751|58500|85366|253260	CDK8|CHGA|EPHB2|EWSR1|FH|GAS6|GGT1|JAK1|MEF2A|MYC|GADD45B|PCP4|PIK3CA|PIK3CB|PLAG1|PLAU|PTGS2|SCN1A|SETMAR|SP3|STAT3|TP73|VEGFA|VIPR2|COIL|LATS1|SLC33A1|MED12|CD274|FBLIM1|ZNF250|MYLK2|RICTOR	-0.89	0
1	-2.3	C0026499	M1	1	0	DisGeNET	35	Monosomy		-2.3	1.6	2.9	30238	213	2936	33	1.1	0.19	118|595|929|1289|1958|2120|2122|2130|2322|3134|3137|3145|3316|3486|4204|4297|4547|4609|5290|6015|6774|6777|6895|6899|7434|10166|10234|10602|23451|26040|54790|64783|153222	ADD1|CCND1|CD14|COL5A1|EGR1|ETV6|MECOM|EWSR1|FLT3|HLA-F|HLA-J|HMBS|HSPB2|IGFBP3|MECP2|KMT2A|MTTP|MYC|PIK3CA|RING1|STAT3|STAT5B|TARBP2|TBX1|VIPR2|SLC25A15|LRRC17|CDC42EP3|SF3B1|SETBP1|TET2|RBM15|CREBRF	-0.89	0
1	-2.3	C0019357	M1	1	0	DisGeNET	35	Keratitis, Herpetic		-2.3	3.1	3.4	30238	23	2936	7	0.24	0.09	3105|3902|5290|5291|7422|27040|29126	HLA-A|LAG3|PIK3CA|PIK3CB|VEGFA|LAT|CD274	-0.89	0
1	-2.3	C0155707	M1	1	0	DisGeNET	35	Trifascicular block		-2.3	3.1	3.4	30238	23	2936	7	0.24	0.09	775|3752|5443|6324|7871|10142|54795	CACNA1C|KCND3|POMC|SCN1B|SLMAP|AKAP9|TRPM4	-0.89	0
1	-2.3	C0266487	M1	1	0	DisGeNET	35	Etat Marbre		-2.3	3.1	3.4	30238	23	2936	7	0.24	0.09	3084|6314|6323|10367|23237|80746|283989	NRG1|ATXN7|SCN1A|MICU1|ARC|TSEN2|TSEN54	-0.89	0
1	-2.3	C1705254	M1	1	0	DisGeNET	35	Neonatal Deformity		-2.3	3.1	3.4	30238	23	2936	7	0.24	0.09	90|367|2908|3975|4524|5979|84107	ACVR1|AR|NR3C1|LHX1|MTHFR|RET|ZIC4	-0.89	0
1	-2.3	C3887949	M1	1	0	DisGeNET	35	Apparent mineralocorticoid excess		-2.3	3.1	3.4	30238	23	2936	7	0.24	0.09	2908|3291|4306|5290|5324|5443|7422	NR3C1|HSD11B2|NR3C2|PIK3CA|PLAG1|POMC|VEGFA	-0.89	0
1	-2.3	C0030421	M1	1	0	DisGeNET	35	Paraganglioma		-2.3	1.7	2.9	30238	165	2936	27	0.92	0.18	595|889|1027|1113|1302|1421|1616|1788|1909|2022|2271|3429|4149|4286|4609|5111|5443|5743|5979|7276|7422|7799|8085|9049|29126|55534|55654	CCND1|KRIT1|CDKN1B|CHGA|COL11A2|CRYGD|DAXX|DNMT3A|EDNRA|ENG|FH|IFI27|MAX|MITF|MYC|PCNA|POMC|PTGS2|RET|TTR|VEGFA|PRDM2|KMT2D|AIP|CD274|MAML3|TMEM127	-0.89	0
1	-2.3	C0040427	M1	1	0	DisGeNET	35	Tooth Abnormalities		-2.3	2.3	3.1	30238	54	2936	12	0.41	0.12	860|1513|2200|6452|9361|10312|51082|56172|64094|91252|118429|126695	RUNX2|CTSK|FBN1|SH3BP2|LONP1|TCIRG1|POLR1D|ANKH|SMOC2|SLC39A13|ANTXR2|KDF1	-0.89	0
1	-2.3	C1858127	M1	1	0	DisGeNET	35	Limb-girdle muscle weakness		-2.3	2.5	3.2	30238	41	2936	10	0.34	0.11	1305|1763|4507|4703|6843|10324|10585|29954|85365|127833	COL13A1|DNA2|MTAP|NEB|VAMP1|KLHL41|POMT1|POMT2|ALG2|SYT2	-0.89	0
1	-2.3	C1527304	M1	1	0	DisGeNET	35	Allergic Reaction		-2.3	1.6	2.9	30238	197	2936	31	1.1	0.19	213|473|3105|3106|3115|3127|3570|3575|3717|3827|4524|5089|5608|6095|6777|8027|9730|23274|25816|26147|29126|51564|51750|55876|56946|57492|60468|84162|344595|441108|100507436	ALB|RERE|HLA-A|HLA-B|HLA-DPB1|HLA-DRB5|IL6R|IL7R|JAK2|KNG1|MTHFR|PBX2|MAP2K6|RORA|STAT5B|STAM|DCAF1|CLEC16A|TNFAIP8|PHF19|CD274|HDAC7|RTEL1|GSDMB|EMSY|ARID1B|BACH2|BLTP1|DUBR|CARINH|MICA	-0.89	0
1	-2.3	C1384514	M1	1	0	DisGeNET	35	Conn Syndrome		-2.3	2	3	30238	82	2936	16	0.54	0.14	118|492|2796|3827|4306|5121|5443|5806|5979|6477|9197|10011|51305|79798|92140|114548	ADD1|ATP2B3|GNRH1|KNG1|NR3C2|PCP4|POMC|PTX3|RET|SIAH1|SLC33A1|SRA1|KCNK9|ARMC5|MTDH|NLRP3	-0.88	0
1	-2.3	C0220697	M1	1	0	DisGeNET	35	POLYDACTYLY, POSTAXIAL		-2.3	2.2	3.1	30238	61	2936	13	0.44	0.12	6899|7700|7704|9786|26005|26123|28981|55112|65062|65250|79867|112752|153241	TBX1|ZNF141|ZBTB16|KIAA0586|C2CD3|TCTN3|IFT81|DYNC2I1|TMEM237|CPLANE1|TCTN2|IFT43|CEP120	-0.88	0
1	-2.3	C0025363	M1	1	0	DisGeNET	35	Mental Retardation, Psychosocial		-2.3	1.7	2.9	30238	142	2936	24	0.82	0.17	1788|4204|5190|6323|9759|9923|10274|23389|26040|51574|54806|55212|55596|55684|55825|57680|79944|80746|84735|84879|113246|116115|283989|284058	DNMT3A|MECP2|PEX6|SCN1A|HDAC4|ZBTB40|STAG1|MED13L|SETBP1|LARP7|AHI1|BBS7|ZCCHC8|RABL6|PECR|CHD8|L2HGDH|TSEN2|CNDP1|MFSD2A|C12orf57|ZNF526|TSEN54|KANSL1	-0.88	0
1	-2.3	C2986665	M1	1	0	DisGeNET	35	Early-Stage Breast Carcinoma		-2.3	1.7	2.9	30238	142	2936	24	0.82	0.17	367|595|929|1027|2146|2621|2908|3316|3486|3875|4790|5290|5743|6286|6397|6774|6890|6891|7422|8202|10460|11060|27319|29126	AR|CCND1|CD14|CDKN1B|EZH2|GAS6|NR3C1|HSPB2|IGFBP3|KRT18|NFKB1|PIK3CA|PTGS2|S100P|SEC14L1|STAT3|TAP1|TAP2|VEGFA|NCOA3|TACC3|WWP2|BHLHE22|CD274	-0.88	0
1	-2.3	C0039070	M1	1	0	DisGeNET	35	Syncope		-2.3	1.8	2.9	30238	119	2936	21	0.72	0.16	133|213|775|1153|1909|2784|3355|3416|3717|3752|5997|6324|6330|7292|7871|9722|10142|25820|54795|57582|65250	ADM|ALB|CACNA1C|CIRBP|EDNRA|GNB3|HTR1F|IDE|JAK2|KCND3|RGS2|SCN1B|SCN4B|TNFSF4|SLMAP|NOS1AP|AKAP9|ARIH1|TRPM4|KCNT1|CPLANE1	-0.88	0
1	-2.3	C0030521	M1	1	0	DisGeNET	35	Parathyroid Neoplasms		-2.3	1.9	3	30238	104	2936	19	0.65	0.15	367|595|1027|1113|1909|2048|2146|4041|5979|6843|6899|7161|7422|7799|29126|54790|59352|83478|165140	AR|CCND1|CDKN1B|CHGA|EDNRA|EPHB2|EZH2|LRP5|RET|VAMP1|TBX1|TP73|VEGFA|PRDM2|CD274|TET2|LGR6|ARHGAP24|OXER1	-0.88	0
1	-2.3	C0034150	M1	1	0	DisGeNET	35	Purpura		-2.3	2.1	3	30238	68	2936	14	0.48	0.13	421|3075|3105|3106|3115|3717|4615|4790|6899|9632|10878|11093|114548|221037	ARVCF|CFH|HLA-A|HLA-B|HLA-DPB1|JAK2|MYD88|NFKB1|TBX1|SEC24C|CFHR3|ADAMTS13|NLRP3|JMJD1C	-0.88	0
1	-2.3	C0156149	M1	1	0	DisGeNET	35	Gastrointestinal tract vascular insufficiency		-2.3	2.1	3	30238	68	2936	14	0.48	0.13	133|836|1153|2551|3075|4615|5743|5806|5970|6876|23411|51164|79813|114548	ADM|CASP3|CIRBP|GABPA|CFH|MYD88|PTGS2|PTX3|RELA|TAGLN|SIRT1|DCTN4|EHMT1|NLRP3	-0.88	0
1	-2.3	C1963099	M1	1	0	DisGeNET	35	Myelodysplasia, CTCAE		-2.3	2.1	3	30238	68	2936	14	0.48	0.13	2072|2176|2177|2178|2189|3717|6603|9702|10312|23451|54790|55215|79728|162417	ERCC4|FANCC|FANCD2|FANCE|FANCG|JAK2|SMARCD2|CEP57|TCIRG1|SF3B1|TET2|FANCI|PALB2|NAGS	-0.88	0
1	-2.3	C2004435	M1	1	0	DisGeNET	35	Vascular insufficiency of intestine		-2.3	2.1	3	30238	68	2936	14	0.48	0.13	133|836|1153|2551|3075|4615|5743|5806|5970|6876|23411|51164|79813|114548	ADM|CASP3|CIRBP|GABPA|CFH|MYD88|PTGS2|PTX3|RELA|TAGLN|SIRT1|DCTN4|EHMT1|NLRP3	-0.88	0
1	-2.3	C0004138	M1	1	0	DisGeNET	35	Ataxias, Hereditary		-2.3	2.6	3.2	30238	35	2936	9	0.31	0.1	367|773|836|2200|7150|26090|53917|81790|283989	AR|CACNA1A|CASP3|FBN1|TOP1|ABHD12|RAB24|RNF170|TSEN54	-0.88	0
1	-2.3	C1858556	M1	1	0	DisGeNET	35	OVERLAP CONNECTIVE TISSUE DISEASE		-2.3	2.6	3.2	30238	35	2936	9	0.31	0.1	286|367|411|2200|4041|7473|23411|56172|257194	ANK1|AR|ARSB|FBN1|LRP5|WNT3|SIRT1|ANKH|NEGR1	-0.88	0
1	-2.3	C4021538	M1	1	0	DisGeNET	35	Mild neurosensory hearing impairment		-2.3	2.6	3.2	30238	35	2936	9	0.31	0.1	1302|4204|5238|7592|9758|9968|11043|22866|347344	COL11A2|MECP2|PGM3|ZNF41|FRMPD4|MED12|MID2|CNKSR2|ZNF81	-0.88	0
1	-2.3	C0238093	M1	1	0	DisGeNET	35	Stenosis of duodenum		-2.3	2.8	3.3	30238	29	2936	8	0.27	0.096	2072|2176|2177|2178|2189|2294|55215|79728	ERCC4|FANCC|FANCD2|FANCE|FANCG|FOXF1|FANCI|PALB2	-0.87	0
1	-2.3	C0334538	M1	1	0	DisGeNET	35	Epithelioid hemangioendothelioma, malignant		-2.3	2.8	3.3	30238	29	2936	8	0.27	0.096	857|2078|2130|2324|3791|4609|7422|23261	CAV1|ERG|EWSR1|FLT4|KDR|MYC|VEGFA|CAMTA1	-0.87	0
1	-2.3	C0393682	M1	1	0	DisGeNET	35	Epilepsy, Lateral Temporal		-2.3	2.8	3.3	30238	29	2936	8	0.27	0.096	2914|3749|3791|5025|7422|8745|9353|53616	GRM4|KCNC4|KDR|P2RX4|VEGFA|ADAM23|SLIT2|ADAM22	-0.87	0
1	-2.3	C0855112	M1	1	0	DisGeNET	35	Diffuse large B-cell lymphoma refractory		-2.3	2.8	3.3	30238	29	2936	8	0.27	0.096	4609|5141|5290|5291|7422|8824|10206|64332	MYC|PDE4A|PIK3CA|PIK3CB|VEGFA|CES2|TRIM13|NFKBIZ	-0.87	0
1	-2.3	C0338831	M1	1	0	DisGeNET	35	Manic		-2.3	1.7	2.9	30238	166	2936	27	0.92	0.18	775|2254|2908|3005|3084|3485|3486|4524|4784|5290|5291|5443|6671|7222|7226|8863|9572|9575|9881|10165|10815|23411|26011|51177|51283|57519|221981	CACNA1C|FGF9|NR3C1|H1-0|NRG1|IGFBP2|IGFBP3|MTHFR|NFIX|PIK3CA|PIK3CB|POMC|SP4|TRPC3|TRPM2|PER3|NR1D1|CLOCK|TRANK1|SLC25A13|CPLX1|SIRT1|TENM4|PLEKHO1|BFAR|STARD9|THSD7A	-0.87	0
1	-2.3	C2315100	M1	1	0	DisGeNET	35	Pediatric failure to thrive		-2.3	1.7	2.9	30238	166	2936	27	0.92	0.18	816|1294|2186|2271|3164|3483|4285|4297|4306|4784|5190|6603|7019|8621|8694|23111|23592|26235|51053|51091|54806|57176|57492|81689|91949|116535|118429	CAMK2B|COL7A1|BPTF|FH|NR4A1|IGFALS|MIPEP|KMT2A|NR3C2|NFIX|PEX6|SMARCD2|TFAM|CDK13|DGAT1|SPART|LEMD3|FBXL4|GMNN|SEPSECS|AHI1|VARS2|ARID1B|ISCA1|COG7|MRGPRF|ANTXR2	-0.87	0
1	-2.3	C0022650	M1	1	0	DisGeNET	35	Kidney Calculi		-2.3	1.6	2.8	30238	190	2936	30	1	0.19	213|367|491|929|1105|1672|1909|2551|2796|2952|5290|5291|5310|5443|6519|7033|8527|9771|10513|10850|11182|22877|23411|54757|54822|80271|81857|114548|133522|160851	ALB|AR|ATP2B2|CD14|CHD1|DEFB1|EDNRA|GABPA|GNRH1|GSTT1|PIK3CA|PIK3CB|PKD1|POMC|SLC3A1|TFF3|DGKD|RAPGEF5|APPBP2|CCL27|SLC2A6|MLXIP|SIRT1|FAM20A|TRPM7|ITPKC|MED25|NLRP3|PPARGC1B|DGKH	-0.86	0
1	-2.3	C1333990	M1	1	0	DisGeNET	35	Hereditary Nonpolyposis Colorectal Cancer		-2.3	1.7	2.9	30238	174	2936	28	0.95	0.18	570|580|595|1027|1302|2022|2952|4092|4149|4524|4595|4609|5111|5133|5290|5291|5424|5743|6597|9049|9209|22909|29126|64332|79728|84896|133418|373156	BAAT|BARD1|CCND1|CDKN1B|COL11A2|ENG|GSTT1|SMAD7|MAX|MTHFR|MUTYH|MYC|PCNA|PDCD1|PIK3CA|PIK3CB|POLD1|PTGS2|SMARCA4|AIP|LRRFIP2|FAN1|CD274|NFKBIZ|PALB2|ATAD1|EMB|GSTK1	-0.86	0
1	-2.3	C0233844	M1	1	0	DisGeNET	35	Clumsiness		-2.3	2.4	3.1	30238	48	2936	11	0.37	0.11	492|1203|3736|3748|4703|7072|9423|9757|10324|56652|165918	ATP2B3|CLN5|KCNA1|KCNC3|NEB|TIA1|NTN1|KMT2B|KLHL41|TWNK|RNF168	-0.86	0
1	-2.3	C0270972	M1	1	0	DisGeNET	35	Cornelia De Lange Syndrome		-2.3	2.4	3.1	30238	48	2936	11	0.37	0.11	1663|2294|4297|4609|10274|23047|25836|27125|55209|55835|646719	DDX11|FOXF1|KMT2A|MYC|STAG1|PDS5B|NIPBL|AFF4|SETD5|CPAP|NIPBL-DT	-0.86	0
1	-2.3	C0741260	M1	1	0	DisGeNET	35	Adult onset asthma		-2.3	2.4	3.1	30238	48	2936	11	0.37	0.11	3106|3115|6095|7103|7726|23274|51564|60468|114548|222256|441108	HLA-B|HLA-DPB1|RORA|TSPAN8|TRIM26|CLEC16A|HDAC7|BACH2|NLRP3|CDHR3|CARINH	-0.86	0
1	-2.3	C2732618	M1	1	0	DisGeNET	35	Sessile Serrated Adenoma/Polyp		-2.3	2.4	3.1	30238	48	2936	11	0.37	0.11	156|367|2048|2551|4171|5290|5743|7276|9049|9353|65055	GRK2|AR|EPHB2|GABPA|MCM2|PIK3CA|PTGS2|TTR|AIP|SLIT2|REEP1	-0.86	0
1	-2.3	C0201657	M1	1	0	DisGeNET	35	C-reactive protein measurement		-2.3	1.8	2.9	30238	135	2936	23	0.78	0.16	1843|3106|3570|3953|5771|6095|9447|10274|51174|55698|57794|63925|79871|83875|84243|84456|114548|116985|126695|221037|326624|440279|728448	DUSP1|HLA-B|IL6R|LEPR|PTPN2|RORA|AIM2|STAG1|TUBD1|RADIL|SUGP1|ZNF335|RPAP2|BCO2|ZDHHC18|L3MBTL3|NLRP3|ARAP1|KDF1|JMJD1C|RAB37|UNC13C|PPIEL	-0.86	0
1	-2.3	C0003460	M1	1	0	DisGeNET	35	Anuria		-2.3	3.4	3.4	30238	18	2936	6	0.2	0.083	213|629|3075|5328|9771|10878	ALB|CFB|CFH|PLAU|RAPGEF5|CFHR3	-0.85	0
1	-2.3	C0014390	M1	1	0	DisGeNET	35	Entropion		-2.3	3.4	3.4	30238	18	2936	6	0.2	0.083	1643|2072|2074|3106|5429|51053	DDB2|ERCC4|ERCC6|HLA-B|POLH|GMNN	-0.85	0
1	-2.3	C0023466	M1	1	0	DisGeNET	35	Leukemia, Monocytic, Chronic		-2.3	3.4	3.4	30238	18	2936	6	0.2	0.083	2122|4297|6603|7422|26040|55904	MECOM|KMT2A|SMARCD2|VEGFA|SETBP1|KMT2E	-0.85	0
1	-2.3	C1333295	M1	1	0	DisGeNET	35	Diffuse Large B-Cell Lymphoma Germinal Center B-Cell Type		-2.3	3.4	3.4	30238	18	2936	6	0.2	0.083	2048|2146|4176|4609|4615|4882	EPHB2|EZH2|MCM7|MYC|MYD88|NPR2	-0.85	0
1	-2.3	C1954751	M1	1	0	DisGeNET	35	Microdeletion syndromes		-2.3	3.4	3.4	30238	18	2936	6	0.2	0.083	4123|6899|9757|55209|55777|79813	MAN2C1|TBX1|KMT2B|SETD5|MBD5|EHMT1	-0.85	0
1	-2.3	C4725076	M1	1	0	DisGeNET	35	Advanced Urothelial Carcinoma		-2.3	3.4	3.4	30238	18	2936	6	0.2	0.083	5133|5290|7376|7422|29126|55279	PDCD1|PIK3CA|NR1H2|VEGFA|CD274|ZNF654	-0.85	0
1	-2.3	C1879321	M1	1	0	DisGeNET	35	Acute Myeloid Leukemia (AML-M2)		-2.3	1.7	2.9	30238	143	2936	24	0.82	0.17	302|595|1522|1788|2078|2120|2122|2322|3005|3006|3717|4297|4599|4609|4928|5817|5979|5997|6774|7204|7837|8028|23157|60468	ANXA2|CCND1|CTSZ|DNMT3A|ERG|ETV6|MECOM|FLT3|H1-0|H1-2|JAK2|KMT2A|MX1|MYC|NUP98|PVR|RET|RGS2|STAT3|TRIO|PXDN|MLLT10|SEPTIN6|BACH2	-0.85	0
1	-2.2	C1862475	M1	1	0	DisGeNET	35	Abnormality of retinal pigmentation		-2.2	1.6	2.8	30238	215	2936	33	1.1	0.19	1908|2074|3423|3832|4286|4547|5189|5190|5264|5995|6103|8504|8754|9742|9990|10594|10806|23093|23370|50939|54806|55112|55857|55975|57728|79659|79809|85015|85378|92840|153241|167691|646960	EDN3|ERCC6|IDS|KIF11|MITF|MTTP|PEX1|PEX6|PHYH|RGR|RPGR|PEX3|ADAM9|IFT140|SLC12A6|PRPF8|SDCCAG8|TTLL5|ARHGEF18|IMPG2|AHI1|DYNC2I1|KIZ|KLHL7|WDR19|DYNC2H1|TTC21B|USP45|TUBGCP6|REEP6|CEP120|LCA5|PRSS56	-0.85	0
1	-2.2	C0042024	M1	1	0	DisGeNET	35	Urinary Incontinence		-2.2	1.7	2.8	30238	151	2936	25	0.85	0.17	3145|3748|3752|3798|4204|5133|6253|6575|7204|7276|7433|7592|8629|9758|9907|9968|11043|22866|23503|26092|56978|81839|90161|123606|347344	HMBS|KCNC3|KCND3|KIF5A|MECP2|PDCD1|RTN2|SLC20A2|TRIO|TTR|VIPR1|ZNF41|JRK|FRMPD4|AP5Z1|MED12|MID2|CNKSR2|ZFYVE26|TOR1AIP1|PRDM8|VANGL1|HS6ST2|NIPA1|ZNF81	-0.85	0
1	-2.2	C0544886	M1	1	0	DisGeNET	35	Somatic mutation		-2.2	1.7	2.8	30238	151	2936	25	0.85	0.17	367|580|595|1788|2074|2120|2130|2322|3717|4595|4601|4609|5290|5324|8028|8915|9049|9562|11281|23451|54790|79058|79728|79798|115908	AR|BARD1|CCND1|DNMT3A|ERCC6|ETV6|EWSR1|FLT3|JAK2|MUTYH|MXI1|MYC|PIK3CA|PLAG1|MLLT10|BCL10|AIP|MINPP1|POU6F2|SF3B1|TET2|ASPSCR1|PALB2|ARMC5|CTHRC1	-0.85	0
1	-2.2	C0032962	M1	1	0	DisGeNET	35	Pregnancy Complications		-2.2	4	3.5	30238	13	2936	5	0.17	0.076	3291|3717|3953|4524|10499	HSD11B2|JAK2|LEPR|MTHFR|NCOA2	-0.85	0
1	-2.2	C0206723	M1	1	0	DisGeNET	35	Sertoli-Leydig Cell Tumor		-2.2	4	3.5	30238	13	2936	5	0.17	0.076	367|3875|4656|8085|23405	AR|KRT18|MYOG|KMT2D|DICER1	-0.85	0
1	-2.2	C0275814	M1	1	0	DisGeNET	35	Streptococcal lymphadenitis of swine		-2.2	4	3.5	30238	13	2936	5	0.17	0.076	3875|5424|11248|57728|132320	KRT18|POLD1|NXPH3|WDR19|SCLT1	-0.85	0
1	-2.2	C0431352	M1	1	0	DisGeNET	35	Secondary microcephaly		-2.2	4	3.5	30238	13	2936	5	0.17	0.076	2186|4204|5190|10564|57038	BPTF|MECP2|PEX6|ARFGEF2|RARS2	-0.85	0
1	-2.2	C0730314	M1	1	0	DisGeNET	35	Chronic central serous chorioretinopathy		-2.2	4	3.5	30238	13	2936	5	0.17	0.076	2908|3075|4306|7422|55316	NR3C1|CFH|NR3C2|VEGFA|RSAD1	-0.85	0
1	-2.2	C1720416	M1	1	0	DisGeNET	35	Episodic ataxia type 2 (disorder)		-2.2	4	3.5	30238	13	2936	5	0.17	0.076	773|836|3736|6323|51444	CACNA1A|CASP3|KCNA1|SCN1A|RNF138	-0.85	0
1	-2.2	C1833661	M1	1	0	DisGeNET	35	PAROXYSMAL EXTREME PAIN DISORDER		-2.2	4	3.5	30238	13	2936	5	0.17	0.076	1075|3423|6323|6324|23101	CTSC|IDS|SCN1A|SCN1B|MCF2L2	-0.85	0
1	-2.2	C3163801	M1	1	0	DisGeNET	35	Abnormality of aortic arch		-2.2	4	3.5	30238	13	2936	5	0.17	0.076	421|6899|7862|9632|221037	ARVCF|TBX1|BRPF1|SEC24C|JMJD1C	-0.85	0
1	-2.2	C4021816	M1	1	0	DisGeNET	35	Abnormality of the gingiva		-2.2	4	3.5	30238	13	2936	5	0.17	0.076	1289|1893|4750|26040|26123	COL5A1|ECM1|NEK1|SETBP1|TCTN3	-0.85	0
1	-2.2	C4075603	M1	1	0	DisGeNET	35	Occult chronic type B viral hepatitis		-2.2	4	3.5	30238	13	2936	5	0.17	0.076	3115|6387|6899|9855|57498	HLA-DPB1|CXCL12|TBX1|FARP2|KIDINS220	-0.85	0
1	-2.2	C4317339	M1	1	0	DisGeNET	35	Juvenile Absence Epilepsy		-2.2	4	3.5	30238	13	2936	5	0.17	0.076	773|3623|8629|9254|51305	CACNA1A|INHA|JRK|CACNA2D2|KCNK9	-0.85	0
1	-2.2	C1142533	M1	1	0	DisGeNET	35	Smooth philtrum		-2.2	1.9	2.9	30238	105	2936	19	0.65	0.15	2200|5290|6134|6899|7707|8295|9373|9968|23384|23545|50651|55209|56992|57122|79813|91949|118429|129563|259232	FBN1|PIK3CA|RPL10|TBX1|ZNF148|TRRAP|PLAA|MED12|SPECC1L|ATP6V0A2|SLC45A1|SETD5|KIF15|NUP107|EHMT1|COG7|ANTXR2|DIS3L2|NALCN	-0.85	0
1	-2.2	C0339527	M1	1	0	DisGeNET	35	Leber Congenital Amaurosis		-2.2	2	2.9	30238	83	2936	16	0.54	0.14	4205|6103|6671|6891|8787|9742|10560|10594|23503|26058|50939|51667|54806|54875|85015|167691	MEF2A|RPGR|SP4|TAP2|RGS9|IFT140|SLC19A2|PRPF8|ZFYVE26|GIGYF2|IMPG2|NUB1|AHI1|CNTLN|USP45|LCA5	-0.85	0
1	-2.2	C1853241	M1	1	0	DisGeNET	35	Flat face		-2.2	2	2.9	30238	83	2936	16	0.54	0.14	818|4297|5189|5190|7862|8504|8621|9321|9361|9949|23545|28960|57498|64116|79813|139285	CAMK2G|KMT2A|PEX1|PEX6|BRPF1|PEX3|CDK13|TRIP11|LONP1|AMMECR1|ATP6V0A2|DCPS|KIDINS220|SLC39A8|EHMT1|AMER1	-0.85	0
1	-2.2	C0337428	M1	1	0	DisGeNET	35	Fibrinogen assay		-2.2	2.2	3	30238	55	2936	12	0.41	0.12	3570|3953|5339|6583|9855|55761|80205|114548|221037|285489|326624|441108	IL6R|LEPR|PLEC|SLC22A4|FARP2|TTC17|CHD9|NLRP3|JMJD1C|DOK7|RAB37|CARINH	-0.85	0
1	-2.2	C0869220	M1	1	0	DisGeNET	35	Adverse effects, not elsewhere classified		-2.2	2.2	3	30238	55	2936	12	0.41	0.12	1060|1305|2070|2104|4507|6103|7392|9150|10659|11037|23245|27165	CENPC|COL13A1|EYA4|ESRRG|MTAP|RPGR|USF2|CTDP1|CELF2|STON1|ASTN2|GLS2	-0.85	0
1	-2.2	C1842688	M1	1	0	DisGeNET	35	Hypoplasia of the brainstem		-2.2	2.2	3	30238	55	2936	12	0.41	0.12	2218|2271|4784|10585|23499|29954|51259|80746|84162|84879|114034|283989	FKTN|FH|NFIX|POMT1|MACF1|POMT2|TMEM216|TSEN2|BLTP1|MFSD2A|TOE1|TSEN54	-0.85	0
1	-2.2	C0393593	M1	1	0	DisGeNET	35	Dystonia Disorders		-2.2	1.7	2.8	30238	167	2936	27	0.92	0.18	773|836|3106|3752|4204|5179|6314|6575|7701|8787|9757|10564|22901|23263|23516|25792|26092|53354|57582|64116|80067|84947|113612|116228|120892|163590|283989	CACNA1A|CASP3|HLA-B|KCND3|MECP2|PENK|ATXN7|SLC20A2|ZNF142|RGS9|KMT2B|ARFGEF2|ARSG|MCF2L|SLC39A14|CIZ1|TOR1AIP1|PANK1|KCNT1|SLC39A8|DCAF17|SERAC1|CYP2U1|COX20|LRRK2|TOR1AIP2|TSEN54	-0.84	0
1	-2.2	C0037822	M1	1	0	DisGeNET	35	Speech Disorders		-2.2	1.6	2.8	30238	183	2936	29	0.99	0.18	22|225|1654|2218|2271|3106|4204|4286|4297|6899|9968|10585|10806|23451|25836|26040|29954|51057|54790|55209|55212|55755|57492|79140|79738|84879|118429|148789|259232	ABCB7|ABCD2|DDX3X|FKTN|FH|HLA-B|MECP2|MITF|KMT2A|TBX1|MED12|POMT1|SDCCAG8|SF3B1|NIPBL|SETBP1|POMT2|WDPCP|TET2|SETD5|BBS7|CDK5RAP2|ARID1B|CCDC28B|BBS10|MFSD2A|ANTXR2|B3GALNT2|NALCN	-0.84	0
1	-2.2	C1336076	M1	1	0	DisGeNET	35	Sporadic Breast Carcinoma		-2.2	1.6	2.8	30238	183	2936	29	0.99	0.18	367|580|595|771|857|1302|2177|2908|2952|3953|4524|4609|4790|4792|5290|6387|7046|7161|7292|7422|8932|51720|56946|57661|79648|79728|83478|84971|373156	AR|BARD1|CCND1|CA12|CAV1|COL11A2|FANCD2|NR3C1|GSTT1|LEPR|MTHFR|MYC|NFKB1|NFKBIA|PIK3CA|CXCL12|TGFBR1|TP73|TNFSF4|VEGFA|MBD2|UIMC1|EMSY|PHRF1|MCPH1|PALB2|ARHGAP24|ATG4D|GSTK1	-0.84	0
1	-2.2	C3714757	M1	1	0	DisGeNET	35	Juvenile rheumatoid arthritis		-2.2	1.6	2.8	30238	183	2936	29	0.99	0.18	929|1421|2022|2200|2952|3105|3106|3115|3127|3148|3570|3575|3600|3654|3704|4204|4524|4792|5696|5771|5806|6890|7422|10206|10482|23274|51182|64421|114548	CD14|CRYGD|ENG|FBN1|GSTT1|HLA-A|HLA-B|HLA-DPB1|HLA-DRB5|HMGB2|IL6R|IL7R|IL15|IRAK1|ITPA|MECP2|MTHFR|NFKBIA|PSMB8|PTPN2|PTX3|TAP1|VEGFA|TRIM13|NXF1|CLEC16A|HSPA14|DCLRE1C|NLRP3	-0.84	0
1	-2.2	C0265660	M1	1	0	DisGeNET	35	Syndactyly of the toes		-2.2	1.8	2.9	30238	128	2936	22	0.75	0.16	1294|2072|2176|2177|2178|2189|4297|5290|9742|9759|25836|26123|55112|55209|55215|57728|65250|79659|79728|79809|145173|153241	COL7A1|ERCC4|FANCC|FANCD2|FANCE|FANCG|KMT2A|PIK3CA|IFT140|HDAC4|NIPBL|TCTN3|DYNC2I1|SETD5|FANCI|WDR19|CPLANE1|DYNC2H1|PALB2|TTC21B|B3GLCT|CEP120	-0.84	0
1	-2.2	C0013720	M1	1	0	DisGeNET	35	Ehlers-Danlos Syndrome		-2.2	2	3	30238	76	2936	15	0.51	0.13	367|1289|1896|2200|4041|4882|5141|5743|6899|7046|10371|23545|55835|91252|120892	AR|COL5A1|EDA|FBN1|LRP5|NPR2|PDE4A|PTGS2|TBX1|TGFBR1|SEMA3A|ATP6V0A2|CPAP|SLC39A13|LRRK2	-0.84	0
1	-2.2	C0332563	M1	1	0	DisGeNET	35	Papule		-2.2	2	3	30238	76	2936	15	0.51	0.13	1289|1294|1893|2072|3106|3115|5290|5339|6774|9663|23592|23765|84818|114548|118429	COL5A1|COL7A1|ECM1|ERCC4|HLA-B|HLA-DPB1|PIK3CA|PLEC|STAT3|LPIN2|LEMD3|IL17RA|IL17RC|NLRP3|ANTXR2	-0.84	0
1	-2.2	C1840069	M1	1	0	DisGeNET	35	Sandal gap		-2.2	2.2	3	30238	62	2936	13	0.44	0.12	2146|2186|4204|5116|5290|6603|22995|28960|51053|55777|55835|57492|79087	EZH2|BPTF|MECP2|PCNT|PIK3CA|SMARCD2|CEP152|DCPS|GMNN|MBD5|CPAP|ARID1B|ALG12	-0.84	0
1	-2.2	C2752147	M1	1	0	DisGeNET	35	XERODERMA PIGMENTOSUM, COMPLEMENTATION GROUP C		-2.2	2.1	3	30238	69	2936	14	0.48	0.13	595|1027|1105|2048|2952|5290|5291|5429|5743|7161|7376|23361|25897|83478	CCND1|CDKN1B|CHD1|EPHB2|GSTT1|PIK3CA|PIK3CB|POLH|PTGS2|TP73|NR1H2|ZNF629|RNF19A|ARHGAP24	-0.84	0
1	-2.2	C1304470	M1	1	0	DisGeNET	35	Generalized vitiligo		-2.2	2.5	3.1	30238	42	2936	10	0.34	0.11	473|2952|3002|3105|5743|7494|23765|60314|64094|122769	RERE|GSTT1|GZMB|HLA-A|PTGS2|XBP1|IL17RA|MYG1|SMOC2|LRR1	-0.84	0
1	-2.2	C1512433	M1	1	0	DisGeNET	35	Cervical high grade squamous intraepithelial lesion		-2.2	2.5	3.1	30238	42	2936	10	0.34	0.11	367|1027|2952|4171|4176|4485|5743|7422|10482|89782	AR|CDKN1B|GSTT1|MCM2|MCM7|MST1|PTGS2|VEGFA|NXF1|LMLN	-0.84	0
1	-2.2	C1560249	M1	1	0	DisGeNET	35	Adverse Event Associated with Cardiac Arrhythmia		-2.2	2.5	3.1	30238	42	2936	10	0.34	0.11	775|2104|3270|3423|3749|6323|6324|6546|10984|64091	CACNA1C|ESRRG|HRC|IDS|KCNC4|SCN1A|SCN1B|SLC8A1|KCNQ1OT1|POPDC2	-0.84	0
1	-2.2	C0393525	M1	1	0	DisGeNET	35	Progressive cerebellar ataxia		-2.2	1.7	2.8	30238	136	2936	23	0.78	0.16	492|773|3748|3752|4204|4705|4719|5190|5981|6314|8893|9786|10166|23255|23545|29110|51091|51601|55149|56652|56978|91942|146057	ATP2B3|CACNA1A|KCNC3|KCND3|MECP2|NDUFA10|NDUFS1|PEX6|RFC1|ATXN7|EIF2B5|KIAA0586|SLC25A15|MTCL1|ATP6V0A2|TBK1|SEPSECS|LIPT1|MTPAP|TWNK|PRDM8|NDUFAF2|TTBK2	-0.83	0
1	-2.2	C0039685	M1	1	0	DisGeNET	35	Tetralogy of Fallot		-2.2	1.5	2.7	30238	274	2936	40	1.4	0.21	421|473|1909|2072|2176|2177|2178|2189|2200|2294|2324|3791|4524|4879|5817|5979|6093|6899|7422|7461|8932|9487|9632|9723|10150|11060|23384|23405|25836|50937|54487|55215|55974|57492|79585|79728|79813|84976|221037|285203	ARVCF|RERE|EDNRA|ERCC4|FANCC|FANCD2|FANCE|FANCG|FBN1|FOXF1|FLT4|KDR|MTHFR|NPPB|PVR|RET|ROCK1|TBX1|VEGFA|CLIP2|MBD2|PIGL|SEC24C|SEMA3E|MBNL2|WWP2|SPECC1L|DICER1|NIPBL|CDON|DGCR8|FANCI|SLC50A1|ARID1B|CORO7|PALB2|EHMT1|DISP1|JMJD1C|EOGT	-0.83	0
1	-2.2	C0024003	M1	1	0	DisGeNET	35	Lordosis		-2.2	1.7	2.8	30238	160	2936	26	0.89	0.17	268|857|1289|1302|1513|1763|2218|2796|4703|4882|4987|5141|5443|5979|7461|8292|9321|10290|10324|11019|23347|23363|29954|55209|89953|139285	AMH|CAV1|COL5A1|COL11A2|CTSK|DNA2|FKTN|GNRH1|NEB|NPR2|OPRL1|PDE4A|POMC|RET|CLIP2|COLQ|TRIP11|SPEG|KLHL41|LIAS|SMCHD1|OBSL1|POMT2|SETD5|KLC4|AMER1	-0.82	0
1	-2.2	C0206732	M1	1	0	DisGeNET	35	Epithelioid hemangioendothelioma		-2.2	2.6	3.1	30238	36	2936	9	0.31	0.1	857|2078|2130|2322|2324|3791|4609|7422|23261	CAV1|ERG|EWSR1|FLT3|FLT4|KDR|MYC|VEGFA|CAMTA1	-0.82	0
1	-2.2	C1264195	M1	1	0	DisGeNET	35	Refractory anemia with ringed sideroblasts		-2.2	2.6	3.1	30238	36	2936	9	0.31	0.1	22|367|1788|3717|7422|8621|23451|51312|54790	ABCB7|AR|DNMT3A|JAK2|VEGFA|CDK13|SF3B1|SLC25A37|TET2	-0.82	0
1	-2.2	C0600041	M1	1	0	DisGeNET	35	Infective cystitis		-2.2	1.8	2.9	30238	106	2936	19	0.65	0.15	3084|3600|3612|3658|3791|4204|5290|5291|5562|5564|5743|5806|5970|6387|6546|7422|25870|29997|81502	NRG1|IL15|IMPA1|IREB2|KDR|MECP2|PIK3CA|PIK3CB|PRKAA1|PRKAB1|PTGS2|PTX3|RELA|CXCL12|SLC8A1|VEGFA|SUMF2|NOP53|HM13	-0.82	0
1	-2.2	C0039621	M1	1	0	DisGeNET	35	Tetany		-2.2	3	3.2	30238	24	2936	7	0.24	0.09	421|6899|6905|9632|10312|54805|221037	ARVCF|TBX1|TBCE|SEC24C|TCIRG1|CNNM2|JMJD1C	-0.82	0
1	-2.2	C0042167	M1	1	0	DisGeNET	35	Uveitis, Posterior		-2.2	3	3.2	30238	24	2936	7	0.24	0.09	3075|3105|3106|6774|8915|10892|84162	CFH|HLA-A|HLA-B|STAT3|BCL10|MALT1|BLTP1	-0.82	0
1	-2.2	C0152132	M1	1	0	DisGeNET	35	Hypertensive Retinopathy		-2.2	3	3.2	30238	24	2936	7	0.24	0.09	1506|2271|3291|3551|4149|5979|55654	CTRL|FH|HSD11B2|IKBKB|MAX|RET|TMEM127	-0.82	0
1	-2.2	C0206711	M1	1	0	DisGeNET	35	Pilomatrixoma		-2.2	3	3.2	30238	24	2936	7	0.24	0.09	367|595|836|4595|7062|23405|59352	AR|CCND1|CASP3|MUTYH|TCHH|DICER1|LGR6	-0.82	0
1	-2.2	C0521694	M1	1	0	DisGeNET	35	Atrophic retina		-2.2	3	3.2	30238	24	2936	7	0.24	0.09	2218|3791|7422|10585|22901|29954|92840	FKTN|KDR|VEGFA|POMT1|ARSG|POMT2|REEP6	-0.82	0
1	-2.2	C0936016	M1	1	0	DisGeNET	35	Testicular Feminization		-2.2	3	3.2	30238	24	2936	7	0.24	0.09	367|2618|3485|3486|7052|8653|9360	AR|GART|IGFBP2|IGFBP3|TGM2|DDX3Y|PPIG	-0.82	0
1	-2.2	C0019294	M1	1	0	DisGeNET	35	Hernia, Inguinal		-2.2	1.6	2.7	30238	225	2936	34	1.2	0.2	268|367|411|421|1289|2146|2200|3423|3643|6899|7046|7461|8295|9632|9968|10243|10984|23126|23347|23384|23545|25836|26040|55975|57492|57728|64175|79813|84896|129563|145173|221037|221927|259232	AMH|AR|ARSB|ARVCF|COL5A1|EZH2|FBN1|IDS|INSR|TBX1|TGFBR1|CLIP2|TRRAP|SEC24C|MED12|GPHN|KCNQ1OT1|POGZ|SMCHD1|SPECC1L|ATP6V0A2|NIPBL|SETBP1|KLHL7|ARID1B|WDR19|P3H1|EHMT1|ATAD1|DIS3L2|B3GLCT|JMJD1C|BRAT1|NALCN	-0.81	0
1	-2.2	C0266483	M1	1	0	DisGeNET	35	Pachygyria		-2.2	1.8	2.8	30238	129	2936	22	0.75	0.16	2218|3736|3800|4784|9662|10300|10585|22995|23499|23545|29954|51002|55644|55755|55835|57122|79648|79867|81689|84879|85378|148789	FKTN|KCNA1|KIF5C|NFIX|CEP135|KATNB1|POMT1|CEP152|MACF1|ATP6V0A2|POMT2|TPRKB|OSGEP|CDK5RAP2|CPAP|NUP107|MCPH1|TCTN2|ISCA1|MFSD2A|TUBGCP6|B3GALNT2	-0.81	0
1	-2.2	C0266544	M1	1	0	DisGeNET	35	Microcornea		-2.2	1.8	2.8	30238	129	2936	22	0.75	0.16	286|1289|1421|2074|2218|3832|4297|7473|7737|8085|9150|10585|25836|29954|51057|51259|55209|79867|81857|145173|148789|340419	ANK1|COL5A1|CRYGD|ERCC6|FKTN|KIF11|KMT2A|WNT3|RNF113A|KMT2D|CTDP1|POMT1|NIPBL|POMT2|WDPCP|TMEM216|SETD5|TCTN2|MED25|B3GLCT|B3GALNT2|RSPO2	-0.81	0
1	-2.2	C1849075	M1	1	0	DisGeNET	35	Relative macrocephaly		-2.2	2.3	3	30238	49	2936	11	0.37	0.11	176|2200|2271|7703|8621|9321|23363|25839|28981|57492|153241	ACAN|FBN1|FH|PCGF2|CDK13|TRIP11|OBSL1|COG4|IFT81|ARID1B|CEP120	-0.81	0
1	-2.2	C0019825	M1	1	0	DisGeNET	35	Hoarseness		-2.2	2	2.9	30238	84	2936	16	0.54	0.14	176|213|1893|1896|2146|2200|3423|3909|5411|7276|7461|9049|10560|23111|23592|57492	ACAN|ALB|ECM1|EDA|EZH2|FBN1|IDS|LAMA3|PNN|TTR|CLIP2|AIP|SLC19A2|SPART|LEMD3|ARID1B	-0.81	0
1	-2.2	C0878787	M1	1	0	DisGeNET	35	Growth failure		-2.2	2	2.9	30238	84	2936	16	0.54	0.14	213|2058|2074|2908|2972|3483|3486|4609|5443|6015|6774|6777|6905|9423|10013|23592	ALB|EPRS1|ERCC6|NR3C1|BRF1|IGFALS|IGFBP3|MYC|POMC|RING1|STAT3|STAT5B|TBCE|NTN1|HDAC6|LEMD3	-0.81	0
1	-2.2	C1519666	M1	1	0	DisGeNET	35	Tumor-Associated Vasculature		-2.2	2	2.9	30238	84	2936	16	0.54	0.14	2022|2258|3491|3570|3791|3827|5328|5923|6387|7422|9447|10128|10451|23237|161436|326624	ENG|FGF13|CCN1|IL6R|KDR|KNG1|PLAU|RASGRF1|CXCL12|VEGFA|AIM2|LRPPRC|VAV3|ARC|EML5|RAB37	-0.81	0
1	-2.2	C0011428	M1	1	0	DisGeNET	35	Dentigerous Cyst		-2.2	2.7	3.1	30238	30	2936	8	0.27	0.096	836|5743|7161|7405|10630|29126|83478|92140	CASP3|PTGS2|TP73|UVRAG|PDPN|CD274|ARHGAP24|MTDH	-0.81	0
1	-2.2	C0151640	M1	1	0	DisGeNET	35	Decreased fertility in males		-2.2	2.7	3.1	30238	30	2936	8	0.27	0.096	2072|2176|2177|2178|2189|9049|55215|79728	ERCC4|FANCC|FANCD2|FANCE|FANCG|AIP|FANCI|PALB2	-0.81	0
1	-2.2	C0346360	M1	1	0	DisGeNET	35	Malignant melanoma of conjunctiva		-2.2	2.7	3.1	30238	30	2936	8	0.27	0.096	2048|2146|5133|5290|5291|5743|29126|100507436	EPHB2|EZH2|PDCD1|PIK3CA|PIK3CB|PTGS2|CD274|MICA	-0.81	0
1	-2.2	C4509816	M1	1	0	DisGeNET	35	Squamous non-small cell lung cancer		-2.2	2.7	3.1	30238	30	2936	8	0.27	0.096	3316|3486|5133|5290|5291|10630|29126|84335	HSPB2|IGFBP3|PDCD1|PIK3CA|PIK3CB|PDPN|CD274|AKT1S1	-0.81	0
1	-2.2	C0018800	M1	1	0	DisGeNET	35	Cardiomegaly		-2.2	1.5	2.7	30238	267	2936	39	1.3	0.21	133|150|156|302|857|2104|2200|2621|3270|4609|4879|5264|5325|5328|5443|5467|5696|5970|6236|6314|6546|6548|6774|7046|7220|7276|7351|7461|9759|10616|10984|23409|23411|26229|26524|54795|55054|252995|374354	ADM|ADRA2A|GRK2|ANXA2|CAV1|ESRRG|FBN1|GAS6|HRC|MYC|NPPB|PHYH|PLAGL1|PLAU|POMC|PPARD|PSMB8|RELA|RRAD|ATXN7|SLC8A1|SLC9A1|STAT3|TGFBR1|TRPC1|TTR|UCP2|CLIP2|HDAC4|RBCK1|KCNQ1OT1|SIRT4|SIRT1|B3GAT3|LATS2|TRPM4|ATG16L1|FNDC5|NHLRC2	-0.8	0
1	-2.2	C0003123	M1	1	0	DisGeNET	35	Anorexia		-2.2	1.5	2.7	30238	242	2936	36	1.2	0.2	18|133|213|421|595|1616|2200|2717|3106|3145|3717|3791|3953|4204|4615|4879|4987|5066|5443|5562|5564|5743|6774|6777|7351|7352|7704|10560|10587|23237|23411|29919|54551|54790|79728|79813	ABAT|ADM|ALB|ARVCF|CCND1|DAXX|FBN1|GLA|HLA-B|HMBS|JAK2|KDR|LEPR|MECP2|MYD88|NPPB|OPRL1|PAM|POMC|PRKAA1|PRKAB1|PTGS2|STAT3|STAT5B|UCP2|UCP3|ZBTB16|SLC19A2|TXNRD2|ARC|SIRT1|RMC1|MAGEL2|TET2|PALB2|EHMT1	-0.8	0
1	-2.2	C0016034	M1	1	0	DisGeNET	35	Breast Fibrocystic Disease		-2.2	1.8	2.8	30238	114	2936	20	0.68	0.15	367|563|595|889|1027|2072|2146|2674|2717|3486|3953|4524|4609|5111|5133|5743|7422|55672|373156|100507436	AR|AZGP1|CCND1|KRIT1|CDKN1B|ERCC4|EZH2|GFRA1|GLA|IGFBP3|LEPR|MTHFR|MYC|PCNA|PDCD1|PTGS2|VEGFA|NBPF1|GSTK1|MICA	-0.8	0
1	-2.2	C0162739	M1	1	0	DisGeNET	35	HELLP Syndrome		-2.2	2	2.9	30238	77	2936	15	0.51	0.13	133|629|2022|2784|2908|2952|3075|3953|4012|4524|7422|7424|11093|23409|25897	ADM|CFB|ENG|GNB3|NR3C1|GSTT1|CFH|LEPR|LNPEP|MTHFR|VEGFA|VEGFC|ADAMTS13|SIRT4|RNF19A	-0.8	0
1	-2.2	C0221210	M1	1	0	DisGeNET	35	Congenital malrotation of intestine		-2.2	2	2.9	30238	77	2936	15	0.51	0.13	421|2294|4297|6899|8085|9632|9968|23592|25836|55209|55975|57492|79827|139285|221037	ARVCF|FOXF1|KMT2A|TBX1|KMT2D|SEC24C|MED12|LEMD3|NIPBL|SETD5|KLHL7|ARID1B|CLMP|AMER1|JMJD1C	-0.8	0
1	-2.2	C0262630	M1	1	0	DisGeNET	35	Reduced concentration span		-2.2	2	2.9	30238	77	2936	15	0.51	0.13	4297|5279|9524|23325|28960|50651|51319|54832|55777|56776|79882|80153|81857|120892|148789	KMT2A|PIGC|TECR|WASHC4|DCPS|SLC45A1|RSRC1|VPS13C|MBD5|FMN2|ZC3H14|EDC3|MED25|LRRK2|B3GALNT2	-0.8	0
1	-2.2	C0014867	M1	1	0	DisGeNET	35	Esophageal Varices		-2.2	2.2	3	30238	56	2936	12	0.41	0.12	213|2022|2621|3717|3791|3856|3875|5256|7422|11037|27163|285203	ALB|ENG|GAS6|JAK2|KDR|KRT8|KRT18|PHKA2|VEGFA|STON1|NAAA|EOGT	-0.8	0
1	-2.2	C1836195	M1	1	0	DisGeNET	35	Short toe		-2.2	2.2	3	30238	56	2936	12	0.41	0.12	1513|1788|2200|3575|4297|4882|5745|23384|54551|64421|113246|145173	CTSK|DNMT3A|FBN1|IL7R|KMT2A|NPR2|PTH1R|SPECC1L|MAGEL2|DCLRE1C|C12orf57|B3GLCT	-0.8	0
1	-2.2	C0206694	M1	1	0	DisGeNET	35	Mucoepidermoid Carcinoma		-2.2	1.7	2.8	30238	153	2936	25	0.85	0.17	367|595|836|1027|2048|2130|2551|3002|3551|4609|5290|5291|5743|5893|6387|6774|7405|7422|8727|9794|11281|23405|29126|51564|64784	AR|CCND1|CASP3|CDKN1B|EPHB2|EWSR1|GABPA|GZMB|IKBKB|MYC|PIK3CA|PIK3CB|PTGS2|RAD52|CXCL12|STAT3|UVRAG|VEGFA|CTNNAL1|MAML1|POU6F2|DICER1|CD274|HDAC7|CRTC3	-0.8	0
1	-2.2	C0426415	M1	1	0	DisGeNET	35	Large nose		-2.2	2.1	2.9	30238	70	2936	14	0.48	0.13	1513|2186|5116|5325|5696|8504|9968|23111|23389|23522|51132|55777|80067|153241	CTSK|BPTF|PCNT|PLAGL1|PSMB8|PEX3|MED12|SPART|MED13L|KAT6B|RLIM|MBD5|DCAF17|CEP120	-0.8	0
1	-2.2	C1842581	M1	1	0	DisGeNET	35	Abnormal corpus callosum morphology		-2.2	2.1	2.9	30238	70	2936	14	0.48	0.13	773|3745|4297|6597|7343|8884|9786|22866|23334|51259|55904|55975|113246|104472715	CACNA1A|KCNB1|KMT2A|SMARCA4|UBTF|SLC5A6|KIAA0586|CNKSR2|SZT2|TMEM216|KMT2E|KLHL7|C12orf57|SNHG14	-0.8	0
1	-2.2	C0038586	M1	1	0	DisGeNET	35	Substance Use Disorders		-2.2	1.6	2.7	30238	218	2936	33	1.1	0.19	213|1826|1909|2058|2120|2289|2908|3643|3983|5199|5366|5443|5583|7422|9575|10207|22925|23237|23307|25807|26230|29126|51082|55691|55930|57451|65267|79750|79809|79827|79875|80031|93664	ALB|DSCAM|EDNRA|EPRS1|ETV6|FKBP5|NR3C1|INSR|ABLIM1|CFP|PMAIP1|POMC|PRKCH|VEGFA|CLOCK|PATJ|PLA2R1|ARC|FKBP15|RHBDD3|TIAM2|CD274|POLR1D|FRMD4A|MYO5C|TENM2|WNK3|ZNF385D|TTC21B|CLMP|THSD4|SEMA6D|CADPS2	-0.78	0
1	-2.2	C2931384	M1	1	0	DisGeNET	35	Moyamoya disease 1		-2.2	1.9	2.8	30238	92	2936	17	0.58	0.14	836|857|3075|3105|3791|3921|4524|5179|5310|6774|6948|7422|8915|10153|57521|79659|643669	CASP3|CAV1|CFH|HLA-A|KDR|RPSA|MTHFR|PENK|PKD1|STAT3|TCN2|VEGFA|BCL10|CEBPZ|RPTOR|DYNC2H1|CCER2	-0.78	0
1	-2.2	C1837397	M1	1	0	DisGeNET	35	Severe global developmental delay		-2.2	1.7	2.8	30238	130	2936	22	0.75	0.16	18|1968|2074|2186|4204|5189|5190|8504|11019|23126|26235|51091|51112|51133|54551|55823|56992|57148|57492|60386|63925|283989	ABAT|EIF2S3|ERCC6|BPTF|MECP2|PEX1|PEX6|PEX3|LIAS|POGZ|FBXL4|SEPSECS|TRAPPC12|KCTD3|MAGEL2|VPS11|KIF15|RALGAPB|ARID1B|SLC25A19|ZNF335|TSEN54	-0.78	0
1	-2.2	C0334294	M1	1	0	DisGeNET	35	Multiple adenomatous polyps		-2.2	2.4	3	30238	43	2936	10	0.34	0.11	2271|4041|4524|4595|5290|5424|5743|7161|7422|8045	FH|LRP5|MTHFR|MUTYH|PIK3CA|POLD1|PTGS2|TP73|VEGFA|RASSF7	-0.78	0
1	-2.2	C1849039	M1	1	0	DisGeNET	35	Metaphyseal widening		-2.2	2.4	3	30238	43	2936	10	0.34	0.11	90|176|411|1302|4041|9321|56172|57728|79659|91252	ACVR1|ACAN|ARSB|COL11A2|LRP5|TRIP11|ANKH|WDR19|DYNC2H1|SLC39A13	-0.78	0
1	-2.1	C2931852	M1	1	0	DisGeNET	35	Clear-cell metastatic renal cell carcinoma		-2.1	1.5	2.7	30238	260	2936	38	1.3	0.21	81|213|302|367|595|634|908|1523|1788|2101|2104|2271|2324|2678|3429|3486|3643|5133|5291|6387|6666|6774|7422|11167|23051|27040|28987|29126|51330|51592|55193|55920|57212|79745|79960|143689|373156|378805	ACTN4|ALB|ANXA2|AR|CCND1|CEACAM1|CCT6A|CUX1|DNMT3A|ESRRA|ESRRG|FH|FLT4|GGT1|IFI27|IGFBP3|INSR|PDCD1|PIK3CB|CXCL12|SOX12|STAT3|VEGFA|FSTL1|ZHX3|LAT|NOB1|CD274|TNFRSF12A|TRIM33|PBRM1|RCC2|GFOD3P|CLIP4|JADE1|PIWIL4|GSTK1|LINC-PINT	-0.77	0
1	-2.1	C1997217	M1	1	0	DisGeNET	35	Low grade glioma		-2.1	1.9	2.8	30238	85	2936	16	0.54	0.14	367|836|1847|3791|4609|4790|5455|5743|5817|6774|7422|8089|9447|10451|29126|79365	AR|CASP3|DUSP5|KDR|MYC|NFKB1|POU3F3|PTGS2|PVR|STAT3|VEGFA|YEATS4|AIM2|VAV3|CD274|BHLHE41	-0.77	0
1	-2.1	C0030809	M1	1	0	DisGeNET	35	Pemphigus Vulgaris		-2.1	1.8	2.8	30238	115	2936	20	0.68	0.15	213|836|2022|2048|2146|2908|3105|3106|4306|4790|5328|6774|6890|6891|7422|10399|10482|10866|25897|53615	ALB|CASP3|ENG|EPHB2|EZH2|NR3C1|HLA-A|HLA-B|NR3C2|NFKB1|PLAU|STAT3|TAP1|TAP2|VEGFA|RACK1|NXF1|HCP5|RNF19A|MBD3	-0.77	0
1	-2.1	C0085636	M1	1	0	DisGeNET	35	Photophobia		-2.1	1.5	2.7	30238	227	2936	34	1.2	0.2	775|1643|1909|2072|2074|2784|3105|3106|4157|4286|5111|5429|5959|5995|6103|6314|6323|7737|8754|8787|8863|9575|9742|10594|11190|23093|23370|50939|54806|55857|55975|92840|114548|169522	CACNA1C|DDB2|EDNRA|ERCC4|ERCC6|GNB3|HLA-A|HLA-B|MC1R|MITF|PCNA|POLH|RDH5|RGR|RPGR|ATXN7|SCN1A|RNF113A|ADAM9|RGS9|PER3|CLOCK|IFT140|PRPF8|CEP250|TTLL5|ARHGEF18|IMPG2|AHI1|KIZ|KLHL7|REEP6|NLRP3|KCNV2	-0.77	0
1	-2.1	C0151611	M1	1	0	DisGeNET	35	Electroencephalogram abnormal		-2.1	1.5	2.7	30238	227	2936	34	1.2	0.2	473|773|1106|1643|1968|2072|2218|3658|4204|5189|5190|6323|6324|8085|8504|9990|10585|10815|23126|23334|23461|29110|29954|51002|54551|54681|54802|55644|55768|57122|114548|148789|285203|104472715	RERE|CACNA1A|CHD2|DDB2|EIF2S3|ERCC4|FKTN|IREB2|MECP2|PEX1|PEX6|SCN1A|SCN1B|KMT2D|PEX3|SLC12A6|POMT1|CPLX1|POGZ|SZT2|ABCA5|TBK1|POMT2|TPRKB|MAGEL2|P4HTM|TRIT1|OSGEP|NGLY1|NUP107|NLRP3|B3GALNT2|EOGT|SNHG14	-0.77	0
1	-2.1	C0271561	M1	1	0	DisGeNET	35	Somatotropin deficiency		-2.1	1.7	2.7	30238	154	2936	25	0.85	0.17	857|1968|2908|3486|3653|3717|3953|4297|5290|5443|5456|6777|6905|8085|8835|9049|9723|23363|51053|54551|55131|55215|55599|80067|113179	CAV1|EIF2S3|NR3C1|IGFBP3|IPW|JAK2|LEPR|KMT2A|PIK3CA|POMC|POU3F4|STAT5B|TBCE|KMT2D|SOCS2|AIP|SEMA3E|OBSL1|GMNN|MAGEL2|RBM28|FANCI|RNPC3|DCAF17|ADAT3	-0.77	0
1	-2.1	C0279070	M1	1	0	DisGeNET	35	Adult Oligodendroglioma		-2.1	1.7	2.7	30238	154	2936	25	0.85	0.17	2146|2952|3485|5290|5291|5453|5743|6548|6597|7161|7297|7422|8350|8357|9699|10608|10643|10777|25913|26524|27165|54454|57212|83478|92140	EZH2|GSTT1|IGFBP2|PIK3CA|PIK3CB|POU3F1|PTGS2|SLC9A1|SMARCA4|TP73|TYK2|VEGFA|H3C1|H3C10|RIMS2|MXD4|IGF2BP3|ARPP21|POT1|LATS2|GLS2|ATAD2B|GFOD3P|ARHGAP24|MTDH	-0.77	0
1	-2.1	C0280475	M1	1	0	DisGeNET	35	Childhood Oligodendroglioma		-2.1	1.7	2.7	30238	154	2936	25	0.85	0.17	2146|2952|3485|5290|5291|5453|5743|6548|6597|7161|7297|7422|8350|8357|9699|10608|10643|10777|25913|26524|27165|54454|57212|83478|92140	EZH2|GSTT1|IGFBP2|PIK3CA|PIK3CB|POU3F1|PTGS2|SLC9A1|SMARCA4|TP73|TYK2|VEGFA|H3C1|H3C10|RIMS2|MXD4|IGF2BP3|ARPP21|POT1|LATS2|GLS2|ATAD2B|GFOD3P|ARHGAP24|MTDH	-0.77	0
1	-2.1	C0020295	M1	1	0	DisGeNET	35	Hydronephrosis		-2.1	1.5	2.7	30238	252	2936	37	1.3	0.21	213|473|836|1958|2200|2294|3115|4204|5189|5190|5339|5743|6597|6601|6899|7422|8085|8295|8504|9487|9723|10371|23111|23522|26040|54551|55112|56776|57492|79659|79813|79827|91949|113246|145173|196528|284058	ALB|RERE|CASP3|EGR1|FBN1|FOXF1|HLA-DPB1|MECP2|PEX1|PEX6|PLEC|PTGS2|SMARCA4|SMARCC2|TBX1|VEGFA|KMT2D|TRRAP|PEX3|PIGL|SEMA3E|SEMA3A|SPART|KAT6B|SETBP1|MAGEL2|DYNC2I1|FMN2|ARID1B|DYNC2H1|EHMT1|CLMP|COG7|C12orf57|B3GLCT|ARID2|KANSL1	-0.77	0
1	-2.1	C0022806	M1	1	0	DisGeNET	35	Kwashiorkor		-2.1	3.3	3.2	30238	19	2936	6	0.2	0.083	213|1601|6533|6774|7276|57521	ALB|DAB2|SLC6A6|STAT3|TTR|RPTOR	-0.77	0
1	-2.1	C0025988	M1	1	0	DisGeNET	35	Microglossia		-2.1	3.3	3.2	30238	19	2936	6	0.2	0.083	90|1294|1893|4591|5332|6899	ACVR1|COL7A1|ECM1|TRIM37|PLCB4|TBX1	-0.77	0
1	-2.1	C0334054	M1	1	0	DisGeNET	35	cystic disease		-2.1	3.3	3.2	30238	19	2936	6	0.2	0.083	213|1523|5310|5311|9771|203286	ALB|CUX1|PKD1|PKD2|RAPGEF5|ANKS6	-0.77	0
1	-2.1	C0340375	M1	1	0	DisGeNET	35	Subaortic stenosis		-2.1	3.3	3.2	30238	19	2936	6	0.2	0.083	4297|5443|9702|9969|51057|85366	KMT2A|POMC|CEP57|MED13|WDPCP|MYLK2	-0.77	0
1	-2.1	C0877056	M1	1	0	DisGeNET	35	Hypoglycemic seizures		-2.1	3.3	3.2	30238	19	2936	6	0.2	0.083	3643|5256|5443|6833|10587|23126	INSR|PHKA2|POMC|ABCC8|TXNRD2|POGZ	-0.77	0
1	-2.1	C1512508	M1	1	0	DisGeNET	35	Human herpesvirus 8 infection		-2.1	3.3	3.2	30238	19	2936	6	0.2	0.083	468|1943|3700|30835|57728|64122	ATF4|EFNA2|ITIH4|CD209|WDR19|FN3K	-0.77	0
1	-2.1	C1832160	M1	1	0	DisGeNET	35	Abnormality of temperature regulation		-2.1	3.3	3.2	30238	19	2936	6	0.2	0.083	1908|5979|8621|10312|23765|84818	EDN3|RET|CDK13|TCIRG1|IL17RA|IL17RC	-0.77	0
1	-2.1	C4023681	M1	1	0	DisGeNET	35	Delayed fine motor development		-2.1	3.3	3.2	30238	19	2936	6	0.2	0.083	773|5813|9024|10815|10978|57492	CACNA1A|PURA|BRSK2|CPLX1|CLP1|ARID1B	-0.77	0
1	-2.1	C0015190	M1	1	0	DisGeNET	35	Euthyroid Sick Syndromes		-2.1	4.6	3.5	30238	9	2936	4	0.14	0.068	3145|11083|92140|284697	HMBS|DIDO1|MTDH|BTBD8	-0.77	0
1	-2.1	C0025160	M1	1	0	DisGeNET	35	Megacolon		-2.1	4.6	3.5	30238	9	2936	4	0.14	0.068	1908|5979|6546|79738	EDN3|RET|SLC8A1|BBS10	-0.77	0
1	-2.1	C0271386	M1	1	0	DisGeNET	35	Vertical Nystagmus		-2.1	4.6	3.5	30238	9	2936	4	0.14	0.068	773|4204|5189|146057	CACNA1A|MECP2|PEX1|TTBK2	-0.77	0
1	-2.1	C0409676	M1	1	0	DisGeNET	35	Juvenile spondyloarthropathy		-2.1	4.6	3.5	30238	9	2936	4	0.14	0.068	1847|3106|5782|114548	DUSP5|HLA-B|PTPN12|NLRP3	-0.77	0
1	-2.1	C0423361	M1	1	0	DisGeNET	35	Posterior Vitreous Detachment		-2.1	4.6	3.5	30238	9	2936	4	0.14	0.068	3911|4041|6575|64175	LAMA5|LRP5|SLC20A2|P3H1	-0.77	0
1	-2.1	C0871610	M1	1	0	DisGeNET	35	winter depression		-2.1	4.6	3.5	30238	9	2936	4	0.14	0.068	6095|6096|9572|9575	RORA|RORB|NR1D1|CLOCK	-0.77	0
1	-2.1	C1518736	M1	1	0	DisGeNET	35	Ovarian Small Cell Carcinoma, Hypercalcemic Type		-2.1	4.6	3.5	30238	9	2936	4	0.14	0.068	595|2146|6597|29126	CCND1|EZH2|SMARCA4|CD274	-0.77	0
1	-2.1	C1845029	M1	1	0	DisGeNET	35	Nonprogressive cerebellar ataxia		-2.1	4.6	3.5	30238	9	2936	4	0.14	0.068	22|492|23261|55691	ABCB7|ATP2B3|CAMTA1|FRMD4A	-0.77	0
1	-2.1	C1855669	M1	1	0	DisGeNET	35	Absent frontal sinuses		-2.1	4.6	3.5	30238	9	2936	4	0.14	0.068	860|1513|4591|54551	RUNX2|CTSK|TRIM37|MAGEL2	-0.77	0
1	-2.1	C2732374	M1	1	0	DisGeNET	35	Edema of dorsum of hand		-2.1	4.6	3.5	30238	9	2936	4	0.14	0.068	4703|7051|9373|10324	NEB|TGM1|PLAA|KLHL41	-0.77	0
1	-2.1	C3272525	M1	1	0	DisGeNET	35	Monomorphic Epitheliotropic Intestinal T-Cell Lymphoma		-2.1	4.6	3.5	30238	9	2936	4	0.14	0.068	4145|6646|27040|54790	MATK|SOAT1|LAT|TET2	-0.77	0
1	-2.1	C4024912	M1	1	0	DisGeNET	35	Occipital myelomeningocele		-2.1	4.6	3.5	30238	9	2936	4	0.14	0.068	421|6899|9632|221037	ARVCF|TBX1|SEC24C|JMJD1C	-0.77	0
1	-2.1	C4054695	M1	1	0	DisGeNET	35	Familial glucocorticoid deficiency		-2.1	4.6	3.5	30238	9	2936	4	0.14	0.068	4157|5443|8086|10587	MC1R|POMC|AAAS|TXNRD2	-0.77	0
1	-2.1	C4072897	M1	1	0	DisGeNET	35	Decreased serum insulin-like growth factor 1		-2.1	4.6	3.5	30238	9	2936	4	0.14	0.068	3483|6777|55131|80067	IGFALS|STAT5B|RBM28|DCAF17	-0.77	0
1	-2.1	C4551693	M1	1	0	DisGeNET	35	Wolfram Syndrome 1		-2.1	4.6	3.5	30238	9	2936	4	0.14	0.068	491|5443|7349|493856	ATP2B2|POMC|UCN|CISD2	-0.77	0
1	-2.1	C1836735	M1	1	0	DisGeNET	35	hypopigmented skin patch		-2.1	1.8	2.8	30238	123	2936	21	0.72	0.16	421|857|1075|1294|1643|1908|2072|2176|2177|2178|2189|4157|4286|5116|5290|6899|9632|51750|55215|79728|221037	ARVCF|CAV1|CTSC|COL7A1|DDB2|EDN3|ERCC4|FANCC|FANCD2|FANCE|FANCG|MC1R|MITF|PCNT|PIK3CA|TBX1|SEC24C|RTEL1|FANCI|PALB2|JMJD1C	-0.77	0
1	-2.1	C0162674	M1	1	0	DisGeNET	35	Chronic progressive external ophthalmoplegia		-2.1	2.3	2.9	30238	50	2936	11	0.37	0.11	1763|3842|5442|5743|7019|7156|11232|56652|57521|201973|246243	DNA2|TNPO1|POLRMT|PTGS2|TFAM|TOP3A|POLG2|TWNK|RPTOR|PRIMPOL|RNASEH1	-0.77	0
1	-2.1	C0206702	M1	1	0	DisGeNET	35	Klatskin Tumor		-2.1	2.3	2.9	30238	50	2936	11	0.37	0.11	595|1843|3662|3791|5290|5291|7422|8754|8932|26151|81539	CCND1|DUSP1|IRF4|KDR|PIK3CA|PIK3CB|VEGFA|ADAM9|MBD2|NAT9|SLC38A1	-0.77	0
1	-2.1	C2936858	M1	1	0	DisGeNET	35	Congenital adrenal hyperplasia due to 21 hydroxylase deficiency		-2.1	2.3	2.9	30238	50	2936	11	0.37	0.11	367|2796|2908|3105|3106|3423|3667|4306|5443|8287|10206	AR|GNRH1|NR3C1|HLA-A|HLA-B|IDS|IRS1|NR3C2|POMC|USP9Y|TRIM13	-0.77	0
1	-2.1	C3658302	M1	1	0	DisGeNET	35	Stevens-Johnson Syndrome Toxic Epidermal Necrolysis Spectrum		-2.1	2.3	2.9	30238	50	2936	11	0.37	0.11	213|857|3105|3106|3600|5740|5743|10659|10850|25897|64332	ALB|CAV1|HLA-A|HLA-B|IL15|PTGIS|PTGS2|CELF2|CCL27|RNF19A|NFKBIZ	-0.77	0
1	-2.1	C4317146	M1	1	0	DisGeNET	35	Acid reflux		-2.1	2.3	2.9	30238	50	2936	11	0.37	0.11	1289|4204|4285|4297|6575|6833|7703|23036|84294|93627|134728	COL5A1|MECP2|MIPEP|KMT2A|SLC20A2|ABCC8|PCGF2|ZNF292|UTP23|TBCK|IRAK1BP1	-0.77	0
1	-2.1	C0152069	M1	1	0	DisGeNET	35	Echinococcus multilocularis infection		-2.1	2.5	3	30238	37	2936	9	0.31	0.1	213|3115|3662|4092|6890|6891|10482|29126|100507436	ALB|HLA-DPB1|IRF4|SMAD7|TAP1|TAP2|NXF1|CD274|MICA	-0.76	0
1	-2.1	C0221238	M1	1	0	DisGeNET	35	Mesangial proliferative glomerulonephritis		-2.1	2.5	3	30238	37	2936	9	0.31	0.1	213|2200|2551|3164|5290|5291|5310|11122|23411	ALB|FBN1|GABPA|NR4A1|PIK3CA|PIK3CB|PKD1|PTPRT|SIRT1	-0.76	0
1	-2.1	C1849097	M1	1	0	DisGeNET	35	Loss of ability to walk		-2.1	2.5	3	30238	37	2936	9	0.31	0.1	4041|4204|5339|9757|10585|29954|56652|85021|246243	LRP5|MECP2|PLEC|KMT2B|POMT1|POMT2|TWNK|REPS1|RNASEH1	-0.76	0
1	-2.1	C2826025	M1	1	0	DisGeNET	35	Mixed phenotype acute leukemia		-2.1	2.5	3	30238	37	2936	9	0.31	0.1	1788|2322|3716|4297|4524|8028|10128|10499|373156	DNMT3A|FLT3|JAK1|KMT2A|MTHFR|MLLT10|LRPPRC|NCOA2|GSTK1	-0.76	0
1	-2.1	C2347748	M1	1	0	DisGeNET	35	Adult Erythroleukemia		-2.1	1.5	2.7	30238	236	2936	35	1.2	0.2	836|1302|1909|1958|2048|2078|2146|2324|3609|3624|3717|4092|4547|4609|5089|5111|5290|5291|5292|5327|5743|5916|5970|6199|6689|6774|6777|7033|7052|7422|7555|7707|9361|11329|22821	CASP3|COL11A2|EDNRA|EGR1|EPHB2|ERG|EZH2|FLT4|ILF3|INHBA|JAK2|SMAD7|MTTP|MYC|PBX2|PCNA|PIK3CA|PIK3CB|PIM1|PLAT|PTGS2|RARG|RELA|RPS6KB2|SPIB|STAT3|STAT5B|TFF3|TGM2|VEGFA|CNBP|ZNF148|LONP1|STK38|RASA3	-0.76	0
1	-2.1	C0343284	M1	1	0	DisGeNET	35	Chondrodysplasia		-2.1	2	2.9	30238	71	2936	14	0.48	0.13	176|468|1302|3316|5745|6646|6777|9321|10013|10597|23213|23592|55512|57728	ACAN|ATF4|COL11A2|HSPB2|PTH1R|SOAT1|STAT5B|TRIP11|HDAC6|TRAPPC2B|SULF1|LEMD3|SMPD3|WDR19	-0.76	0
1	-2.1	C1844505	M1	1	0	DisGeNET	35	Pointed chin		-2.1	2	2.9	30238	71	2936	14	0.48	0.13	473|1105|3832|4784|6833|7461|7707|23126|23261|23363|26040|57680|85378|89953	RERE|CHD1|KIF11|NFIX|ABCC8|CLIP2|ZNF148|POGZ|CAMTA1|OBSL1|SETBP1|CHD8|TUBGCP6|KLC4	-0.76	0
1	-2.1	C0017662	M1	1	0	DisGeNET	35	Glomerulonephritis, Membranoproliferative		-2.1	2.2	2.9	30238	57	2936	12	0.41	0.12	213|629|1027|1777|3075|5238|5290|5291|6876|7422|10878|11093	ALB|CFB|CDKN1B|DNASE2|CFH|PGM3|PIK3CA|PIK3CB|TAGLN|VEGFA|CFHR3|ADAMTS13	-0.76	0
1	-2.1	C0393642	M1	1	0	DisGeNET	35	Sepsis-Associated Encephalopathy		-2.1	2.2	2.9	30238	57	2936	12	0.41	0.12	156|836|2826|3084|3717|6774|7402|59352|114548|139760|165140|284697	GRK2|CASP3|CCR10|NRG1|JAK2|STAT3|UTRN|LGR6|NLRP3|GPR119|OXER1|BTBD8	-0.76	0
1	-2.1	C1260959	M1	1	0	DisGeNET	35	Drusen		-2.1	2.2	2.9	30238	57	2936	12	0.41	0.12	213|629|2551|3075|4297|5018|5743|5995|7422|10878|64132|84909	ALB|CFB|GABPA|CFH|KMT2A|OXA1L|PTGS2|RGR|VEGFA|CFHR3|XYLT2|AOPEP	-0.76	0
1	-2.1	C0000889	M1	1	0	DisGeNET	35	Acanthosis Nigricans		-2.1	2.1	2.9	30238	64	2936	13	0.44	0.12	857|3002|3643|3791|3875|5111|5189|5190|5443|9049|9882|25897|54496	CAV1|GZMB|INSR|KDR|KRT18|PCNA|PEX1|PEX6|POMC|AIP|TBC1D4|RNF19A|PRMT7	-0.76	0
1	-2.1	C0545053	M1	1	0	DisGeNET	35	Advanced bone age		-2.1	2.1	2.9	30238	64	2936	13	0.44	0.12	176|857|2146|3008|3643|3953|4297|4784|5745|10984|23169|26229|79813	ACAN|CAV1|EZH2|H1-4|INSR|LEPR|KMT2A|NFIX|PTH1R|KCNQ1OT1|SLC35D1|B3GAT3|EHMT1	-0.76	0
1	-2.1	C1855710	M1	1	0	DisGeNET	35	Bone marrow hypocellularity		-2.1	2.1	2.9	30238	64	2936	13	0.44	0.12	2072|2176|2177|2178|2189|5238|7276|23451|51750|54790|55215|65057|79728	ERCC4|FANCC|FANCD2|FANCE|FANCG|PGM3|TTR|SF3B1|RTEL1|TET2|FANCI|ACD|PALB2	-0.76	0
1	-2.1	C0178417	M1	1	0	DisGeNET	35	Anhedonia		-2.1	1.9	2.8	30238	93	2936	17	0.58	0.14	775|1805|2551|2908|3423|4790|5141|5179|5199|5443|5970|6546|8772|9425|23263|23411|64714	CACNA1C|DPT|GABPA|NR3C1|IDS|NFKB1|PDE4A|PENK|CFP|POMC|RELA|SLC8A1|FADD|CDYL|MCF2L|SIRT1|PDIA2	-0.76	0
1	-2.1	C0151825	M1	1	0	DisGeNET	35	Bone pain		-2.1	1.7	2.7	30238	139	2936	23	0.78	0.16	595|1513|1523|3486|3667|3717|4987|5025|5328|5696|5745|6774|6777|7276|7704|9562|9663|10312|10850|23592|54790|80854|114548	CCND1|CTSK|CUX1|IGFBP3|IRS1|JAK2|OPRL1|P2RX4|PLAU|PSMB8|PTH1R|STAT3|STAT5B|TTR|ZBTB16|MINPP1|LPIN2|TCIRG1|CCL27|LEMD3|TET2|SETD7|NLRP3	-0.76	0
1	-2.1	C0229197	M1	1	0	DisGeNET	35	Retinal fold (finding)		-2.1	6.2	3.8	30238	5	2936	3	0.1	0.059	3832|85378|646960	KIF11|TUBGCP6|PRSS56	-0.76	0
1	-2.1	C0239574	M1	1	0	DisGeNET	35	Low grade fever		-2.1	6.2	3.8	30238	5	2936	3	0.1	0.059	3717|4285|54790	JAK2|MIPEP|TET2	-0.76	0
1	-2.1	C0242217	M1	1	0	DisGeNET	35	Calcium Pyrophosphate Dihydrate Deposition		-2.1	6.2	3.8	30238	5	2936	3	0.1	0.059	286|5443|56172	ANK1|POMC|ANKH	-0.76	0
1	-2.1	C0266614	M1	1	0	DisGeNET	35	Bat ear		-2.1	6.2	3.8	30238	5	2936	3	0.1	0.059	1289|9723|113246	COL5A1|SEMA3E|C12orf57	-0.76	0
1	-2.1	C0270854	M1	1	0	DisGeNET	35	Symptomatic Generalized Epilepsy		-2.1	6.2	3.8	30238	5	2936	3	0.1	0.059	785|6323|8629	CACNB4|SCN1A|JRK	-0.76	0
1	-2.1	C0344386	M1	1	0	DisGeNET	35	Schistocytosis		-2.1	6.2	3.8	30238	5	2936	3	0.1	0.059	3075|10878|11093	CFH|CFHR3|ADAMTS13	-0.76	0
1	-2.1	C0346170	M1	1	0	DisGeNET	35	Serous cystadenoma of ovary		-2.1	6.2	3.8	30238	5	2936	3	0.1	0.059	3491|5290|79923	CCN1|PIK3CA|NANOG	-0.76	0
1	-2.1	C1567257	M1	1	0	DisGeNET	35	Granulosa Cell Cancer		-2.1	6.2	3.8	30238	5	2936	3	0.1	0.059	1240|3953|23405	CMKLR1|LEPR|DICER1	-0.76	0
1	-2.1	C1843256	M1	1	0	DisGeNET	35	IRAK4 Deficiency		-2.1	6.2	3.8	30238	5	2936	3	0.1	0.059	4615|9219|25870	MYD88|MTA2|SUMF2	-0.76	0
1	-2.1	C1849437	M1	1	0	DisGeNET	35	Mainzer-Saldino Disease		-2.1	6.2	3.8	30238	5	2936	3	0.1	0.059	9742|57728|79659	IFT140|WDR19|DYNC2H1	-0.76	0
1	-2.1	C1851828	M1	1	0	DisGeNET	35	Cigarette-paper scars		-2.1	6.2	3.8	30238	5	2936	3	0.1	0.059	1075|1289|91252	CTSC|COL5A1|SLC39A13	-0.76	0
1	-2.1	C1855677	M1	1	0	DisGeNET	35	Brainstem dysplasia		-2.1	6.2	3.8	30238	5	2936	3	0.1	0.059	23499|51259|56006	MACF1|TMEM216|SMG9	-0.76	0
1	-2.1	C1859923	M1	1	0	DisGeNET	35	Freckles in sun-exposed areas		-2.1	6.2	3.8	30238	5	2936	3	0.1	0.059	3257|4157|5429	HPS1|MC1R|POLH	-0.76	0
1	-2.1	C1864365	M1	1	0	DisGeNET	35	Acromesomelia		-2.1	6.2	3.8	30238	5	2936	3	0.1	0.059	4882|55768|56992	NPR2|NGLY1|KIF15	-0.76	0
1	-2.1	C2919341	M1	1	0	DisGeNET	35	Edema of dorsum of foot		-2.1	6.2	3.8	30238	5	2936	3	0.1	0.059	1289|7051|9373	COL5A1|TGM1|PLAA	-0.76	0
1	-2.1	C3553264	M1	1	0	DisGeNET	35	JOUBERT SYNDROME 17		-2.1	6.2	3.8	30238	5	2936	3	0.1	0.059	9786|54806|65250	KIAA0586|AHI1|CPLANE1	-0.76	0
1	-2.1	C3899844	M1	1	0	DisGeNET	35	C4 Deficiency		-2.1	6.2	3.8	30238	5	2936	3	0.1	0.059	629|3127|5238	CFB|HLA-DRB5|PGM3	-0.76	0
1	-2.1	C4018849	M1	1	0	DisGeNET	35	Abnormal fear/anxiety-related behavior		-2.1	6.2	3.8	30238	5	2936	3	0.1	0.059	4204|9049|134728	MECP2|AIP|IRAK1BP1	-0.76	0
1	-2.1	C4021636	M1	1	0	DisGeNET	35	Decreased serum complement factor B		-2.1	6.2	3.8	30238	5	2936	3	0.1	0.059	629|3075|10878	CFB|CFH|CFHR3	-0.76	0
1	-2.1	C4274118	M1	1	0	DisGeNET	35	Joubert syndrome with ocular defect		-2.1	6.2	3.8	30238	5	2936	3	0.1	0.059	54806|95681|153241	AHI1|CEP41|CEP120	-0.76	0
1	-2.1	C4728047	M1	1	0	DisGeNET	35	Left anterior descending coronary artery occlusion		-2.1	6.2	3.8	30238	5	2936	3	0.1	0.059	5562|5564|27433	PRKAA1|PRKAB1|TOR2A	-0.76	0
1	-2.1	C0087031	M1	1	0	DisGeNET	35	Juvenile-Onset Still Disease		-2.1	1.6	2.7	30238	171	2936	27	0.92	0.18	473|929|1843|1958|1998|2120|2766|3012|3084|3106|3310|3570|4012|4297|5187|5329|5771|6774|7297|11252|23093|23522|25816|54757|84909|221037|441108	RERE|CD14|DUSP1|EGR1|ELF2|ETV6|GMPR|H2AC8|NRG1|HLA-B|HSPA6|IL6R|LNPEP|KMT2A|PER1|PLAUR|PTPN2|STAT3|TYK2|PACSIN2|TTLL5|KAT6B|TNFAIP8|FAM20A|AOPEP|JMJD1C|CARINH	-0.76	0
1	-2.1	C2945695	M1	1	0	DisGeNET	35	Limb ischemia		-2.1	1.6	2.7	30238	171	2936	27	0.92	0.18	156|213|571|836|1523|1847|2146|2258|2551|3646|3791|3953|4205|4524|4615|4879|5290|5291|5328|6646|7422|7424|10272|55809|79665|83932|114548	GRK2|ALB|BACH1|CASP3|CUX1|DUSP5|EZH2|FGF13|GABPA|EIF3E|KDR|LEPR|MEF2A|MTHFR|MYD88|NPPB|PIK3CA|PIK3CB|PLAU|SOAT1|VEGFA|VEGFC|FSTL3|TRERF1|DHX40|SPRTN|NLRP3	-0.76	0
1	-2.1	C0040580	M1	1	0	DisGeNET	35	Tracheal Diseases		-2.1	1.7	2.7	30238	155	2936	25	0.85	0.17	836|857|1672|2294|2908|3575|3856|5743|6387|6774|6899|7161|7405|7424|8932|10013|11167|23405|51175|51312|53615|80119|83478|114548|167691	CASP3|CAV1|DEFB1|FOXF1|NR3C1|IL7R|KRT8|PTGS2|CXCL12|STAT3|TBX1|TP73|UVRAG|VEGFC|MBD2|HDAC6|FSTL1|DICER1|TUBE1|SLC25A37|MBD3|PIF1|ARHGAP24|NLRP3|LCA5	-0.76	0
1	-2.1	C0271441	M1	1	0	DisGeNET	35	Chronic otitis media		-2.1	1.6	2.7	30238	163	2936	26	0.89	0.17	421|860|1672|2252|3115|3543|4790|5238|6103|6774|6890|6891|6899|7051|7422|7461|7469|9572|9632|25981|27148|55172|83538|85478|221037|339829	ARVCF|RUNX2|DEFB1|FGF7|HLA-DPB1|IGLL1|NFKB1|PGM3|RPGR|STAT3|TAP1|TAP2|TBX1|TGM1|VEGFA|CLIP2|NELFA|NR1D1|SEC24C|DNAH1|STK36|DNAAF2|ODAD4|DRC2|JMJD1C|CCDC39	-0.75	0
1	-2.1	C0949664	M1	1	0	DisGeNET	35	Tauopathies		-2.1	1.5	2.6	30238	245	2936	36	1.2	0.2	156|836|1644|2289|2551|2678|3316|3483|3667|4204|5324|5562|5564|5743|5970|6646|7072|7276|8975|9575|10013|22938|23207|23411|25897|29126|51164|55638|56259|79180|79882|83939|114548|120892|146057|246744	GRK2|CASP3|DDC|FKBP5|GABPA|GGT1|HSPB2|IGFALS|IRS1|MECP2|PLAG1|PRKAA1|PRKAB1|PTGS2|RELA|SOAT1|TIA1|TTR|USP13|CLOCK|HDAC6|SNW1|PLEKHM2|SIRT1|RNF19A|CD274|DCTN4|SYBU|CTNNBL1|EFHD2|ZC3H14|EIF2A|NLRP3|LRRK2|TTBK2|STH	-0.75	0
1	-2.1	C0234133	M1	1	0	DisGeNET	35	Extrapyramidal sign		-2.1	1.8	2.7	30238	116	2936	20	0.68	0.15	213|1643|2072|4157|4286|5997|6314|7461|9360|10194|10367|23503|25913|29110|51601|54982|65057|79944|80067|84947	ALB|DDB2|ERCC4|MC1R|MITF|RGS2|ATXN7|CLIP2|PPIG|TSHZ1|MICU1|ZFYVE26|POT1|TBK1|LIPT1|CLN6|ACD|L2HGDH|DCAF17|SERAC1	-0.75	0
1	-2.1	C3279222	M1	1	0	DisGeNET	35	Aplasia/Hypoplasia of the cerebellum		-2.1	1.8	2.7	30238	116	2936	20	0.68	0.15	2074|2218|4204|4297|5290|6597|6601|7469|9702|9723|10083|10585|25836|29954|55209|57492|79944|85378|148789|196528	ERCC6|FKTN|MECP2|KMT2A|PIK3CA|SMARCA4|SMARCC2|NELFA|CEP57|SEMA3E|USH1C|POMT1|NIPBL|POMT2|SETD5|ARID1B|L2HGDH|TUBGCP6|B3GALNT2|ARID2	-0.75	0
1	-2.1	C0013144	M1	1	0	DisGeNET	35	Drowsiness		-2.1	2.7	3	30238	31	2936	8	0.27	0.096	773|1305|6833|7351|8621|10165|162417|285489	CACNA1A|COL13A1|ABCC8|UCP2|CDK13|SLC25A13|NAGS|DOK7	-0.75	0
1	-2.1	C0038450	M1	1	0	DisGeNET	35	Stridor		-2.1	2.7	3	30238	31	2936	8	0.27	0.096	1305|4204|5339|6843|51091|91179|93627|127833	COL13A1|MECP2|PLEC|VAMP1|SEPSECS|SCARF2|TBCK|SYT2	-0.75	0
1	-2.1	C0265987	M1	1	0	DisGeNET	35	Nevus comedonicus		-2.1	2.7	3	30238	31	2936	8	0.27	0.096	836|3575|4987|5443|7150|7422|23210|23263	CASP3|IL7R|OPRL1|POMC|TOP1|VEGFA|JMJD6|MCF2L	-0.75	0
1	-2.1	C1856184	M1	1	0	DisGeNET	35	HEMIHYPERPLASIA, ISOLATED		-2.1	2.7	3	30238	31	2936	8	0.27	0.096	468|2294|4775|5290|5443|7422|10984|29126	ATF4|FOXF1|NFATC3|PIK3CA|POMC|VEGFA|KCNQ1OT1|CD274	-0.75	0
1	-2.1	C3542025	M1	1	0	DisGeNET	35	AMYOTROPHIC LATERAL SCLEROSIS 1, AUTOSOMAL RECESSIVE		-2.1	2.7	3	30238	31	2936	8	0.27	0.096	3416|7422|9619|23098|23261|23503|51542|284085	IDE|VEGFA|ABCG1|SARM1|CAMTA1|ZFYVE26|VPS54|KRT18P55	-0.75	0
1	-2.1	C0395837	M1	1	0	DisGeNET	35	Stenosis of external auditory canal		-2.1	2.9	3.1	30238	25	2936	7	0.24	0.09	1294|1909|4204|9968|10815|51053|145173	COL7A1|EDNRA|MECP2|MED12|CPLX1|GMNN|B3GLCT	-0.75	0
1	-2.1	C4021611	M1	1	0	DisGeNET	35	Abnormality of epiphysis morphology		-2.1	1.9	2.8	30238	86	2936	16	0.54	0.14	176|860|1513|2200|5116|5189|5190|5264|5745|8504|9361|9487|10312|11107|23592|51053	ACAN|RUNX2|CTSK|FBN1|PCNT|PEX1|PEX6|PHYH|PTH1R|PEX3|LONP1|PIGL|TCIRG1|PRDM5|LEMD3|GMNN	-0.75	0
1	-2.1	C0030489	M1	1	0	DisGeNET	35	Paraproteinemias		-2.1	3.7	3.3	30238	14	2936	5	0.17	0.076	595|3106|4615|22936|54986	CCND1|HLA-B|MYD88|ELL2|ULK4	-0.75	0
1	-2.1	C0233762	M1	1	0	DisGeNET	35	Hallucinations, Auditory		-2.1	3.7	3.3	30238	14	2936	5	0.17	0.076	773|3084|5199|6314|54982	CACNA1A|NRG1|CFP|ATXN7|CLN6	-0.75	0
1	-2.1	C0456863	M1	1	0	DisGeNET	35	High grade B-cell lymphoma		-2.1	3.7	3.3	30238	14	2936	5	0.17	0.076	3717|4005|4609|6774|7062	JAK2|LMO2|MYC|STAT3|TCHH	-0.75	0
1	-2.1	C0584837	M1	1	0	DisGeNET	35	Choanal stenosis		-2.1	3.7	3.3	30238	14	2936	5	0.17	0.076	4784|5745|26040|51082|91179	NFIX|PTH1R|SETBP1|POLR1D|SCARF2	-0.75	0
1	-2.1	C1839783	M1	1	0	DisGeNET	35	Large forehead		-2.1	3.7	3.3	30238	14	2936	5	0.17	0.076	9949|23261|90161|92335|196528	AMMECR1|CAMTA1|HS6ST2|STRADA|ARID2	-0.75	0
1	-2.1	C1848980	M1	1	0	DisGeNET	35	Developmental stagnation		-2.1	3.7	3.3	30238	14	2936	5	0.17	0.076	176|3798|6324|8869|55823	ACAN|KIF5A|SCN1B|ST3GAL5|VPS11	-0.75	0
1	-2.1	C1849538	M1	1	0	DisGeNET	35	Delayed eruption of primary teeth		-2.1	3.7	3.3	30238	14	2936	5	0.17	0.076	860|1513|1909|2074|57492	RUNX2|CTSK|EDNRA|ERCC6|ARID1B	-0.75	0
1	-2.1	C1859447	M1	1	0	DisGeNET	35	Hypoplastic ischia		-2.1	3.7	3.3	30238	14	2936	5	0.17	0.076	1302|9321|23363|23522|112752	COL11A2|TRIP11|OBSL1|KAT6B|IFT43	-0.75	0
1	-2.1	C4520840	M1	1	0	DisGeNET	35	Erythroleukemia (Erythroid/Myeloid)		-2.1	1.5	2.6	30238	237	2936	35	1.2	0.2	836|1302|1909|1958|2048|2078|2146|2324|3609|3624|3717|4092|4547|4609|5089|5111|5290|5291|5292|5327|5743|5916|5970|6199|6689|6774|6777|7033|7052|7422|7555|7707|9361|11329|22821	CASP3|COL11A2|EDNRA|EGR1|EPHB2|ERG|EZH2|FLT4|ILF3|INHBA|JAK2|SMAD7|MTTP|MYC|PBX2|PCNA|PIK3CA|PIK3CB|PIM1|PLAT|PTGS2|RARG|RELA|RPS6KB2|SPIB|STAT3|STAT5B|TFF3|TGM2|VEGFA|CNBP|ZNF148|LONP1|STK38|RASA3	-0.75	0
1	-2.1	C0043094	M1	1	0	DisGeNET	35	Weight Gain		-2.1	1.7	2.7	30238	124	2936	21	0.72	0.16	302|857|2146|2784|3075|3953|5290|5443|5467|6234|9619|10579|11167|23014|26040|51091|51141|51201|57620|80746|84186	ANXA2|CAV1|EZH2|GNB3|CFH|LEPR|PIK3CA|POMC|PPARD|RPS28|ABCG1|TACC2|FSTL1|FBXO21|SETBP1|SEPSECS|INSIG2|ZDHHC2|STIM2|TSEN2|ZCCHC7	-0.75	0
1	-2.1	C3896961	M1	1	0	DisGeNET	35	Adult Pre-B Acute Lymphoblastic Leukemia		-2.1	2.3	2.9	30238	44	2936	10	0.34	0.11	2022|2120|2322|2908|3600|4297|4299|54751|56776|64421	ENG|ETV6|FLT3|NR3C1|IL15|KMT2A|AFF1|FBLIM1|FMN2|DCLRE1C	-0.74	0
1	-2.1	C0008495	M1	1	0	DisGeNET	35	Chorioamnionitis		-2.1	1.7	2.7	30238	132	2936	22	0.75	0.16	133|176|302|836|929|2551|2952|4012|4092|4790|4792|5121|5141|5292|5325|5743|7422|8434|9447|9815|23457|114548	ADM|ACAN|ANXA2|CASP3|CD14|GABPA|GSTT1|LNPEP|SMAD7|NFKB1|NFKBIA|PCP4|PDE4A|PIM1|PLAGL1|PTGS2|VEGFA|RECK|AIM2|GIT2|ABCB9|NLRP3	-0.74	0
1	-2.1	C0241240	M1	1	0	DisGeNET	35	Tall stature		-2.1	2	2.8	30238	79	2936	15	0.51	0.13	18|595|1788|2146|2200|4784|4882|7046|9024|9049|9487|10587|57680|79912|129563	ABAT|CCND1|DNMT3A|EZH2|FBN1|NFIX|NPR2|TGFBR1|BRSK2|AIP|PIGL|TXNRD2|CHD8|PYROXD1|DIS3L2	-0.74	0
1	-2.1	C1834055	M1	1	0	DisGeNET	35	Underdeveloped nasal alae		-2.1	2	2.8	30238	79	2936	15	0.51	0.13	1896|1908|2186|4204|4286|5116|5339|6899|9759|10978|51053|54487|55835|91179|259232	EDA|EDN3|BPTF|MECP2|MITF|PCNT|PLEC|TBX1|HDAC4|CLP1|GMNN|DGCR8|CPAP|SCARF2|NALCN	-0.74	0
1	-2.1	C1839767	M1	1	0	DisGeNET	35	Tented upper lip vermilion		-2.1	2	2.8	30238	79	2936	15	0.51	0.13	4204|8085|9230|9373|9487|50937|51305|55777|65062|81857|84976|92949|93627|129563|221927	MECP2|KMT2D|RAB11B|PLAA|PIGL|CDON|KCNK9|MBD5|TMEM237|MED25|DISP1|ADAMTSL1|TBCK|DIS3L2|BRAT1	-0.74	0
1	-2.1	C4721208	M1	1	0	DisGeNET	35	Metastatic castration-resistant prostate cancer		-2.1	1.7	2.7	30238	140	2936	23	0.78	0.16	213|367|570|860|1113|1302|2048|2078|2146|2908|3960|4609|4824|5290|5291|5324|7422|9968|10850|22901|29126|54790|83932	ALB|AR|BAAT|RUNX2|CHGA|COL11A2|EPHB2|ERG|EZH2|NR3C1|LGALS4|MYC|NKX3-1|PIK3CA|PIK3CB|PLAG1|VEGFA|MED12|CCL27|ARSG|CD274|TET2|SPRTN	-0.73	0
1	-2.1	C1845977	M1	1	0	DisGeNET	35	X- linked recessive		-2.1	1.6	2.7	30238	172	2936	27	0.92	0.18	22|367|492|1654|1896|1968|2710|2717|3423|3547|4204|5199|5256|5456|6103|6134|6901|9758|9949|9968|10916|11043|23133|51132|55217|80311|90161	ABCB7|AR|ATP2B3|DDX3X|EDA|EIF2S3|GK|GLA|IDS|IGSF1|MECP2|CFP|PHKA2|POU3F4|RPGR|RPL10|TAFAZZIN|FRMPD4|AMMECR1|MED12|MAGED2|MID2|PHF8|RLIM|TMLHE|KLHL15|HS6ST2	-0.73	0
1	-2.1	C0872084	M1	1	0	DisGeNET	35	Sarcopenia		-2.1	1.6	2.7	30238	164	2936	26	0.89	0.17	203|213|367|857|2551|2908|3600|4012|4524|4792|5290|5291|5327|5562|5564|6832|7276|7422|8893|23411|25823|29126|51164|79058|114548|114907	AK1|ALB|AR|CAV1|GABPA|NR3C1|IL15|LNPEP|MTHFR|NFKBIA|PIK3CA|PIK3CB|PLAT|PRKAA1|PRKAB1|SUPV3L1|TTR|VEGFA|EIF2B5|SIRT1|TPSG1|CD274|DCTN4|ASPSCR1|NLRP3|FBXO32	-0.73	0
1	-2.1	C0038580	M1	1	0	DisGeNET	35	Substance Dependence		-2.1	1.7	2.7	30238	156	2936	25	0.85	0.17	1826|2120|2289|3084|3643|3983|5179|5366|5443|5583|10207|22925|23307|25807|26230|29126|51082|55691|55930|57451|79750|79809|79875|80031|93664	DSCAM|ETV6|FKBP5|NRG1|INSR|ABLIM1|PENK|PMAIP1|POMC|PRKCH|PATJ|PLA2R1|FKBP15|RHBDD3|TIAM2|CD274|POLR1D|FRMD4A|MYO5C|TENM2|ZNF385D|TTC21B|THSD4|SEMA6D|CADPS2	-0.73	0
1	-2.1	C0039273	M1	1	0	DisGeNET	35	Talipes cavus		-2.1	1.5	2.6	30238	213	2936	32	1.1	0.19	1305|2146|2200|3423|3798|4204|4703|5111|5264|5979|6253|6843|7703|8086|9150|9197|9230|10290|10324|10371|23111|23503|23767|26090|50717|65055|79912|85021|114548|123606|127833|145173	COL13A1|EZH2|FBN1|IDS|KIF5A|MECP2|NEB|PCNA|PHYH|RET|RTN2|VAMP1|PCGF2|AAAS|CTDP1|SLC33A1|RAB11B|SPEG|KLHL41|SEMA3A|SPART|ZFYVE26|FLRT3|ABHD12|DCAF8|REEP1|PYROXD1|REPS1|NLRP3|NIPA1|SYT2|B3GLCT	-0.73	0
1	-2.1	C0850703	M1	1	0	DisGeNET	35	Frequent falls		-2.1	1.9	2.7	30238	94	2936	17	0.58	0.14	492|2218|4703|5339|8292|8621|10243|10585|11232|26058|54834|55149|56652|79912|85365|120892|122622	ATP2B3|FKTN|NEB|PLEC|COLQ|CDK13|GPHN|POMT1|POLG2|GIGYF2|GDAP2|MTPAP|TWNK|PYROXD1|ALG2|LRRK2|ADSS1	-0.73	0
1	-2.1	C1840311	M1	1	0	DisGeNET	35	Laryngeal cleft		-2.1	2	2.8	30238	72	2936	14	0.48	0.13	156|2048|2117|2796|3145|3643|4524|4548|5290|5291|7422|23384|59352|165140	GRK2|EPHB2|ETV3|GNRH1|HMBS|INSR|MTHFR|MTR|PIK3CA|PIK3CB|VEGFA|SPECC1L|LGR6|OXER1	-0.73	0
1	-2.1	C0239067	M1	1	0	DisGeNET	35	Difficulty walking up stairs		-2.1	2.2	2.9	30238	51	2936	11	0.37	0.11	5339|9499|10290|10585|11232|29954|56652|79912|85365|122622|246243	PLEC|MYOT|SPEG|POMT1|POLG2|POMT2|TWNK|PYROXD1|ALG2|ADSS1|RNASEH1	-0.72	0
1	-2.1	C0441683	M1	1	0	DisGeNET	35	Hormone measurement		-2.1	2.2	2.9	30238	51	2936	11	0.37	0.11	2252|3084|3643|4176|55663|56981|79027|84124|89122|285989|101735302	FGF7|NRG1|INSR|MCM7|ZNF446|PRDM11|ZNF655|ZNF394|TRIM4|ZNF789|STAG3L5P	-0.72	0
1	-2.1	C1334968	M1	1	0	DisGeNET	35	Nodular Lymphocyte Predominant Hodgkin Lymphoma		-2.1	2.2	2.9	30238	51	2936	11	0.37	0.11	595|2048|2146|3717|4609|4792|4863|5966|6774|10797|29126	CCND1|EPHB2|EZH2|JAK2|MYC|NFKBIA|NPAT|REL|STAT3|MTHFD2|CD274	-0.72	0
1	-2.1	C0019100	M1	1	0	DisGeNET	35	Severe Dengue		-2.1	1.8	2.7	30238	117	2936	20	0.68	0.15	213|578|929|2048|3075|3105|3106|3115|3455|3716|4277|4615|5806|6890|6891|7422|10482|30835|114548|100507436	ALB|BAK1|CD14|EPHB2|CFH|HLA-A|HLA-B|HLA-DPB1|IFNAR2|JAK1|MICB|MYD88|PTX3|TAP1|TAP2|VEGFA|NXF1|CD209|NLRP3|MICA	-0.72	0
1	-2.1	C1842876	M1	1	0	DisGeNET	35	Depressed nasal ridge		-2.1	1.8	2.7	30238	117	2936	20	0.68	0.15	473|1302|1896|5979|6234|6597|6601|6899|9487|9702|10013|26123|51053|51057|51259|57492|79867|126695|196528|259232	RERE|COL11A2|EDA|RET|RPS28|SMARCA4|SMARCC2|TBX1|PIGL|CEP57|HDAC6|TCTN3|GMNN|WDPCP|TMEM216|ARID1B|TCTN2|KDF1|ARID2|NALCN	-0.72	0
1	-2.1	C1336735	M1	1	0	DisGeNET	35	Treatment related acute myeloid leukaemia		-2.1	2.1	2.8	30238	65	2936	13	0.44	0.12	1788|2122|2322|2952|4297|4609|4928|7150|8028|8178|23157|55824|84919	DNMT3A|MECOM|FLT3|GSTT1|KMT2A|MYC|NUP98|TOP1|MLLT10|ELL|SEPTIN6|PAG1|PPP1R15B	-0.72	0
1	-2.1	C3553450	M1	1	0	DisGeNET	35	Profound global developmental delay		-2.1	2.1	2.8	30238	58	2936	12	0.41	0.12	816|5189|5190|8504|8869|9894|11019|26040|63925|64116|91949|93627	CAMK2B|PEX1|PEX6|PEX3|ST3GAL5|TELO2|LIAS|SETBP1|ZNF335|SLC39A8|COG7|TBCK	-0.72	0
1	-2	C0035304	M1	1	0	DisGeNET	35	Retinal Degeneration		-2	1.7	2.7	30238	125	2936	21	0.72	0.16	629|773|1203|3075|3745|4547|5264|5995|6103|6314|9600|10560|10594|10806|22866|23334|54806|54982|79140|79809|85015	CFB|CACNA1A|CLN5|CFH|KCNB1|MTTP|PHYH|RGR|RPGR|ATXN7|PITPNM1|SLC19A2|PRPF8|SDCCAG8|CNKSR2|SZT2|AHI1|CLN6|CCDC28B|TTC21B|USP45	-0.71	0
1	-2	C0003706	M1	1	0	DisGeNET	35	Arachnodactyly		-2	1.8	2.7	30238	102	2936	18	0.61	0.14	421|1075|1289|2200|4882|5696|6899|7046|7469|9632|9968|11107|55644|57122|91179|139285|221037|284058	ARVCF|CTSC|COL5A1|FBN1|NPR2|PSMB8|TBX1|TGFBR1|NELFA|SEC24C|MED12|PRDM5|OSGEP|NUP107|SCARF2|AMER1|JMJD1C|KANSL1	-0.71	0
1	-2	C0017639	M1	1	0	DisGeNET	35	Gliosis		-2	1.8	2.7	30238	102	2936	18	0.61	0.14	2074|3084|3688|3953|4337|6323|8893|10128|26058|29110|54834|55768|57582|63925|79944|120892|221927|283989	ERCC6|NRG1|ITGB1|LEPR|MOCS1|SCN1A|EIF2B5|LRPPRC|GIGYF2|TBK1|GDAP2|NGLY1|KCNT1|ZNF335|L2HGDH|LRRK2|BRAT1|TSEN54	-0.71	0
1	-2	C0271270	M1	1	0	DisGeNET	35	Oculovestibuloauditory syndrome		-2	1.9	2.7	30238	87	2936	16	0.54	0.14	6095|9487|9786|10347|10464|51259|54806|55768|65062|65250|79867|84162|95681|114034|153241|200894	RORA|PIGL|KIAA0586|ABCA7|PIBF1|TMEM216|AHI1|NGLY1|TMEM237|CPLANE1|TCTN2|BLTP1|CEP41|TOE1|CEP120|ARL13B	-0.71	0
1	-2	C0265950	M1	1	0	DisGeNET	35	Venous malformation		-2	2.4	2.9	30238	38	2936	9	0.31	0.1	367|889|4215|4547|5133|5290|5291|7422|29126	AR|KRIT1|MAP3K3|MTTP|PDCD1|PIK3CA|PIK3CB|VEGFA|CD274	-0.71	0
1	-2	C1301355	M1	1	0	DisGeNET	35	Myelodysplastic-Myeloproliferative Diseases		-2	2.4	2.9	30238	38	2936	9	0.31	0.1	2122|2146|2322|3164|3717|11083|23451|26040|54790	MECOM|EZH2|FLT3|NR4A1|JAK2|DIDO1|SF3B1|SETBP1|TET2	-0.71	0
1	-2	C4551560	M1	1	0	DisGeNET	35	Truncal obesity		-2	2.4	2.9	30238	38	2936	9	0.31	0.1	2186|3483|4297|5116|23126|25836|55209|55599|79798	BPTF|IGFALS|KMT2A|PCNT|POGZ|NIPBL|SETD5|RNPC3|ARMC5	-0.71	0
1	-2	C0342257	M1	1	0	DisGeNET	35	Complications of Diabetes Mellitus		-2	1.5	2.6	30238	239	2936	35	1.2	0.2	133|213|1958|2324|3316|3486|3600|3643|4306|4524|5290|5291|5310|5562|5997|6387|6548|6774|6833|7351|7352|7422|7473|7494|8085|9730|9771|9945|10984|23411|64122|80854|84735|114548|378805	ADM|ALB|EGR1|FLT4|HSPB2|IGFBP3|IL15|INSR|NR3C2|MTHFR|PIK3CA|PIK3CB|PKD1|PRKAA1|RGS2|CXCL12|SLC9A1|STAT3|ABCC8|UCP2|UCP3|VEGFA|WNT3|XBP1|KMT2D|DCAF1|RAPGEF5|GFPT2|KCNQ1OT1|SIRT1|FN3K|SETD7|CNDP1|NLRP3|LINC-PINT	-0.7	0
1	-2	C0004565	M1	1	0	DisGeNET	35	Melanoma, B16		-2	1.6	2.6	30238	157	2936	25	0.85	0.17	889|2048|2678|3600|3688|3700|3791|4157|4615|5133|5290|5291|6774|7046|7220|7422|23081|25897|29126|51164|55279|55578|80853|84818|113829	KRIT1|EPHB2|GGT1|IL15|ITGB1|ITIH4|KDR|MC1R|MYD88|PDCD1|PIK3CA|PIK3CB|STAT3|TGFBR1|TRPC1|VEGFA|KDM4C|RNF19A|CD274|DCTN4|ZNF654|SUPT20H|KDM7A|IL17RC|SLC35A4	-0.7	0
1	-2	C1527390	M1	1	0	DisGeNET	35	Neoplasms, Intracranial		-2	1.6	2.6	30238	157	2936	25	0.85	0.17	133|213|595|634|836|2103|3105|3953|4609|5111|5133|5290|5291|5329|5424|5743|5970|7052|7422|9295|9968|23405|23411|29126|113878	ADM|ALB|CCND1|CEACAM1|CASP3|ESRRB|HLA-A|LEPR|MYC|PCNA|PDCD1|PIK3CA|PIK3CB|PLAUR|POLD1|PTGS2|RELA|TGM2|VEGFA|SRSF11|MED12|DICER1|SIRT1|CD274|DTX2	-0.7	0
1	-2	C1737329	M1	1	0	DisGeNET	35	Dysmorphism		-2	1.9	2.7	30238	80	2936	15	0.51	0.13	367|2200|3643|4204|4524|6452|6901|6905|9197|9968|23261|55644|55691|84107|93627	AR|FBN1|INSR|MECP2|MTHFR|SH3BP2|TAFAZZIN|TBCE|SLC33A1|MED12|CAMTA1|OSGEP|FRMD4A|ZIC4|TBCK	-0.7	0
1	-2	C4049796	M1	1	0	DisGeNET	35	Abnormality of cardiovascular system morphology		-2	1.6	2.6	30238	198	2936	30	1	0.19	90|1024|2146|2176|2177|2178|2200|4041|4214|4784|5979|6597|6601|8621|8772|9321|10371|10984|23347|23767|26123|51259|55112|55975|56006|57492|65062|79659|81839|196528	ACVR1|CDK8|EZH2|FANCC|FANCD2|FANCE|FBN1|LRP5|MAP3K1|NFIX|RET|SMARCA4|SMARCC2|CDK13|FADD|TRIP11|SEMA3A|KCNQ1OT1|SMCHD1|FLRT3|TCTN3|TMEM216|DYNC2I1|KLHL7|SMG9|ARID1B|TMEM237|DYNC2H1|VANGL1|ARID2	-0.69	0
1	-2	C3536893	M1	1	0	DisGeNET	35	Ewing Sarcoma/Peripheral Primitive Neuroectodermal Tumor		-2	1.8	2.7	30238	95	2936	17	0.58	0.14	595|836|857|1113|1660|2078|2130|3486|4507|4609|5290|5291|7405|7433|7434|29126|121504	CCND1|CASP3|CAV1|CHGA|DHX9|ERG|EWSR1|IGFBP3|MTAP|MYC|PIK3CA|PIK3CB|UVRAG|VIPR1|VIPR2|CD274|H4C16	-0.69	0
1	-2	C0027709	M1	1	0	DisGeNET	35	Nephrocalcinosis		-2	1.7	2.7	30238	118	2936	20	0.68	0.15	302|2200|2591|3257|3291|5443|5743|5745|6519|7461|8504|9771|9949|10850|10984|54757|56652|63894|114548|116535	ANXA2|FBN1|GALNT3|HPS1|HSD11B2|POMC|PTGS2|PTH1R|SLC3A1|CLIP2|PEX3|RAPGEF5|AMMECR1|CCL27|KCNQ1OT1|FAM20A|TWNK|VIPAS39|NLRP3|MRGPRF	-0.69	0
1	-2	C1837658	M1	1	0	DisGeNET	35	Gross motor development delay		-2	1.7	2.7	30238	118	2936	20	0.68	0.15	773|816|1302|1305|4041|4204|4297|5256|5339|5813|9024|9321|10978|25839|29954|55209|55687|57498|118429|285489	CACNA1A|CAMK2B|COL11A2|COL13A1|LRP5|MECP2|KMT2A|PHKA2|PLEC|PURA|BRSK2|TRIP11|CLP1|COG4|POMT2|SETD5|TRMU|KIDINS220|ANTXR2|DOK7	-0.69	0
1	-2	C0264716	M1	1	0	DisGeNET	35	Chronic heart failure		-2	1.5	2.6	30238	223	2936	33	1.1	0.19	133|156|213|929|1113|1513|1909|2551|3084|3316|3667|3953|4204|4306|4656|4790|4879|4882|5179|5443|5970|6387|7422|9197|9722|9771|9994|10128|11167|23411|27303|51177|80119	ADM|GRK2|ALB|CD14|CHGA|CTSK|EDNRA|GABPA|NRG1|HSPB2|IRS1|LEPR|MECP2|NR3C2|MYOG|NFKB1|NPPB|NPR2|PENK|POMC|RELA|CXCL12|VEGFA|SLC33A1|NOS1AP|RAPGEF5|CASP8AP2|LRPPRC|FSTL1|SIRT1|RBMS3|PLEKHO1|PIF1	-0.69	0
1	-2	C0268141	M1	1	0	DisGeNET	35	Xeroderma pigmentosum, group G		-2	3.1	3.1	30238	20	2936	6	0.2	0.083	2072|2237|5429|6240|7376|196528	ERCC4|FEN1|POLH|RRM1|NR1H2|ARID2	-0.69	0
1	-2	C1844384	M1	1	0	DisGeNET	35	Recurrent fungal infections		-2	3.1	3.1	30238	20	2936	6	0.2	0.083	3551|5238|5993|6774|7297|64421	IKBKB|PGM3|RFX5|STAT3|TYK2|DCLRE1C	-0.69	0
1	-2	C1845123	M1	1	0	DisGeNET	35	Generalized neonatal hypotonia		-2	3.1	3.1	30238	20	2936	6	0.2	0.083	492|2186|5190|8504|9968|25839	ATP2B3|BPTF|PEX6|PEX3|MED12|COG4	-0.69	0
1	-2	C1859480	M1	1	0	DisGeNET	35	Cone-shaped epiphyses of the phalanges of the hand		-2	3.1	3.1	30238	20	2936	6	0.2	0.083	860|4750|4882|9321|25839|56992	RUNX2|NEK1|NPR2|TRIP11|COG4|KIF15	-0.69	0
1	-2	C1865244	M1	1	0	DisGeNET	35	Shallow orbits		-2	3.1	3.1	30238	20	2936	6	0.2	0.083	2200|4286|4784|5325|7862|26040	FBN1|MITF|NFIX|PLAGL1|BRPF1|SETBP1	-0.69	0
1	-2	C2242712	M1	1	0	DisGeNET	35	Hyper LDL cholesterolaemia		-2	3.1	3.1	30238	20	2936	6	0.2	0.083	3570|3609|9815|11120|80216|84260	IL6R|ILF3|GIT2|BTN2A1|ALPK1|TCHP	-0.69	0
1	-2	C3825201	M1	1	0	DisGeNET	35	Mitochondrial pathology		-2	3.1	3.1	30238	20	2936	6	0.2	0.083	634|3700|5339|7402|8165|120892	CEACAM1|ITIH4|PLEC|UTRN|AKAP1|LRRK2	-0.69	0
1	-2	C4324656	M1	1	0	DisGeNET	35	Non-squamous non-small cell lung cancer		-2	3.1	3.1	30238	20	2936	6	0.2	0.083	4524|5290|5291|5979|7422|29126	MTHFR|PIK3CA|PIK3CB|RET|VEGFA|CD274	-0.69	0
1	-2	C4551520	M1	1	0	DisGeNET	35	Intention tremor		-2	3.1	3.1	30238	20	2936	6	0.2	0.083	773|4204|26090|79912|84919|388662	CACNA1A|MECP2|ABHD12|PYROXD1|PPP1R15B|SLC6A17	-0.69	0
1	-2	C0021847	M1	1	0	DisGeNET	35	Intestinal Pseudo-Obstruction		-2	2.6	2.9	30238	32	2936	8	0.27	0.096	634|1421|3423|5979|56652|79728|79827|129401	CEACAM1|CRYGD|IDS|RET|TWNK|PALB2|CLMP|NUP35	-0.69	0
1	-2	C0271683	M1	1	0	DisGeNET	35	Polyneuropathy, Motor		-2	2.6	2.9	30238	32	2936	8	0.27	0.096	1305|5443|6843|7276|9150|9990|65055|127833	COL13A1|POMC|VAMP1|TTR|CTDP1|SLC12A6|REEP1|SYT2	-0.69	0
1	-2	C0280302	M1	1	0	DisGeNET	35	Squamous cell carcinoma of lip		-2	2.6	2.9	30238	32	2936	8	0.27	0.096	2324|2908|3002|7422|8520|10630|29126|79923	FLT4|NR3C1|GZMB|VEGFA|HAT1|PDPN|CD274|NANOG	-0.69	0
1	-2	C0410264	M1	1	0	DisGeNET	35	Contracture of tendo achilles		-2	2.6	2.9	30238	32	2936	8	0.27	0.096	2218|5310|5339|8621|9499|10585|26090|55768	FKTN|PKD1|PLEC|CDK13|MYOT|POMT1|ABHD12|NGLY1	-0.69	0
1	-2	C0685695	M1	1	0	DisGeNET	35	Abnormal lung lobation		-2	2.6	2.9	30238	32	2936	8	0.27	0.096	421|2294|6899|7473|9632|9702|221037|340419	ARVCF|FOXF1|TBX1|WNT3|SEC24C|CEP57|JMJD1C|RSPO2	-0.69	0
1	-2	C1837066	M1	1	0	DisGeNET	35	Recurrent viral infection		-2	2.6	2.9	30238	32	2936	8	0.27	0.096	3575|5238|5993|7297|10312|10892|64421|165918	IL7R|PGM3|RFX5|TYK2|TCIRG1|MALT1|DCLRE1C|RNF168	-0.69	0
1	-2	C4025211	M1	1	0	DisGeNET	35	Abnormal carotid artery morphology		-2	2.6	2.9	30238	32	2936	8	0.27	0.096	2072|2176|2177|2178|2189|7461|55215|79728	ERCC4|FANCC|FANCD2|FANCE|FANCG|CLIP2|FANCI|PALB2	-0.69	0
1	-2	C0403397	M1	1	0	DisGeNET	35	Steroid-resistant nephrotic syndrome		-2	2	2.7	30238	73	2936	14	0.48	0.13	81|213|411|2908|4790|5970|23165|23279|51002|51004|54885|55644|57122|79661	ACTN4|ALB|ARSB|NR3C1|NFKB1|RELA|NUP205|NUP160|TPRKB|COQ6|TBC1D8B|OSGEP|NUP107|NEIL1	-0.69	0
1	-2	C1857453	M1	1	0	DisGeNET	35	Renal hypoplasia/aplasia		-2	2	2.7	30238	73	2936	14	0.48	0.13	2072|2176|2177|2178|2189|3975|6597|6601|8085|55215|57492|79728|145173|196528	ERCC4|FANCC|FANCD2|FANCE|FANCG|LHX1|SMARCA4|SMARCC2|KMT2D|FANCI|ARID1B|PALB2|B3GLCT|ARID2	-0.69	0
1	-2	C3266102	M1	1	0	DisGeNET	35	Steroid resistant nephrotic syndrome of childhood		-2	2	2.7	30238	73	2936	14	0.48	0.13	81|213|411|2908|4790|5970|23165|23279|51002|51004|54885|55644|57122|79661	ACTN4|ALB|ARSB|NR3C1|NFKB1|RELA|NUP205|NUP160|TPRKB|COQ6|TBC1D8B|OSGEP|NUP107|NEIL1	-0.69	0
1	-2	C0016689	M1	1	0	DisGeNET	35	Freckles		-2	2.3	2.8	30238	45	2936	10	0.34	0.11	1643|2072|2074|3257|3662|4157|4286|7204|25913|65057	DDB2|ERCC4|ERCC6|HPS1|IRF4|MC1R|MITF|TRIO|POT1|ACD	-0.69	0
1	-2	C0023464	M1	1	0	DisGeNET	35	Acute biphenotypic leukemia		-2	2.3	2.8	30238	45	2936	10	0.34	0.11	2078|2120|2322|4297|4547|4928|8085|9757|10128|10499	ERG|ETV6|FLT3|KMT2A|MTTP|NUP98|KMT2D|KMT2B|LRPPRC|NCOA2	-0.69	0
1	-2	C2673431	M1	1	0	DisGeNET	35	Abnormality of the periventricular white matter		-2	2.3	2.8	30238	45	2936	10	0.34	0.11	2186|9907|10585|10717|23389|29954|51091|55823|93627|283989	BPTF|AP5Z1|POMT1|AP4B1|MED13L|POMT2|SEPSECS|VPS11|TBCK|TSEN54	-0.69	0
1	-2	C0206695	M1	1	0	DisGeNET	35	Carcinoma, Neuroendocrine		-2	1.6	2.6	30238	182	2936	28	0.95	0.18	133|213|367|595|836|857|1027|1113|1302|1805|2271|3791|4149|4609|5133|5290|5291|5328|5443|5979|6597|7405|7422|7494|8718|10643|29126|55654	ADM|ALB|AR|CCND1|CASP3|CAV1|CDKN1B|CHGA|COL11A2|DPT|FH|KDR|MAX|MYC|PDCD1|PIK3CA|PIK3CB|PLAU|POMC|RET|SMARCA4|UVRAG|VEGFA|XBP1|TNFRSF25|IGF2BP3|CD274|TMEM127	-0.69	0
1	-2	C0282193	M1	1	0	DisGeNET	35	Iron Overload		-2	1.5	2.6	30238	240	2936	35	1.2	0.2	22|48|90|836|860|1302|2048|2176|2551|2678|3105|3106|3658|3667|4092|4615|4879|5290|5291|6774|6777|7392|7402|7422|8443|9159|9994|10850|23411|23451|23516|25897|51312|85021|373156	ABCB7|ACO1|ACVR1|CASP3|RUNX2|COL11A2|EPHB2|FANCC|GABPA|GGT1|HLA-A|HLA-B|IREB2|IRS1|SMAD7|MYD88|NPPB|PIK3CA|PIK3CB|STAT3|STAT5B|USF2|UTRN|VEGFA|GNPAT|PCSK7|CASP8AP2|CCL27|SIRT1|SF3B1|SLC39A14|RNF19A|SLC25A37|REPS1|GSTK1	-0.69	0
1	-2	C0019562	M1	1	0	DisGeNET	35	Von Hippel-Lindau Syndrome		-2	1.6	2.6	30238	174	2936	27	0.92	0.18	367|491|595|1027|1113|2078|2908|3975|4149|4286|4485|4609|5290|5291|5328|5743|5979|6387|7052|7422|8178|23210|29126|55193|55654|79960|84260	AR|ATP2B2|CCND1|CDKN1B|CHGA|ERG|NR3C1|LHX1|MAX|MITF|MST1|MYC|PIK3CA|PIK3CB|PLAU|PTGS2|RET|CXCL12|TGM2|VEGFA|ELL|JMJD6|CD274|PBRM1|TMEM127|JADE1|TCHP	-0.69	0
1	-2	C1266043	M1	1	0	DisGeNET	35	Sarcomatoid Renal Cell Carcinoma		-2	1.7	2.6	30238	134	2936	22	0.75	0.16	1381|2952|3570|3856|4286|5133|5290|5443|5743|5970|7052|8028|8790|29126|54790|55193|55367|56776|57731|120892|158584|284013	CRABP1|GSTT1|IL6R|KRT8|MITF|PDCD1|PIK3CA|POMC|PTGS2|RELA|TGM2|MLLT10|FPGT|CD274|TET2|PBRM1|PIDD1|FMN2|SPTBN4|LRRK2|FAAH2|VMO1	-0.68	0
