# Supplementary material for: Transcriptional signatures of the cortical morphometric similarity network gradient in left temporal lobe epilepsy with different seizure symptoms
Source: Front Neurosci. 2026 Jun 3;20:1833695. doi: 10.3389/fnins.2026.1833695 (PMC13273452; doi:10.3389/fnins.2026.1833695)
Supplement: Supplementary file 1 [file Data_Sheet_1.zip › Supplementary materials/GO_PaGenBase.csv]

_MEMBER_MyList	_LogP_MyList	GO	_PATTERN_	_RANK_	GiniIndex	Category	CategoryID	Description	PARENT_GO	LogP	Enrichment	Z-score	#TotalGeneInLibrary	#GeneInGO	#GeneInHitList	#GeneInGOAndHitList	%InGO	STDV %InGO	GeneID	Hits	Log(q-value)	EvidenceCutoff
1	-9.5	PGB:00032	M1	1	0	PaGenBase	36	Tissue-specific: Cerebellum		-9.5	2.9	7.5	30238	141	2936	40	1.4	0.21	286|605|636|773|1305|3975|4297|6234|6650|6710|6895|7862|8045|8629|8718|9542|9677|9722|10385|11120|23126|23143|23207|23210|23248|23255|23361|23380|30850|50512|54487|55806|65057|81544|83714|90864|114819|127833|254531|100132341	ANK1|BCL7A|BICD1|CACNA1A|COL13A1|LHX1|KMT2A|RPS28|CAPN15|SPTB|TARBP2|BRPF1|RASSF7|JRK|TNFRSF25|NRG2|PPIP5K1|NOS1AP|BTN2A2|BTN2A1|POGZ|LRCH1|PLEKHM2|JMJD6|RPRD2|MTCL1|ZNF629|SRGAP2|CDR2L|PODXL2|DGCR8|HR|ACD|GDPD5|NRIP2|SPSB3|CROCCP3|SYT2|LPCAT4|CLUHP3	-6.5	0
1	-4.3	PGB:00025	M1	1	0	PaGenBase	36	Tissue-specific: Pituitary		-4.3	2.3	4.6	30238	111	2936	25	0.85	0.17	1113|2074|2784|3547|5089|5189|5366|5443|5871|7222|7556|7629|8718|9373|10536|23225|25913|54435|54551|55888|56946|85569|91647|171586|199731	CHGA|ERCC6|GNB3|IGSF1|PBX2|PEX1|PMAIP1|POMC|MAP4K2|TRPC3|ZNF10|ZNF76|TNFRSF25|PLAA|P3H3|NUP210|POT1|HCG4|MAGEL2|ZKSCAN7|EMSY|GALP|ATPAF2|ABHD3|CADM4	-2.4	0
1	-3.9	PGB:00073	M1	1	0	PaGenBase	36	Cell-specific: OVR278E		-3.9	2.1	4.2	30238	131	2936	27	0.92	0.18	607|2591|3486|3667|3818|4168|4784|4919|5740|5918|5937|6095|9175|9542|9722|9743|9776|10207|10367|10637|10795|23207|51592|51601|57125|80271|81539	BCL9|GALNT3|IGFBP3|IRS1|KLKB1|MCF2|NFIX|ROR1|PTGIS|RARRES1|RBMS1|RORA|MAP3K13|NRG2|NOS1AP|ARHGAP32|ATG13|PATJ|MICU1|LEFTY1|ZNF268|PLEKHM2|TRIM33|LIPT1|PLXDC1|ITPKC|SLC38A1	-2.1	0
1	-3.6	PGB:00028	M1	1	0	PaGenBase	36	Tissue-specific: skeletal muscle		-3.6	1.6	3.8	30238	384	2936	59	2	0.26	203|286|2027|2070|2551|3075|4656|4703|5116|5453|6236|6253|6272|6324|6451|6710|6899|7125|7276|7352|7791|8482|8975|9499|9667|10290|10324|10560|26108|26576|27330|28992|29763|55002|55219|55687|57053|64795|64864|65268|79094|79140|79156|79836|80179|81786|84814|84940|85366|91647|114880|114907|122622|136371|163688|200030|202333|255275|286006	AK1|ANK1|ENO3|EYA4|GABPA|CFH|MYOG|NEB|PCNT|POU3F1|RRAD|RTN2|SORT1|SCN1B|SH3BGRL|SPTB|TBX1|TNNC2|TTR|UCP3|ZYX|SEMA7A|USP13|MYOT|SAFB2|SPEG|KLHL41|SLC19A2|PYGO1|SRPK3|RPS6KA6|MACROD1|PACSIN3|TMCO3|MACO1|TRMU|CHRNA10|RMND5A|RFX7|WNK2|CHAC1|CCDC28B|PLEKHF1|LONRF3|MYO19|TRIM7|PLPP7|CORO6|MYLK2|ATPAF2|OSBPL6|FBXO32|ADSS1|ASB10|CALML6|NBPF11|CMYA5|MYADML2|LSMEM1	-1.8	0
1	-3.2	PGB:00071	M1	1	0	PaGenBase	36	Cell-specific: HUVEC		-3.2	1.6	3.5	30238	371	2936	56	1.9	0.25	176|302|466|491|595|1024|1305|2048|2074|2078|2553|2828|3257|3748|3749|4300|4524|5329|5806|6095|6801|6837|6948|7046|7052|7156|7292|7424|7703|8641|8817|9014|10544|10629|10988|23093|23101|23329|23378|26509|26576|56125|56776|79993|80820|83714|114548|115201|124923|132321|147339|147929|155054|390616|728448|100132406	ACAN|ANXA2|ATF1|ATP2B2|CCND1|CDK8|COL13A1|EPHB2|ERCC6|ERG|GABPB1|GPR4|HPS1|KCNC3|KCNC4|MLLT3|MTHFR|PLAUR|PTX3|RORA|STRN|MED22|TCN2|TGFBR1|TGM2|TOP3A|TNFSF4|VEGFC|PCGF2|PCDHGB4|FGF18|TAF1B|PROCR|TAF6L|METAP2|TTLL5|MCF2L2|TBC1D30|RRP8|MYOF|SRPK3|PCDHB11|FMN2|ELOVL7|EEPD1|NRIP2|NLRP3|ATG4A|RSKR|C4orf33|ARK2N|ZNF565|ZNF425|ANKRD34C|PPIEL|NBPF10	-1.5	0
1	-3.1	PGB:00021	M1	1	0	PaGenBase	36	Tissue-specific: cortex		-3.1	2.6	3.9	30238	56	2936	14	0.48	0.13	1010|1943|2258|3423|3624|5141|6833|7701|8153|9911|23071|23339|55644|55687	CDH12|EFNA2|FGF13|IDS|INHBA|PDE4A|ABCC8|ZNF142|RND2|TMCC2|ERP44|VPS39|OSGEP|TRMU	-1.5	0
1	-3	PGB:00070	M1	1	0	PaGenBase	36	Cell-specific: HL60		-3	2.1	3.6	30238	97	2936	20	0.68	0.15	1506|2070|2117|2788|3115|4882|5463|5771|6843|7181|7376|7592|7597|7701|7737|9923|27099|64595|91647|93436	CTRL|EYA4|ETV3|GNG7|HLA-DPB1|NPR2|POU6F1|PTPN2|VAMP1|NR2C1|NR1H2|ZNF41|ZBTB25|ZNF142|RNF113A|ZBTB40|SND1-IT1|TTTY15|ATPAF2|ARMC6	-1.4	0
1	-2.4	PGB:00069	M1	1	0	PaGenBase	36	Cell-specific: CD71+ EarlyErythroid		-2.4	1.8	3	30238	146	2936	25	0.85	0.17	286|2035|3145|4485|4601|5564|5606|6478|6583|6710|7052|9425|9911|22934|23305|23608|23762|51312|55108|57610|64795|66008|81689|91543|115201	ANK1|EPB41|HMBS|MST1|MXI1|PRKAB1|MAP2K3|SIAH2|SLC22A4|SPTB|TGM2|CDYL|TMCC2|RPIA|ACSL6|MKRN1|OSBP2|SLC25A37|BSDC1|RANBP10|RMND5A|TRAK2|ISCA1|RSAD2|ATG4A	-0.98	0
1	-2.4	PGB:00033	M1	1	0	PaGenBase	36	Tissue-specific: thyroid		-2.4	1.6	2.9	30238	234	2936	36	1.2	0.2	411|1381|1908|1936|3310|3653|3667|3748|4703|5993|6575|7033|7125|7276|7903|8751|8911|10964|11083|22925|23062|23363|27124|54556|55215|57604|79875|84620|91526|93099|93343|117608|121551|255275|440073|642658	ARSB|CRABP1|EDN3|EEF1D|HSPA6|IPW|IRS1|KCNC3|NEB|RFX5|SLC20A2|TFF3|TNNC2|TTR|ST8SIA4|ADAM15|CACNA1I|IFI44L|DIDO1|PLA2R1|GGA2|OBSL1|INPP5J|ING3|FANCI|TRMT9B|THSD4|ST6GAL2|ANKRD44|DMKN|MVB12A|ZNF354B|ABTB3|MYADML2|IQSEC3|SCX	-0.97	0
1	-2.3	PGB:00038	M1	1	0	PaGenBase	36	Tissue-specific: Stomach		-2.3	2.4	3.1	30238	48	2936	11	0.37	0.11	1106|1826|2104|2828|23072|51571|80036|80307|80317|84243|130916	CHD2|DSCAM|ESRRG|GPR4|HECW1|CYRIB|TRPM3|FER1L4|ZKSCAN3|ZDHHC18|MTERF4	-0.86	0
