# Supplementary material for: Transcriptional signatures of the cortical morphometric similarity network gradient in left temporal lobe epilepsy with different seizure symptoms
Source: Front Neurosci. 2026 Jun 3;20:1833695. doi: 10.3389/fnins.2026.1833695 (PMC13273452; doi:10.3389/fnins.2026.1833695)
Supplement: Supplementary file 1 [file Data_Sheet_1.zip › Supplementary materials/GO_Transcription_Factor_Targets.csv]

_MEMBER_MyList	_LogP_MyList	GO	_PATTERN_	_RANK_	GiniIndex	Category	CategoryID	Description	PARENT_GO	LogP	Enrichment	Z-score	#TotalGeneInLibrary	#GeneInGO	#GeneInHitList	#GeneInGOAndHitList	%InGO	STDV %InGO	GeneID	Hits	Log(q-value)	EvidenceCutoff
1	-16	M40783	M1	1	0	Transcription Factor Targets	16	ZNF549 TARGET GENES		-16	2.2	9.4	30238	594	2936	125	4.3	0.37	473|904|1936|1968|2070|2717|3801|3910|4123|4300|5118|5163|5564|5893|5993|6134|6397|6603|6891|7321|7745|7767|7775|8504|8563|8790|9295|9360|9361|9487|9493|9650|9759|9786|9849|10208|10224|10234|10587|10630|10643|10964|22823|22888|22938|23078|23210|23293|23360|23409|23421|26090|27109|27165|27303|27314|29803|51117|51295|51531|54329|54788|54839|55108|55167|55196|55296|56103|56906|57117|57205|57489|5754…	RERE|CCNT1|EEF1D|EIF2S3|EYA4|GLA|KIFC3|LAMA4|MAN2C1|MLLT3|PCOLCE|PDK1|PRKAB1|RAD52|RFX5|RPL10|SEC14L1|SMARCD2|TAP2|UBE2D1|ZKSCAN8|ZNF224|ZNF232|PEX3|THOC5|FPGT|SRSF11|PPIG|LONP1|PIGL|KIF23|MTFR1|HDAC4|KIAA0586|ZNF518A|USPL1|ZNF443|LRRC17|TXNRD2|PDPN|IGF2BP3|IFI44L|MTF2|UBOX5|SNW1|VWA8|JMJD6|SMG6|FNBP4|SIRT4|ITGB3BP|ABHD12|DMAC2L|GLS2|RBMS3|RAB30|REPIN1|COQ4|ECSIT|TRMO|GPR85|DNAJB12|LRRC49|BSDC1|M…	-12	0
1	-15	M29995	M1	1	0	Transcription Factor Targets	16	HES4 TARGET GENES		-15	2.1	8.9	30238	597	2936	122	4.2	0.37	1105|1106|1797|2058|2553|2595|3609|3842|4176|4300|4485|4524|4677|5141|5187|5229|6203|6217|6293|6843|7297|7593|7791|7862|8565|8621|8893|9150|9416|9584|9592|9742|9757|9879|9924|10212|10425|10499|10544|10629|11019|22993|23211|23248|23334|23443|23534|23759|25816|25921|26225|27085|27252|29110|29997|30819|51004|51093|51104|51426|51522|54454|54788|54815|54834|55163|55167|55260|55284|55367|55835|55898|55…	CHD1|CHD2|DXO|EPRS1|GABPB1|GANC|ILF3|TNPO1|MCM7|MLLT3|MST1|MTHFR|NARS1|PDE4A|PER1|PGGT1B|RPS9|RPS16|VPS52|VAMP1|TYK2|MZF1|ZYX|BRPF1|YARS1|CDK13|EIF2B5|CTDP1|DDX23|RBM39|IER2|IFT140|KMT2B|DDX46|PAN2|DDX39A|ARIH2|NCOA2|PROCR|TAF6L|LIAS|HMGXB3|ZC3H4|RPRD2|SZT2|SLC35A3|TNPO3|PPIL2|TNFAIP8|ZDHHC5|ARL5A|MTBP|KLHL20|TBK1|NOP53|KCNIP2|COQ6|METTL25B|ABHD17B|POLK|TMEM14C|ATAD2B|DNAJB12|GATAD2A|GDAP2|PNPO|M…	-11	0
1	-14	M9769	M1	1	0	Transcription Factor Targets	16	CTGCAGY UNKNOWN		-14	1.9	8.5	30238	779	2936	145	4.9	0.4	90|225|367|468|766|818|1112|1113|1159|1294|1302|1656|1788|1805|1826|1896|1958|2035|2078|2101|2104|2122|2130|2254|2258|2322|2766|3084|3547|3623|3667|4041|4149|4168|4306|4485|4784|4792|5292|5608|5806|5813|5997|6451|6777|7544|7597|7903|8028|8085|8153|8509|8603|8975|9134|9572|9619|9751|9806|9815|9968|9988|10150|10243|10274|10432|10482|10579|10916|22865|23098|23126|23334|23616|23767|25792|25807|25836|…	ACVR1|ABCD2|AR|ATF4|CA7|CAMK2G|FOXN3|CHGA|CKMT1B|COL7A1|COL11A2|DDX6|DNMT3A|DPT|DSCAM|EDA|EGR1|EPB41|ERG|ESRRA|ESRRG|MECOM|EWSR1|FGF9|FGF13|FLT3|GMPR|NRG1|IGSF1|INHA|IRS1|LRP5|MAX|MCF2|NR3C2|MST1|NFIX|NFKBIA|PIM1|MAP2K6|PTX3|PURA|RGS2|SH3BGRL|STAT5B|ZFY|ZBTB25|ST8SIA4|MLLT10|KMT2D|RND2|NDST2|FAM193A|USP13|CCNE2|NR1D1|ABCG1|SNPH|SPOCK2|GIT2|MED12|DMTF1|MBNL2|GPHN|STAG1|RBM14|NXF1|TACC2|MAGED2|SLIT…	-9.9	0
1	-13	M40778	M1	1	0	Transcription Factor Targets	16	CDC73 TARGET GENES		-13	2.1	8.4	30238	517	2936	106	3.6	0.34	118|1153|1198|1632|1654|1775|2058|2176|2323|3612|3921|4122|4123|4205|4717|4799|5893|6103|6601|6891|7072|7095|7175|7327|7593|9563|9592|9600|9695|10078|10199|10312|10482|10627|10850|22796|22823|23339|25870|26054|27085|29952|30846|51455|51571|54059|55100|55193|55778|56978|57125|57169|57541|57819|60674|64172|64761|64949|65243|79048|79671|79711|79768|79813|79960|79970|80178|80205|80279|80778|80854|815…	ADD1|CIRBP|CLK3|ECI1|DDX3X|DNASE1L2|EPRS1|FANCC|FLT3LG|IMPA1|RPSA|MAN2A2|MAN2C1|MEF2A|NDUFC1|NFX1|RAD52|RPGR|SMARCC2|TAP2|TIA1|SEC62|TPR|UBE2G2|MZF1|H6PD|IER2|PITPNM1|EDEM1|TSSC4|MPHOSPH10|TCIRG1|NXF1|MYL12A|CCL27|COG2|MTF2|VPS39|SUMF2|SENP6|MTBP|DPP7|EHD2|REV1|CYRIB|YBEY|WDR70|PBRM1|ZNF839|PRDM8|PLXDC1|ZNFX1|ZNF398|LSM2|GAS5|OSGEPL1|PARP12|MRPS26|ZFP69B|SECISBP2|NLRX1|IPO4|KATNBL1|EHMT1|JADE1|ZN…	-9.3	0
1	-13	M10498	M1	1	0	Transcription Factor Targets	16	TGCGCANK UNKNOWN		-13	2.1	8.3	30238	554	2936	111	3.8	0.35	411|421|605|607|1654|2101|2130|2254|2324|3646|4204|4297|4792|5094|5150|5411|5514|5608|5782|5970|6217|6426|6597|7072|7181|7392|7555|8893|9049|9202|9204|9487|9524|9572|9650|9925|10171|10179|10432|10445|10482|10557|10806|10916|11066|22866|22876|22903|22938|23099|23276|23293|25792|25807|26206|26268|26523|26986|27125|28973|29803|29964|49854|51112|51174|51306|51319|51531|51691|54788|54832|54954|55027|5…	ARSB|ARVCF|BCL7A|BCL9|DDX3X|ESRRA|EWSR1|FGF9|FLT4|EIF3E|MECP2|KMT2A|NFKBIA|PCBP2|PDE7A|PNN|PPP1R10|MAP2K6|PTPN12|RELA|RPS16|SRSF1|SMARCA4|TIA1|NR2C1|USF2|CNBP|EIF2B5|AIP|ZMYM4|ZMYM6|PIGL|TECR|NR1D1|MTFR1|ZBTB5|RCL1|RBM7|RBM14|MCRS1|NXF1|RPP38|SDCCAG8|MAGED2|SNRNP35|CNKSR2|INPP5F|BTBD3|SNW1|ZBTB43|KLHL18|SMG6|CIZ1|RHBDD3|SPAG8|FBXO9|AGO1|PABPC1|AFF4|MRPS18B|REPIN1|PRICKLE4|ZBTB21|TRAPPC12|TUBD1|FA…	-9.2	0
1	-12	M29890	M1	1	0	Transcription Factor Targets	16	ARNT2 TARGET GENES		-12	1.9	7.7	30238	673	2936	124	4.2	0.37	1797|2178|3609|3688|3856|4122|4176|4285|4299|4524|4591|4601|4610|4839|4863|5469|6134|6670|6843|7103|7551|7581|7866|8178|8835|8899|8932|9321|9522|9632|9855|9879|10180|10199|10240|10399|10425|10513|22872|22944|22994|22995|23081|23199|23294|23339|23443|26005|26229|27252|29126|51004|51174|51426|51447|51531|51691|53917|54454|54806|54815|54875|54882|55167|55254|55536|55644|55681|55756|55761|55846|55975…	DXO|FANCE|ILF3|ITGB1|KRT8|MAN2A2|MCM7|MIPEP|AFF1|MTHFR|TRIM37|MXI1|MYCL|NOP2|NPAT|MED1|RPL10|SP3|VAMP1|TSPAN8|ZNF3|ZNF33A|IFRD2|ELL|SOCS2|PRP4K|MBD2|TRIP11|SCAMP1|SEC24C|FARP2|DDX46|RBM6|MPHOSPH10|MRPS31|RACK1|ARIH2|APPBP2|SEC31A|KIN|CEP131|CEP152|KDM4C|GSE1|ANKS1A|VPS39|SLC35A3|C2CD3|B3GAT3|KLHL20|CD274|COQ6|TUBD1|POLK|IP6K2|TRMO|LSM8|RAB24|ATAD2B|AHI1|GATAD2A|CNTLN|ANKHD1|MSL2|TMEM39A|CDCA7L|OS…	-8.2	0
1	-12	M29971	M1	1	0	Transcription Factor Targets	16	FOXG1 TARGET GENES		-12	2	7.7	30238	587	2936	112	3.8	0.35	636|1431|1616|1657|1951|2140|2553|2595|3008|3688|4123|4238|4717|4799|5094|5547|6397|6548|6843|7175|7791|8479|9202|9583|9794|9815|9907|10011|10018|10057|10103|10147|10198|10240|10347|10922|11060|11232|22872|23005|23197|23245|23329|23534|27085|28992|51057|51295|51426|51447|51531|51599|51667|51742|53938|54629|54788|54799|54806|54853|54989|54991|55070|55108|55112|55254|55269|55663|55681|55846|55974|5…	BICD1|CS|DAXX|DMXL1|CELSR3|EYA3|GABPB1|GANC|H1-4|ITGB1|MAN2C1|MFAP3|NDUFC1|NFX1|PCBP2|PRCP|SEC14L1|SLC9A1|VAMP1|TPR|ZYX|HIRIP3|ZMYM4|ENTPD4|MAML1|GIT2|AP5Z1|SRA1|BCL2L11|ABCC5|TSPAN1|SUGP2|MPHOSPH9|MRPS31|ABCA7|FASTK|WWP2|POLG2|SEC31A|MAPKBP1|FAF2|ASTN2|TBC1D30|TNPO3|MTBP|MACROD1|WDPCP|ECSIT|POLK|IP6K2|TRMO|LSR|NUB1|ARID4B|PPIL3|MINDY2|DNAJB12|MBTD1|AHI1|WDR55|ZNF770|C1orf159|DET1|BSDC1|DYNC2I1|T…	-8.2	0
1	-11	M40813	M1	1	0	Transcription Factor Targets	16	ZNF784 TARGET GENES		-11	2.2	7.6	30238	397	2936	83	2.8	0.31	4123|4616|5141|6603|7376|7593|7718|7770|8504|8541|9197|9325|9330|9487|9562|10199|10208|10240|11103|22823|22909|23283|23381|23421|26092|26206|26229|29843|51002|51028|51057|51117|53938|54059|54839|55100|55131|55296|55802|56906|56919|56985|57018|57117|57122|57461|57553|57677|57696|64118|64417|79624|79711|79736|79760|80205|81556|84283|84455|84920|88455|90853|91252|93594|94104|113510|117145|134637|147…	MAN2C1|GADD45B|PDE4A|SMARCD2|NR1H2|MZF1|ZNF165|ZNF227|PEX3|PPFIA3|SLC33A1|TRIP4|GTF3C3|PIGL|MINPP1|MPHOSPH10|USPL1|MRPS31|KRR1|MTF2|FAN1|CSTF2T|SMG5|ITGB3BP|TOR1AIP1|SPAG8|B3GAT3|SENP1|TPRKB|VPS36|WDPCP|COQ4|PPIL3|YBEY|LRRC49|WDR70|RBM28|TBC1D19|DCP1A|THAP10|DHX33|ADPRM|CCNL1|INTS12|NUP107|ISY1|MICAL3|ZFP14|DDX55|DUS1L|TMEM267|DCPH1|IPO4|TEFM|GEMIN7|CHD9|INTS14|TMEM79|EFCAB7|ALG10|ANKRD13A|SPOCD1…	-7.5	0
1	-11	M30300	M1	1	0	Transcription Factor Targets	16	ZNF329 TARGET GENES		-11	1.9	7.4	30238	585	2936	109	3.7	0.35	225|607|818|1054|2176|2872|3700|3909|4012|4123|4149|4297|4548|4799|4931|5863|5893|5970|6293|6676|6774|7692|7695|7718|7770|8504|8541|8629|8717|8835|9064|9325|9330|9331|9482|9487|9849|9885|9923|10165|10208|10240|10318|10892|11209|22796|22823|23078|23165|23263|23381|23421|23443|23762|26092|27314|29763|51028|51319|51389|51742|54059|54822|54826|54839|55049|55296|55316|55654|55672|55802|55846|56882|569…	ABCD2|BCL9|CAMK2G|CEBPG|FANCC|MKNK2|ITIH4|LAMA3|LNPEP|MAN2C1|MAX|KMT2A|MTR|NFX1|NVL|RGL2|RAD52|RELA|VPS52|SPAG4|STAT3|ZNF133|ZNF136|ZNF165|ZNF227|PEX3|PPFIA3|JRK|TRADD|SOCS2|MAP3K6|TRIP4|GTF3C3|B4GALT6|STX8|PIGL|ZNF518A|OSBPL2|ZBTB40|SLC25A13|USPL1|MRPS31|TNIP1|MALT1|MST1P2|COG2|MTF2|VWA8|NUP205|MCF2L|SMG5|ITGB3BP|SLC35A3|OSBP2|TOR1AIP1|RAB30|PACSIN3|VPS36|RSRC1|RWDD1|ARID4B|YBEY|TRPM7|GIN1|LRRC4…	-7.4	0
1	-11	M40704	M1	1	0	Transcription Factor Targets	16	ZC3H11A TARGET GENES		-11	1.9	7.3	30238	593	2936	110	3.7	0.35	1195|1198|2618|2872|4123|4174|5141|5467|6293|6575|7376|7555|7629|7718|7746|7866|8202|8504|8629|8694|8717|8916|9197|9230|9325|9330|9487|9786|9815|10150|10199|10208|10240|10587|11103|11164|22993|23283|23300|23421|23443|23534|23759|25836|26090|26092|26206|26229|27252|29843|29894|49854|50854|51117|51160|51750|53371|54665|54832|55035|55131|55296|55687|55802|55830|56919|56992|57117|57122|57634|57696|58…	CLK1|CLK3|GART|MKNK2|MAN2C1|MCM5|PDE4A|PPARD|VPS52|SLC20A2|NR1H2|CNBP|ZNF76|ZNF165|ZSCAN9|IFRD2|NCOA3|PEX3|JRK|DGAT1|TRADD|HERC3|SLC33A1|RAB11B|TRIP4|GTF3C3|PIGL|KIAA0586|GIT2|MBNL2|MPHOSPH10|USPL1|MRPS31|TXNRD2|KRR1|NUDT5|HMGXB3|CSTF2T|ATMIN|ITGB3BP|SLC35A3|TNPO3|PPIL2|NIPBL|ABHD12|TOR1AIP1|SPAG8|B3GAT3|KLHL20|SENP1|CPSF1|ZBTB21|SNHG32|COQ4|VPS28|RTEL1|NUP54|RSBN1|VPS13C|NOL8|RBM28|TBC1D19|TRMU|…	-7.4	0
1	-10	M29944	M1	1	0	Transcription Factor Targets	16	DMRT1 TARGET GENES		-10	2.1	7.4	30238	410	2936	84	2.9	0.31	1027|1106|1153|1192|1937|1958|2130|2551|2553|2595|3012|4123|4547|4799|5018|5189|6426|6626|6895|7103|7422|9204|9656|9776|9937|9960|10142|10399|10616|10627|11004|11209|22889|23360|23398|23409|23534|25807|25870|26509|27085|29886|51160|51575|51602|51691|51720|51735|54532|54556|54826|54989|55035|55672|56652|57122|57696|57763|64105|64332|64417|64963|79094|79230|79811|80067|80153|81556|84135|84335|84809…	CDKN1B|CHD2|CIRBP|CLIC1|EEF1G|EGR1|EWSR1|GABPA|GABPB1|GANC|H2AC8|MAN2C1|MTTP|NFX1|OXA1L|PEX1|SRSF1|SNRPA|TARBP2|TSPAN8|VEGFA|ZMYM6|MDC1|ATG13|DCLRE1A|USP3|AKAP9|RACK1|RBCK1|MYL12A|KIF2C|MST1P2|KHDC4|FNBP4|PPWD1|SIRT4|TNPO3|RHBDD3|SUMF2|MYOF|MTBP|SNX8|VPS28|ESF1|NOP58|LSM8|UIMC1|RAPGEF6|USP53|ING3|GIN1|ZNF770|NOL8|NBPF1|TWNK|NUP107|DDX55|ANKRA2|CENPK|NFKBIZ|TMEM267|MRPS11|CHAC1|ZNF557|SLTM|DCAF17|…	-7.3	0
1	-10	M30167	M1	1	0	Transcription Factor Targets	16	SNAI1 TARGET GENES		-10	2	7.3	30238	509	2936	98	3.3	0.33	1153|1937|2553|2595|3600|3601|3646|3909|3911|4122|4176|4245|4297|4300|4324|4717|4790|4792|5074|5238|5292|5332|5339|5463|5583|6626|7469|7692|7866|8086|9325|9360|9600|10460|10809|11103|11209|22976|23199|23231|23361|23534|25897|25989|26092|29803|29886|30834|51599|54832|54882|55296|55672|55756|56006|56652|57117|57169|57639|57732|63027|63894|64172|64853|79094|79786|79960|80153|80167|81556|83860|84335|…	CIRBP|EEF1G|GABPB1|GANC|IL15|IL15RA|EIF3E|LAMA3|LAMA5|MAN2A2|MCM7|MGAT1|KMT2A|MLLT3|MMP15|NDUFC1|NFKB1|NFKBIA|PAWR|PGM3|PIM1|PLCB4|PLEC|POU6F1|PRKCH|SNRPA|NELFA|ZNF133|IFRD2|AAAS|TRIP4|PPIG|PITPNM1|TACC3|STARD10|KRR1|MST1P2|PAXIP1|GSE1|SEL1L3|ZNF629|TNPO3|RNF19A|ULK3|TOR1AIP1|REPIN1|SNX8|POLR1H|LSR|VPS13C|ANKHD1|TBC1D19|NBPF1|INTS9|SMG9|TWNK|INTS12|ZNFX1|CCDC146|ZFYVE28|SLC22A23|VIPAS39|OSGEPL1|A…	-7.3	0
1	-10	M30211	M1	1	0	Transcription Factor Targets	16	TOP2B TARGET GENES		-10	1.9	7.2	30238	613	2936	112	3.8	0.35	1105|1106|1843|1946|2130|2595|3008|3416|3624|3856|4547|5279|5981|6207|6548|7704|7718|7775|7791|8443|8504|8694|8877|8916|9325|9487|9522|9584|9662|9861|9879|9911|9924|10195|10199|10201|10240|10300|10866|22796|22996|23111|23248|23443|23534|25807|25825|26297|26512|27085|28987|30846|51111|51133|51149|51389|51426|54069|54212|54908|54934|55054|55088|55100|55112|55118|55269|55296|55778|55802|56648|57176|…	CHD1|CHD2|DUSP1|EFNA5|EWSR1|GANC|H1-4|IDE|INHBA|KRT8|MTTP|PIGC|RFC1|RPS13|SLC9A1|ZBTB16|ZNF165|ZNF232|ZYX|GNPAT|PEX3|DGAT1|SPHK1|HERC3|TRIP4|PIGL|SCAMP1|RBM39|CEP135|PSMD6|DDX46|TMCC2|PAN2|ALG3|MPHOSPH10|NME6|MRPS31|KATNB1|HCP5|COG2|TTC39A|SPART|RPRD2|SLC35A3|TNPO3|RHBDD3|BACE2|SERGEF|INTS6|MTBP|NOB1|EHD2|KMT5B|KCTD3|MRNIP|RWDD1|POLK|MIS18A|SNTG1|SPDL1|KANSL2|ATG16L1|CCDC186|WDR70|DYNC2I1|CRTAC1|…	-7.2	0
1	-10	M40760	M1	1	0	Transcription Factor Targets	16	ZNF816 TARGET GENES		-10	2	7.3	30238	456	2936	90	3.1	0.32	1632|2324|2908|3105|3416|3570|4548|4601|4792|5141|5163|5327|5583|5993|6207|6533|6603|6774|6891|7089|8323|8512|8611|8911|8916|9197|9295|9325|9742|10367|10482|11190|11248|22823|22888|22909|23263|23361|23381|23421|23767|25850|26092|27314|51293|51750|54059|54826|54939|55070|55100|55184|55296|55344|55691|57117|57122|57176|57620|57795|64418|79711|79736|79813|79846|81556|83985|84243|84264|84283|84331|84…	ECI1|FLT4|NR3C1|HLA-A|IDE|IL6R|MTR|MXI1|NFKBIA|PDE4A|PDK1|PLAT|PRKCH|RFX5|RPS13|SLC6A6|SMARCD2|STAT3|TAP2|TLE2|FZD6|MBL1P|PLPP1|CACNA1I|HERC3|SLC33A1|SRSF11|TRIP4|IFT140|MICU1|NXF1|CEP250|NXPH3|MTF2|UBOX5|FAN1|MCF2L|ZNF629|SMG5|ITGB3BP|FLRT3|ZNF345|TOR1AIP1|RAB30|CD320|RTEL1|YBEY|GIN1|COMMD4|DET1|WDR70|DZANK1|TBC1D19|PLCXD1|FRMD4A|INTS12|NUP107|VARS2|STIM2|BRINP2|TMEM168|IPO4|TEFM|EHMT1|CFAP69|IN…	-7.1	0
1	-10	M822	M1	1	0	Transcription Factor Targets	16	YTATTTTNR MEF2 02		-10	1.8	7.1	30238	715	2936	125	4.3	0.37	595|766|1106|1513|1523|1879|2078|2103|2104|2258|2822|3164|3316|3570|3654|3752|3895|4041|4149|4168|4286|4300|4302|4306|4601|4616|4784|5256|5325|5495|5514|5923|6670|6671|6710|7125|7150|7174|7321|7555|7871|8233|8509|8565|8741|8745|8975|9330|9699|9759|9794|9949|9957|9969|10018|10150|10432|10602|11043|23469|23522|23767|25921|26051|27125|28973|29763|30819|51106|51447|51592|51765|53354|54629|54875|55167…	CCND1|CA7|CHD2|CTSK|CUX1|EBF1|ERG|ESRRB|ESRRG|FGF13|GPLD1|NR4A1|HSPB2|IL6R|IRAK1|KCND3|KTN1|LRP5|MAX|MCF2|MITF|MLLT3|MLLT6|NR3C2|MXI1|GADD45B|NFIX|PHKA2|PLAGL1|PPM1B|PPP1R10|RASGRF1|SP3|SP4|SPTB|TNNC2|TOP1|TPP2|UBE2D1|CNBP|SLMAP|ZRSR2|NDST2|YARS1|TNFSF13|ADAM23|USP13|GTF3C3|RIMS2|HDAC4|MAML1|AMMECR1|HS3ST1|MED13|BCL2L11|MBNL2|RBM14|CDC42EP3|MID2|PHF3|KAT6B|FLRT3|ZDHHC5|PPP1R16B|AFF4|MRPS18B|PACSI…	-7.1	0
1	-10	M29986	M1	1	0	Transcription Factor Targets	16	GUCY1B1 TARGET GENES		-10	1.8	7.1	30238	686	2936	121	4.1	0.37	571|1024|1027|1657|1877|1936|1937|2058|2130|2218|2271|2717|3012|3310|3609|4299|4524|4616|5025|5411|5893|6217|6601|6626|6901|7072|7156|7376|7405|7593|8629|9330|9361|9373|9416|9584|9655|9759|9776|9907|9923|9960|10023|10127|10643|11060|11138|22832|22850|22976|23036|23078|23081|23140|23274|23307|23360|23401|23421|25792|25807|27085|27109|27125|28985|29886|50717|51172|51175|51201|51312|53371|54799|5506…	BACH1|CDK8|CDKN1B|DMXL1|E4F1|EEF1D|EEF1G|EPRS1|EWSR1|FKTN|FH|GLA|H2AC8|HSPA6|ILF3|AFF1|MTHFR|GADD45B|P2RX4|PNN|RAD52|RPS16|SMARCC2|SNRPA|TAFAZZIN|TIA1|TOP3A|NR1H2|UVRAG|MZF1|JRK|GTF3C3|LONP1|PLAA|DDX23|RBM39|SOCS5|HDAC4|ATG13|AP5Z1|ZBTB40|USP3|FRAT1|ZNF263|IGF2BP3|WWP2|TBC1D8|CEP162|ADNP2|PAXIP1|ZNF292|VWA8|KDM4C|ZZEF1|CLEC16A|FKBP15|FNBP4|FRAT2|ITGB3BP|CIZ1|RHBDD3|MTBP|DMAC2L|AFF4|MCTS1|SNX8|DCA…	-7	0
1	-9.9	M40818	M1	1	0	Transcription Factor Targets	16	ZNF680 TARGET GENES		-9.9	1.8	7	30238	631	2936	113	3.8	0.36	571|1431|1632|1763|1951|3556|3801|3910|3983|4123|4168|4238|4548|4601|6272|6548|6603|6774|7073|7074|7351|7690|7770|7871|8085|8504|8563|9169|9325|9592|9815|9924|10001|10127|10300|10432|10513|10806|11162|11313|22823|23421|23443|26092|26249|27252|27327|29127|29929|50717|54437|54681|54765|54806|54839|54879|54974|55108|55166|55344|55756|55799|55835|55975|56006|56882|56900|56906|57117|57122|57125|57169|…	BACH1|CS|ECI1|DNA2|CELSR3|IL1RAP|KIFC3|LAMA4|ABLIM1|MAN2C1|MCF2|MFAP3|MTR|MXI1|SORT1|SLC9A1|SMARCD2|STAT3|TIAL1|TIAM1|UCP2|ZNF131|ZNF227|SLMAP|KMT2D|PEX3|THOC5|SCAF11|TRIP4|IER2|GIT2|PAN2|MED6|ZNF263|KATNB1|RBM14|APPBP2|SDCCAG8|NUDT6|LYPLA2|MTF2|ITGB3BP|SLC35A3|TOR1AIP1|KLHL3|KLHL20|TNRC6A|RACGAP1|ALG6|DCAF8|SEMA5B|P4HTM|TRIM44|AHI1|LRRC49|ST7L|THG1L|BSDC1|CENPQ|PLCXD1|INTS9|CACNA2D3|CPAP|KLHL7|S…	-6.9	0
1	-9.6	M1793	M1	1	0	Transcription Factor Targets	16	ZF5 01		-9.6	2.4	7.3	30238	237	2936	56	1.9	0.25	133|605|773|898|1912|3164|3752|4149|4215|4302|4324|4616|5453|5501|5923|6397|6483|6777|6833|7174|7343|7775|7804|8482|9024|9416|9423|9454|9912|10023|10450|11004|23378|25921|26470|29843|51727|54822|55343|55512|57130|57194|57453|64132|84206|84872|84937|88455|91683|92558|124842|145581|149076|221002|284273|339487	ADM|BCL7A|CACNA1A|CCNE1|PHC2|NR4A1|KCND3|MAX|MAP3K3|MLLT6|MMP15|GADD45B|POU3F1|PPP1CC|RASGRF1|SEC14L1|ST3GAL2|STAT5B|ABCC8|TPP2|UBTF|ZNF232|LRP8|SEMA7A|BRSK2|DDX23|NTN1|HOMER3|ARHGAP44|FRAT1|PPIE|KIF2C|RRP8|ZDHHC5|SEZ6L2|SENP1|CMPK1|TRPM7|SLC35C1|SMPD3|ATP13A1|ATP10A|DSCAML1|XYLT2|MEX3B|ZC3H10|ZNRF1|ANKRD13A|SYT12|BICDL1|TMEM132E|LRFN5|ZNF362|RASGEF1A|PTGR3|ZBTB8OS	-6.6	0
1	-9.4	M7355	M1	1	0	Transcription Factor Targets	16	HLF 01		-9.4	2.3	7.1	30238	259	2936	59	2	0.26	213|687|1024|1075|1106|1842|2035|2872|4204|5094|5324|5608|5995|6095|6468|6689|7125|7150|8741|9425|9572|9912|10150|10659|22824|23126|23213|23248|25769|25921|26145|29094|49854|51201|51447|54329|55219|55279|55799|55920|55975|56256|57492|59269|64332|79836|80031|80854|90161|91608|92106|113251|114880|118987|144165|158219|192669|221002|283537	ALB|KLF9|CDK8|CTSC|CHD2|ECM2|EPB41|MKNK2|MECP2|PCBP2|PLAG1|MAP2K6|RGR|RORA|FBXW4|SPIB|TNNC2|TOP1|TNFSF13|CDYL|NR1D1|ARHGAP44|MBNL2|CELF2|HSPA4L|POGZ|SULF1|RPRD2|SLC24A2|ZDHHC5|IRF2BP1|LGALSL|ZBTB21|ZDHHC2|IP6K2|GPR85|MACO1|ZNF654|CACNA2D3|RCC2|KLHL7|SERTAD4|ARID1B|HIVEP3|NFKBIZ|LONRF3|SEMA6D|SETD7|HS6ST2|RASL10B|OXNAD1|LARP4|OSBPL6|PDZD8|PRICKLE1|TTC39B|AGO3|RASGEF1A|SLC46A3	-6.4	0
1	-9.2	M29900	M1	1	0	Transcription Factor Targets	16	BANP TARGET GENES		-9.2	1.7	6.7	30238	748	2936	126	4.3	0.37	468|904|908|1060|1192|1654|1657|1937|2868|3658|4507|4548|4591|4775|4782|4802|4820|5208|5359|5411|5469|5514|5564|5813|6203|6234|6603|6837|7095|7633|7922|8165|8323|8602|9150|9584|10024|10464|10557|10597|10978|11083|11164|11176|22850|22872|22894|22934|22944|23012|23381|23645|23731|25921|28973|29127|29902|50840|51386|51602|51691|51720|51735|53938|54529|54532|54606|54617|54805|54876|54908|55209|55432|…	ATF4|CCNT1|CCT6A|CENPC|CLIC1|DDX3X|DMXL1|EEF1G|GRK4|IREB2|MTAP|MTR|TRIM37|NFATC3|NFIC|NFYC|NKTR|PFKFB2|PLSCR1|PNN|MED1|PPP1R10|PRKAB1|PURA|RPS9|RPS28|SMARCD2|MED22|SEC62|ZNF79|SLC39A7|AKAP1|FZD6|NOP14|CTDP1|RBM39|TROAP|PIBF1|RPP38|TRAPPC2B|CLP1|DIDO1|NUDT5|BAZ2A|ADNP2|SEC31A|DIS3|RPIA|KIN|STK38L|SMG5|PPP1R15A|TMEM245|ZDHHC5|MRPS18B|RACGAP1|FAM216A|TAS2R14|EIF3L|NOP58|LSM8|UIMC1|RAPGEF6|PPIL3|ASNS…	-6.3	0
1	-9.2	M14686	M1	1	0	Transcription Factor Targets	16	ELK1 01		-9.2	2.3	7	30238	275	2936	61	2.1	0.26	868|904|1112|1203|1912|2101|3575|5456|5564|5608|5871|6670|7376|7621|7922|8520|8824|9360|9406|9572|9730|9815|9988|10180|23294|26145|27085|28985|51043|51141|51386|54879|54882|55654|55823|56172|57169|57453|57696|58487|64216|64343|64925|83541|83707|84186|84231|84240|84304|84335|84940|116541|116840|124961|130271|163882|168850|197335|246175|283234|284058	CBLB|CCNT1|FOXN3|CLN5|PHC2|ESRRA|IL7R|POU3F4|PRKAB1|MAP2K6|MAP4K2|SP3|NR1H2|ZNF70|SLC39A7|HAT1|CES2|PPIG|ZRANB2|NR1D1|DCAF1|GIT2|DMTF1|RBM6|ANKS1A|IRF2BP1|MTBP|MCTS1|ZBTB7B|INSIG2|EIF3L|ST7L|ANKHD1|TMEM127|VPS11|ANKH|ZNFX1|DSCAML1|DDX55|CREBZF|TFB2M|AZI2|CCDC71|FAM110A|TRPT1|ZCCHC7|TRAF7|ZCCHC9|NUDT22|AKT1S1|CORO6|MRPL54|CNTROB|ZFP3|PLEKHH2|CNST|ZNF800|WDR90|CNOT6L|CCDC88B|KANSL1	-6.3	0
1	-9.2	M2463	M1	1	0	Transcription Factor Targets	16	MTF1 Q4		-9.2	2.3	7	30238	256	2936	58	2	0.26	81|421|607|1946|1958|2122|2324|3005|4204|4302|5150|5339|5429|5528|5813|5970|7073|7422|7555|8028|9730|10371|10422|10916|11248|22823|25792|25841|25900|25946|26507|29803|29843|29904|30846|51426|51564|54805|54954|55118|55731|55756|55806|56936|84529|84988|90187|91683|95681|124222|132320|132321|147650|149076|285613|333926|342667|442213	ACTN4|ARVCF|BCL9|EFNA5|EGR1|MECOM|FLT4|H1-0|MECP2|MLLT6|PDE7A|PLEC|POLH|PPP2R5D|PURA|RELA|TIAL1|VEGFA|CNBP|MLLT10|DCAF1|SEMA3A|UBAC1|MAGED2|NXPH3|MTF2|CIZ1|ABTB2|IFFO1|ZNF385A|CNNM1|REPIN1|SENP1|EEF2K|EHD2|POLK|HDAC7|CNNM2|FAM120C|CRTAC1|FAM222B|INTS9|HR|CCDC177|CDIN1|PPP1R16A|EMILIN3|SYT12|CEP41|PAQR4|SCLT1|C4orf33|SPACA6|ZNF362|RELL2|PPM1J|STAC2|PTCHD4	-6.3	0
1	-9.1	M40810	M1	1	0	Transcription Factor Targets	16	ZNF579 TARGET GENES		-9.1	1.8	6.6	30238	652	2936	113	3.8	0.36	27|90|580|1054|1105|1153|1198|1788|1946|2103|2122|2140|2323|3491|3556|4012|4205|4324|4601|4677|5089|5150|5916|6525|6603|7125|7695|7705|7760|8086|8568|8787|9354|9600|10013|10155|10201|10224|10312|10450|10978|11060|11248|23111|23199|23384|27085|50619|51112|51133|51295|51444|51720|54407|54765|54989|55007|55112|55113|55139|55254|55316|55337|55757|55802|56474|56658|57130|57446|57461|57553|58486|64598|…	ABL2|ACVR1|BARD1|CEBPG|CHD1|CIRBP|CLK3|DNMT3A|EFNA5|ESRRB|MECOM|EYA3|FLT3LG|CCN1|IL1RAP|LNPEP|MEF2A|MMP15|MXI1|NARS1|PBX2|PDE7A|RARG|SMTN|SMARCD2|TNNC2|ZNF136|ZNF146|ZNF213|AAAS|RRP1|RGS9|UBE4A|PITPNM1|HDAC6|TRIM28|NME6|ZNF443|TCIRG1|PPIE|CLP1|WWP2|NXPH3|SPART|GSE1|SPECC1L|MTBP|DEF6|TRAPPC12|KCTD3|ECSIT|RNF138|UIMC1|SLC38A2|TRIM44|ZNF770|FAM118A|DYNC2I1|XKR8|ANKZF1|TMEM39A|RSAD1|SHFL|UGGT2|DCP1A|…	-6.2	0
1	-9.1	M3794	M1	1	0	Transcription Factor Targets	16	HEN1 02		-9.1	2.5	7.1	30238	200	2936	49	1.7	0.24	2027|2104|3084|4041|4245|4297|4609|5813|5970|6093|6774|6843|7704|7775|8751|9024|9134|9202|9951|10290|10602|10755|11176|22934|23381|23457|25841|26051|51306|51599|54674|55809|56882|57130|57658|64763|79676|79960|80128|84080|84283|84759|84814|91608|116535|144165|147650|169611|252995	ENO3|ESRRG|NRG1|LRP5|MGAT1|KMT2A|MYC|PURA|RELA|ROCK1|STAT3|VAMP1|ZBTB16|ZNF232|ADAM15|BRSK2|CCNE2|ZMYM4|HS3ST4|SPEG|CDC42EP3|GIPC1|BAZ2A|RPIA|SMG5|ABCB9|ABTB2|PPP1R16B|FAM13B|LSR|LRRN3|TRERF1|CDC42SE1|ATP13A1|CALCOCO1|ZNF574|OGFOD2|JADE1|TRIM46|ENKD1|TMEM79|PCGF1|PLPP7|RASL10B|MRGPRF|PRICKLE1|SPACA6|OLFML2A|FNDC5	-6.2	0
1	-9	M40815	M1	1	0	Transcription Factor Targets	16	ZBTB44 TARGET GENES		-9	2.2	6.9	30238	325	2936	68	2.3	0.28	473|636|857|2058|2135|2322|5324|5509|5565|6603|7804|8568|8717|8835|9662|9960|10240|10300|10964|22796|22823|22869|23499|25836|25948|26090|27125|27303|27314|51389|51522|51750|53616|54839|54956|55100|55127|55131|55196|55269|55343|55529|55777|55802|56776|57117|57521|60468|79058|79612|79760|79960|80017|80205|80314|81539|81566|83723|83937|84124|84283|88455|113419|113791|114907|121227|147015|283989	RERE|BICD1|CAV1|EPRS1|EXTL2|FLT3|PLAG1|PPP1R3D|PRKAB2|SMARCD2|LRP8|RRP1|TRADD|SOCS2|CEP135|USP3|MRPS31|KATNB1|IFI44L|COG2|MTF2|ZNF510|MACF1|NIPBL|KBTBD2|ABHD12|AFF4|RBMS3|RAB30|RWDD1|TMEM14C|RTEL1|ADAM22|LRRC49|PARP16|WDR70|HEATR1|RBM28|RESF1|PSPC1|SLC35C1|PIP4P2|MBD5|DCP1A|FMN2|INTS12|RPTOR|BACH2|ASPSCR1|NAA16|GEMIN7|JADE1|DGLUCY|CHD9|EPC1|SLC38A1|CSRNP2|TLCD3B|RASSF4|ZNF394|TMEM79|ANKRD13A|TEX2…	-6.2	0
1	-9	M30170	M1	1	0	Transcription Factor Targets	16	SNIP1 TARGET GENES		-9	1.7	6.5	30238	771	2936	128	4.4	0.38	90|302|421|1198|1879|1951|1958|2120|2674|2738|4285|4297|5094|5189|5635|6134|6203|6397|6533|6548|7181|7204|7551|7553|7564|7567|7701|7707|7741|7745|7746|8174|8563|8629|8835|9014|9024|9218|9321|9556|9592|9656|9861|9879|10013|10142|10240|10988|11064|11083|11232|11266|23072|23279|23315|23361|23378|23389|26297|28992|29919|30834|50651|51283|51599|54537|54581|54974|55049|55070|55139|55143|55320|55657|569…	ACVR1|ANXA2|ARVCF|CLK3|EBF1|CELSR3|EGR1|ETV6|GFRA1|GLI4|MIPEP|KMT2A|PCBP2|PEX1|PRPSAP1|RPL10|RPS9|SEC14L1|SLC6A6|SLC9A1|NR2C1|TRIO|ZNF3|ZNF7|ZNF16|ZNF19|ZNF142|ZNF148|ZSCAN26|ZKSCAN8|ZSCAN9|MADCAM1|THOC5|JRK|SOCS2|TAF1B|BRSK2|VAPA|TRIP11|ATP5MJ|IER2|MDC1|PSMD6|DDX46|HDAC6|AKAP9|MRPS31|METAP2|CNTRL|DIDO1|POLG2|DUSP12|HECW1|NUP160|SLC9A8|ZNF629|RRP8|MED13L|SERGEF|MACROD1|RMC1|POLR1H|SLC45A1|BFAR|LS…	-6.1	0
1	-9	M30272	M1	1	0	Transcription Factor Targets	16	ZNF197 TARGET GENES		-9	1.8	6.6	30238	655	2936	113	3.8	0.36	213|2176|2908|3145|3748|4122|4149|4286|4610|4784|4879|5328|5635|6419|6477|6483|6597|6774|6777|7343|7392|7637|7728|7770|7776|7866|7871|8028|8174|8754|9416|9487|9632|9712|9781|9814|9949|10180|10422|10434|10809|10978|23023|23081|23274|23461|23484|23645|23762|29090|29929|29997|30819|50512|51057|51167|51592|54487|54556|54629|54806|54991|55139|55254|55422|55512|55815|57130|57176|57446|57512|57610|57639…	ALB|FANCC|NR3C1|HMBS|KCNC3|MAN2A2|MAX|MITF|MYCL|NFIX|NPPB|PLAU|PRPSAP1|SETMAR|SIAH1|ST3GAL2|SMARCA4|STAT3|STAT5B|UBTF|USF2|ZNF84|ZNF175|ZNF227|ZNF236|IFRD2|SLMAP|MLLT10|MADCAM1|ADAM9|DDX23|PIGL|SEC24C|USP6NL|RNF144A|SFI1|AMMECR1|RBM6|UBAC1|LYPLA1|STARD10|CLP1|TMCC1|KDM4C|CLEC16A|ABCA5|LEPROTL1|PPP1R15A|OSBP2|TIMM21|ALG6|NOP53|KCNIP2|PODXL2|WDPCP|CYB5R4|TRIM33|DGCR8|ING3|MINDY2|AHI1|C1orf159|ANKZF…	-6.1	0
1	-8.9	M30339	M1	1	0	Transcription Factor Targets	16	ZNF524 TARGET GENES		-8.9	2.1	6.8	30238	355	2936	72	2.5	0.29	473|1843|1951|2176|2553|2595|3257|3842|4149|4705|4717|5339|5562|5966|5981|6297|6324|6603|7469|7551|7726|8509|9197|9923|9924|10142|10198|10536|10867|22823|23421|23522|50937|51111|51750|54617|54991|55113|55344|55534|55846|55904|56882|57117|57696|57819|64118|79629|79671|79834|79993|80317|80778|81857|84331|84455|84725|88455|92170|112703|130916|134553|142678|163702|192669|267002|286046|342357|400931|1…	RERE|DUSP1|CELSR3|FANCC|GABPB1|GANC|HPS1|TNPO1|MAX|NDUFA10|NDUFC1|PLEC|PRKAA1|REL|RFC1|SALL2|SCN1B|SMARCD2|NELFA|ZNF3|TRIM26|NDST2|SLC33A1|ZBTB40|PAN2|AKAP9|MPHOSPH9|P3H3|TSPAN9|MTF2|ITGB3BP|KAT6B|CDON|KMT5B|RTEL1|INO80|C1orf159|XKR8|PLCXD1|MAML3|ITFG2|KMT2E|CDC42SE1|INTS12|DDX55|LSM2|DUS1L|OCEL1|NLRX1|PEAK1|ELOVL7|ZKSCAN3|ZNF34|MED25|MCRIP2|EFCAB7|PLEKHA8|ANKRD13A|MTG1|GARIN5A|MTERF4|C5orf24|MIB…	-6.1	0
1	-8.8	M30115	M1	1	0	Transcription Factor Targets	16	PCGF1 TARGET GENES		-8.8	1.8	6.6	30238	546	2936	98	3.3	0.33	90|302|421|605|2738|2788|4215|4306|4610|4616|4664|4820|5208|5279|5325|5339|5387|5813|6477|6575|6670|7220|7392|7461|7469|7556|8165|8501|8541|8751|8835|9425|9749|10011|10272|10536|10608|11138|11190|11252|23005|23378|23384|23389|23765|25897|26147|29062|29803|29902|29988|51111|51160|51177|51337|51592|54059|54986|55108|55432|55665|55728|55758|57209|57492|57620|64116|64122|79034|79624|79684|79960|80179…	ACVR1|ANXA2|ARVCF|BCL7A|GLI4|GNG7|MAP3K3|NR3C2|MYCL|GADD45B|NAB1|NKTR|PFKFB2|PIGC|PLAGL1|PLEC|PMS2P3|PURA|SIAH1|SLC20A2|SP3|TRPC1|USF2|CLIP2|NELFA|ZNF10|AKAP1|SLC43A1|PPFIA3|ADAM15|SOCS2|CDYL|PHACTR2|SRA1|FSTL3|P3H3|MXD4|TBC1D8|CEP250|PACSIN2|MAPKBP1|RRP8|SPECC1L|MED13L|IL17RA|RNF19A|PHF19|WDR91|REPIN1|FAM216A|SLC2A8|KMT5B|VPS28|PLEKHO1|THEM6|TRIM33|YBEY|ULK4|BSDC1|YOD1|URGCP|N4BP2|RCOR3|ZNF248|A…	-5.9	0
1	-8.7	M40758	M1	1	0	Transcription Factor Targets	16	MEF2C TARGET GENES		-8.7	1.7	6.4	30238	795	2936	130	4.4	0.38	580|1075|1198|1616|2553|2872|4123|4171|4205|4299|4664|4792|4820|5066|5116|5218|5565|5704|5863|5916|6234|6397|6603|6689|7019|7181|7551|7707|7718|8161|8202|8504|8527|8602|8629|8971|9113|9121|9330|9374|9592|9894|9912|9960|10001|10208|10240|10594|10717|11176|22823|23047|23274|23411|23460|25816|26092|26123|51028|51160|51172|51283|51313|51466|51564|51575|51601|51720|53938|54826|54989|55054|55131|55143|…	BARD1|CTSC|CLK3|DAXX|GABPB1|MKNK2|MAN2C1|MCM2|MEF2A|AFF1|NAB1|NFKBIA|NKTR|PAM|PCNT|CDK14|PRKAB2|PSMC4|RGL2|RARG|RPS28|SEC14L1|SMARCD2|SPIB|TFAM|NR2C1|ZNF3|ZNF148|ZNF165|COIL|NCOA3|PEX3|DGKD|NOP14|JRK|H1-10|LATS1|SLC16A5|GTF3C3|PPT2|IER2|TELO2|ARHGAP44|USP3|MED6|USPL1|MRPS31|PRPF8|AP4B1|BAZ2A|MTF2|PDS5B|CLEC16A|SIRT1|ABCA6|TNFAIP8|TOR1AIP1|TCTN3|VPS36|VPS28|NAGPA|BFAR|GASK1B|EVL|HDAC7|ESF1|LIPT1|U…	-5.9	0
1	-8.7	M3265	M1	1	0	Transcription Factor Targets	16	NFMUE1 Q6		-8.7	2.3	6.8	30238	250	2936	56	1.9	0.25	466|468|595|898|1106|1195|1656|1877|3005|3654|4140|4802|4957|5116|5469|5501|5635|7072|7156|7544|8019|8443|8509|9487|9794|9904|10274|10922|23133|23140|23248|23283|26058|50717|51426|51537|54552|55088|55339|55684|55892|56992|57130|58486|79102|80314|84146|84530|84919|113829|114799|116228|118424|146705|284273|400931	ATF1|ATF4|CCND1|CCNE1|CHD2|CLK1|DDX6|E4F1|H1-0|IRAK1|MARK3|NFYC|ODF2|PCNT|MED1|PPP1CC|PRPSAP1|TIA1|TOP3A|ZFY|BRD3|GNPAT|NDST2|PIGL|MAML1|RBM19|STAG1|FASTK|PHF8|ZZEF1|RPRD2|CSTF2T|GIGYF2|DCAF8|POLK|MTFP1|GNL3L|CCDC186|WDR33|RABL6|MYNN|KIF15|ATP13A1|ZBED5|RNF26|EPC1|ZNF644|SRRM4|PPP1R15B|SLC35A4|ESCO1|COX20|UBE2J2|TEPSIN|PTGR3|MIRLET7BHG	-5.9	0
1	-8.5	M7165	M1	1	0	Transcription Factor Targets	16	ACTAYRNNNCCCR UNKNOWN		-8.5	1.9	6.5	30238	463	2936	86	2.9	0.31	1388|1657|2189|2237|2868|4149|4286|4548|5557|5608|5704|6199|6419|6650|7073|7156|7593|7733|8085|8202|8479|9481|9572|9811|10057|10806|10978|22934|22938|23178|23304|23731|26145|26268|26986|27314|28977|29090|51426|53616|54556|54665|54788|54800|54813|54841|54859|54885|54943|55285|55596|55654|55663|55756|56946|57169|57658|64343|79070|79598|79744|84080|84167|84186|84232|84258|84541|84814|84901|84912|849…	ATF6B|DMXL1|FANCG|FEN1|GRK4|MAX|MITF|MTR|PRIM1|MAP2K6|PSMC4|RPS6KB2|SETMAR|CAPN15|TIAL1|TOP3A|MZF1|ZNF180|KMT2D|NCOA3|HIRIP3|SLC25A27|NR1D1|CTIF|ABCC5|SDCCAG8|CLP1|RPIA|SNW1|PASK|UBR2|TMEM245|IRF2BP1|FBXO9|PABPC1|RAB30|MRPL42|TIMM21|POLK|ADAM22|ING3|RSBN1|DNAJB12|KLHL24|KLHL28|BIVM|ELP6|TBC1D8B|DNAJC28|RBM41|ZCCHC8|TMEM127|ZNF446|INTS9|EMSY|ZNFX1|CALCOCO1|AZI2|POGLUT2|CEP97|ZNF419|ENKD1|C19orf44|…	-5.8	0
1	-8.5	M30142	M1	1	0	Transcription Factor Targets	16	RFX7 TARGET GENES		-8.5	1.9	6.5	30238	500	2936	91	3.1	0.32	468|2553|2595|2618|2976|3646|4205|4299|4863|5163|5565|6293|7175|7297|7862|8089|9150|9169|9325|9416|9522|9776|9923|10199|10208|10233|23019|23366|23398|23409|23421|23443|23457|23461|23534|25841|25921|25948|27085|27165|29110|29843|29954|51053|51057|51091|51117|51174|51447|51531|51601|51735|54885|54989|55209|55347|56882|57117|57169|57176|57380|57696|58486|60314|60487|63925|64105|79230|79585|79676|797…	ATF4|GABPB1|GANC|GART|GTF3C2|EIF3E|MEF2A|AFF1|NPAT|PDK1|PRKAB2|VPS52|TPR|TYK2|BRPF1|YEATS4|CTDP1|SCAF11|TRIP4|DDX23|SCAMP1|ATG13|ZBTB40|MPHOSPH10|USPL1|LRRC23|CNOT1|MATCAP2|PPWD1|SIRT4|ITGB3BP|SLC35A3|ABCB9|ABCA5|TNPO3|ABTB2|ZDHHC5|KBTBD2|MTBP|GLS2|TBK1|SENP1|POMT2|GMNN|WDPCP|SEPSECS|COQ4|TUBD1|IP6K2|TRMO|LIPT1|RAPGEF6|TBC1D8B|ZNF770|SETD5|ABHD10|CDC42SE1|INTS12|ZNFX1|VARS2|MRS2|DDX55|ZBED5|MYG1|…	-5.8	0
1	-8.5	M14466	M1	1	0	Transcription Factor Targets	16	MYB Q3		-8.5	2.3	6.7	30238	253	2936	56	1.9	0.25	1113|1826|1877|2035|2101|2104|2976|3590|3909|4012|4306|4717|4957|5916|5997|6272|6470|7473|7707|8085|8482|9120|9218|9584|9806|9924|9969|10243|22821|23380|23451|23534|25836|26092|27319|51306|54556|55000|55139|55904|56673|79048|79813|83690|92999|93129|124404|124842|124997|133522|140460|144165|149076|168850|386757|442213	CHGA|DSCAM|E4F1|EPB41|ESRRA|ESRRG|GTF3C2|IL11RA|LAMA3|LNPEP|NR3C2|NDUFC1|ODF2|RARG|RGS2|SORT1|SHMT1|WNT3|ZNF148|KMT2D|SEMA7A|SLC16A6|VAPA|RBM39|SPOCK2|PAN2|MED13|GPHN|RASA3|SRGAP2|SF3B1|TNPO3|NIPBL|TOR1AIP1|BHLHE22|FAM13B|ING3|TUG1|ANKZF1|KMT2E|C11orf16|SECISBP2|EHMT1|CRISPLD1|ZBTB47|ORAI3|SEPTIN12|TMEM132E|WDR81|PPARGC1B|ASB7|PRICKLE1|ZNF362|ZNF800|SLC6A10P|PTCHD4	-5.7	0
1	-8.4	M40806	M1	1	0	Transcription Factor Targets	16	ZNF101 TARGET GENES		-8.4	2.3	6.7	30238	234	2936	53	1.8	0.25	3842|5562|5893|6217|7095|7692|7728|7862|8086|8505|9113|9815|10208|11103|11164|22796|22832|22934|23169|23421|23521|23534|28977|51057|51172|51750|54841|54974|55100|55131|55755|57018|57117|57125|57819|64853|79070|79759|80817|84283|84455|84920|84945|85021|85478|121504|123169|133418|140699|153443|196074|253725|728642	TNPO1|PRKAA1|RAD52|RPS16|SEC62|ZNF133|ZNF175|BRPF1|AAAS|PARG|LATS1|GIT2|USPL1|KRR1|NUDT5|COG2|CEP162|RPIA|SLC35D1|ITGB3BP|RPL13A|TNPO3|MRPL42|WDPCP|NAGPA|RTEL1|BIVM|THG1L|WDR70|RBM28|CDK5RAP2|CCNL1|INTS12|PLXDC1|LSM2|AIDA|POGLUT2|ZNF668|CEP44|TMEM79|EFCAB7|ALG10|ABHD13|REPS1|DRC2|H4C16|LEO1|EMB|MROH8|SRFBP1|METTL15|WASHC2C|CDK11A	-5.7	0
1	-8.4	M40770	M1	1	0	Transcription Factor Targets	16	ATXN7L3 TARGET GENES		-8.4	2.2	6.6	30238	281	2936	60	2	0.26	857|1195|2908|3382|3667|3716|3875|4616|5066|5339|5606|6603|7422|8482|8504|8565|9197|9202|9218|9325|9493|9562|9584|10174|10198|10616|22823|22841|23516|23642|25820|26233|26509|30846|51028|51057|55049|55132|55196|55209|55296|55534|55536|55687|57602|60674|79736|79760|80778|84809|90799|124222|130340|134637|196074|221336|286148|400931|401320|440278	CAV1|CLK1|NR3C1|ICA1|IRS1|JAK1|KRT18|GADD45B|PAM|PLEC|MAP2K3|SMARCD2|VEGFA|SEMA7A|PEX3|YARS1|SLC33A1|ZMYM4|VAPA|TRIP4|KIF23|MINPP1|RBM39|SORBS3|MPHOSPH9|RBCK1|MTF2|RAB11FIP2|SLC39A14|SNHG1|ARIH1|FBXL6|MYOF|EHD2|VPS36|WDPCP|REX1BD|LARP1B|RESF1|SETD5|TBC1D19|MAML3|CDCA7L|TRMU|USP36|GAS5|TEFM|GEMIN7|ZNF34|CROCCP2|CEP95|PAQR4|AP1S3|ADAT2|METTL15|BEND6|DPY19L4|MIRLET7BHG|GARS1-DT|CATSPER2P1	-5.7	0
1	-8.3	M3403	M1	1	0	Transcription Factor Targets	16	GTGACGY E4F1 Q6		-8.3	1.7	6.3	30238	671	2936	113	3.8	0.36	466|473|687|904|1654|1656|1843|1847|1958|2322|2710|3145|3164|3491|3551|4705|4750|4928|4957|5150|5187|5509|5514|5576|5696|5923|5970|6015|6426|6553|6646|6676|6774|7181|7376|7494|7544|7804|7903|8028|8350|8653|9175|9583|9600|9695|9702|9811|9912|9924|9988|10018|10274|10926|22850|22936|23133|23140|23294|23521|23645|25820|26058|26470|27013|27125|28973|51093|51132|51312|51661|54407|54470|55066|55088|5511…	ATF1|RERE|KLF9|CCNT1|DDX3X|DDX6|DUSP1|DUSP5|EGR1|FLT3|GK|HMBS|NR4A1|CCN1|IKBKB|NDUFA10|NEK1|NUP98|ODF2|PDE7A|PER1|PPP1R3D|PPP1R10|PRKAR2A|PSMB8|RASGRF1|RELA|RING1|SRSF1|SLC9A5|SOAT1|SPAG4|STAT3|NR2C1|NR1H2|XBP1|ZFY|LRP8|ST8SIA4|MLLT10|H3C1|DDX3Y|MAP3K13|ENTPD4|PITPNM1|EDEM1|CEP57|CTIF|ARHGAP44|PAN2|DMTF1|BCL2L11|STAG1|DBF4|ADNP2|ELL2|PHF8|ZZEF1|ANKS1A|RPL13A|PPP1R15A|ARIH1|GIGYF2|SEZ6L2|CNPPD1|AF…	-5.7	0
1	-8.3	M5320	M1	1	0	Transcription Factor Targets	16	HIF1 Q5		-8.3	2.3	6.6	30238	249	2936	55	1.9	0.25	687|3895|4149|4616|4928|5238|5292|5576|6095|6553|7073|7074|7392|7422|7804|7922|8462|9024|9254|9374|9572|10018|10179|10536|10643|22803|22872|22903|22934|26145|26470|26986|51592|54790|55219|55904|55920|56905|57453|57546|65012|79365|79960|80179|84444|84515|90693|92999|113791|124842|150209|153222|168850|221079|285613	KLF9|KTN1|MAX|GADD45B|NUP98|PGM3|PIM1|PRKAR2A|RORA|SLC9A5|TIAL1|TIAM1|USF2|VEGFA|LRP8|SLC39A7|KLF11|BRSK2|CACNA2D2|PPT2|NR1D1|BCL2L11|RBM7|P3H3|IGF2BP3|XRN2|SEC31A|BTBD3|RPIA|IRF2BP1|SEZ6L2|PABPC1|TRIM33|TET2|MACO1|KMT2E|RCC2|C15orf39|DSCAML1|PDP2|SLC26A10P|BHLHE41|JADE1|MYO19|DOT1L|MCM8|CCDC126|ZBTB47|PIK3IP1|TMEM132E|AIFM3|CREBRF|ZNF800|ARL5B|RELL2	-5.6	0
1	-7.9	M30340	M1	1	0	Transcription Factor Targets	16	ZNF528 TARGET GENES		-7.9	1.6	6.1	30238	793	2936	127	4.3	0.38	904|1075|1289|1657|1912|2176|2186|2717|2872|3164|3316|3423|4204|4297|4524|4750|5094|5359|5509|6452|6626|7378|7405|7469|7553|7569|7637|7695|7707|7718|7741|8527|9127|9134|9136|9197|9325|9331|9584|9759|9988|10155|10208|10240|10797|11176|22823|22832|22993|23036|23081|23140|23181|23421|23469|23503|23767|25988|26147|26524|27109|51002|51057|51112|51164|54407|54454|54939|55031|55344|55501|55534|55667|557…	CCNT1|CTSC|COL5A1|DMXL1|PHC2|FANCC|BPTF|GLA|MKNK2|NR4A1|HSPB2|IDS|MECP2|KMT2A|MTHFR|NEK1|PCBP2|PLSCR1|PPP1R3D|SH3BP2|SNRPA|UPP1|UVRAG|NELFA|ZNF7|ZNF182|ZNF84|ZNF136|ZNF148|ZNF165|ZSCAN26|DGKD|P2RX6|CCNE2|RRP9|SLC33A1|TRIP4|B4GALT6|RBM39|HDAC4|DMTF1|TRIM28|USPL1|MRPS31|MTHFD2|BAZ2A|MTF2|CEP162|HMGXB3|ZNF292|KDM4C|ZZEF1|DIP2A|ITGB3BP|PHF3|ZFYVE26|FLRT3|HINFP|PHF19|LATS2|DMAC2L|TPRKB|WDPCP|TRAPPC12|…	-5.3	0
1	-7.9	M2907	M1	1	0	Transcription Factor Targets	16	NRF1 Q6		-7.9	2.2	6.4	30238	262	2936	56	1.9	0.25	172|605|1047|2800|2826|4204|4485|5116|5150|5429|5514|5771|6397|6426|7110|7392|7922|9049|9524|9575|9632|9650|9941|10155|10445|10451|10916|22903|23081|23248|23293|23360|28973|51293|51306|54954|55260|55345|56658|57209|57336|57337|57508|79728|80146|84919|89927|92806|94104|114799|115950|116840|124222|127002|168850|284086	AFG3L1P|BCL7A|CLGN|GOLGA1|CCR10|MECP2|MST1|PCNT|PDE7A|POLH|PPP1R10|PTPN2|SEC14L1|SRSF1|TMF1|USF2|SLC39A7|AIP|TECR|CLOCK|SEC24C|MTFR1|EXOG|TRIM28|MCRS1|VAV3|MAGED2|BTBD3|KDM4C|RPRD2|SMG6|FNBP4|MRPS18B|CD320|FAM13B|FAM120C|TMEM143|ZGRF1|TRIM39|ZNF248|ZNF287|SENP7|INTS2|PALB2|UXS1|PPP1R15B|BMERB1|CENPBD1P|PAXBP1|ESCO1|ZNF653|CNTROB|PAQR4|ATXN7L2|ZNF800|NEK8	-5.3	0
1	-7.8	M29979	M1	1	0	Transcription Factor Targets	16	GLI3 TARGET GENES		-7.8	1.7	6	30238	741	2936	120	4.1	0.37	302|1105|1616|2176|2595|2800|3148|3688|4122|4595|4615|4799|4802|4820|4928|5187|5324|5495|5893|6203|6525|6626|6646|7692|7922|8202|8443|8916|9014|9055|9416|9861|9924|9960|10013|10078|10142|10179|10207|10385|10585|10603|10627|10794|10922|23276|23294|23329|23389|23398|23521|26586|27252|27343|50840|51053|51149|51174|51444|51531|51735|54629|54665|54805|54853|55049|55082|55112|55269|55669|55974|57480|57…	ANXA2|CHD1|DAXX|FANCC|GANC|GOLGA1|HMGB2|ITGB1|MAN2A2|MUTYH|MYD88|NFX1|NFYC|NKTR|NUP98|PER1|PLAG1|PPM1B|RAD52|RPS9|SMTN|SNRPA|SOAT1|ZNF133|SLC39A7|NCOA3|GNPAT|HERC3|TAF1B|PRC1|DDX23|PSMD6|PAN2|USP3|HDAC6|TSSC4|AKAP9|RBM7|PATJ|BTN2A2|POMT1|SH2B2|MYL12A|ZNF460|FASTK|KLHL18|ANKS1A|TBC1D30|MED13L|PPWD1|RPL13A|CKAP2|KLHL20|POLL|TAS2R14|GMNN|MRNIP|TUBD1|RNF138|TRMO|RAPGEF6|MINDY2|RSBN1|CNNM2|WDR55|REX1B…	-5.2	0
1	-7.7	M171	M1	1	0	Transcription Factor Targets	16	GCCATNTTG YY1 Q6		-7.7	1.9	6.1	30238	437	2936	80	2.7	0.3	466|468|1027|1106|1112|1654|1656|1826|1951|3005|3609|3654|4140|4719|4802|5116|5501|5937|6134|6240|6426|7072|7073|7156|7469|7544|7592|7922|8434|9049|9584|9815|9923|10432|11066|11313|22823|23019|23047|23210|23380|23633|25921|26058|26090|29127|29945|51132|54540|54556|54790|54813|54934|54954|55000|55269|55684|55756|55761|55892|55904|56946|56992|57623|57820|63925|64895|64925|79102|79759|79867|80230|80…	ATF1|ATF4|CDKN1B|CHD2|FOXN3|DDX3X|DDX6|DSCAM|CELSR3|H1-0|ILF3|IRAK1|MARK3|NDUFS1|NFYC|PCNT|PPP1CC|RBMS1|RPL10|RRM1|SRSF1|TIA1|TIAL1|TOP3A|NELFA|ZFY|ZNF41|SLC39A7|RECK|AIP|RBM39|GIT2|ZBTB40|RBM14|SNRNP35|LYPLA2|MTF2|CNOT1|PDS5B|JMJD6|SRGAP2|KPNA6|ZDHHC5|GIGYF2|ABHD12|RACGAP1|ANAPC4|RLIM|FAM193B|ING3|TET2|KLHL28|KANSL2|FAM120C|TUG1|PSPC1|RABL6|INTS9|TTC17|MYNN|KMT2E|EMSY|KIF15|ZFAT|CCNB1IP1|ZNF335|…	-5.1	0
1	-7.6	M29953	M1	1	0	Transcription Factor Targets	16	EBNA1BP2 TARGET GENES		-7.6	2	6.1	30238	373	2936	71	2.4	0.28	81|178|563|889|1523|1946|2027|3485|3570|4705|4790|5279|5514|5533|5802|5981|6134|6525|7110|7297|7593|7705|8165|8512|8751|9254|9855|9881|10057|10445|10587|10795|10797|11083|22850|22876|23181|23457|25792|25816|27433|51112|51259|51312|51705|53615|54407|54621|55179|55422|55669|55824|57117|57130|64116|65268|65996|80146|80778|83657|91543|143689|147929|153222|163702|200373|222255|258010|286527|338692|388…	ACTN4|AGL|AZGP1|KRIT1|CUX1|EFNA5|ENO3|IGFBP2|IL6R|NDUFA10|NFKB1|PIGC|PPP1R10|PPP3CC|PTPRS|RFC1|RPL10|SMTN|TMF1|TYK2|MZF1|ZNF146|AKAP1|MBL1P|ADAM15|CACNA2D2|FARP2|TRANK1|ABCC5|MCRS1|TXNRD2|ZNF268|MTHFD2|DIDO1|ADNP2|INPP5F|DIP2A|ABCB9|CIZ1|TNFAIP8|TOR2A|TRAPPC12|TMEM216|SLC25A37|EMCN|MBD3|SLC38A2|VSIG10|FAIM|ZNF331|MFN1|PAG1|INTS12|ATP13A1|SLC39A8|WNK2|CENPBD2P|UXS1|ZNF34|DYNLRB2|RSAD2|PIWIL4|ZNF56…	-5	0
1	-7.5	M30122	M1	1	0	Transcription Factor Targets	16	PITX1 TARGET GENES		-7.5	2	6.1	30238	345	2936	67	2.3	0.28	1192|1657|4008|4012|4123|4238|4245|4999|5229|5606|6843|7019|7376|7551|7726|8089|9136|9879|10179|10195|10199|10513|10809|11209|22993|23398|23759|23765|51174|51522|51599|51720|54621|54788|54826|54859|55139|55166|55260|55266|55296|55846|56006|57541|57696|64105|79768|80196|81539|83932|84232|84520|84693|84809|84811|84896|112840|113829|116985|123169|134553|140680|199731|283337|379025|388165|100506874	CLIC1|DMXL1|LMO7|LNPEP|MAN2C1|MFAP3|MGAT1|ORC2|PGGT1B|MAP2K3|VAMP1|TFAM|NR1H2|ZNF3|TRIM26|YEATS4|RRP9|DDX46|RBM7|ALG3|MPHOSPH10|APPBP2|STARD10|MST1P2|HMGXB3|PPWD1|PPIL2|IL17RA|TUBD1|TMEM14C|LSR|UIMC1|VSIG10|DNAJB12|GIN1|ELP6|ANKZF1|CENPQ|TMEM143|TMEM19|TBC1D19|ITFG2|SMG9|ZNF398|DDX55|CENPK|KATNBL1|RNF34|SLC38A1|SPRTN|MAF1|GON7|MCEE|CROCCP2|BUD13|ATAD1|WDR89|SLC35A4|ARAP1|LEO1|C5orf24|C20orf96|CAD…	-5	0
1	-7.5	M40771	M1	1	0	Transcription Factor Targets	16	ZNF260 TARGET GENES		-7.5	1.8	6	30238	500	2936	88	3	0.31	473|3646|4123|4205|4601|5704|6603|7376|7718|7745|7748|7767|8504|8629|8916|9197|9325|9330|9487|10208|10240|10780|11066|22796|22823|22888|23078|23263|23283|23443|25792|26092|51057|51575|51750|53616|53938|54059|54329|54826|54839|54879|55049|55070|55100|55131|55296|56906|57117|57176|57655|57658|57763|60313|64118|79094|79175|79711|79736|81556|83875|84135|84159|84872|84920|84945|84973|92342|116985|1176…	RERE|EIF3E|MAN2C1|MEF2A|MXI1|PSMC4|SMARCD2|NR1H2|ZNF165|ZKSCAN8|ZNF195|ZNF224|PEX3|JRK|HERC3|SLC33A1|TRIP4|GTF3C3|PIGL|USPL1|MRPS31|ZNF234|SNRNP35|COG2|MTF2|UBOX5|VWA8|MCF2L|CSTF2T|SLC35A3|CIZ1|TOR1AIP1|WDPCP|ESF1|RTEL1|ADAM22|PPIL3|YBEY|GPR85|GIN1|LRRC49|ST7L|REX1BD|DET1|WDR70|RBM28|TBC1D19|THAP10|INTS12|VARS2|GRAMD1A|CALCOCO1|ANKRA2|GPBP1L1|DUS1L|CHAC1|ZNF343|IPO4|TEFM|INTS14|BCO2|UTP15|ARID5B|…	-5	0
1	-7.4	M17944	M1	1	0	Transcription Factor Targets	16	MYCMAX 03		-7.4	2.1	6.1	30238	264	2936	55	1.9	0.25	468|1654|1788|1951|2035|3609|4171|4591|4799|5187|5325|6234|6470|7404|7461|8165|9572|9627|9655|10367|10629|23411|23415|23521|25948|26058|26470|26986|27125|27314|51164|51303|51531|51537|54407|54882|55193|55753|57546|64714|79624|79836|80314|83985|84186|84258|84752|92745|114826|124842|140825|148281|153222|201627|339487	ATF4|DDX3X|DNMT3A|CELSR3|EPB41|ILF3|MCM2|TRIM37|NFX1|PER1|PLAGL1|RPS28|SHMT1|UTY|CLIP2|AKAP1|NR1D1|SNCAIP|SOCS5|MICU1|TAF6L|SIRT1|KCNH4|RPL13A|KBTBD2|GIGYF2|SEZ6L2|PABPC1|AFF4|RAB30|DCTN4|FKBP11|TRMO|MTFP1|SLC38A2|ANKHD1|PBRM1|OGDHL|PDP2|PDIA2|DCPH1|LONRF3|EPC1|SPNS1|ZCCHC7|SYT3|B3GNT9|SLC38A5|SMYD4|TMEM132E|NEURL2|SYT6|CREBRF|DENND6A|ZBTB8OS	-4.8	0
1	-7.4	M30355	M1	1	0	Transcription Factor Targets	16	ZNF581 TARGET GENES		-7.4	2	6.1	30238	327	2936	64	2.2	0.27	468|1027|2595|3646|3856|3875|4719|4799|4863|4999|5094|5463|6597|7726|8835|9020|9169|10179|10199|10254|10620|22823|22852|22872|22909|23098|23248|25948|25957|26145|26778|51174|51531|51574|51601|54532|54834|54986|55259|55343|55345|55347|57205|57786|60314|60674|64853|79665|79726|81556|81839|83932|83985|84520|84529|94104|112840|122769|144233|201514|222194|373156|400604|100505648	ATF4|CDKN1B|GANC|EIF3E|KRT8|KRT18|NDUFS1|NFX1|NPAT|ORC2|PCBP2|POU6F1|SMARCA4|TRIM26|SOCS2|MAP3K14|SCAF11|RBM7|MPHOSPH10|STAM2|ARID3B|MTF2|ANKRD26|SEC31A|FAN1|SARM1|RPRD2|KBTBD2|PNISR|IRF2BP1|SNORA70|TUBD1|TRMO|LARP7|LIPT1|USP53|GDAP2|ULK4|DNAI7|SLC35C1|ZGRF1|ABHD10|ATP10D|RBAK|MYG1|GAS5|AIDA|DHX40|WDR59|INTS14|VANGL1|SPRTN|SPNS1|GON7|CDIN1|PAXBP1|WDR89|LRR1|BCDIN3D|ZNF584|RSBN1L|GSTK1|TOB1-AS1|RA…	-4.8	0
1	-7.3	M102	M1	1	0	Transcription Factor Targets	16	E2F Q4 01		-7.3	2.2	6.1	30238	238	2936	51	1.7	0.24	1616|1643|2048|2078|2146|2176|2189|3007|4171|4176|4306|4609|5111|5178|5557|5981|6426|7074|7150|7555|9175|9230|9924|9937|9994|10274|10592|22823|23047|23619|25836|25862|26268|29902|51053|51460|54760|54882|54954|55194|55596|55735|79960|81539|84957|124222|147929|149076|257194|339487|374354	DAXX|DDB2|EPHB2|ERG|EZH2|FANCC|FANCG|H1-3|MCM2|MCM7|NR3C2|MYC|PCNA|PEG3|PRIM1|RFC1|SRSF1|TIAM1|TOP1|CNBP|MAP3K13|RAB11B|PAN2|DCLRE1A|CASP8AP2|STAG1|SMC2|MTF2|PDS5B|ZIM2|NIPBL|USP49|FBXO9|FAM216A|GMNN|SFMBT1|PCSK4|ANKHD1|FAM120C|EVA1B|ZCCHC8|DNAJC11|JADE1|SLC38A1|RELT|PAQR4|ZNF565|ZNF362|NEGR1|ZBTB8OS|NHLRC2	-4.8	0
1	-7.2	M8509	M1	1	0	Transcription Factor Targets	16	NMYC 01		-7.2	2.1	6	30238	280	2936	57	1.9	0.25	109|860|1788|2035|2289|2322|4149|4610|4616|4719|5324|5325|5453|6553|6666|6774|7073|7150|8462|8482|8501|9204|9572|9627|9655|9786|9811|10171|10608|11060|22803|22934|23521|25807|26986|27314|51104|54617|54790|54813|55638|57176|57645|64714|79711|79960|83858|84186|84515|92745|93436|127002|133522|147929|163882|254531|340419	ADCY3|RUNX2|DNMT3A|EPB41|FKBP5|FLT3|MAX|MYCL|GADD45B|NDUFS1|PLAG1|PLAGL1|POU3F1|SLC9A5|SOX12|STAT3|TIAL1|TOP1|KLF11|SEMA7A|SLC43A1|ZMYM6|NR1D1|SNCAIP|SOCS5|KIAA0586|CTIF|RCL1|MXD4|WWP2|XRN2|RPIA|RPL13A|RHBDD3|PABPC1|RAB30|ABHD17B|INO80|TET2|KLHL28|SYBU|VARS2|POGK|PDIA2|IPO4|JADE1|ATAD3B|ZCCHC7|MCM8|SLC38A5|ARMC6|ATXN7L2|PPARGC1B|ZNF565|CNST|LPCAT4|RSPO2	-4.7	0
1	-7.2	M30105	M1	1	0	Transcription Factor Targets	16	OVOL3 TARGET GENES		-7.2	1.8	5.8	30238	508	2936	88	3	0.31	1455|2176|3612|3895|5094|5256|5328|5771|6426|6548|6603|6843|6895|6901|7095|7551|7629|7728|7745|7862|8086|8382|9786|9925|10198|10608|10809|22823|22888|22976|23307|23380|23381|23421|23534|25913|27085|29090|51172|51455|51667|54788|54939|55644|55755|55758|55802|56882|56946|57117|57130|63925|64175|64895|79587|79624|81556|83985|84253|84271|84283|84455|84709|84811|94104|112703|116985|118987|120114|12739…	CSNK1G2|FANCC|IMPA1|KTN1|PCBP2|PHKA2|PLAU|PTPN2|SRSF1|SLC9A1|SMARCD2|VAMP1|TARBP2|TAFAZZIN|SEC62|ZNF3|ZNF76|ZNF175|ZKSCAN8|BRPF1|AAAS|NME5|KIAA0586|ZBTB5|MPHOSPH9|MXD4|STARD10|MTF2|UBOX5|PAXIP1|FKBP15|SRGAP2|SMG5|ITGB3BP|TNPO3|POT1|MTBP|TIMM21|NAGPA|REV1|NUB1|DNAJB12|COMMD4|OSGEP|CDK5RAP2|RCOR3|DCP1A|CDC42SE1|EMSY|INTS12|ATP13A1|ZNF335|P3H1|PAPOLG|CARS2|DCPH1|INTS14|SPNS1|GARNL3|POLDIP3|TMEM79|EF…	-4.7	0
1	-7.2	M1321	M1	1	0	Transcription Factor Targets	16	HEN1 01		-7.2	2.3	6.1	30238	200	2936	45	1.5	0.23	286|492|1310|2027|2104|3856|4215|4245|4297|5802|5813|5970|6093|6689|6774|7621|7704|7775|9024|9202|9325|10602|10755|11248|22934|25841|26051|26523|26986|51306|51599|55160|55809|56882|57658|80128|84759|84814|91608|116535|144165|147650|169611|219539|221037	ANK1|ATP2B3|COL19A1|ENO3|ESRRG|KRT8|MAP3K3|MGAT1|KMT2A|PTPRS|PURA|RELA|ROCK1|SPIB|STAT3|ZNF70|ZBTB16|ZNF232|BRSK2|ZMYM4|TRIP4|CDC42EP3|GIPC1|NXPH3|RPIA|ABTB2|PPP1R16B|AGO1|PABPC1|FAM13B|LSR|ARHGEF10L|TRERF1|CDC42SE1|CALCOCO1|TRIM46|PCGF1|PLPP7|RASL10B|MRGPRF|PRICKLE1|SPACA6|OLFML2A|YPEL4|JMJD1C	-4.7	0
1	-7.1	M30308	M1	1	0	Transcription Factor Targets	16	ZNF362 TARGET GENES		-7.1	1.7	5.7	30238	628	2936	103	3.5	0.34	466|773|1289|1431|2200|2618|2766|2822|3134|3654|3975|4664|4705|5208|5442|6203|6323|6548|6575|7033|7297|7402|7593|7690|7791|8028|8500|8509|9175|9197|9295|9584|9667|9730|9776|9832|10001|10069|10371|10643|10964|23093|23175|26230|27109|27327|29127|29803|51057|51177|51306|51455|51547|51602|54069|54329|54556|54974|55149|55432|55669|55684|55892|55920|56953|56971|57175|57451|57489|57728|64718|79624|79629…	ATF1|CACNA1A|COL5A1|CS|FBN1|GART|GMPR|GPLD1|HLA-F|IRAK1|LHX1|NAB1|NDUFA10|PFKFB2|POLRMT|RPS9|SCN1A|SLC9A1|SLC20A2|TFF3|TYK2|UTRN|MZF1|ZNF131|ZYX|MLLT10|PPFIA1|NDST2|MAP3K13|SLC33A1|SRSF11|RBM39|SAFB2|DCAF1|ATG13|JAKMIP2|MED6|RWDD2B|SEMA3A|IGF2BP3|IFI44L|TTLL5|LPIN1|TIAM2|DMAC2L|TNRC6A|RACGAP1|REPIN1|WDPCP|PLEKHO1|FAM13B|REV1|SIRT7|NOP58|MIS18A|GPR85|ING3|THG1L|MTPAP|YOD1|MFN1|RABL6|MYNN|RCC2|NT5M…	-4.6	0
1	-7	M8585	M1	1	0	Transcription Factor Targets	16	TFIIA Q6		-7	2.1	6	30238	256	2936	53	1.8	0.25	595|605|1431|1826|1958|2035|2120|3164|3316|3895|3909|4176|4302|4324|5324|5455|5993|9202|9572|9592|9627|9695|10155|10807|11096|22903|23334|25836|27319|28985|53371|54470|54617|54961|55802|56937|64137|80346|84146|84256|84514|90799|92999|114880|122769|122953|124997|146057|221037|222255|283234|284004|339487	CCND1|BCL7A|CS|DSCAM|EGR1|EPB41|ETV6|NR4A1|HSPB2|KTN1|LAMA3|MCM7|MLLT6|MMP15|PLAG1|POU3F3|RFX5|ZMYM4|NR1D1|IER2|SNCAIP|EDEM1|TRIM28|ENTR1|ADAMTS5|BTBD3|SZT2|NIPBL|BHLHE22|MCTS1|NUP54|ARMCX6|INO80|SSH3|DCP1A|PMEPA1|ABCG4|REEP4|ZNF644|FLYWCH1|GHDC|CEP95|ZBTB47|OSBPL6|LRR1|JDP2|WDR81|TTBK2|JMJD1C|ATXN7L1|CCDC88B|HEXD|ZBTB8OS	-4.5	0
1	-7	M30288	M1	1	0	Transcription Factor Targets	16	ZNF257 TARGET GENES		-7	1.7	5.7	30238	559	2936	94	3.2	0.32	225|595|904|1106|1632|2027|2035|2176|2620|3310|3875|4012|4092|4238|4299|5074|5564|5635|5782|5979|6477|6553|6817|6895|7327|7551|7746|8869|9209|9325|9482|9542|9572|9627|9909|10018|10194|10195|10274|10347|10587|10795|11083|22852|23062|23143|23300|23329|23381|23421|25850|25870|26986|27304|51106|51295|51444|54454|54934|55147|55175|55663|57176|57186|57508|57546|64388|80128|80746|84283|84787|85021|92521…	ABCD2|CCND1|CCNT1|CHD2|ECI1|ENO3|EPB41|FANCC|GAS2|HSPA6|KRT18|LNPEP|SMAD7|MFAP3|AFF1|PAWR|PRKAB1|PRPSAP1|PTPN12|RET|SIAH1|SLC9A5|SULT1A1|TARBP2|UBE2G2|ZNF3|ZSCAN9|ST3GAL5|LRRFIP2|TRIP4|STX8|NRG2|NR1D1|SNCAIP|DENND4B|BCL2L11|TSHZ1|ALG3|STAG1|ABCA7|TXNRD2|ZNF268|DIDO1|ANKRD26|GGA2|LRCH1|ATMIN|TBC1D30|SMG5|ITGB3BP|ZNF345|SUMF2|PABPC1|MOCS3|TFB1M|ECSIT|RNF138|ATAD2B|KANSL2|RBM23|KLHL11|ZNF446|VARS2|R…	-4.5	0
1	-7	M30063	M1	1	0	Transcription Factor Targets	16	MEF2D TARGET GENES		-7	1.7	5.7	30238	654	2936	106	3.6	0.34	118|268|1106|1998|2122|2146|2186|2551|2553|2678|3164|3491|3609|3623|4205|4547|4775|4799|4820|5382|5509|5635|6397|6483|6548|6890|7073|7728|7866|8504|8877|9425|9632|9712|9907|9911|10013|10128|10627|10643|23019|23126|23274|23360|23363|23484|26005|51057|51074|51160|51564|51592|51599|51735|53354|54487|54552|54806|54819|54908|55035|55194|55777|55830|55835|55846|56261|57018|57644|57661|58486|63893|64105…	ADD1|AMH|CHD2|ELF2|MECOM|EZH2|BPTF|GABPA|GABPB1|GGT1|NR4A1|CCN1|ILF3|INHA|MEF2A|MTTP|NFATC3|NFX1|NKTR|PMS2P4|PPP1R3D|PRPSAP1|SEC14L1|ST3GAL2|SLC9A1|TAP1|TIAL1|ZNF175|IFRD2|PEX3|SPHK1|CDYL|SEC24C|USP6NL|AP5Z1|TMCC2|HDAC6|LRPPRC|MYL12A|IGF2BP3|CNOT1|POGZ|CLEC16A|FNBP4|OBSL1|LEPROTL1|C2CD3|WDPCP|APIP|VPS28|HDAC7|TRIM33|LSR|RAPGEF6|PANK1|DGCR8|GNL3L|AHI1|ZCCHC10|SPDL1|NOL8|EVA1B|MBD5|GLT8D1|CPAP|ITFG…	-4.5	0
1	-7	M30316	M1	1	0	Transcription Factor Targets	16	ZNF410 TARGET GENES		-7	1.7	5.7	30238	623	2936	102	3.5	0.34	605|2122|2717|3257|3491|3609|3623|3783|3818|4149|4524|4601|4784|4790|5606|5893|6253|6272|6533|6626|6801|7089|7156|7343|7392|7405|7422|7567|7690|7705|8439|8916|9121|9175|9197|9655|9815|9885|9904|9907|9911|9976|10023|10268|10564|10815|11060|11176|22832|22894|23036|23081|23363|23411|23503|23511|25850|26147|27013|27125|29886|30819|51172|54329|54939|55347|55374|55691|55735|55756|55777|55823|57125|5748…	BCL7A|MECOM|GLA|HPS1|CCN1|ILF3|INHA|KCNN4|KLKB1|MAX|MTHFR|MXI1|NFIX|NFKB1|MAP2K3|RAD52|RTN2|SORT1|SLC6A6|SNRPA|STRN|TLE2|TOP3A|UBTF|USF2|UVRAG|VEGFA|ZNF19|ZNF131|ZNF146|NSMAF|HERC3|SLC16A5|MAP3K13|SLC33A1|SOCS5|GIT2|OSBPL2|RBM19|AP5Z1|TMCC2|CLEC2B|FRAT1|RAMP3|ARFGEF2|CPLX1|WWP2|BAZ2A|CEP162|DIS3|ZNF292|KDM4C|OBSL1|SIRT1|ZFYVE26|NUP188|ZNF345|PHF19|CNPPD1|AFF4|SNX8|KCNIP2|NAGPA|GPR85|COMMD4|ABHD10…	-4.5	0
1	-7	M13190	M1	1	0	Transcription Factor Targets	16	USF 01		-7	2.1	5.9	30238	264	2936	54	1.8	0.25	468|1654|1788|1843|2237|2717|3609|4149|4171|4591|4719|4799|5187|5916|7404|8165|9990|10629|23081|23411|23415|23503|23521|25948|26058|27013|27125|51104|51164|51306|51531|51735|53917|54407|54470|54813|55644|55753|57530|57645|64714|79365|79624|79836|80228|80314|80745|84186|84258|84752|114826|124842|201627|339487	ATF4|DDX3X|DNMT3A|DUSP1|FEN1|GLA|ILF3|MAX|MCM2|TRIM37|NDUFS1|NFX1|PER1|RARG|UTY|AKAP1|SLC12A6|TAF6L|KDM4C|SIRT1|KCNH4|ZFYVE26|RPL13A|KBTBD2|GIGYF2|CNPPD1|AFF4|ABHD17B|DCTN4|FAM13B|TRMO|RAPGEF6|RAB24|SLC38A2|ARMCX6|KLHL28|OSGEP|OGDHL|CGN|POGK|PDIA2|BHLHE41|DCPH1|LONRF3|ORAI2|EPC1|THUMPD2|ZCCHC7|SYT3|B3GNT9|SMYD4|TMEM132E|DENND6A|ZBTB8OS	-4.5	0
1	-6.8	M40740	M1	1	0	Transcription Factor Targets	16	NR0B1 TARGET GENES		-6.8	2.2	5.9	30238	233	2936	49	1.7	0.24	602|607|2800|3084|3164|4012|4123|4205|4297|4609|5583|5606|6583|8202|9592|9655|9723|9960|10499|22796|29763|51111|51337|54982|55316|55758|55806|57018|57634|57696|64118|64784|65110|79034|79180|79760|79970|80031|81875|84803|84973|131601|253461|283742|284001|286148|348840|440253|100506190	BCL3|BCL9|GOLGA1|NRG1|NR4A1|LNPEP|MAN2C1|MEF2A|KMT2A|MYC|PRKCH|MAP2K3|SLC22A4|NCOA3|IER2|SOCS5|SEMA3E|USP3|NCOA2|COG2|PACSIN3|KMT5B|THEM6|CLN6|RSAD1|RCOR3|HR|CCNL1|EP400|DDX55|DUS1L|CRTC3|UPF3A|INTS15|EFHD2|GEMIN7|ZNF767P|SEMA6D|ISG20L2|GPAT3|SNHG7|TPRA1|ZBTB38|FAM98B|CCDC57|DPY19L4|ANKRD18DP|WHAMMP2|LINC00963	-4.3	0
1	-6.8	M1485	M1	1	0	Transcription Factor Targets	16	E2F1 Q3		-6.8	2.1	5.8	30238	247	2936	51	1.7	0.24	114|904|2048|2146|3007|3609|3736|4171|4176|5111|5178|5292|5424|6426|6470|6553|6646|6670|6710|9751|9924|9994|10236|22823|23047|23619|25836|29902|51053|54556|54760|54882|54954|55260|55534|55596|55684|56658|56946|56992|79960|84146|84515|84520|84901|115950|124222|147929|148281|149076|339487	ADCY8|CCNT1|EPHB2|EZH2|H1-3|ILF3|KCNA1|MCM2|MCM7|PCNA|PEG3|PIM1|POLD1|SRSF1|SHMT1|SLC9A5|SOAT1|SP3|SPTB|SNPH|PAN2|CASP8AP2|HNRNPR|MTF2|PDS5B|ZIM2|NIPBL|FAM216A|GMNN|ING3|PCSK4|ANKHD1|FAM120C|TMEM143|MAML3|ZCCHC8|RABL6|TRIM39|EMSY|KIF15|JADE1|ZNF644|MCM8|GON7|NFATC2IP|ZNF653|PAQR4|ZNF565|SYT6|ZNF362|ZBTB8OS	-4.3	0
1	-6.8	M4873	M1	1	0	Transcription Factor Targets	16	OLF1 01		-6.8	2.1	5.8	30238	275	2936	55	1.9	0.25	492|766|1240|1302|1958|2104|2122|2621|2674|2784|2976|3491|3547|3799|4302|4324|4610|5509|5583|6297|6330|6419|6689|7343|8153|8541|8741|9572|9912|9951|10499|10916|26145|51426|54674|55150|55284|55512|55904|56605|57620|80179|80314|83873|84520|84759|84957|89953|92840|93594|142678|148281|150209|153129|166815	ATP2B3|CA7|CMKLR1|COL11A2|EGR1|ESRRG|MECOM|GAS6|GFRA1|GNB3|GTF3C2|CCN1|IGSF1|KIF5B|MLLT6|MMP15|MYCL|PPP1R3D|PRKCH|SALL2|SCN4B|SETMAR|SPIB|UBTF|RND2|PPFIA3|TNFSF13|NR1D1|ARHGAP44|HS3ST4|NCOA2|MAGED2|IRF2BP1|POLK|LRRN3|C19orf73|UBE2W|SMPD3|KMT2E|ERO1B|STIM2|MYO19|EPC1|GPR61|GON7|PCGF1|RELT|KLC4|REEP6|TBC1D31|MIB2|SYT6|AIFM3|SLC38A9|TIGD2	-4.3	0
1	-6.7	M29972	M1	1	0	Transcription Factor Targets	16	FOXJ2 TARGET GENES		-6.7	1.7	5.6	30238	591	2936	97	3.3	0.33	473|1047|1654|2618|2868|3423|3609|3856|5187|5290|5292|5863|6103|7019|7551|7593|7690|7718|7866|8504|8602|8790|9416|9487|10233|10464|11313|22869|22894|23093|23133|23199|23276|23411|23633|23645|25799|25862|26206|26505|27433|28990|51057|51167|51175|51319|51742|54407|54556|54800|55147|55209|55259|55329|55534|55582|55756|55857|55893|57708|57732|63892|63893|64343|64795|65996|79180|79665|79827|79846|8150…	RERE|CLGN|DDX3X|GART|GRK4|IDS|ILF3|KRT8|PER1|PIK3CA|PIM1|RGL2|RPGR|TFAM|ZNF3|MZF1|ZNF131|ZNF165|IFRD2|PEX3|NOP14|FPGT|DDX23|PIGL|LRRC23|PIBF1|LYPLA2|ZNF510|DIS3|TTLL5|PHF8|GSE1|KLHL18|SIRT1|KPNA6|PPP1R15A|ZNF324|USP49|SPAG8|CNNM3|TOR2A|ASTE1|WDPCP|CYB5R4|TUBE1|RSRC1|ARID4B|SLC38A2|ING3|KLHL24|RBM23|SETD5|DNAI7|MNS1|MAML3|KIF27|INTS9|KIZ|ZNF395|MIER1|ZFYVE28|THADA|UBE2O|AZI2|RMND5A|CENPBD2P|EFHD2|…	-4.3	0
1	-6.7	M10652	M1	1	0	Transcription Factor Targets	16	RORA1 01		-6.7	2.1	5.8	30238	248	2936	51	1.7	0.24	18|279|607|773|816|1106|2027|2103|2135|2254|2710|3798|4145|4302|4775|5292|5528|5937|6468|6843|8292|8835|9196|9481|9600|9786|9806|9832|10422|11329|22903|23432|27327|51132|51447|54212|54875|55665|57198|59353|79698|79760|84146|91647|146057|167691|171586|221037|283807|342667|100861412	ABAT|AMY2A|BCL9|CACNA1A|CAMK2B|CHD2|ENO3|ESRRB|EXTL2|FGF9|GK|KIF5A|MATK|MLLT6|NFATC3|PIM1|PPP2R5D|RBMS1|FBXW4|VAMP1|COLQ|SOCS2|KCNAB3|SLC25A27|PITPNM1|KIAA0586|SPOCK2|JAKMIP2|UBAC1|STK38|BTBD3|GPR161|TNRC6A|RLIM|IP6K2|SNTG1|CNTLN|URGCP|ATP8B2|TMEM35A|ZMAT4|GEMIN7|ZNF644|ATPAF2|TTBK2|LCA5|ABHD3|JMJD1C|FBXL22|STAC2|FSBP	-4.3	0
1	-6.7	M17342	M1	1	0	Transcription Factor Targets	16	YGCGYRCGC UNKNOWN		-6.7	2	5.7	30238	326	2936	62	2.1	0.27	607|898|4204|4485|5094|5116|5150|5179|5429|5533|5576|6553|6666|7074|7175|7343|7422|7544|8028|8971|9120|9202|9941|10236|10557|10797|10809|11248|23047|23081|23199|23248|23293|50937|51000|51164|51293|51312|51368|51592|54681|54954|55167|55193|55345|57130|57546|58487|64080|79728|81790|83939|84530|92558|114799|124222|124842|133522|145581|166815|284086|339487	BCL9|CCNE1|MECP2|MST1|PCBP2|PCNT|PDE7A|PENK|POLH|PPP3CC|PRKAR2A|SLC9A5|SOX12|TIAM1|TPR|UBTF|VEGFA|ZFY|MLLT10|H1-10|SLC16A6|ZMYM4|EXOG|HNRNPR|RPP38|MTHFD2|STARD10|NXPH3|PDS5B|KDM4C|GSE1|RPRD2|SMG6|CDON|SLC35B3|DCTN4|CD320|SLC25A37|TEX264|TRIM33|P4HTM|FAM120C|MSL2|PBRM1|ZGRF1|ATP13A1|PDP2|CREBZF|RBKS|PALB2|RNF170|EIF2A|SRRM4|BICDL1|ESCO1|PAQR4|TMEM132E|PPARGC1B|LRFN5|TIGD2|NEK8|ZBTB8OS	-4.3	0
1	-6.7	M16722	M1	1	0	Transcription Factor Targets	16	MYB Q5 01		-6.7	2.1	5.8	30238	269	2936	54	1.8	0.25	1826|2035|2101|2104|2258|2976|2981|3084|3590|4012|4306|4717|4957|5116|5218|5916|5997|6470|7473|8085|8482|9120|9218|9584|9806|10127|10243|10432|22821|23098|23197|23248|23380|26092|27125|27319|54556|55000|55502|55753|55904|56673|79846|80031|83690|124404|133522|144165|145581|149076|157769|168850|387640|442213	DSCAM|EPB41|ESRRA|ESRRG|FGF13|GTF3C2|GUCA2B|NRG1|IL11RA|LNPEP|NR3C2|NDUFC1|ODF2|PCNT|CDK14|RARG|RGS2|SHMT1|WNT3|KMT2D|SEMA7A|SLC16A6|VAPA|RBM39|SPOCK2|ZNF263|GPHN|RBM14|RASA3|SARM1|FAF2|RPRD2|SRGAP2|TOR1AIP1|AFF4|BHLHE22|ING3|TUG1|HES6|OGDHL|KMT2E|C11orf16|CFAP69|SEMA6D|CRISPLD1|SEPTIN12|PPARGC1B|PRICKLE1|LRFN5|ZNF362|FAM91A1|ZNF800|SKIDA1|PTCHD4	-4.3	0
1	-6.7	M40719	M1	1	0	Transcription Factor Targets	16	PAX6 TARGET GENES		-6.7	1.6	5.5	30238	768	2936	119	4.1	0.36	18|118|302|1797|3416|3646|4092|4297|4299|4547|4595|4616|4820|5310|5467|5557|5608|5806|5893|6199|6774|6895|7175|7321|7700|7726|8350|8357|8893|9410|9584|9759|9776|9806|9879|9885|10011|10195|10224|10597|10643|11083|11232|22823|22872|22903|23041|23293|23381|23409|23642|25820|26005|26136|26147|26512|30834|50854|51074|51112|51691|53615|54617|54986|55054|55316|55638|55672|55756|55760|57117|57176|57451|5…	ABAT|ADD1|ANXA2|DXO|IDE|EIF3E|SMAD7|KMT2A|AFF1|MTTP|MUTYH|GADD45B|NKTR|PKD1|PPARD|PRIM1|MAP2K6|PTX3|RAD52|RPS6KB2|STAT3|TARBP2|TPR|UBE2D1|ZNF141|TRIM26|H3C1|H3C10|EIF2B5|SNRNP40|RBM39|HDAC4|ATG13|SPOCK2|DDX46|OSBPL2|SRA1|ALG3|ZNF443|TRAPPC2B|IGF2BP3|DIDO1|POLG2|MTF2|SEC31A|BTBD3|MON2|SMG6|SMG5|SIRT4|SNHG1|ARIH1|C2CD3|TES|PHF19|INTS6|POLR1H|SNHG32|APIP|TRAPPC12|LSM8|MBD3|INO80|ULK4|ATG16L1|RSAD1|S…	-4.3	0
1	-6.7	M40858	M1	1	0	Transcription Factor Targets	16	DNMT3A TARGET GENES		-6.7	1.7	5.5	30238	592	2936	97	3.3	0.33	27|1106|1455|1797|1936|2048|2130|3895|4297|4705|5074|5094|5141|5256|6832|7046|7072|7556|7862|8028|8509|8629|9150|9230|10023|10254|10592|10597|11019|11159|22876|22936|22976|23012|23165|23300|23401|25807|25820|25897|25913|29126|29886|29929|49854|50937|51057|51093|51172|51306|51592|51599|51667|53615|54556|54908|55035|55054|55117|55184|55668|55778|56261|57125|57488|57492|57553|57602|57661|60485|64080…	ABL2|CHD2|CSNK1G2|DXO|EEF1D|EPHB2|EWSR1|KTN1|KMT2A|NDUFA10|PAWR|PCBP2|PDE4A|PHKA2|SUPV3L1|TGFBR1|TIA1|ZNF10|BRPF1|MLLT10|NDST2|JRK|CTDP1|RAB11B|FRAT1|STAM2|SMC2|TRAPPC2B|LIAS|RABL2A|INPP5F|ELL2|PAXIP1|STK38L|NUP205|ATMIN|FRAT2|RHBDD3|ARIH1|RNF19A|POT1|CD274|SNX8|ALG6|ZBTB21|CDON|WDPCP|METTL25B|NAGPA|FAM13B|TRIM33|LSR|NUB1|MBD3|ING3|SPDL1|NOL8|ATG16L1|SLC6A15|DZANK1|GPATCH2L|ZNF839|GPCPD1|PLXDC1|E…	-4.3	0
1	-6.6	M4220	M1	1	0	Transcription Factor Targets	16	E2F 03		-6.6	2.1	5.8	30238	249	2936	51	1.7	0.24	1616|1643|2122|2146|2189|2289|3007|4171|4176|4306|4609|5178|5292|5325|5424|5557|5979|5981|6426|7074|7150|7555|9230|9924|9937|9994|10274|10592|22823|22865|23047|23619|25836|25862|51053|54556|54760|54882|54954|55194|55345|55596|55735|57794|79960|124222|147929|149076|333926|339487|374354	DAXX|DDB2|MECOM|EZH2|FANCG|FKBP5|H1-3|MCM2|MCM7|NR3C2|MYC|PEG3|PIM1|PLAGL1|POLD1|PRIM1|RET|RFC1|SRSF1|TIAM1|TOP1|CNBP|RAB11B|PAN2|DCLRE1A|CASP8AP2|STAG1|SMC2|MTF2|SLITRK3|PDS5B|ZIM2|NIPBL|USP49|GMNN|ING3|PCSK4|ANKHD1|FAM120C|EVA1B|ZGRF1|ZCCHC8|DNAJC11|SUGP1|JADE1|PAQR4|ZNF565|ZNF362|PPM1J|ZBTB8OS|NHLRC2	-4.2	0
1	-6.6	M17712	M1	1	0	Transcription Factor Targets	16	WGTTNNNNNAAA UNKNOWN		-6.6	1.7	5.5	30238	554	2936	92	3.1	0.32	109|156|213|636|1105|1106|1112|1657|2078|2104|2122|2146|2252|2258|3084|3626|3921|3983|4204|4286|4337|4601|4919|4957|5094|5218|5495|5608|6483|6671|7073|7422|7473|7745|8835|8971|9499|9786|9949|9951|9969|10206|10236|10777|11329|23133|23199|23380|23484|26054|27303|27328|51279|54329|54487|54788|54790|54819|55175|55534|55628|55802|55904|57209|58487|59269|64132|79665|79742|79960|80196|80271|81544|83259|…	ADCY3|GRK2|ALB|BICD1|CHD1|CHD2|FOXN3|DMXL1|ERG|ESRRG|MECOM|EZH2|FGF7|FGF13|NRG1|INHBC|RPSA|ABLIM1|MECP2|MITF|MOCS1|MXI1|ROR1|ODF2|PCBP2|CDK14|PPM1B|MAP2K6|ST3GAL2|SP4|TIAL1|VEGFA|WNT3|ZKSCAN8|SOCS2|H1-10|MYOT|KIAA0586|AMMECR1|HS3ST4|MED13|TRIM13|HNRNPR|ARPP21|STK38|PHF8|GSE1|SRGAP2|LEPROTL1|SENP6|RBMS3|PCDH11X|C1RL|GPR85|DGCR8|DNAJB12|TET2|ZCCHC10|KLHL11|MAML3|ZNF407|DCP1A|KMT2E|ZNF248|CREBZF|HIV…	-4.2	0
1	-6.6	M17736	M1	1	0	Transcription Factor Targets	16	E2F1 Q3 01		-6.6	2.1	5.7	30238	250	2936	51	1.7	0.24	2078|2146|2258|3145|3736|3752|4176|4302|4609|4919|5501|5557|6468|7804|8153|8434|8745|8869|9202|9423|9542|9695|9794|9806|10274|22865|23169|23457|23534|23551|26145|26268|51053|51082|54760|54822|55175|55735|55761|55806|55904|56658|79676|85026|88455|90161|129303|147929|148281|222484|338692	ERG|EZH2|FGF13|HMBS|KCNA1|KCND3|MCM7|MLLT6|MYC|ROR1|PPP1CC|PRIM1|FBXW4|LRP8|RND2|RECK|ADAM23|ST3GAL5|ZMYM4|NTN1|NRG2|EDEM1|MAML1|SPOCK2|STAG1|SLITRK3|SLC35D1|ABCB9|TNPO3|RASD2|IRF2BP1|FBXO9|GMNN|POLR1D|PCSK4|TRPM7|KLHL11|DNAJC11|TTC17|HR|KMT2E|TRIM39|OGFOD2|ARRDC1-AS1|ANKRD13A|HS6ST2|TMEM150A|ZNF565|SYT6|LNX2|ANKRD13D	-4.2	0
1	-6.5	M14141	M1	1	0	Transcription Factor Targets	16	NRF2 Q4		-6.5	2.1	5.7	30238	258	2936	52	1.8	0.24	571|642|1427|1455|2048|2104|2254|2710|3423|3623|3798|3909|3915|4168|5339|5916|5959|5997|7073|7555|8751|8975|9120|9209|9572|9584|11176|23199|23231|54407|55088|55219|55691|56882|57731|63941|64718|64770|79812|79990|80271|84107|84541|90665|90693|92558|113878|117246|124997|127833|203190|222389	BACH1|BLMH|CRYGS|CSNK1G2|EPHB2|ESRRG|FGF9|GK|IDS|INHA|KIF5A|LAMA3|LAMC1|MCF2|PLEC|RARG|RDH5|RGS2|TIAL1|CNBP|ADAM15|USP13|SLC16A6|LRRFIP2|NR1D1|RBM39|BAZ2A|GSE1|SEL1L3|SLC38A2|CCDC186|MACO1|FRMD4A|CDC42SE1|SPTBN4|NECAB3|UNKL|CCDC14|MMRN2|PLEKHH3|ITPKC|ZIC4|KBTBD8|TBL1Y|CCDC126|BICDL1|DTX2|FTSJ3|WDR81|SYT2|LGI3|BEND7	-4.1	0
1	-6.4	M1630	M1	1	0	Transcription Factor Targets	16	TGACCTTG SF1 Q6		-6.4	2.1	5.6	30238	253	2936	51	1.7	0.24	107|279|818|898|1106|1113|1159|1431|2101|2177|2254|2551|2710|3643|3798|5533|5635|5937|6468|8482|8869|9751|9771|9786|10272|22944|23099|23245|23248|25841|26051|27112|53354|54212|54875|55735|55753|57610|57827|59353|60313|79786|84146|145581|167691|171586|221336|252995|283807|338799|342667	ADCY1|AMY2A|CAMK2G|CCNE1|CHD2|CHGA|CKMT1B|CS|ESRRA|FANCD2|FGF9|GABPA|GK|INSR|KIF5A|PPP3CC|PRPSAP1|RBMS1|FBXW4|SEMA7A|ST3GAL5|SNPH|RAPGEF5|KIAA0586|FSTL3|KIN|ZBTB43|ASTN2|RPRD2|ABTB2|PPP1R16B|NALF2|PANK1|SNTG1|CNTLN|DNAJC11|OGDHL|RANBP10|C6orf47|TMEM35A|GPBP1L1|KLHL36|ZNF644|LRFN5|LCA5|ABHD3|BEND6|FNDC5|FBXL22|LINC01089|STAC2	-4	0
1	-6.4	M30360	M1	1	0	Transcription Factor Targets	16	ZNF589 TARGET GENES		-6.4	1.6	5.4	30238	688	2936	108	3.7	0.35	118|286|473|3006|3145|3429|3801|4084|4122|4610|4775|4784|4799|5208|5328|5802|5981|6477|6483|6596|6597|6777|6832|7297|7728|7866|7871|8028|8751|8754|9425|9619|9632|9712|9742|9814|9855|9882|10434|10499|10978|11066|22877|22993|22994|22996|23019|23261|23274|23305|23380|23484|23645|23762|26092|27109|27314|29090|29929|29997|30834|50854|51057|51167|54487|54806|55132|55139|55163|55257|55422|55695|55755|55…	ADD1|ANK1|RERE|H1-2|HMBS|IFI27|KIFC3|MXD1|MAN2A2|MYCL|NFATC3|NFIX|NFX1|PFKFB2|PLAU|PTPRS|RFC1|SIAH1|ST3GAL2|HLTF|SMARCA4|STAT5B|SUPV3L1|TYK2|ZNF175|IFRD2|SLMAP|MLLT10|ADAM15|ADAM9|CDYL|ABCG1|SEC24C|USP6NL|IFT140|SFI1|FARP2|TBC1D4|LYPLA1|NCOA2|CLP1|SNRNP35|MLXIP|HMGXB3|CEP131|TTC39A|CNOT1|CAMTA1|CLEC16A|ACSL6|SRGAP2|LEPROTL1|PPP1R15A|OSBP2|TOR1AIP1|DMAC2L|RAB30|TIMM21|ALG6|NOP53|POLR1H|SNHG32|WDPC…	-4	0
1	-6.4	M30363	M1	1	0	Transcription Factor Targets	16	ZNF596 TARGET GENES		-6.4	1.6	5.4	30238	656	2936	104	3.5	0.34	90|302|605|607|636|649|773|1106|1513|1847|1879|2120|2122|2176|2252|2258|2674|2678|2826|2908|3910|4092|4123|4300|4782|4784|4790|5089|5366|5533|5893|6324|6603|6670|6774|8153|9425|9584|9924|10195|10207|10371|10536|10560|10643|10659|10892|11120|11209|11281|22823|22865|23140|23211|23421|23499|23759|25946|27327|29803|51111|51667|54795|55209|55316|56204|56971|57122|57176|57476|57680|59269|63892|64118|64…	ACVR1|ANXA2|BCL7A|BCL9|BICD1|BMP1|CACNA1A|CHD2|CTSK|DUSP5|EBF1|ETV6|MECOM|FANCC|FGF7|FGF13|GFRA1|GGT1|CCR10|NR3C1|LAMA4|SMAD7|MAN2C1|MLLT3|NFIC|NFIX|NFKB1|PBX2|PMAIP1|PPP3CC|RAD52|SCN1B|SMARCD2|SP3|STAT3|RND2|CDYL|RBM39|PAN2|ALG3|PATJ|SEMA3A|P3H3|SLC19A2|IGF2BP3|CELF2|MALT1|BTN2A1|MST1P2|POU6F2|MTF2|SLITRK3|ZZEF1|ZC3H4|ITGB3BP|MACF1|PPIL2|ZNF385A|TNRC6A|REPIN1|KMT5B|NUB1|TRPM4|SETD5|RSAD1|ATOSA|C…	-4	0
1	-6.4	M29885	M1	1	0	Transcription Factor Targets	16	ALKBH3 TARGET GENES		-6.4	1.8	5.4	30238	438	2936	76	2.6	0.29	595|2551|3716|5187|5256|5564|6134|6293|7073|7376|7718|7746|7748|8512|8629|9197|9325|9861|10195|10199|10208|10224|10240|10460|11164|23078|23283|23421|23443|23534|23642|26092|26512|27085|27252|29843|51750|54059|54826|54839|55131|55163|55296|55347|55802|56906|56919|57117|57176|60313|63894|64172|79711|79736|79759|84186|84455|84693|84920|93343|113510|117145|140699|151613|158801|163049|192669|196074|20…	CCND1|GABPA|JAK1|PER1|PHKA2|PRKAB1|RPL10|VPS52|TIAL1|NR1H2|ZNF165|ZSCAN9|ZNF195|MBL1P|JRK|SLC33A1|TRIP4|PSMD6|ALG3|MPHOSPH10|USPL1|ZNF443|MRPS31|TACC3|NUDT5|VWA8|CSTF2T|ITGB3BP|SLC35A3|TNPO3|SNHG1|TOR1AIP1|INTS6|MTBP|KLHL20|SENP1|RTEL1|YBEY|GIN1|LRRC49|RBM28|PNPO|TBC1D19|ABHD10|DCP1A|THAP10|DHX33|INTS12|VARS2|GPBP1L1|VIPAS39|OSGEPL1|IPO4|TEFM|ZNF668|ZCCHC7|EFCAB7|MCEE|ALG10|MVB12A|HELQ|THEM4|MROH…	-4	0
1	-6.3	M30399	M1	1	0	Transcription Factor Targets	16	ZNF85 TARGET GENES		-6.3	1.9	5.5	30238	327	2936	61	2.1	0.26	2323|4123|4548|5291|7376|7703|7745|7767|7770|9197|9325|10208|11043|23381|23421|23457|25820|26092|26230|27039|27252|51750|53371|54826|54839|55296|55344|55361|55638|55778|56882|56906|57117|57176|57476|57696|64172|64332|79676|79711|79736|81556|83875|84271|84278|84283|84455|84920|94104|112483|122773|130916|163049|220729|285237|286148|342357|548645|653308|729096|101929407	FLT3LG|MAN2C1|MTR|PIK3CB|NR1H2|PCGF2|ZKSCAN8|ZNF224|ZNF227|SLC33A1|TRIP4|USPL1|MID2|SMG5|ITGB3BP|ABCB9|ARIH1|TOR1AIP1|TIAM2|PKD2L2|KLHL20|RTEL1|NUP54|GIN1|LRRC49|TBC1D19|PLCXD1|PI4K2A|SYBU|ZNF839|CDC42SE1|THAP10|INTS12|VARS2|GRAMD1B|DDX55|OSGEPL1|NFKBIZ|OGFOD2|IPO4|TEFM|INTS14|BCO2|POLDIP3|MFSD14CP|TMEM79|EFCAB7|ALG10|PAXBP1|SAT2|KLHDC1|MTERF4|ZNF791|SDHAP4|C3orf38|DPY19L4|ZKSCAN2|DNAJC25|ASAH2B|…	-4	0
1	-6.3	M29943	M1	1	0	Transcription Factor Targets	16	DLX6 TARGET GENES		-6.3	1.7	5.3	30238	596	2936	96	3.3	0.33	602|1027|1105|1192|1431|1654|2237|2618|3856|4245|4547|5018|5025|6286|6626|7690|7692|7871|8027|8479|9121|9150|9204|9584|9632|9907|9924|9960|10128|10142|10399|10600|11004|11164|22889|23019|23036|23197|23304|23457|23534|23642|23645|25816|25839|25921|25948|25989|27013|27314|29886|50854|51531|54556|54879|54989|55035|55149|55534|55657|56882|57501|57541|57546|63892|63894|64073|64417|64763|64963|79048|79…	BCL3|CDKN1B|CHD1|CLIC1|CS|DDX3X|FEN1|GART|KRT8|MGAT1|MTTP|OXA1L|P2RX4|S100P|SNRPA|ZNF131|ZNF133|SLMAP|STAM|HIRIP3|SLC16A5|CTDP1|ZMYM6|RBM39|SEC24C|AP5Z1|PAN2|USP3|LRPPRC|AKAP9|RACK1|USP16|KIF2C|NUDT5|KHDC4|CNOT1|ZNF292|FAF2|UBR2|ABCB9|TNPO3|SNHG1|PPP1R15A|TNFAIP8|COG4|ZDHHC5|KBTBD2|ULK3|CNPPD1|RAB30|SNX8|SNHG32|TRMO|ING3|ST7L|ZNF770|NOL8|MTPAP|MAML3|ZNF692|CDC42SE1|CFAP92|ZNF398|PDP2|THADA|VIPAS3…	-3.9	0
1	-6.3	M30096	M1	1	0	Transcription Factor Targets	16	NPAT TARGET GENES		-6.3	2	5.5	30238	277	2936	54	1.8	0.25	1105|3006|3008|3646|4931|5565|5817|6597|8089|8350|8357|8568|8772|8969|9169|9361|9923|10147|10445|10557|11190|11209|22852|23133|23248|23381|25921|25988|51149|51174|51293|54069|55672|55731|56928|57209|64223|66035|79058|79585|79624|79813|83932|84283|84524|84809|85026|93436|112703|121504|170961|196792|284459|100133091	CHD1|H1-2|H1-4|EIF3E|NVL|PRKAB2|PVR|SMARCA4|YEATS4|H3C1|H3C10|RRP1|FADD|H2AC11|SCAF11|LONP1|ZBTB40|SUGP2|MCRS1|RPP38|CEP250|MST1P2|ANKRD26|PHF8|RPRD2|SMG5|ZDHHC5|HINFP|MRNIP|TUBD1|CD320|MIS18A|NBPF1|FAM222B|SPPL2B|ZNF248|MLST8|SLC2A11|ASPSCR1|CORO7|DCPH1|EHMT1|SPRTN|TMEM79|ZC3H8|CROCCP2|ARRDC1-AS1|ARMC6|GARIN5A|H4C16|ANKRD24|FAM24B|ZNF875|LINC03009	-3.9	0
1	-6.2	M40826	M1	1	0	Transcription Factor Targets	16	CIC TARGET GENES		-6.2	1.8	5.4	30238	411	2936	72	2.5	0.29	1024|1842|1958|2177|2237|2553|2976|3006|3145|4174|5387|7633|7871|8086|8969|9487|9522|9632|9743|9924|10399|10445|10629|10794|11176|23019|23347|23421|23534|25870|27013|27085|28977|51002|51531|51750|54407|54788|54853|54882|54989|55035|55147|55209|55215|55367|55672|55756|55846|56243|57508|57763|60314|63925|79048|79675|79736|80017|84135|84872|90550|90799|92259|113246|113251|121504|123355|132949|140460…	CDK8|ECM2|EGR1|FANCD2|FEN1|GABPB1|GTF3C2|H1-2|HMBS|MCM5|PMS2P3|ZNF79|SLMAP|AAAS|H2AC11|PIGL|SCAMP1|SEC24C|ARHGAP32|PAN2|RACK1|MCRS1|TAF6L|ZNF460|BAZ2A|CNOT1|SMCHD1|ITGB3BP|TNPO3|SUMF2|CNPPD1|MTBP|MRPL42|TPRKB|TRMO|RTEL1|SLC38A2|DNAJB12|WDR55|ANKHD1|ZNF770|NOL8|RBM23|SETD5|FANCI|PIDD1|NBPF1|INTS9|ITFG2|KIAA1217|INTS2|ANKRA2|MYG1|ZNF335|SECISBP2|FASTKD1|TEFM|DGLUCY|UTP15|ZC3H10|MCU|CEP95|KGD4|C12or…	-3.9	0
1	-6.2	M40822	M1	1	0	Transcription Factor Targets	16	AUTS2 TARGET GENES		-6.2	1.8	5.3	30238	450	2936	77	2.6	0.29	473|595|1027|1310|2122|2130|2218|2908|3416|4092|4591|4601|4839|5366|5547|5562|5564|6234|6426|6895|7737|7741|8028|9353|9584|9749|9931|10018|10399|10445|11019|22796|23041|23133|23181|23248|23347|23469|25850|26147|27343|29803|51004|54407|54788|54834|55166|55167|55193|55502|55846|56652|57125|57541|57639|60468|65250|79027|79624|80179|81539|81786|84913|90506|116228|116840|121504|131601|167691|284058|28…	RERE|CCND1|CDKN1B|COL19A1|MECOM|EWSR1|FKTN|NR3C1|IDE|SMAD7|TRIM37|MXI1|NOP2|PMAIP1|PRCP|PRKAA1|PRKAB1|RPS28|SRSF1|TARBP2|RNF113A|ZSCAN26|MLLT10|SLIT2|RBM39|PHACTR2|HELZ|BCL2L11|RACK1|MCRS1|LIAS|COG2|MON2|PHF8|DIP2A|RPRD2|SMCHD1|PHF3|ZNF345|PHF19|POLL|REPIN1|COQ6|SLC38A2|DNAJB12|GDAP2|CENPQ|MSL2|PBRM1|HES6|ITFG2|TWNK|PLXDC1|ZNF398|CCDC146|BACH2|CPLANE1|ZNF655|DCPH1|MYO19|SLC38A1|TRIM7|ATOH8|LRRC46…	-3.9	0
1	-6.2	M40714	M1	1	0	Transcription Factor Targets	16	ZNF250 TARGET GENES		-6.2	1.7	5.3	30238	505	2936	84	2.9	0.31	1431|1657|2189|3856|4238|4245|4820|4839|5187|5292|6217|7692|7741|8382|9325|9361|10011|10101|10128|10240|10399|11103|11162|22823|22888|23081|23339|23421|23443|27252|51117|51691|51750|54617|54839|54882|54989|55112|55139|55296|55657|55663|55735|55802|55846|56906|56946|57117|57169|57461|57508|57553|63894|64783|64963|79048|79175|79736|79783|80196|83985|84240|84455|84514|84872|90864|90957|93323|94104|1…	CS|DMXL1|FANCG|KRT8|MFAP3|MGAT1|NKTR|NOP2|PER1|PIM1|RPS16|ZNF133|ZSCAN26|NME5|TRIP4|LONP1|SRA1|NUBP2|LRPPRC|MRPS31|RACK1|KRR1|NUDT6|MTF2|UBOX5|KDM4C|VPS39|ITGB3BP|SLC35A3|KLHL20|COQ4|LSM8|RTEL1|INO80|LRRC49|ANKHD1|ZNF770|DYNC2I1|ANKZF1|TBC1D19|ZNF692|ZNF446|DNAJC11|DCP1A|ITFG2|THAP10|EMSY|INTS12|ZNFX1|ISY1|INTS2|MICAL3|VIPAS39|RBM15|MRPS11|SECISBP2|ZNF343|TEFM|SUGCT|RNF34|SPNS1|ZCCHC9|EFCAB7|GHDC…	-3.8	0
1	-6.1	M11698	M1	1	0	Transcription Factor Targets	16	YY1 Q6		-6.1	2.1	5.5	30238	251	2936	50	1.7	0.24	466|468|595|1656|1826|1951|3654|4140|4802|5116|5178|7072|7073|7156|7544|7592|7922|8434|9416|9487|9592|9815|9923|10432|11313|22823|23140|23619|25921|26058|51537|54790|55000|55088|55284|55684|55892|55904|56946|56992|57130|57446|57820|60386|63925|79087|79102|80314|84919|118424	ATF1|ATF4|CCND1|DDX6|DSCAM|CELSR3|IRAK1|MARK3|NFYC|PCNT|PEG3|TIA1|TIAL1|TOP3A|ZFY|ZNF41|SLC39A7|RECK|DDX23|PIGL|IER2|GIT2|ZBTB40|RBM14|LYPLA2|MTF2|ZZEF1|ZIM2|ZDHHC5|GIGYF2|MTFP1|TET2|TUG1|CCDC186|UBE2W|RABL6|MYNN|KMT2E|EMSY|KIF15|ATP13A1|NDRG3|CCNB1IP1|SLC25A19|ZNF335|ALG12|RNF26|EPC1|PPP1R15B|UBE2J2	-3.8	0
1	-6.1	M13237	M1	1	0	Transcription Factor Targets	16	BACH2 01		-6.1	2	5.4	30238	273	2936	53	1.8	0.25	468|571|642|766|1192|1294|2048|3164|3909|4616|5292|5339|5576|5997|6777|7073|8165|8178|8727|9064|9120|9127|9572|9695|9960|10164|10850|11176|23023|23099|23315|25820|27314|27327|29763|29950|51330|54674|59269|66008|79990|80196|80271|84251|84541|84803|91252|92558|113878|121551|127833|163486|285613	ATF4|BACH1|BLMH|CA7|CLIC1|COL7A1|EPHB2|NR4A1|LAMA3|GADD45B|PIM1|PLEC|PRKAR2A|RGS2|STAT5B|TIAL1|AKAP1|ELL|CTNNAL1|MAP3K6|SLC16A6|P2RX6|NR1D1|EDEM1|USP3|CHST4|CCL27|BAZ2A|TMCC1|ZBTB43|SLC9A8|ARIH1|RAB30|TNRC6A|PACSIN3|SERTAD1|TNFRSF12A|LRRN3|HIVEP3|TRAK2|PLEKHH3|RNF34|ITPKC|SGIP1|KBTBD8|GPAT3|SLC39A13|BICDL1|DTX2|ABTB3|SYT2|DENND1B|RELL2	-3.8	0
1	-6.1	M4453	M1	1	0	Transcription Factor Targets	16	MAZR 01		-6.1	2.1	5.5	30238	224	2936	46	1.6	0.23	466|818|1159|1192|1788|2048|2146|2618|2872|3005|3752|4302|4524|4802|5292|5863|6093|6253|8153|9230|9575|9832|9912|9969|10236|10499|10916|11176|23126|23197|29763|53615|54681|55665|55806|55809|55904|80228|84107|84206|84258|117166|124997|127002|145581|333926	ATF1|CAMK2G|CKMT1B|CLIC1|DNMT3A|EPHB2|EZH2|GART|MKNK2|H1-0|KCND3|MLLT6|MTHFR|NFYC|PIM1|RGL2|ROCK1|RTN2|RND2|RAB11B|CLOCK|JAKMIP2|ARHGAP44|MED13|HNRNPR|NCOA2|MAGED2|BAZ2A|POGZ|FAF2|PACSIN3|MBD3|P4HTM|URGCP|HR|TRERF1|KMT2E|ORAI2|ZIC4|MEX3B|SYT3|WFIKKN1|WDR81|ATXN7L2|LRFN5|PPM1J	-3.8	0
1	-6.1	M12402	M1	1	0	Transcription Factor Targets	16	E2F1DP1 01		-6.1	2.1	5.5	30238	238	2936	48	1.6	0.23	904|1946|2146|2176|2177|2189|2289|3609|4171|4176|4609|5111|5178|5292|5325|5424|5979|6426|6553|6646|6670|6710|7862|8350|8899|9360|9924|9994|10236|10274|22823|23619|25836|51053|54556|55193|55260|55596|56658|56946|79960|84146|84515|84520|84901|124222|147929|149076	CCNT1|EFNA5|EZH2|FANCC|FANCD2|FANCG|FKBP5|ILF3|MCM2|MCM7|MYC|PCNA|PEG3|PIM1|PLAGL1|POLD1|RET|SRSF1|SLC9A5|SOAT1|SP3|SPTB|BRPF1|H3C1|PRP4K|PPIG|PAN2|CASP8AP2|HNRNPR|STAG1|MTF2|ZIM2|NIPBL|GMNN|ING3|PBRM1|TMEM143|ZCCHC8|TRIM39|EMSY|JADE1|ZNF644|MCM8|GON7|NFATC2IP|PAQR4|ZNF565|ZNF362	-3.8	0
1	-6.1	M12520	M1	1	0	Transcription Factor Targets	16	SOX9 B1		-6.1	2.1	5.5	30238	238	2936	48	1.6	0.23	473|1024|1027|1656|1879|1896|2078|2186|2237|3164|3624|3842|4215|4302|4784|5094|5152|5187|5583|5782|7072|7150|9353|9584|9632|9683|9794|10018|22823|23012|23047|23516|23616|23767|26051|50937|51132|56882|79665|79759|84107|84957|91392|113251|139285|140706|286343|339487	RERE|CDK8|CDKN1B|DDX6|EBF1|EDA|ERG|BPTF|FEN1|NR4A1|INHBA|TNPO1|MAP3K3|MLLT6|NFIX|PCBP2|PDE9A|PER1|PRKCH|PTPN12|TIA1|TOP1|SLIT2|RBM39|SEC24C|N4BP1|MAML1|BCL2L11|MTF2|STK38L|PDS5B|SLC39A14|SH3BP1|FLRT3|PPP1R16B|CDON|RLIM|CDC42SE1|DHX40|ZNF668|ZIC4|RELT|ZNF502|LARP4|AMER1|CCM2L|LURAP1L|ZBTB8OS	-3.8	0
1	-6.1	M12555	M1	1	0	Transcription Factor Targets	16	E2F1DP2 01		-6.1	2.1	5.5	30238	238	2936	48	1.6	0.23	904|1946|2146|2176|2177|2189|2289|3609|4171|4176|4609|5111|5178|5292|5325|5424|5979|6426|6553|6646|6670|6710|7862|8350|8899|9360|9924|9994|10236|10274|22823|23619|25836|51053|54556|55193|55260|55596|56658|56946|79960|84146|84515|84520|84901|124222|147929|149076	CCNT1|EFNA5|EZH2|FANCC|FANCD2|FANCG|FKBP5|ILF3|MCM2|MCM7|MYC|PCNA|PEG3|PIM1|PLAGL1|POLD1|RET|SRSF1|SLC9A5|SOAT1|SP3|SPTB|BRPF1|H3C1|PRP4K|PPIG|PAN2|CASP8AP2|HNRNPR|STAG1|MTF2|ZIM2|NIPBL|GMNN|ING3|PBRM1|TMEM143|ZCCHC8|TRIM39|EMSY|JADE1|ZNF644|MCM8|GON7|NFATC2IP|PAQR4|ZNF565|ZNF362	-3.8	0
1	-6.1	M17867	M1	1	0	Transcription Factor Targets	16	E2F 02		-6.1	2.1	5.5	30238	238	2936	48	1.6	0.23	904|1946|2146|2176|2177|2189|2289|3609|4171|4176|4609|5111|5178|5292|5325|5424|5979|6426|6553|6646|6670|6710|7862|8350|8899|9360|9924|9994|10236|10274|22823|23619|25836|51053|54556|55193|55260|55596|56658|56946|79960|84146|84515|84520|84901|124222|147929|149076	CCNT1|EFNA5|EZH2|FANCC|FANCD2|FANCG|FKBP5|ILF3|MCM2|MCM7|MYC|PCNA|PEG3|PIM1|PLAGL1|POLD1|RET|SRSF1|SLC9A5|SOAT1|SP3|SPTB|BRPF1|H3C1|PRP4K|PPIG|PAN2|CASP8AP2|HNRNPR|STAG1|MTF2|ZIM2|NIPBL|GMNN|ING3|PBRM1|TMEM143|ZCCHC8|TRIM39|EMSY|JADE1|ZNF644|MCM8|GON7|NFATC2IP|PAQR4|ZNF565|ZNF362	-3.8	0
1	-6.1	M19298	M1	1	0	Transcription Factor Targets	16	E2F4DP2 01		-6.1	2.1	5.5	30238	238	2936	48	1.6	0.23	904|1946|2146|2176|2177|2189|2289|3609|4171|4176|4609|5111|5178|5292|5325|5424|5979|6426|6553|6646|6670|6710|7862|8350|8899|9360|9924|9994|10236|10274|22823|23619|25836|51053|54556|55193|55260|55596|56658|56946|79960|84146|84515|84520|84901|124222|147929|149076	CCNT1|EFNA5|EZH2|FANCC|FANCD2|FANCG|FKBP5|ILF3|MCM2|MCM7|MYC|PCNA|PEG3|PIM1|PLAGL1|POLD1|RET|SRSF1|SLC9A5|SOAT1|SP3|SPTB|BRPF1|H3C1|PRP4K|PPIG|PAN2|CASP8AP2|HNRNPR|STAG1|MTF2|ZIM2|NIPBL|GMNN|ING3|PBRM1|TMEM143|ZCCHC8|TRIM39|EMSY|JADE1|ZNF644|MCM8|GON7|NFATC2IP|PAQR4|ZNF565|ZNF362	-3.8	0
1	-6.1	M30090	M1	1	0	Transcription Factor Targets	16	NKX2 3 TARGET GENES		-6.1	1.7	5.2	30238	539	2936	88	3	0.31	203|773|857|908|2826|3856|4245|5018|5208|5292|5339|5463|5606|5863|5893|6293|6895|7072|7433|7593|8541|8997|9295|9325|9572|9904|9990|10057|10083|10147|10179|10180|10385|10564|10616|11164|22872|22984|22996|23245|23248|23642|26147|26151|27148|28977|51141|51312|51564|51574|51599|53938|54532|54813|54826|54839|55163|55209|55345|55432|55534|55777|55898|56882|57508|57606|57658|57732|60674|64116|65996|7909…	AK1|CACNA1A|CAV1|CCT6A|CCR10|KRT8|MGAT1|OXA1L|PFKFB2|PIM1|PLEC|POU6F1|MAP2K3|RGL2|RAD52|VPS52|TARBP2|TIA1|VIPR1|MZF1|PPFIA3|KALRN|SRSF11|TRIP4|NR1D1|RBM19|SLC12A6|ABCC5|USH1C|SUGP2|RBM7|RBM6|BTN2A2|ARFGEF2|RBCK1|NUDT5|SEC31A|PDCD11|TTC39A|ASTN2|RPRD2|SNHG1|PHF19|NAT9|STK36|MRPL42|INSIG2|SLC25A37|HDAC7|LARP7|LSR|PPIL3|USP53|KLHL28|GIN1|LRRC49|PNPO|SETD5|ZGRF1|YOD1|MAML3|MBD5|UNC45A|CDC42SE1|INTS2|…	-3.8	0
1	-6.1	M13012	M1	1	0	Transcription Factor Targets	16	TGCTGAY UNKNOWN		-6.1	1.7	5.2	30238	547	2936	89	3	0.32	279|634|1310|1654|1788|2103|2130|2252|2254|2258|2618|3084|3164|3667|3736|3752|4286|4306|4601|4919|5324|5328|5339|5456|5514|7276|7321|7473|7544|8509|8969|9120|9127|9175|9806|9925|9969|10600|22865|23023|23334|23405|23645|25807|25820|26051|27314|28973|29843|51104|51132|51167|54329|54875|55194|55279|55735|55777|55898|56882|57508|59269|79990|83478|83541|83723|84206|84818|84987|85027|90161|90665|91252|…	AMY2A|CEACAM1|COL19A1|DDX3X|DNMT3A|ESRRB|EWSR1|FGF7|FGF9|FGF13|GART|NRG1|NR4A1|IRS1|KCNA1|KCND3|MITF|NR3C2|MXI1|ROR1|PLAG1|PLAU|PLEC|POU3F4|PPP1R10|TTR|UBE2D1|WNT3|ZFY|NDST2|H2AC11|SLC16A6|P2RX6|MAP3K13|SPOCK2|ZBTB5|MED13|USP16|SLITRK3|TMCC1|SZT2|DICER1|PPP1R15A|RHBDD3|ARIH1|PPP1R16B|RAB30|MRPS18B|SENP1|ABHD17B|RLIM|CYB5R4|GPR85|CNTLN|EVA1B|ZNF654|DNAJC11|MBD5|UNC45A|CDC42SE1|INTS2|HIVEP3|PLEKHH3…	-3.8	0
1	-6	M30371	M1	1	0	Transcription Factor Targets	16	ZNF660 TARGET GENES		-6	1.5	5.1	30238	791	2936	119	4.1	0.36	473|857|1153|1632|2177|2323|3556|4123|5094|5264|5279|5292|5565|6548|6603|6646|6774|6891|6895|7343|7376|7690|7718|7746|8482|8504|8563|8565|9197|9330|9487|9556|9656|9712|9879|9923|10240|10482|10795|10866|10964|11066|11103|11176|22796|22823|23078|23111|23199|23263|23361|23381|23421|23457|23534|26092|26123|27109|27252|30834|53938|54681|54826|55127|55131|55209|55316|55534|55802|56882|57018|57117|57176…	RERE|CAV1|CIRBP|ECI1|FANCD2|FLT3LG|IL1RAP|MAN2C1|PCBP2|PHYH|PIGC|PIM1|PRKAB2|SLC9A1|SMARCD2|SOAT1|STAT3|TAP2|TARBP2|UBTF|NR1H2|ZNF131|ZNF165|ZSCAN9|SEMA7A|PEX3|THOC5|YARS1|SLC33A1|GTF3C3|PIGL|ATP5MJ|MDC1|USP6NL|DDX46|ZBTB40|MRPS31|NXF1|ZNF268|HCP5|IFI44L|SNRNP35|KRR1|BAZ2A|COG2|MTF2|VWA8|SPART|GSE1|MCF2L|ZNF629|SMG5|ITGB3BP|ABCB9|TNPO3|TOR1AIP1|TCTN3|DMAC2L|KLHL20|POLR1H|PPIL3|P4HTM|GIN1|HEATR1|R…	-3.7	0
1	-6	M6422	M1	1	0	Transcription Factor Targets	16	TTAYRTAA E4BP4 01		-6	2	5.4	30238	268	2936	52	1.8	0.24	213|279|687|1024|2035|2872|3654|4204|5606|5608|5813|7402|8500|8741|9572|9912|10150|23023|23126|23213|25769|25836|25921|26145|27304|29094|51447|51574|55118|55219|55684|55904|55920|56978|57492|59269|65268|79836|83939|90161|90799|91608|114880|124923|124997|144165|148281|153222|221037|253827|257194|387640	ALB|AMY2A|KLF9|CDK8|EPB41|MKNK2|IRAK1|MECP2|MAP2K3|MAP2K6|PURA|UTRN|PPFIA1|TNFSF13|NR1D1|ARHGAP44|MBNL2|TMCC1|POGZ|SULF1|SLC24A2|NIPBL|ZDHHC5|IRF2BP1|MOCS3|LGALSL|IP6K2|LARP7|CRTAC1|MACO1|RABL6|KMT2E|RCC2|PRDM8|ARID1B|HIVEP3|WNK2|LONRF3|EIF2A|HS6ST2|CEP95|RASL10B|OSBPL6|RSKR|WDR81|PRICKLE1|SYT6|CREBRF|JMJD1C|MSRB3|NEGR1|SKIDA1	-3.7	0
1	-6	M2389	M1	1	0	Transcription Factor Targets	16	E47 02		-6	2	5.4	30238	254	2936	50	1.7	0.24	607|1005|1826|2078|2258|3416|4005|4084|4245|4302|4609|5218|5238|5339|5813|6666|8741|9627|9699|9912|11176|22865|22901|22903|23199|51599|53942|54674|54760|55502|55691|55809|55904|56147|57453|57715|59269|59353|84814|91608|92558|95681|121551|124857|124997|163486|169044|221037|283989|285613	BCL9|CDH7|DSCAM|ERG|FGF13|IDE|LMO2|MXD1|MGAT1|MLLT6|MYC|CDK14|PGM3|PLEC|PURA|SOX12|TNFSF13|SNCAIP|RIMS2|ARHGAP44|BAZ2A|SLITRK3|ARSG|BTBD3|GSE1|LSR|CNTN5|LRRN3|PCSK4|HES6|FRMD4A|TRERF1|KMT2E|PCDHA1|DSCAML1|SEMA4G|HIVEP3|TMEM35A|PLPP7|RASL10B|BICDL1|CEP41|ABTB3|WFIKKN2|WDR81|DENND1B|COL22A1|JMJD1C|TSEN54|RELL2	-3.7	0
1	-6	M10112	M1	1	0	Transcription Factor Targets	16	RNGTGGGC UNKNOWN		-6	1.6	5.1	30238	784	2936	118	4	0.36	178|473|595|607|773|868|1388|1788|1946|2130|2140|2289|2872|2908|3084|3164|3745|3752|4122|4507|4547|4601|4957|5118|5310|5514|5916|6095|6240|6671|6689|7422|8045|8292|8541|9127|9205|9542|9572|9655|9730|9988|10290|11004|11060|11093|11248|22903|23023|23098|23199|23381|23415|23767|25807|25820|25862|26051|26054|26058|26470|27040|27303|28973|28992|29803|29950|29997|51104|51226|51306|51426|51599|53354|539…	AGL|RERE|CCND1|BCL9|CACNA1A|CBLB|ATF6B|DNMT3A|EFNA5|EWSR1|EYA3|FKBP5|MKNK2|NR3C1|NRG1|NR4A1|KCNB1|KCND3|MAN2A2|MTAP|MTTP|MXI1|ODF2|PCOLCE|PKD1|PPP1R10|RARG|RORA|RRM1|SP4|SPIB|VEGFA|RASSF7|COLQ|PPFIA3|P2RX6|ZMYM5|NRG2|NR1D1|SOCS5|DCAF1|DMTF1|SPEG|KIF2C|WWP2|ADAMTS13|NXPH3|BTBD3|TMCC1|SARM1|GSE1|SMG5|KCNH4|FLRT3|RHBDD3|ARIH1|USP49|PPP1R16B|SENP6|GIGYF2|SEZ6L2|LAT|RBMS3|MRPS18B|MACROD1|REPIN1|SERTAD…	-3.7	0
1	-5.9	M40700	M1	1	0	Transcription Factor Targets	16	CREB3 TARGET GENES		-5.9	1.8	5.2	30238	403	2936	70	2.4	0.28	771|1106|1203|1763|2908|5141|5509|5635|5981|6397|6483|6650|6895|7469|7633|7728|7871|8877|9150|9373|9416|9487|10432|22823|22877|23126|23133|23210|23231|23360|23461|50854|51002|51057|51167|54470|54552|54806|54991|55139|55534|57176|57512|57658|57708|57786|64223|79058|79665|80135|81502|81857|84146|84186|84278|88455|90799|112703|123355|151525|203286|221960|285237|338692|339448|339487|379025|390980|441…	CA12|CHD2|CLN5|DNA2|NR3C1|PDE4A|PPP1R3D|PRPSAP1|RFC1|SEC14L1|ST3GAL2|CAPN15|TARBP2|NELFA|ZNF79|ZNF175|SLMAP|SPHK1|CTDP1|PLAA|DDX23|PIGL|RBM14|MTF2|MLXIP|POGZ|PHF8|JMJD6|SEL1L3|FNBP4|ABCA5|SNHG32|TPRKB|WDPCP|CYB5R4|ARMCX6|GNL3L|AHI1|C1orf159|ANKZF1|MAML3|VARS2|GPR158|CALCOCO1|MIER1|RBAK|MLST8|ASPSCR1|DHX40|RPF1|HM13|MED25|ZNF644|ZCCHC7|MFSD14CP|ANKRD13A|CEP95|GARIN5A|LRRC28|WDSUB1|ANKS6|CCZ1B|C3or…	-3.7	0
1	-5.9	M8797	M1	1	0	Transcription Factor Targets	16	ALPHACP1 01		-5.9	2	5.3	30238	263	2936	51	1.7	0.24	18|225|1112|1388|1644|2103|2252|2618|3338|3667|5111|5121|5455|5495|5514|5547|6272|7405|7473|7804|9175|9205|10165|10236|10347|11065|22850|23023|23767|25836|25921|25946|28973|29950|53354|54859|54974|55000|55805|56605|84146|84206|84542|92949|113246|124460|137994|140460|149076|348235|442213	ABAT|ABCD2|FOXN3|ATF6B|DDC|ESRRB|FGF7|GART|DNAJC4|IRS1|PCNA|PCP4|POU3F3|PPM1B|PPP1R10|PRCP|SORT1|UVRAG|WNT3|LRP8|MAP3K13|ZMYM5|SLC25A13|HNRNPR|ABCA7|UBE2C|ADNP2|TMCC1|FLRT3|NIPBL|ZDHHC5|ZNF385A|MRPS18B|SERTAD1|PANK1|ELP6|THG1L|TUG1|LRP2BP|ERO1B|ZNF644|MEX3B|SANBR|ADAMTSL1|C12orf57|SNX20|LETM2|ASB7|ZNF362|SKA2|PTCHD4	-3.6	0
1	-5.9	M4774	M1	1	0	Transcription Factor Targets	16	FOXO1 02		-5.9	2	5.3	30238	249	2936	49	1.7	0.24	687|818|1106|1112|2048|2078|2254|3084|3736|4286|4302|4784|4919|5324|5495|5813|6095|6426|7404|7461|9423|9572|9584|9627|9879|11167|23460|23551|26505|27327|51667|54788|54790|55361|55806|55809|55904|56256|64343|79698|80031|84335|90799|113791|114879|116535|153222|284273|387640	KLF9|CAMK2G|CHD2|FOXN3|EPHB2|ERG|FGF9|NRG1|KCNA1|MITF|MLLT6|NFIX|ROR1|PLAG1|PPM1B|PURA|RORA|SRSF1|UTY|CLIP2|NTN1|NR1D1|RBM39|SNCAIP|DDX46|FSTL1|ABCA6|RASD2|CNNM3|TNRC6A|NUB1|DNAJB12|TET2|PI4K2A|HR|TRERF1|KMT2E|SERTAD4|AZI2|ZMAT4|SEMA6D|AKT1S1|CEP95|PIK3IP1|OSBPL5|MRGPRF|CREBRF|PTGR3|SKIDA1	-3.6	0
1	-5.9	M15729	M1	1	0	Transcription Factor Targets	16	E2F Q6 01		-5.9	2	5.3	30238	242	2936	48	1.6	0.23	1616|1643|2078|2146|2189|3007|3491|4171|4176|4609|5111|5178|5424|5429|5557|5981|6426|7074|7555|8153|9175|9230|9924|9937|9994|10274|10592|22823|22865|23047|23619|25836|25862|51053|51460|54760|54882|54954|55194|55596|55735|79960|124222|147929|149076|333926|339487|374354	DAXX|DDB2|ERG|EZH2|FANCG|H1-3|CCN1|MCM2|MCM7|MYC|PCNA|PEG3|POLD1|POLH|PRIM1|RFC1|SRSF1|TIAM1|CNBP|RND2|MAP3K13|RAB11B|PAN2|DCLRE1A|CASP8AP2|STAG1|SMC2|MTF2|SLITRK3|PDS5B|ZIM2|NIPBL|USP49|GMNN|SFMBT1|PCSK4|ANKHD1|FAM120C|EVA1B|ZCCHC8|DNAJC11|JADE1|PAQR4|ZNF565|ZNF362|PPM1J|ZBTB8OS|NHLRC2	-3.6	0
1	-5.8	M1031	M1	1	0	Transcription Factor Targets	16	FREAC2 01		-5.8	2	5.3	30238	264	2936	51	1.7	0.24	607|1106|1843|2078|2122|2254|2828|3084|3624|4041|4176|4286|4302|4547|4784|4919|5150|5324|5455|5456|5583|5813|6095|6293|7074|7103|7174|7461|9522|10150|11093|23334|25836|25948|51059|54788|54790|54800|55219|55806|55904|64795|80325|116535|148281|149076|151126|153222|283807|284273|387640	BCL9|CHD2|DUSP1|ERG|MECOM|FGF9|GPR4|NRG1|INHBA|LRP5|MCM7|MITF|MLLT6|MTTP|NFIX|ROR1|PDE7A|PLAG1|POU3F3|POU3F4|PRKCH|PURA|RORA|VPS52|TIAM1|TSPAN8|TPP2|CLIP2|SCAMP1|MBNL2|ADAMTS13|SZT2|NIPBL|KBTBD2|FAM135B|DNAJB12|TET2|KLHL24|MACO1|HR|KMT2E|RMND5A|ABTB1|MRGPRF|SYT6|ZNF362|ZNF385B|CREBRF|FBXL22|PTGR3|SKIDA1	-3.6	0
1	-5.8	M5954	M1	1	0	Transcription Factor Targets	16	NFY C		-5.8	2	5.3	30238	250	2936	49	1.7	0.24	90|868|1112|1951|2104|3134|3975|4215|4802|4928|5455|5495|6626|6710|7174|7473|7804|8350|8565|8717|9493|9524|9702|9806|9925|10300|10347|10432|10866|11065|23248|25900|25921|25946|28985|29127|51537|54805|55361|79094|79714|84515|90390|92949|124997|140699|143684|149076|387640	ACVR1|CBLB|FOXN3|CELSR3|ESRRG|HLA-F|LHX1|MAP3K3|NFYC|NUP98|POU3F3|PPM1B|SNRPA|SPTB|TPP2|WNT3|LRP8|H3C1|YARS1|TRADD|KIF23|TECR|CEP57|SPOCK2|ZBTB5|KATNB1|ABCA7|RBM14|HCP5|UBE2C|RPRD2|IFFO1|ZDHHC5|ZNF385A|MCTS1|RACGAP1|MTFP1|CNNM2|PI4K2A|CHAC1|CCDC51|MCM8|MED30|ADAMTSL1|WDR81|MROH8|FAM76B|ZNF362|SKIDA1	-3.6	0
1	-5.8	M12880	M1	1	0	Transcription Factor Targets	16	YY1 02		-5.8	2	5.3	30238	251	2936	49	1.7	0.24	595|1656|2122|2976|3005|4140|4802|4957|5116|5178|7072|7156|7343|7544|9024|9049|9487|9584|9592|9923|10922|11066|11313|23140|23248|23619|26058|26268|26507|51426|51537|54540|54790|54954|55000|55088|55684|55731|55892|55904|56992|57446|57623|64925|79102|80230|80314|84335|118424	CCND1|DDX6|MECOM|GTF3C2|H1-0|MARK3|NFYC|ODF2|PCNT|PEG3|TIA1|TOP3A|UBTF|ZFY|BRSK2|AIP|PIGL|RBM39|IER2|ZBTB40|FASTK|SNRNP35|LYPLA2|ZZEF1|RPRD2|ZIM2|GIGYF2|FBXO9|CNNM1|POLK|MTFP1|FAM193B|TET2|FAM120C|TUG1|CCDC186|RABL6|FAM222B|MYNN|KMT2E|KIF15|NDRG3|ZFAT|CCDC71|RNF26|RUFY1|EPC1|AKT1S1|UBE2J2	-3.5	0
1	-5.7	M30246	M1	1	0	Transcription Factor Targets	16	ZFP3 TARGET GENES		-5.7	1.8	5.1	30238	355	2936	63	2.1	0.27	904|1153|1305|1523|2972|5771|5802|6272|6452|6477|6895|6899|7351|7704|7804|9911|10240|10347|10616|11209|22996|25820|25850|26136|26507|27165|28992|29902|51312|54995|55027|55501|55768|57728|57763|79629|79882|81839|84335|84809|84818|84945|89782|90799|91750|94104|114799|114819|120892|123099|131583|147015|148223|149076|153443|170961|221785|253260|338692|342357|344595|353497|107986100	CCNT1|CIRBP|COL13A1|CUX1|BRF1|PTPN2|PTPRS|SORT1|SH3BP2|SIAH1|TARBP2|TBX1|UCP2|ZBTB16|LRP8|TMCC2|MRPS31|ABCA7|RBCK1|MST1P2|TTC39A|ARIH1|ZNF345|TES|CNNM1|GLS2|MACROD1|FAM216A|SLC25A37|OXSM|HEATR3|CHST12|NGLY1|WDR19|ANKRA2|OCEL1|ZC3H14|VANGL1|AKT1S1|CROCCP2|IL17RC|ABHD13|LMLN|CEP95|LIN52|PAXBP1|ESCO1|CROCCP3|LRRK2|DEGS2|FAM43A|DHRS13|C19orf25|ZNF362|SRFBP1|ANKRD24|ZSCAN25|RICTOR|ANKRD13D|ZKSCAN2|DUB…	-3.5	0
1	-5.7	M8812	M1	1	0	Transcription Factor Targets	16	SF1 Q6		-5.7	2	5.2	30238	260	2936	50	1.7	0.24	18|279|602|818|898|1106|1113|1159|1431|2101|2254|3643|3798|5635|5871|5937|6468|6801|8482|8869|9786|9815|10272|11248|22944|23014|23248|23381|23633|25841|27327|28992|53354|55735|55753|56935|57610|60313|79786|80765|84146|84283|84957|88455|145581|171586|252995|283807|338799|342667	ABAT|AMY2A|BCL3|CAMK2G|CCNE1|CHD2|CHGA|CKMT1B|CS|ESRRA|FGF9|INSR|KIF5A|PRPSAP1|MAP4K2|RBMS1|FBXW4|STRN|SEMA7A|ST3GAL5|KIAA0586|GIT2|FSTL3|NXPH3|KIN|FBXO21|RPRD2|SMG5|KPNA6|ABTB2|TNRC6A|MACROD1|PANK1|DNAJC11|OGDHL|SMCO4|RANBP10|GPBP1L1|KLHL36|STARD5|ZNF644|TMEM79|RELT|ANKRD13A|LRFN5|ABHD3|FNDC5|FBXL22|LINC01089|STAC2	-3.5	0
1	-5.7	M34465	M1	1	0	Transcription Factor Targets	16	NPM1 TARGET GENES		-5.7	1.8	5.1	30238	356	2936	63	2.1	0.27	2738|2868|3658|4205|4677|4775|5025|5094|5565|5635|6134|6320|6670|6837|7633|8602|8629|9584|9656|9861|9907|10013|10594|11083|11266|23169|23361|23378|23421|26092|26145|30834|54621|55100|55167|55219|55257|55432|57541|58500|64216|64598|65110|79585|80128|80314|81539|84455|84851|90799|90987|90990|113419|118424|147339|163882|221785|222183|255027|286148|353274|399818|100128782	GLI4|GRK4|IREB2|MEF2A|NARS1|NFATC3|P2RX4|PCBP2|PRKAB2|PRPSAP1|RPL10|CLEC11A|SP3|MED22|ZNF79|NOP14|JRK|RBM39|MDC1|PSMD6|AP5Z1|HDAC6|PRPF8|DIDO1|DUSP12|SLC35D1|ZNF629|RRP8|ITGB3BP|TOR1AIP1|IRF2BP1|POLR1H|VSIG10|WDR70|MSL2|MACO1|MRGBP|YOD1|ZNF398|ZNF250|TFB2M|MOSPD3|UPF3A|CORO7|TRIM46|EPC1|SLC38A1|EFCAB7|TRIM52|CEP95|ZNF251|KIFC2|TEX261|UBE2J2|ARK2N|CNST|ZSCAN25|SRRM3|MPV17L|DPY19L4|ZNF445|EEF1AKMT2…	-3.5	0
1	-5.7	M4815	M1	1	0	Transcription Factor Targets	16	WTTGKCTG UNKNOWN		-5.7	1.7	5	30238	519	2936	84	2.9	0.31	90|225|367|473|1027|1879|2078|2103|2258|2674|3752|4041|4168|4215|4610|5111|5116|5189|5411|5456|5528|6095|6272|6774|7074|7473|8165|8462|9423|9572|9960|10101|10165|10236|10243|10347|10371|10432|11043|11065|11281|22850|23019|23126|25836|25921|25946|26470|27148|28992|51735|54329|54437|54537|54540|54859|55260|55534|55756|55815|55904|57492|57610|60468|64795|81576|83541|84206|92259|92949|113791|114879|1…	ACVR1|ABCD2|AR|RERE|CDKN1B|EBF1|ERG|ESRRB|FGF13|GFRA1|KCND3|LRP5|MCF2|MAP3K3|MYCL|PCNA|PCNT|PEX1|PNN|POU3F4|PPP2R5D|RORA|SORT1|STAT3|TIAM1|WNT3|AKAP1|KLF11|NTN1|NR1D1|USP3|NUBP2|SLC25A13|HNRNPR|GPHN|ABCA7|SEMA3A|RBM14|MID2|UBE2C|POU6F2|ADNP2|CNOT1|POGZ|NIPBL|ZDHHC5|ZNF385A|SEZ6L2|STK36|MACROD1|RAPGEF6|GPR85|SEMA5B|SHLD2|FAM193B|ELP6|TMEM143|MAML3|INTS9|TSNAXIP1|KMT2E|ARID1B|RANBP10|BACH2|RMND5A|Y…	-3.4	0
1	-5.6	M30191	M1	1	0	Transcription Factor Targets	16	TASOR TARGET GENES		-5.6	1.9	5.1	30238	290	2936	54	1.8	0.25	1024|1455|1877|1937|2058|2218|3006|4299|4792|5339|5893|6217|6901|7593|8165|8505|8520|8565|8969|8971|9127|10866|11138|23140|23274|23307|28985|50717|51175|55066|55125|55193|55259|55695|56259|57763|60313|65996|79094|79585|80179|80233|80746|84135|84159|84872|90231|123169|132949|140460|155435|165055|253959|728407	CDK8|CSNK1G2|E4F1|EEF1G|EPRS1|FKTN|H1-2|AFF1|NFKBIA|PLEC|RAD52|RPS16|TAFAZZIN|MZF1|AKAP1|PARG|HAT1|YARS1|H2AC11|H1-10|P2RX6|HCP5|TBC1D8|ZZEF1|CLEC16A|FKBP15|MCTS1|DCAF8|TUBE1|PDPR|CEP192|PBRM1|DNAI7|NSUN5|CTNNBL1|ANKRA2|GPBP1L1|CENPBD2P|CHAC1|CORO7|MYO19|FAAP100|TSEN2|UTP15|ARID5B|ZC3H10|KIAA2013|LEO1|AASDH|ASB7|RBM33|CCDC138|RALGAPA1|PARGP1	-3.4	0
1	-5.6	M13313	M1	1	0	Transcription Factor Targets	16	TGIF 01		-5.6	2	5.2	30238	254	2936	49	1.7	0.24	27|90|114|649|1294|1656|2048|2101|2908|3005|3667|3975|3983|4149|4601|5455|5509|6272|7046|8482|9120|9175|9584|9702|9806|9969|10243|22903|23099|23178|25836|25841|51167|54665|54879|54956|55193|55196|55592|58487|80067|83657|84231|84514|84529|88455|143684|220441|387640	ABL2|ACVR1|ADCY8|BMP1|COL7A1|DDX6|EPHB2|ESRRA|NR3C1|H1-0|IRS1|LHX1|ABLIM1|MAX|MXI1|POU3F3|PPP1R3D|SORT1|TGFBR1|SEMA7A|SLC16A6|MAP3K13|RBM39|CEP57|SPOCK2|MED13|GPHN|BTBD3|ZBTB43|PASK|NIPBL|ABTB2|CYB5R4|RSBN1|ST7L|PARP16|PBRM1|RESF1|GOLGA2P5|CREBZF|DCAF17|DYNLRB2|TRAF7|GHDC|CDIN1|ANKRD13A|FAM76B|RNF152|SKIDA1	-3.4	0
1	-5.6	M40729	M1	1	0	Transcription Factor Targets	16	CUX1 TARGET GENES		-5.6	1.6	5	30238	641	2936	99	3.4	0.33	466|1054|1198|1427|1523|2027|2140|3842|3856|4122|4238|4300|4610|5094|5339|5509|5916|6293|6603|6843|7110|7760|8165|8997|9049|9113|9197|9325|9522|9619|9650|9667|9743|9855|9949|10063|10127|10207|10233|10300|10780|10809|11066|11118|11176|22995|23019|23300|23360|23633|23642|25948|28985|29886|51028|51133|51174|51574|54529|54617|54882|54995|55070|55132|55345|55374|55656|55663|55846|56971|57461|57541|576…	ATF1|CEBPG|CLK3|CRYGS|CUX1|ENO3|EYA3|TNPO1|KRT8|MAN2A2|MFAP3|MLLT3|MYCL|PCBP2|PLEC|PPP1R3D|RARG|VPS52|SMARCD2|VAMP1|TMF1|ZNF213|AKAP1|KALRN|AIP|LATS1|SLC33A1|TRIP4|SCAMP1|ABCG1|MTFR1|SAFB2|ARHGAP32|FARP2|AMMECR1|COX17|ZNF263|PATJ|LRRC23|KATNB1|ZNF234|STARD10|SNRNP35|BTN3A2|BAZ2A|CEP152|CNOT1|ATMIN|FNBP4|KPNA6|SNHG1|KBTBD2|MCTS1|SNX8|VPS36|KCTD3|TUBD1|LARP7|ASNSD1|INO80|ANKHD1|OXSM|DET1|LARP1B|ZGR…	-3.4	0
1	-5.6	M10817	M1	1	0	Transcription Factor Targets	16	CMYB 01		-5.6	2	5.1	30238	255	2936	49	1.7	0.24	491|687|3024|3975|4306|4591|4601|4656|4957|5187|5429|5813|6093|7473|7707|7862|8028|8085|8509|9218|9360|9650|10180|10432|10585|22823|23126|23213|25807|26092|26470|26986|27319|51306|54665|55000|55502|55669|55756|55806|57708|64895|79598|79884|80314|84107|157769|168850|197335	ATP2B2|KLF9|H1-1|LHX1|NR3C2|TRIM37|MXI1|MYOG|ODF2|PER1|POLH|PURA|ROCK1|WNT3|ZNF148|BRPF1|MLLT10|KMT2D|NDST2|VAPA|PPIG|MTFR1|RBM6|RBM14|POMT1|MTF2|POGZ|SULF1|RHBDD3|TOR1AIP1|SEZ6L2|PABPC1|BHLHE22|FAM13B|RSBN1|TUG1|HES6|MFN1|INTS9|HR|MIER1|PAPOLG|CEP97|MAP9|EPC1|ZIC4|FAM91A1|ZNF800|WDR90	-3.4	0
1	-5.6	M30353	M1	1	0	Transcription Factor Targets	16	ZNF577 TARGET GENES		-5.6	1.7	5	30238	522	2936	84	2.9	0.31	421|1203|3164|3856|4017|5771|5981|5993|6095|6134|6240|6483|6603|7297|7922|8161|9295|9522|9656|9815|10142|10240|10347|10809|10964|11313|22823|23071|23098|23210|23339|23421|25820|26092|26147|29954|50937|51057|51330|54807|54815|54826|55088|55100|55422|55735|55802|55893|56776|56882|56946|57794|64223|65249|65975|79874|80820|81550|81556|81926|83590|83985|84129|84231|84455|84759|85478|93129|93323|114819…	ARVCF|CLN5|NR4A1|KRT8|LOXL2|PTPN2|RFC1|RFX5|RORA|RPL10|RRM1|ST3GAL2|SMARCD2|TYK2|SLC39A7|COIL|SRSF11|SCAMP1|MDC1|GIT2|AKAP9|MRPS31|ABCA7|STARD10|IFI44L|LYPLA2|MTF2|ERP44|SARM1|JMJD6|VPS39|ITGB3BP|ARIH1|TOR1AIP1|PHF19|POMT2|CDON|WDPCP|TNFRSF12A|ZNF586|GATAD2A|GIN1|CCDC186|WDR70|ZNF331|DNAJC11|DCP1A|ZNF395|FMN2|CDC42SE1|EMSY|SUGP1|MLST8|ZSWIM4|STK33|RABEP2|EEPD1|TDRD3|INTS14|ABHD17A|TMUB1|SPNS1|ACA…	-3.4	0
1	-5.5	M40847	M1	1	0	Transcription Factor Targets	16	ELF5 TARGET GENES		-5.5	1.7	5	30238	444	2936	74	2.5	0.29	904|2122|2551|2595|3257|3551|3856|4285|4790|4839|5501|6603|7770|8565|8629|8772|9197|9325|9416|9556|9702|9742|9960|9988|10318|10809|22888|23041|23071|23133|23503|23534|26092|27252|27304|28987|54606|54826|54853|54986|55534|55552|55691|56882|56919|56927|56935|57117|60674|63925|64794|79048|79587|79759|79912|83657|84529|84872|88455|90196|123355|143684|151613|163049|163087|196527|258010|283989|284001|2…	CCNT1|MECOM|GABPA|GANC|HPS1|IKBKB|KRT8|MIPEP|NFKB1|NOP2|PPP1CC|SMARCD2|ZNF227|YARS1|JRK|FADD|SLC33A1|TRIP4|DDX23|ATP5MJ|CEP57|IFT140|USP3|DMTF1|TNIP1|STARD10|UBOX5|MON2|ERP44|PHF8|ZFYVE26|TNPO3|TOR1AIP1|KLHL20|MOCS3|NOB1|DDX56|GIN1|WDR55|ULK4|MAML3|ZNF823|FRMD4A|CDC42SE1|DHX33|GPR108|SMCO4|INTS12|GAS5|ZNF335|DDX31|SECISBP2|CARS2|ZNF668|PYROXD1|DYNLRB2|CDIN1|ZC3H10|ANKRD13A|SYS1|LRRC28|FAM76B|TTC1…	-3.3	0
1	-5.5	M14000	M1	1	0	Transcription Factor Targets	16	MYOD Q6		-5.5	2	5.1	30238	249	2936	48	1.6	0.23	27|607|766|1286|1657|1826|2674|2710|2766|3291|3623|3856|4302|4610|4703|5455|6710|7051|8527|8869|9175|9699|10777|26523|29929|50619|50937|54751|54882|55132|55502|55691|55806|55904|57453|59353|65012|79960|84107|84230|84514|84920|85366|114907|252995|283989|285489|286343	ABL2|BCL9|CA7|COL4A4|DMXL1|DSCAM|GFRA1|GK|GMPR|HSD11B2|INHA|KRT8|MLLT6|MYCL|NEB|POU3F3|SPTB|TGM1|DGKD|ST3GAL5|MAP3K13|RIMS2|ARPP21|AGO1|ALG6|DEF6|CDON|FBLIM1|ANKHD1|LARP1B|HES6|FRMD4A|HR|KMT2E|DSCAML1|TMEM35A|SLC26A10P|JADE1|ZIC4|LRRC8C|GHDC|ALG10|MYLK2|FBXO32|FNDC5|TSEN54|DOK7|LURAP1L	-3.3	0
1	-5.5	M30143	M1	1	0	Transcription Factor Targets	16	RLF TARGET GENES		-5.5	1.8	5	30238	345	2936	61	2.1	0.26	1195|2908|4609|4775|4784|5290|5501|5533|7343|8439|8504|8621|9325|9562|10171|10240|11162|23169|23421|23534|26092|27085|29126|29843|54581|54991|55131|55196|55296|55667|55802|57117|57209|57461|57620|57696|63893|64118|64969|79711|79736|79783|80024|80745|84455|84945|91543|113263|114880|118987|122773|130916|133522|134637|196074|200765|284047|401320|403341|644128|729096	CLK1|NR3C1|MYC|NFATC3|NFIX|PIK3CA|PPP1CC|PPP3CC|UBTF|NSMAF|PEX3|CDK13|TRIP4|MINPP1|RCL1|MRPS31|NUDT6|SLC35D1|ITGB3BP|TNPO3|TOR1AIP1|MTBP|CD274|SENP1|SCAND2P|C1orf159|RBM28|RESF1|TBC1D19|DENND4C|DCP1A|INTS12|ZNF248|ISY1|STIM2|DDX55|UBE2O|DUS1L|MRPS5|IPO4|TEFM|SUGCT|SLC8B1|THUMPD2|EFCAB7|ABHD13|RSAD2|GLCCI1|OSBPL6|PDZD8|KLHDC1|MTERF4|PPARGC1B|ADAT2|METTL15|TIGD1|CCDC144BP|GARS1-DT|ZBTB34|RPL23AP53|…	-3.3	0
1	-5.5	M40773	M1	1	0	Transcription Factor Targets	16	ZNF394 TARGET GENES		-5.5	1.8	5	30238	383	2936	66	2.2	0.27	473|1763|1893|2070|3416|3601|3612|4205|4547|4591|5089|6297|6603|6895|7597|7707|8504|9014|9169|9325|9786|9815|9849|9937|10208|10425|10499|11103|11266|22803|23047|23199|23351|23421|25816|26470|27039|27109|51259|51602|53371|54805|54841|55534|57019|57117|66008|79070|79624|79736|80817|84455|84515|84896|84973|85478|92745|121227|134637|197335|283726|283742|286257|338811|387680|729085	RERE|DNA2|ECM1|EYA4|IDE|IL15RA|IMPA1|MEF2A|MTTP|TRIM37|PBX2|SALL2|SMARCD2|TARBP2|ZBTB25|ZNF148|PEX3|TAF1B|SCAF11|TRIP4|KIAA0586|GIT2|ZNF518A|DCLRE1A|USPL1|ARIH2|NCOA2|KRR1|DUSP12|XRN2|PDS5B|GSE1|KHNYN|ITGB3BP|TNFAIP8|SEZ6L2|PKD2L2|DMAC2L|TMEM216|NOP58|NUP54|CNNM2|BIVM|MAML3|CIAPIN1|INTS12|TRAK2|POGLUT2|DCPH1|TEFM|CEP44|EFCAB7|MCM8|ATAD1|SNHG7|DRC2|SLC38A5|LRIG3|ADAT2|WDR90|SAXO2|FAM98B|PAXX|TAFA2…	-3.3	0
1	-5.5	M18461	M1	1	0	Transcription Factor Targets	16	ARNT 01		-5.5	1.9	5.1	30238	271	2936	51	1.7	0.24	1654|1788|1826|1951|2101|2322|2710|3601|3609|4297|5187|5608|6470|7866|9572|9786|10171|10367|23325|23411|23415|23503|23521|25948|26507|29886|51164|51531|54470|54813|54822|54882|55193|55753|56905|57176|57645|64714|79365|79624|80314|84186|84258|84752|92745|114826|147929|148281|153443|158135|201627	DDX3X|DNMT3A|DSCAM|CELSR3|ESRRA|FLT3|GK|IL15RA|ILF3|KMT2A|PER1|MAP2K6|SHMT1|IFRD2|NR1D1|KIAA0586|RCL1|MICU1|WASHC4|SIRT1|KCNH4|ZFYVE26|RPL13A|KBTBD2|CNNM1|SNX8|DCTN4|TRMO|ARMCX6|KLHL28|TRPM7|ANKHD1|PBRM1|OGDHL|C15orf39|VARS2|POGK|PDIA2|BHLHE41|DCPH1|EPC1|ZCCHC7|SYT3|B3GNT9|SLC38A5|SMYD4|ZNF565|SYT6|SRFBP1|TTLL11|DENND6A	-3.3	0
1	-5.5	M18844	M1	1	0	Transcription Factor Targets	16	HNF4ALPHA Q6		-5.5	1.9	5.1	30238	271	2936	51	1.7	0.24	1024|2289|2618|2803|2976|3626|3975|4286|4547|4601|5324|5325|5528|5606|5745|5813|5937|6253|6548|6603|7073|7181|7276|7621|8509|8520|8899|9683|10236|10564|22903|27303|30819|51734|54207|54329|55108|55686|56937|64925|79742|85478|90952|116842|124842|127002|140460|147650|157769|201627|283234	CDK8|FKBP5|GART|GOLGA4|GTF3C2|INHBC|LHX1|MITF|MTTP|MXI1|PLAG1|PLAGL1|PPP2R5D|MAP2K3|PTH1R|PURA|RBMS1|RTN2|SLC9A1|SMARCD2|TIAL1|NR2C1|TTR|ZNF70|NDST2|HAT1|PRP4K|N4BP1|HNRNPR|ARFGEF2|BTBD3|RBMS3|KCNIP2|MSRB1|KCNK10|GPR85|BSDC1|MREG|PMEPA1|CCDC71|DIPK2B|DRC2|ESAM|LEAP2|TMEM132E|ATXN7L2|ASB7|SPACA6|FAM91A1|DENND6A|CCDC88B	-3.3	0
1	-5.5	M12497	M1	1	0	Transcription Factor Targets	16	E2F Q3		-5.5	2	5.1	30238	228	2936	45	1.5	0.23	114|1643|2048|2146|3007|3736|4171|4176|5111|5178|5292|5501|5981|6426|6470|7597|9230|9751|9994|23047|23619|25836|25862|29902|51053|54556|54760|54882|54954|55596|55684|55735|56992|64895|79960|81539|84515|84901|115950|124222|127002|147929|149076|165679|339487	ADCY8|DDB2|EPHB2|EZH2|H1-3|KCNA1|MCM2|MCM7|PCNA|PEG3|PIM1|PPP1CC|RFC1|SRSF1|SHMT1|ZBTB25|RAB11B|SNPH|CASP8AP2|PDS5B|ZIM2|NIPBL|USP49|FAM216A|GMNN|ING3|PCSK4|ANKHD1|FAM120C|ZCCHC8|RABL6|DNAJC11|KIF15|PAPOLG|JADE1|SLC38A1|MCM8|NFATC2IP|ZNF653|PAQR4|ATXN7L2|ZNF565|ZNF362|SPTSSB|ZBTB8OS	-3.3	0
1	-5.5	M13889	M1	1	0	Transcription Factor Targets	16	PPAR DR1 Q2		-5.5	2	5.1	30238	264	2936	50	1.7	0.24	1159|1788|2027|2101|2254|2803|3626|3643|4302|4547|4719|4919|5339|5606|5745|5937|6525|7181|9572|9632|9759|9923|9924|10165|10171|10564|23334|23381|25900|25946|51057|51330|51734|55337|55686|55909|64080|64223|64770|79365|79811|83707|84107|84283|84304|85026|124997|145581|147650|284723	CKMT1B|DNMT3A|ENO3|ESRRA|FGF9|GOLGA4|INHBC|INSR|MLLT6|MTTP|NDUFS1|ROR1|PLEC|MAP2K3|PTH1R|RBMS1|SMTN|NR2C1|NR1D1|SEC24C|HDAC4|ZBTB40|PAN2|SLC25A13|RCL1|ARFGEF2|SZT2|SMG5|IFFO1|ZNF385A|WDPCP|TNFRSF12A|MSRB1|SHFL|MREG|BIN3|RBKS|MLST8|CCDC14|BHLHE41|SLTM|TRPT1|ZIC4|TMEM79|NUDT22|ARRDC1-AS1|WDR81|LRFN5|SPACA6|SLC25A34	-3.3	0
1	-5.5	M14649	M1	1	0	Transcription Factor Targets	16	FREAC4 01		-5.5	2.3	5.2	30238	153	2936	34	1.2	0.2	1843|2078|2254|2674|3164|3624|4919|5150|5455|5745|5813|5916|7007|7103|7461|9584|9951|10150|10324|11093|22903|23023|25769|25948|54437|54790|55806|127002|139285|151126|283807|284273|284697|387640	DUSP1|ERG|FGF9|GFRA1|NR4A1|INHBA|ROR1|PDE7A|POU3F3|PTH1R|PURA|RARG|TECTA|TSPAN8|CLIP2|RBM39|HS3ST4|MBNL2|KLHL41|ADAMTS13|BTBD3|TMCC1|SLC24A2|KBTBD2|SEMA5B|TET2|HR|ATXN7L2|AMER1|ZNF385B|FBXL22|PTGR3|BTBD8|SKIDA1	-3.3	0
1	-5.4	M17117	M1	1	0	Transcription Factor Targets	16	E2F Q3 01		-5.4	2	5.1	30238	236	2936	46	1.6	0.23	1616|1643|2146|2176|2189|3007|4171|4176|4306|4609|5111|5292|5981|6426|7150|9230|9924|9937|9994|10274|10592|22823|23047|25836|25862|26268|29902|51053|54556|54882|55194|55596|55735|79665|79960|81539|84515|84901|84957|93594|124222|147929|149076|257194|374354|387640	DAXX|DDB2|EZH2|FANCC|FANCG|H1-3|MCM2|MCM7|NR3C2|MYC|PCNA|PIM1|RFC1|SRSF1|TOP1|RAB11B|PAN2|DCLRE1A|CASP8AP2|STAG1|SMC2|MTF2|PDS5B|NIPBL|USP49|FBXO9|FAM216A|GMNN|ING3|ANKHD1|EVA1B|ZCCHC8|DNAJC11|DHX40|JADE1|SLC38A1|MCM8|NFATC2IP|RELT|TBC1D31|PAQR4|ZNF565|ZNF362|NEGR1|NHLRC2|SKIDA1	-3.3	0
1	-5.4	M2998	M1	1	0	Transcription Factor Targets	16	LBP1 Q6		-5.4	2	5.1	30238	222	2936	44	1.5	0.22	605|818|1027|2048|2784|4297|5025|5970|5995|6843|7704|9024|9202|9937|10150|10536|11176|23381|23457|25946|26092|27343|28992|29763|30819|54802|56882|59269|65012|79676|80128|84251|84283|121551|144165|145581|148281|219988|221002|221037|252995|333926|374354|387640	BCL7A|CAMK2G|CDKN1B|EPHB2|GNB3|KMT2A|P2RX4|RELA|RGR|VAMP1|ZBTB16|BRSK2|ZMYM4|DCLRE1A|MBNL2|P3H3|BAZ2A|SMG5|ABCB9|ZNF385A|TOR1AIP1|POLL|MACROD1|PACSIN3|KCNIP2|TRIT1|CDC42SE1|HIVEP3|SLC26A10P|OGFOD2|TRIM46|SGIP1|TMEM79|ABTB3|PRICKLE1|LRFN5|SYT6|PATL1|RASGEF1A|JMJD1C|FNDC5|PPM1J|NHLRC2|SKIDA1	-3.3	0
1	-5.4	M17925	M1	1	0	Transcription Factor Targets	16	MGGAAGTG GABP B		-5.4	1.5	4.8	30238	771	2936	114	3.9	0.36	178|1024|1847|2117|2135|2717|3551|3590|3799|3915|3921|4140|4286|4775|5279|5429|5514|5771|5782|5863|5871|6015|6293|7405|7633|7745|8086|8479|8520|8621|8824|9354|9406|9627|9632|9662|9815|9988|10063|10068|10207|10807|10916|22801|22850|22872|23019|23126|23294|23334|23484|23534|25836|25921|26470|27327|27343|28973|29919|29992|51000|51093|51112|51132|51167|51306|51599|51750|53938|54552|54853|54879|54986|…	AGL|CDK8|DUSP5|ETV3|EXTL2|GLA|IKBKB|IL11RA|KIF5B|LAMC1|RPSA|MARK3|MITF|NFATC3|PIGC|POLH|PPP1R10|PTPN2|PTPN12|RGL2|MAP4K2|RING1|VPS52|UVRAG|ZNF79|ZKSCAN8|AAAS|HIRIP3|HAT1|CDK13|CES2|UBE4A|ZRANB2|SNCAIP|SEC24C|CEP135|GIT2|DMTF1|COX17|IL18BP|PATJ|ENTR1|MAGED2|ITGA11|ADNP2|SEC31A|CNOT1|POGZ|ANKS1A|SZT2|LEPROTL1|TNPO3|NIPBL|ZDHHC5|SEZ6L2|TNRC6A|POLL|MRPS18B|RMC1|PILRA|SLC35B3|METTL25B|TRAPPC12|RLIM|CY…	-3.3	0
1	-5.4	M1903	M1	1	0	Transcription Factor Targets	16	SMAD Q6		-5.4	2	5.1	30238	258	2936	49	1.7	0.24	114|860|1112|1657|1847|3736|3783|3902|3909|5292|5514|5863|5937|6093|6095|6240|6670|6876|6895|7175|7422|9702|9751|9832|10194|10637|10643|10916|23199|23248|28973|55735|55904|56937|63892|64328|79960|81566|84206|84253|84919|90423|124997|143684|149076|166348|220441|221037|387640	ADCY8|RUNX2|FOXN3|DMXL1|DUSP5|KCNA1|KCNN4|LAG3|LAMA3|PIM1|PPP1R10|RGL2|RBMS1|ROCK1|RORA|RRM1|SP3|TAGLN|TARBP2|TPR|VEGFA|CEP57|SNPH|JAKMIP2|TSHZ1|LEFTY1|IGF2BP3|MAGED2|GSE1|RPRD2|MRPS18B|DNAJC11|KMT2E|PMEPA1|THADA|XPO4|JADE1|CSRNP2|MEX3B|GARNL3|PPP1R15B|ATP6V1E2|WDR81|FAM76B|ZNF362|KBTBD12|RNF152|JMJD1C|SKIDA1	-3.3	0
1	-5.4	M19851	M1	1	0	Transcription Factor Targets	16	FOXO3 01		-5.4	2	5.1	30238	251	2936	48	1.6	0.23	605|1106|2254|2674|3084|3662|3902|4041|4176|4306|4784|5150|5218|5324|5456|5813|6468|6666|7276|7404|7461|7922|9423|9572|9627|9957|10150|10371|11248|26268|26505|27327|51574|51667|55806|79698|80325|84335|89876|116535|148281|149076|153222|221037|283807|284273|728642|100861412	BCL7A|CHD2|FGF9|GFRA1|NRG1|IRF4|LAG3|LRP5|MCM7|NR3C2|NFIX|PDE7A|CDK14|PLAG1|POU3F4|PURA|FBXW4|SOX12|TTR|UTY|CLIP2|SLC39A7|NTN1|NR1D1|SNCAIP|HS3ST1|MBNL2|SEMA3A|NXPH3|FBXO9|CNNM3|TNRC6A|LARP7|NUB1|HR|ZMAT4|ABTB1|AKT1S1|CFAP91|MRGPRF|SYT6|ZNF362|CREBRF|JMJD1C|FBXL22|PTGR3|CDK11A|FSBP	-3.3	0
1	-5.4	M1328	M1	1	0	Transcription Factor Targets	16	WTGAAAT UNKNOWN		-5.4	1.6	4.8	30238	625	2936	96	3.3	0.33	473|1106|1421|1427|1523|2122|2258|2784|3075|4149|4168|4204|4286|4919|5189|5456|5495|5565|5743|5813|5966|6095|6096|7804|8019|8028|8727|9493|9627|9662|9751|9806|9912|9937|10165|10371|10602|10777|10797|11060|11096|22837|22903|22934|23169|23633|26058|26548|27319|28985|29763|51132|51174|51306|53371|54207|54212|54470|54537|54788|55000|55184|55534|55628|55777|55809|56256|56882|58487|58496|59269|79598|79…	RERE|CHD2|CRYGD|CRYGS|CUX1|MECOM|FGF13|GNB3|CFH|MAX|MCF2|MECP2|MITF|ROR1|PEX1|POU3F4|PPM1B|PRKAB2|PTGS2|PURA|REL|RORA|RORB|LRP8|BRD3|MLLT10|CTNNAL1|KIF23|SNCAIP|CEP135|SNPH|SPOCK2|ARHGAP44|DCLRE1A|SLC25A13|SEMA3A|CDC42EP3|ARPP21|MTHFD2|WWP2|ADAMTS5|COBLL1|BTBD3|RPIA|SLC35D1|KPNA6|GIGYF2|ITGB1BP2|BHLHE22|MCTS1|PACSIN3|RLIM|TUBD1|FAM13B|NUP54|KCNK10|SNTG1|ARMCX6|SHLD2|DNAJB12|TUG1|DZANK1|MAML3|ZNF4…	-3.2	0
1	-5.4	M6378	M1	1	0	Transcription Factor Targets	16	TTCYNRGAA STAT5B 01		-5.4	1.8	4.9	30238	341	2936	60	2	0.26	607|2135|2323|2710|3002|3299|3483|3662|4084|4204|4299|4547|5118|5325|5339|5359|5467|5606|7733|7791|8178|8835|9230|9632|9924|10057|10068|10236|10432|23098|25820|26145|28987|51132|51426|54790|54822|55196|55217|55353|55361|55512|55974|60468|80031|80128|80271|84541|91683|92745|95681|112752|113878|124997|127002|133522|147948|153222|255101|442213	BCL9|EXTL2|FLT3LG|GK|GZMB|HSF4|IGFALS|IRF4|MXD1|MECP2|AFF1|MTTP|PCOLCE|PLAGL1|PLEC|PLSCR1|PPARD|MAP2K3|ZNF180|ZYX|ELL|SOCS2|RAB11B|SEC24C|PAN2|ABCC5|IL18BP|HNRNPR|RBM14|SARM1|ARIH1|IRF2BP1|NOB1|RLIM|POLK|TET2|TRPM7|RESF1|TMLHE|LAPTM4B|PI4K2A|SMPD3|SLC50A1|BACH2|SEMA6D|TRIM46|ITPKC|KBTBD8|SYT12|SLC38A5|CEP41|IFT43|DTX2|WDR81|ATXN7L2|PPARGC1B|ZNF582|CREBRF|CFAP65|PTCHD4	-3.2	0
1	-5.4	M29950	M1	1	0	Transcription Factor Targets	16	DYRK1A TARGET GENES		-5.4	1.5	4.8	30238	774	2936	114	3.9	0.36	178|468|595|904|1060|1192|1657|2200|2868|2972|3310|3551|3658|4591|4802|4820|5208|5382|5411|5469|5514|5813|6203|6234|6451|6599|6601|6837|7072|7095|7695|7922|8165|8602|9584|9907|10013|10024|10464|10978|11083|11164|22894|22944|23137|23199|23325|23381|23731|25850|28973|29902|30846|50840|51279|51293|51691|51720|54529|54876|54908|55031|55209|55432|55599|55654|55756|55778|55892|57019|57125|57337|57579|5…	AGL|ATF4|CCND1|CCNT1|CENPC|CLIC1|DMXL1|FBN1|GRK4|BRF1|HSPA6|IKBKB|IREB2|TRIM37|NFYC|NKTR|PFKFB2|PMS2P4|PNN|MED1|PPP1R10|PURA|RPS9|RPS28|SH3BGRL|SMARCC1|SMARCC2|MED22|TIA1|SEC62|ZNF136|SLC39A7|AKAP1|NOP14|RBM39|AP5Z1|HDAC6|TROAP|PIBF1|CLP1|DIDO1|NUDT5|DIS3|KIN|SMC5|GSE1|WASHC4|SMG5|TMEM245|ZNF345|MRPS18B|FAM216A|EHD2|TAS2R14|C1RL|CD320|LSM8|UIMC1|ASNSD1|DCAF16|SPDL1|USP47|SETD5|YOD1|RNPC3|TMEM127|…	-3.2	0
1	-5.3	M946	M1	1	0	Transcription Factor Targets	16	GGATTA PITX2 Q2		-5.3	1.6	4.8	30238	594	2936	92	3.1	0.32	90|956|1075|1427|1847|1912|2101|2710|2784|3005|3895|4204|4286|4300|4302|4306|4616|4656|5495|5514|5608|5995|6095|6671|6777|6887|7343|7402|7555|7871|8019|8754|8835|8975|9202|9575|9600|9627|9832|9969|10150|10208|10324|10371|10594|10643|22865|22925|23213|23255|23293|23380|23767|25792|25836|25946|26051|28973|51104|51305|51313|51447|53371|53917|55117|55172|55534|55806|56978|57512|59353|79923|80036|8103…	ACVR1|ENTPD3|CTSC|CRYGS|DUSP5|PHC2|ESRRA|GK|GNB3|H1-0|KTN1|MECP2|MITF|MLLT3|MLLT6|NR3C2|GADD45B|MYOG|PPM1B|PPP1R10|MAP2K6|RGR|RORA|SP4|STAT5B|TAL2|UBTF|UTRN|CNBP|SLMAP|BRD3|ADAM9|SOCS2|USP13|ZMYM4|CLOCK|PITPNM1|SNCAIP|JAKMIP2|MED13|MBNL2|USPL1|KLHL41|SEMA3A|PRPF8|IGF2BP3|SLITRK3|PLA2R1|SULF1|MTCL1|SMG6|SRGAP2|FLRT3|CIZ1|NIPBL|ZNF385A|PPP1R16B|MRPS18B|ABHD17B|KCNK9|GASK1B|IP6K2|NUP54|RAB24|SLC6A15…	-3.2	0
1	-5.3	M15359	M1	1	0	Transcription Factor Targets	16	CREBP1 01		-5.3	2.1	5.1	30238	183	2936	38	1.3	0.21	213|279|687|2035|2872|3654|4204|5606|5608|8741|9572|9912|10150|10659|23126|23213|25921|26145|27330|49854|51447|53917|55118|55219|55684|55686|55920|56937|56978|57492|59269|90161|91608|114880|124997|148281|221037|257194	ALB|AMY2A|KLF9|EPB41|MKNK2|IRAK1|MECP2|MAP2K3|MAP2K6|TNFSF13|NR1D1|ARHGAP44|MBNL2|CELF2|POGZ|SULF1|ZDHHC5|IRF2BP1|RPS6KA6|ZBTB21|IP6K2|RAB24|CRTAC1|MACO1|RABL6|MREG|RCC2|PMEPA1|PRDM8|ARID1B|HIVEP3|HS6ST2|RASL10B|OSBPL6|WDR81|SYT6|JMJD1C|NEGR1	-3.1	0
1	-5.3	M572	M1	1	0	Transcription Factor Targets	16	TGCCAAR NF1 Q6		-5.3	1.5	4.7	30238	727	2936	108	3.7	0.35	48|90|107|213|636|775|1112|1286|1431|1620|1632|2048|2078|2104|2117|2122|2186|2324|2822|3005|3270|3316|3491|3547|3626|3667|4205|4286|4306|4507|4784|4919|6095|6236|6646|6774|7799|8509|8527|8863|8971|9169|9209|9499|9563|9951|9969|10350|10432|10482|10602|10806|23380|23534|23767|25820|26229|29094|51057|51306|51334|51705|54551|54629|54751|54954|55015|55279|55799|55806|55824|56978|57169|57453|60468|6479…	ACO1|ACVR1|ADCY1|ALB|BICD1|CACNA1C|FOXN3|COL4A4|CS|BRINP1|ECI1|EPHB2|ERG|ESRRG|ETV3|MECOM|BPTF|FLT4|GPLD1|H1-0|HRC|HSPB2|CCN1|IGSF1|INHBC|IRS1|MEF2A|MITF|NR3C2|MTAP|NFIX|ROR1|RORA|RRAD|SOAT1|STAT3|PRDM2|NDST2|DGKD|PER3|H1-10|SCAF11|LRRFIP2|MYOT|H6PD|HS3ST4|MED13|ABCA9|RBM14|NXF1|CDC42EP3|SDCCAG8|SRGAP2|TNPO3|FLRT3|ARIH1|B3GAT3|LGALSL|WDPCP|FAM13B|PRR16|EMCN|MAGEL2|MINDY2|FBLIM1|FAM120C|PRPF39|ZNF…	-3.1	0
1	-5.3	M15616	M1	1	0	Transcription Factor Targets	16	RGAGGAARY PU1 Q6		-5.3	1.6	4.8	30238	515	2936	82	2.8	0.3	367|816|1024|1054|1106|1192|1788|2101|2120|3382|3491|3801|3960|4140|4149|4306|5327|5501|5790|5871|6093|6095|7473|7903|8028|8741|8751|8997|9120|9416|9662|9730|9815|9988|10180|10312|10608|11107|11138|22801|22876|23516|25836|26249|26470|26507|26986|27303|51132|51705|54329|54621|55194|55361|55806|57169|57708|64216|79812|79884|80230|83541|83886|84803|85004|91392|91647|92521|116985|123355|128346|140460…	AR|CAMK2B|CDK8|CEBPG|CHD2|CLIC1|DNMT3A|ESRRA|ETV6|ICA1|CCN1|KIFC3|LGALS4|MARK3|MAX|NR3C2|PLAT|PPP1CC|PTPRCAP|MAP4K2|ROCK1|RORA|WNT3|ST8SIA4|MLLT10|TNFSF13|ADAM15|KALRN|SLC16A6|DDX23|CEP135|DCAF1|GIT2|DMTF1|RBM6|TCIRG1|MXD4|PRDM5|TBC1D8|ITGA11|INPP5F|SLC39A14|NIPBL|KLHL3|SEZ6L2|CNNM1|PABPC1|RBMS3|RLIM|EMCN|GPR85|VSIG10|EVA1B|PI4K2A|HR|ZNFX1|MIER1|TFB2M|MMRN2|MAP9|RUFY1|FAM110A|PRSS27|GPAT3|RERG|ZN…	-3.1	0
1	-5.3	M30333	M1	1	0	Transcription Factor Targets	16	ZNF507 TARGET GENES		-5.3	1.6	4.8	30238	653	2936	99	3.4	0.33	904|1643|1654|1843|2186|2237|2717|3257|3609|4149|4171|4524|4775|5208|5424|6452|6626|6832|6948|7156|7405|7871|8835|9197|9655|9759|9815|9885|9904|9907|10128|10208|10451|10564|10629|11060|11269|22832|22850|23036|23081|23231|23411|23503|23511|23592|26058|26524|27013|27125|51117|51164|51172|51575|54407|54800|54813|54939|55035|55131|55186|55432|55635|55644|55823|57498|57646|57728|64783|64853|79058|7962…	CCNT1|DDB2|DDX3X|DUSP1|BPTF|FEN1|GLA|HPS1|ILF3|MAX|MCM2|MTHFR|NFATC3|PFKFB2|POLD1|SH3BP2|SNRPA|SUPV3L1|TCN2|TOP3A|UVRAG|SLMAP|SOCS2|SLC33A1|SOCS5|HDAC4|GIT2|OSBPL2|RBM19|AP5Z1|LRPPRC|USPL1|VAV3|ARFGEF2|TAF6L|WWP2|DDX19B|CEP162|ADNP2|ZNF292|KDM4C|SEL1L3|SIRT1|ZFYVE26|NUP188|LEMD3|GIGYF2|LATS2|CNPPD1|AFF4|COQ4|DCTN4|NAGPA|ESF1|SLC38A2|KLHL24|KLHL28|COMMD4|NOL8|RBM28|SLC25A36|YOD1|DEPDC1|OSGEP|VPS11…	-3.1	0
1	-5.2	M12599	M1	1	0	Transcription Factor Targets	16	MYOD 01		-5.2	1.9	4.9	30238	269	2936	50	1.7	0.24	571|766|1302|1826|1958|2254|2784|3745|3895|4245|4302|4591|6095|6666|6901|8527|8741|8869|9202|9254|9699|9730|9912|9960|23081|23199|23276|26092|26151|26523|51082|54805|55132|55502|55691|79960|83698|84230|95681|121551|124857|124997|127833|129303|144165|221079|222484|252995|283989|348235	BACH1|CA7|COL11A2|DSCAM|EGR1|FGF9|GNB3|KCNB1|KTN1|MGAT1|MLLT6|TRIM37|RORA|SOX12|TAFAZZIN|DGKD|TNFSF13|ST3GAL5|ZMYM4|CACNA2D2|RIMS2|DCAF1|ARHGAP44|USP3|KDM4C|GSE1|KLHL18|TOR1AIP1|NAT9|AGO1|POLR1D|CNNM2|LARP1B|HES6|FRMD4A|JADE1|CALN1|LRRC8C|CEP41|ABTB3|WFIKKN2|WDR81|SYT2|TMEM150A|PRICKLE1|ARL5B|LNX2|FNDC5|TSEN54|SKA2	-3.1	0
1	-5.2	M5768	M1	1	0	Transcription Factor Targets	16	E2F1DP1RB 01		-5.2	2	5	30238	233	2936	45	1.5	0.23	904|1643|2146|3609|4171|4176|5111|5178|5292|5424|5501|5979|5981|6426|6553|6646|6670|6710|7597|9230|9360|9924|9994|10236|22823|23619|25836|51053|54556|54882|55260|55596|55735|56946|64895|79960|81539|84146|84515|84520|84901|124222|147929|149076|165679	CCNT1|DDB2|EZH2|ILF3|MCM2|MCM7|PCNA|PEG3|PIM1|POLD1|PPP1CC|RET|RFC1|SRSF1|SLC9A5|SOAT1|SP3|SPTB|ZBTB25|RAB11B|PPIG|PAN2|CASP8AP2|HNRNPR|MTF2|ZIM2|NIPBL|GMNN|ING3|ANKHD1|TMEM143|ZCCHC8|DNAJC11|EMSY|PAPOLG|JADE1|SLC38A1|ZNF644|MCM8|GON7|NFATC2IP|PAQR4|ZNF565|ZNF362|SPTSSB	-3.1	0
1	-5.2	M40764	M1	1	0	Transcription Factor Targets	16	BPTF TARGET GENES		-5.2	1.5	4.7	30238	787	2936	115	3.9	0.36	411|636|1106|1826|1968|2200|3646|3745|4205|4297|4299|4799|5291|5463|5564|5565|6470|6533|6603|6774|6895|7181|7690|7700|7718|8089|8439|8621|8754|8787|8893|9197|9493|9572|9771|10057|10150|10195|10243|10643|11060|11164|11190|23199|23200|23300|23325|23360|23366|23457|23642|26092|26147|26512|27109|50854|51133|51177|51735|54212|54529|54606|54986|55184|55209|55254|55328|55337|55667|55691|55904|56882|5714…	ARSB|BICD1|CHD2|DSCAM|EIF2S3|FBN1|EIF3E|KCNB1|MEF2A|KMT2A|AFF1|NFX1|PIK3CB|POU6F1|PRKAB1|PRKAB2|SHMT1|SLC6A6|SMARCD2|STAT3|TARBP2|NR2C1|ZNF131|ZNF141|ZNF165|YEATS4|NSMAF|CDK13|ADAM9|RGS9|EIF2B5|SLC33A1|KIF23|NR1D1|RAPGEF5|ABCC5|MBNL2|ALG3|GPHN|IGF2BP3|WWP2|NUDT5|CEP250|GSE1|ATP11B|ATMIN|WASHC4|FNBP4|MATCAP2|ABCB9|SNHG1|TOR1AIP1|PHF19|INTS6|DMAC2L|SNHG32|KCTD3|PLEKHO1|RAPGEF6|SNTG1|ASNSD1|DDX56|UL…	-3.1	0
1	-5.2	M30281	M1	1	0	Transcription Factor Targets	16	ZNF223 TARGET GENES		-5.2	1.8	4.9	30238	322	2936	57	1.9	0.25	1027|1632|2176|2254|3975|4140|4302|5218|5782|6583|7343|7553|7555|7718|8505|8565|8869|9879|9882|10402|10806|11164|22796|22872|23005|23451|23522|26986|27124|29127|51319|51522|54757|55002|55049|55208|56882|57639|57661|57821|79990|81033|81839|84253|114819|124842|140460|149076|196403|253260|284454|285203|442075|692094|100272147|100874207|104355135	CDKN1B|ECI1|FANCC|FGF9|LHX1|MARK3|MLLT6|CDK14|PTPN12|SLC22A4|UBTF|ZNF7|CNBP|ZNF165|PARG|YARS1|ST3GAL5|DDX46|TBC1D4|ST3GAL6|SDCCAG8|NUDT5|COG2|SEC31A|MAPKBP1|SF3B1|KAT6B|PABPC1|INPP5J|RACGAP1|RSRC1|TMEM14C|FAM20A|TMCO3|REX1BD|DCUN1D2|CDC42SE1|CCDC146|PHRF1|CCDC181|PLEKHH3|KCNH6|VANGL1|GARNL3|CROCCP3|TMEM132E|ASB7|ZNF362|DTX3|RICTOR|MIR23AHG|EOGT|EMC3-AS1|MSMP|CMC4|ST3GAL6-AS1|LINC00431	-3.1	0
1	-5.2	M18699	M1	1	0	Transcription Factor Targets	16	NFAT Q6		-5.2	1.9	4.9	30238	249	2936	47	1.6	0.23	90|156|2078|2103|2324|3486|3662|4286|4297|4306|5094|5455|6426|6670|7073|9627|9925|10432|10579|22823|22876|23019|23213|26249|27303|29126|29964|51068|51447|54800|55279|55529|56882|79742|80036|80146|84107|84146|116535|122953|149076|163933|166815|196403|221079|387496|728642	ACVR1|GRK2|ERG|ESRRB|FLT4|IGFBP3|IRF4|MITF|KMT2A|NR3C2|PCBP2|POU3F3|SRSF1|SP3|TIAL1|SNCAIP|ZBTB5|RBM14|TACC2|MTF2|INPP5F|CNOT1|SULF1|KLHL3|RBMS3|CD274|PRICKLE4|NMD3|IP6K2|KLHL24|ZNF654|PIP4P2|CDC42SE1|DIPK2B|TRPM3|UXS1|ZIC4|ZNF644|MRGPRF|JDP2|ZNF362|FAM43B|TIGD2|DTX3|ARL5B|RASL11A|CDK11A	-3.1	0
1	-5.1	M10526	M1	1	0	Transcription Factor Targets	16	E2F4DP1 01		-5.1	2	4.9	30238	242	2936	46	1.6	0.23	904|1946|2146|2176|2177|2189|2289|3609|4171|4176|4609|5111|5178|5292|5424|5979|6426|6553|6646|6670|6710|7597|8350|8899|9924|9994|10236|10274|22823|23619|25836|51053|54556|55193|55260|55596|56946|64895|79960|84146|84515|84520|84901|124222|147929|149076	CCNT1|EFNA5|EZH2|FANCC|FANCD2|FANCG|FKBP5|ILF3|MCM2|MCM7|MYC|PCNA|PEG3|PIM1|POLD1|RET|SRSF1|SLC9A5|SOAT1|SP3|SPTB|ZBTB25|H3C1|PRP4K|PAN2|CASP8AP2|HNRNPR|STAG1|MTF2|ZIM2|NIPBL|GMNN|ING3|PBRM1|TMEM143|ZCCHC8|EMSY|PAPOLG|JADE1|ZNF644|MCM8|GON7|NFATC2IP|PAQR4|ZNF565|ZNF362	-3	0
1	-5.1	M4644	M1	1	0	Transcription Factor Targets	16	DR1 Q3		-5.1	1.9	4.9	30238	264	2936	49	1.7	0.24	1159|1788|2101|2254|2289|2803|2976|3164|3626|3643|4547|4719|5339|5606|5745|5937|6525|6948|7181|9923|9924|10564|11083|23334|23381|25841|25900|51057|51734|51735|54207|55337|55686|55909|64080|64223|79811|83707|84107|84283|84304|84529|84812|85026|90161|124857|124997|147650|442213	CKMT1B|DNMT3A|ESRRA|FGF9|FKBP5|GOLGA4|GTF3C2|NR4A1|INHBC|INSR|MTTP|NDUFS1|PLEC|MAP2K3|PTH1R|RBMS1|SMTN|TCN2|NR2C1|ZBTB40|PAN2|ARFGEF2|DIDO1|SZT2|SMG5|ABTB2|IFFO1|WDPCP|MSRB1|RAPGEF6|KCNK10|SHFL|MREG|BIN3|RBKS|MLST8|SLTM|TRPT1|ZIC4|TMEM79|NUDT22|CDIN1|PLCD4|ARRDC1-AS1|HS6ST2|WFIKKN2|WDR81|SPACA6|PTCHD4	-3	0
1	-5.1	M18645	M1	1	0	Transcription Factor Targets	16	MYB Q6		-5.1	1.9	4.9	30238	257	2936	48	1.6	0.23	156|2035|2104|2976|3547|3590|4012|4297|4306|4957|5218|5916|7174|7220|7791|8085|8482|8835|9120|9806|9969|23197|23248|26092|26986|27319|53615|54556|54879|55000|55502|55904|56935|59353|79846|79960|79970|83690|85021|114790|124404|124997|144165|145581|149076|168850|386757|387640	GRK2|EPB41|ESRRG|GTF3C2|IGSF1|IL11RA|LNPEP|KMT2A|NR3C2|ODF2|CDK14|RARG|TPP2|TRPC1|ZYX|KMT2D|SEMA7A|SOCS2|SLC16A6|SPOCK2|MED13|FAF2|RPRD2|TOR1AIP1|PABPC1|BHLHE22|MBD3|ING3|ST7L|TUG1|HES6|KMT2E|SMCO4|TMEM35A|CFAP69|JADE1|ZNF767P|CRISPLD1|REPS1|STK11IP|SEPTIN12|WDR81|PRICKLE1|LRFN5|ZNF362|ZNF800|SLC6A10P|SKIDA1	-3	0
1	-5.1	M30019	M1	1	0	Transcription Factor Targets	16	HSD17B8 TARGET GENES		-5.1	1.5	4.7	30238	658	2936	99	3.4	0.33	785|898|1192|1763|2078|2104|2122|2176|2177|2237|2289|3148|3975|4174|4176|4507|5116|5424|5547|6240|6671|7150|8969|9055|9493|9702|9994|10024|10460|10592|10620|10892|11004|11065|11116|22995|23359|23398|23731|26577|27085|27319|29090|49856|51259|51319|51574|54069|54487|54839|54876|54991|55035|55125|55143|55166|55209|55215|55320|55329|55344|55345|55422|55635|56906|56992|57117|57122|64105|64783|80153|80…	CACNB4|CCNE1|CLIC1|DNA2|ERG|ESRRG|MECOM|FANCC|FANCD2|FEN1|FKBP5|HMGB2|LHX1|MCM5|MCM7|MTAP|PCNT|POLD1|PRCP|RRM1|SP4|TOP1|H2AC11|PRC1|KIF23|CEP57|CASP8AP2|TROAP|TACC3|SMC2|ARID3B|MALT1|KIF2C|UBE2C|CEP43|CEP152|ENTREP2|PPWD1|TMEM245|PCOLCE2|MTBP|BHLHE22|TIMM21|WRAP73|TMEM216|RSRC1|LARP7|MIS18A|DGCR8|LRRC49|DCAF16|C1orf159|NOL8|CEP192|CDCA8|CENPQ|SETD5|FANCI|MIS18BP1|MNS1|PLCXD1|ZGRF1|ZNF331|DEPDC1|T…	-3	0
1	-5.1	M30403	M1	1	0	Transcription Factor Targets	16	ZSCAN21 TARGET GENES		-5.1	1.6	4.7	30238	504	2936	80	2.7	0.3	302|571|1054|3915|4092|6477|6548|6583|6817|7695|8153|8479|9055|9482|9584|9911|10069|10127|10208|10243|10290|10388|22823|22888|23078|23133|23213|23398|23469|23765|26092|27109|27252|51312|53616|54329|54665|54788|54943|55049|55131|55534|55672|55691|55802|55930|56900|57117|57169|57176|57508|57820|63892|64105|64783|79736|80314|80317|81556|81602|84159|84224|84451|84626|90075|116541|153443|158584|163255…	ANXA2|BACH1|CEBPG|LAMC1|SMAD7|SIAH1|SLC9A1|SLC22A4|SULT1A1|ZNF136|RND2|HIRIP3|PRC1|STX8|RBM39|TMCC2|RWDD2B|ZNF263|USPL1|GPHN|SPEG|SYCP2|MTF2|UBOX5|VWA8|PHF8|SULF1|PPWD1|PHF3|IL17RA|TOR1AIP1|DMAC2L|KLHL20|SLC25A37|ADAM22|GPR85|RSBN1|DNAJB12|DNAJC28|REX1BD|RBM28|MAML3|NBPF1|FRMD4A|DCP1A|MYO5C|TMEM167B|INTS12|ZNFX1|VARS2|INTS2|CCNB1IP1|THADA|CENPK|RBM15|TEFM|EPC1|ZKSCAN3|INTS14|CDADC1|ARID5B|NBPF3|M…	-3	0
1	-5.1	M6359	M1	1	0	Transcription Factor Targets	16	ZF5 B		-5.1	1.9	4.9	30238	243	2936	46	1.6	0.23	172|605|766|1302|2258|2324|2674|4204|4610|4802|5455|5576|6095|7422|8971|9196|9542|9575|9925|10243|10432|10499|10643|10797|23294|23415|50937|51334|51571|51592|55118|55806|57541|57604|58487|64080|64132|64969|65012|79759|80314|92806|166815|201627|203190|284339	AFG3L1P|BCL7A|CA7|COL11A2|FGF13|FLT4|GFRA1|MECP2|MYCL|NFYC|POU3F3|PRKAR2A|RORA|VEGFA|H1-10|KCNAB3|NRG2|CLOCK|ZBTB5|GPHN|RBM14|NCOA2|IGF2BP3|MTHFD2|ANKS1A|KCNH4|CDON|PRR16|CYRIB|TRIM33|CRTAC1|HR|ZNF398|TRMT9B|CREBZF|RBKS|XYLT2|MRPS5|SLC26A10P|ZNF668|EPC1|CENPBD1P|TIGD2|DENND6A|LGI3|TMEM145	-3	0
1	-5.1	M14626	M1	1	0	Transcription Factor Targets	16	GFI1 01		-5.1	1.9	4.8	30238	265	2936	49	1.7	0.24	607|1112|1879|2620|3008|3909|4215|5429|5453|5813|5871|6095|6320|7150|8292|10544|23023|23133|23248|26145|26249|28985|50937|51106|53354|54757|54790|55361|55756|55805|56256|57530|59269|64864|83698|84107|84206|84529|84812|84920|91624|116535|124997|133522|157769|196264|219988|221037|387640	BCL9|FOXN3|EBF1|GAS2|H1-4|LAMA3|MAP3K3|POLH|POU3F1|PURA|MAP4K2|RORA|CLEC11A|TOP1|COLQ|PROCR|TMCC1|PHF8|RPRD2|IRF2BP1|KLHL3|MCTS1|CDON|TFB1M|PANK1|FAM20A|TET2|PI4K2A|INTS9|LRP2BP|SERTAD4|CGN|HIVEP3|RFX7|CALN1|ZIC4|MEX3B|CDIN1|PLCD4|ALG10|NEXN|MRGPRF|WDR81|PPARGC1B|FAM91A1|MPZL3|PATL1|JMJD1C|SKIDA1	-3	0
1	-5.1	M16231	M1	1	0	Transcription Factor Targets	16	CETS1P54 01		-5.1	1.9	4.8	30238	265	2936	49	1.7	0.24	1106|1112|2074|2135|3575|3590|3902|4041|5863|6293|6689|7376|7621|7728|8741|9360|9632|9988|10063|11176|11313|23334|23421|25836|25921|26229|27343|28985|49856|51132|51141|54765|54839|55757|56906|64343|79728|79912|80128|81502|84129|84335|84913|116840|130271|144233|196264|221079|284058	CHD2|FOXN3|ERCC6|EXTL2|IL7R|IL11RA|LAG3|LRP5|RGL2|VPS52|SPIB|NR1H2|ZNF70|ZNF175|TNFSF13|PPIG|SEC24C|DMTF1|COX17|BAZ2A|LYPLA2|SZT2|ITGB3BP|NIPBL|ZDHHC5|B3GAT3|POLL|MCTS1|WRAP73|RLIM|INSIG2|TRIM44|LRRC49|UGGT2|THAP10|AZI2|PALB2|PYROXD1|TRIM46|HM13|ACAD11|AKT1S1|ATOH8|CNTROB|PLEKHH2|BCDIN3D|MPZL3|ARL5B|KANSL1	-3	0
1	-5.1	M3489	M1	1	0	Transcription Factor Targets	16	AMEF2 Q6		-5.1	1.9	4.8	30238	265	2936	49	1.7	0.24	766|860|1106|1192|1305|2027|2104|2254|2258|3008|3164|5179|5256|5514|5813|6096|6519|8975|9524|9627|10150|10371|10602|10777|23460|25769|25825|26051|27319|28973|29763|51305|54875|54961|55031|55219|55974|59269|80146|91252|124997|125058|145173|147339|149076|151126|221037|442213|100861412	CA7|RUNX2|CHD2|CLIC1|COL13A1|ENO3|ESRRG|FGF9|FGF13|H1-4|NR4A1|PENK|PHKA2|PPP1R10|PURA|RORB|SLC3A1|USP13|TECR|SNCAIP|MBNL2|SEMA3A|CDC42EP3|ARPP21|ABCA6|SLC24A2|BACE2|PPP1R16B|BHLHE22|MRPS18B|PACSIN3|KCNK9|CNTLN|SSH3|USP47|MACO1|SLC50A1|HIVEP3|UXS1|SLC39A13|WDR81|TBC1D16|B3GLCT|ARK2N|ZNF362|ZNF385B|JMJD1C|PTCHD4|FSBP	-3	0
1	-5.1	M14011	M1	1	0	Transcription Factor Targets	16	HIF1 Q3		-5.1	2	4.9	30238	236	2936	45	1.5	0.23	1826|2101|2803|3895|4149|4928|5238|5576|5993|6426|7073|7392|7422|7804|8462|9374|9572|10018|10179|10536|10643|22803|26145|26986|51455|51592|54556|54790|54885|55219|55805|55904|57453|57546|65012|79365|79960|84444|90693|92999|113791|124842|153222|153443|168850	DSCAM|ESRRA|GOLGA4|KTN1|MAX|NUP98|PGM3|PRKAR2A|RFX5|SRSF1|TIAL1|USF2|VEGFA|LRP8|KLF11|PPT2|NR1D1|BCL2L11|RBM7|P3H3|IGF2BP3|XRN2|IRF2BP1|PABPC1|REV1|TRIM33|ING3|TET2|TBC1D8B|MACO1|LRP2BP|KMT2E|DSCAML1|PDP2|SLC26A10P|BHLHE41|JADE1|DOT1L|CCDC126|ZBTB47|PIK3IP1|TMEM132E|CREBRF|SRFBP1|ZNF800	-3	0
1	-5.1	M8998	M1	1	0	Transcription Factor Targets	16	E2F1 Q4 01		-5.1	2	4.9	30238	229	2936	44	1.5	0.22	1616|1643|2146|2176|2189|3007|4171|4176|4306|4609|5111|5292|5981|6426|7150|9230|9924|9937|9994|10274|10592|22823|25836|25862|26268|29902|51053|54556|54882|55194|55596|55735|79665|79960|81539|84515|84901|84957|93594|124222|147929|149076|257194|374354	DAXX|DDB2|EZH2|FANCC|FANCG|H1-3|MCM2|MCM7|NR3C2|MYC|PCNA|PIM1|RFC1|SRSF1|TOP1|RAB11B|PAN2|DCLRE1A|CASP8AP2|STAG1|SMC2|MTF2|NIPBL|USP49|FBXO9|FAM216A|GMNN|ING3|ANKHD1|EVA1B|ZCCHC8|DNAJC11|DHX40|JADE1|SLC38A1|MCM8|NFATC2IP|RELT|TBC1D31|PAQR4|ZNF565|ZNF362|NEGR1|NHLRC2	-3	0
1	-5.1	M4155	M1	1	0	Transcription Factor Targets	16	E2F Q2		-5.1	2.1	4.9	30238	180	2936	37	1.3	0.21	1305|2048|3491|3752|4610|5453|6272|7175|7804|9202|9410|9563|10236|10806|23126|23334|23432|26523|51592|51727|54665|54788|54879|55160|55219|55920|84146|127002|148281|149076|163782|163933|200030|221002|257194|333926|339487	COL13A1|EPHB2|CCN1|KCND3|MYCL|POU3F1|SORT1|TPR|LRP8|ZMYM4|SNRNP40|H6PD|HNRNPR|SDCCAG8|POGZ|SZT2|GPR161|AGO1|TRIM33|CMPK1|RSBN1|DNAJB12|ST7L|ARHGEF10L|MACO1|RCC2|ZNF644|ATXN7L2|SYT6|ZNF362|KANK4|FAM43B|NBPF11|RASGEF1A|NEGR1|PPM1J|ZBTB8OS	-3	0
1	-5	M30225	M1	1	0	Transcription Factor Targets	16	CASP8AP2 TARGET GENES		-5	1.8	4.8	30238	341	2936	59	2	0.26	3006|3008|3024|4123|4799|6546|7376|7748|8350|8504|8629|9169|9202|9325|9330|9907|10023|10195|11164|22852|23381|26092|27085|27125|51720|51742|54882|55035|55731|55975|56900|57117|57125|57169|57461|57696|57786|64172|79048|79585|79736|83932|84232|84283|88455|91252|113510|130916|134637|140699|196074|200373|200765|283742|284001|285237|548645|729096|100506421	H1-2|H1-4|H1-1|MAN2C1|NFX1|SLC8A1|NR1H2|ZNF195|H3C1|PEX3|JRK|SCAF11|ZMYM4|TRIP4|GTF3C3|AP5Z1|FRAT1|ALG3|NUDT5|ANKRD26|SMG5|TOR1AIP1|MTBP|AFF4|UIMC1|ARID4B|ANKHD1|NOL8|FAM222B|KLHL7|TMEM167B|INTS12|PLXDC1|ZNFX1|ISY1|DDX55|RBAK|OSGEPL1|SECISBP2|CORO7|TEFM|SPRTN|MAF1|TMEM79|ANKRD13A|SLC39A13|HELQ|MTERF4|ADAT2|MROH8|METTL15|CFAP221|TIGD1|FAM98B|CCDC57|C3orf38|DNAJC25|BMS1P4|PANTR1	-3	0
1	-5	M8895	M1	1	0	Transcription Factor Targets	16	USF Q6 01		-5	1.9	4.8	30238	244	2936	46	1.6	0.23	1788|2130|2710|2717|3609|4149|4306|4719|4799|5187|5863|6689|8045|8501|9655|9923|10208|10629|22850|23325|23411|25948|51104|51132|51164|51306|51531|51599|54790|54813|55888|57530|57546|57645|79365|79624|79836|80128|83985|84258|114826|124842|124857|129303|153222|222255	DNMT3A|EWSR1|GK|GLA|ILF3|MAX|NR3C2|NDUFS1|NFX1|PER1|RGL2|SPIB|RASSF7|SLC43A1|SOCS5|ZBTB40|USPL1|TAF6L|ADNP2|WASHC4|SIRT1|KBTBD2|ABHD17B|RLIM|DCTN4|FAM13B|TRMO|LSR|TET2|KLHL28|ZKSCAN7|CGN|PDP2|POGK|BHLHE41|DCPH1|LONRF3|TRIM46|SPNS1|SYT3|SMYD4|TMEM132E|WFIKKN2|TMEM150A|CREBRF|ATXN7L1	-3	0
1	-5	M9329	M1	1	0	Transcription Factor Targets	16	SRY 02		-5	1.9	4.8	30238	259	2936	48	1.6	0.23	1105|1656|1847|1879|2104|2254|3164|3624|4041|4176|4286|4300|4306|4601|4784|5456|5813|7007|7073|7074|7461|9771|9794|9957|10150|10324|10602|11043|23334|23460|25836|25948|27327|51705|55534|58486|79665|79759|81566|84251|84561|84957|149076|151126|153222|284273|339487|100861412	CHD1|DDX6|DUSP5|EBF1|ESRRG|FGF9|NR4A1|INHBA|LRP5|MCM7|MITF|MLLT3|NR3C2|MXI1|NFIX|POU3F4|PURA|TECTA|TIAL1|TIAM1|CLIP2|RAPGEF5|MAML1|HS3ST1|MBNL2|KLHL41|CDC42EP3|MID2|SZT2|ABCA6|NIPBL|KBTBD2|TNRC6A|EMCN|MAML3|ZBED5|DHX40|ZNF668|CSRNP2|SGIP1|SLC12A8|RELT|ZNF362|ZNF385B|CREBRF|PTGR3|ZBTB8OS|FSBP	-3	0
1	-5	M34464	M1	1	0	Transcription Factor Targets	16	PGM3 TARGET GENES		-5	1.9	4.8	30238	268	2936	49	1.7	0.24	81|1153|1936|2868|4140|4297|4524|4616|5094|5141|5429|6599|6774|7186|7343|8482|8602|8621|9667|10201|10254|10347|10513|11209|23181|23389|26054|51174|51720|55316|55687|57602|79671|79990|80196|84232|84787|84809|84957|113179|116985|122769|125058|134553|148254|222194|400604|727957|100128398	ACTN4|CIRBP|EEF1D|GRK4|MARK3|KMT2A|MTHFR|GADD45B|PCBP2|PDE4A|POLH|SMARCC1|STAT3|TRAF2|UBTF|SEMA7A|NOP14|CDK13|SAFB2|NME6|STAM2|ABCA7|APPBP2|MST1P2|DIP2A|MED13L|SENP6|TUBD1|UIMC1|RSAD1|TRMU|USP36|NLRX1|PLEKHH3|RNF34|MAF1|KMT5C|CROCCP2|RELT|ADAT3|ARAP1|LRR1|TBC1D16|C5orf24|ZNF555|RSBN1L|TOB1-AS1|MROH1|ZNF606-AS1	-2.9	0
1	-4.9	M12915	M1	1	0	Transcription Factor Targets	16	NF1 Q6 01		-4.9	1.9	4.7	30238	276	2936	50	1.7	0.24	90|468|607|775|1113|1302|2048|3005|4610|4775|4792|5745|6553|6646|6774|6777|7707|8565|8603|8971|9771|9925|10150|26470|27125|27148|27314|51057|51104|54540|54751|55000|55809|55824|55904|57512|59352|59353|80128|80854|83939|85364|85366|92949|122953|124997|132320|132321|219988|246126	ACVR1|ATF4|BCL9|CACNA1C|CHGA|COL11A2|EPHB2|H1-0|MYCL|NFATC3|NFKBIA|PTH1R|SLC9A5|SOAT1|STAT3|STAT5B|ZNF148|YARS1|FAM193A|H1-10|RAPGEF5|ZBTB5|MBNL2|SEZ6L2|AFF4|STK36|RAB30|WDPCP|ABHD17B|FAM193B|FBLIM1|TUG1|TRERF1|PAG1|KMT2E|GPR158|LGR6|TMEM35A|TRIM46|SETD7|EIF2A|ZCCHC3|MYLK2|ADAMTSL1|JDP2|WDR81|SCLT1|C4orf33|PATL1|TXLNGY	-2.9	0
1	-4.9	M11345	M1	1	0	Transcription Factor Targets	16	AP4 Q6		-4.9	2	4.8	30238	225	2936	43	1.5	0.22	156|571|1294|2101|2140|2784|3623|3983|5802|6666|7292|7343|8509|9175|9759|9806|9951|11043|11248|25841|25946|27040|27303|27314|51057|54805|55088|57541|79094|79759|83478|90187|91608|93129|144165|192683|221002|221037|252995|255101|283455|286343|333926	GRK2|BACH1|COL7A1|ESRRA|EYA3|GNB3|INHA|ABLIM1|PTPRS|SOX12|TNFSF4|UBTF|NDST2|MAP3K13|HDAC4|SPOCK2|HS3ST4|MID2|NXPH3|ABTB2|ZNF385A|LAT|RBMS3|RAB30|WDPCP|CNNM2|CCDC186|ZNF398|CHAC1|ZNF668|ARHGAP24|EMILIN3|RASL10B|ORAI3|PRICKLE1|SCAMP5|RASGEF1A|JMJD1C|FNDC5|CFAP65|KSR2|LURAP1L|PPM1J	-2.9	0
1	-4.9	M11610	M1	1	0	Transcription Factor Targets	16	USF C		-4.9	1.8	4.7	30238	284	2936	51	1.7	0.24	109|687|860|1788|2027|2322|2710|4149|4610|5187|6553|7073|7804|7922|8482|9204|9572|9627|9655|9811|10608|22803|23411|23521|26507|26986|51104|51303|51531|51735|54617|54813|55117|55193|55638|56165|57530|57645|79711|79887|79960|80179|84258|84515|124842|127002|133522|148281|153222|254531|340419	ADCY3|KLF9|RUNX2|DNMT3A|ENO3|FLT3|GK|MAX|MYCL|PER1|SLC9A5|TIAL1|LRP8|SLC39A7|SEMA7A|ZMYM6|NR1D1|SNCAIP|SOCS5|CTIF|MXD4|XRN2|SIRT1|RPL13A|CNNM1|PABPC1|ABHD17B|FKBP11|TRMO|RAPGEF6|INO80|KLHL28|SLC6A15|PBRM1|SYBU|TDRD1|CGN|POGK|IPO4|PLBD1|JADE1|MYO19|SYT3|MCM8|TMEM132E|ATXN7L2|PPARGC1B|SYT6|CREBRF|LPCAT4|RSPO2	-2.9	0
1	-4.9	M10057	M1	1	0	Transcription Factor Targets	16	AHRARNT 01		-4.9	2.2	4.9	30238	142	2936	31	1.1	0.19	2826|2908|3164|3975|4601|5916|6646|8027|8754|9806|10180|10916|23294|23534|25836|25841|26507|26986|29803|51447|56936|57214|58487|79365|84206|91683|113246|124857|127002|442213|653121	CCR10|NR3C1|NR4A1|LHX1|MXI1|RARG|SOAT1|STAM|ADAM9|SPOCK2|RBM6|MAGED2|ANKS1A|TNPO3|NIPBL|ABTB2|CNNM1|PABPC1|REPIN1|IP6K2|CCDC177|CEMIP|CREBZF|BHLHE41|MEX3B|SYT12|C12orf57|WFIKKN2|ATXN7L2|PTCHD4|ZBTB8A	-2.8	0
1	-4.9	M40846	M1	1	0	Transcription Factor Targets	16	PRDM4 TARGET GENES		-4.9	1.7	4.6	30238	455	2936	73	2.5	0.29	571|1054|1654|2035|2122|3783|3921|4300|4524|4601|4928|5229|5782|6272|6666|7582|7703|8086|8975|9134|9353|9584|9592|10602|10643|22823|22872|23293|23731|25870|25948|26011|28990|29090|29919|51368|51661|51734|53616|55100|55194|55669|55728|55802|55975|56256|57658|57763|60370|63925|64332|65267|79180|79684|79912|83478|83992|84124|84973|89927|92922|94104|113251|113791|122769|147650|148979|221806|253461|38…	BACH1|CEBPG|DDX3X|EPB41|MECOM|KCNN4|RPSA|MLLT3|MTHFR|MXI1|NUP98|PGGT1B|PTPN12|SORT1|SOX12|ZNF33B|PCGF2|AAAS|USP13|CCNE2|SLIT2|RBM39|IER2|CDC42EP3|IGF2BP3|MTF2|SEC31A|SMG6|TMEM245|SUMF2|KBTBD2|TENM4|ASTE1|TIMM21|RMC1|TEX264|FKBP7|MSRB1|ADAM22|WDR70|EVA1B|MFN1|N4BP2|DCP1A|KLHL7|SERTAD4|CALCOCO1|ANKRA2|AVPI1|ZNF335|NFKBIZ|WNK3|EFHD2|MSANTD2|PYROXD1|ARHGAP24|CTTNBP2|ZNF394|SNHG7|BMERB1|CCDC102A|PAXBP…	-2.8	0
1	-4.9	M14786	M1	1	0	Transcription Factor Targets	16	CREB Q3		-4.9	1.9	4.7	30238	255	2936	47	1.6	0.23	595|1027|1106|1797|1843|1877|1879|2104|2976|3002|4286|5981|5993|6015|6240|6774|7175|7220|9202|10150|11019|23126|23276|25820|27125|29763|51742|55254|55345|56172|57198|57602|64080|64848|79665|79960|84940|91683|92106|93129|121551|124857|132320|132321|144165|148137|221037	CCND1|CDKN1B|CHD2|DXO|DUSP1|E4F1|EBF1|ESRRG|GTF3C2|GZMB|MITF|RFC1|RFX5|RING1|RRM1|STAT3|TPR|TRPC1|ZMYM4|MBNL2|LIAS|POGZ|KLHL18|ARIH1|AFF4|PACSIN3|ARID4B|TMEM39A|ZGRF1|ANKH|ATP8B2|USP36|RBKS|YTHDC2|DHX40|JADE1|CORO6|SYT12|OXNAD1|ORAI3|ABTB3|WFIKKN2|SCLT1|C4orf33|PRICKLE1|PROSER3|JMJD1C	-2.8	0
1	-4.8	M9795	M1	1	0	Transcription Factor Targets	16	ARNT 02		-4.8	1.9	4.7	30238	256	2936	47	1.6	0.23	468|1826|2237|2717|4775|4799|5813|6234|7866|8165|8462|8501|8835|9361|9572|9923|10367|10643|23325|23411|23503|25948|26058|26507|27013|27125|27314|51164|51306|51455|53917|54470|54822|54882|55000|55644|55753|60370|65012|79365|80314|80745|83985|92745|139285|153222|339487	ATF4|DSCAM|FEN1|GLA|NFATC3|NFX1|PURA|RPS28|IFRD2|AKAP1|KLF11|SLC43A1|SOCS2|LONP1|NR1D1|ZBTB40|MICU1|IGF2BP3|WASHC4|SIRT1|ZFYVE26|KBTBD2|GIGYF2|CNNM1|CNPPD1|AFF4|RAB30|DCTN4|FAM13B|REV1|RAB24|ARMCX6|TRPM7|ANKHD1|TUG1|OSGEP|OGDHL|AVPI1|SLC26A10P|BHLHE41|EPC1|THUMPD2|SPNS1|SLC38A5|AMER1|CREBRF|ZBTB8OS	-2.8	0
1	-4.8	M40808	M1	1	0	Transcription Factor Targets	16	ZNF654 TARGET GENES		-4.8	1.5	4.5	30238	628	2936	94	3.2	0.32	649|1632|2323|3430|3570|3745|4717|4919|5121|5279|5583|6103|6323|6330|6397|6548|6603|6891|6899|7567|7760|8086|8161|8751|8835|9064|9600|9815|9861|9941|10194|10254|10274|10795|11176|23047|23111|23293|23389|23409|23616|26090|26123|27109|29954|51279|54437|54660|54839|55054|55320|55686|56103|56122|56123|56125|56147|56204|56936|56946|57125|79175|79637|79785|79960|80205|80279|81556|81875|83985|84920|8500…	BMP1|ECI1|FLT3LG|IFI35|IL6R|KCNB1|NDUFC1|ROR1|PCP4|PIGC|PRKCH|RPGR|SCN1A|SCN4B|SEC14L1|SLC9A1|SMARCD2|TAP2|TBX1|ZNF19|ZNF213|AAAS|COIL|ADAM15|SOCS2|MAP3K6|PITPNM1|GIT2|PSMD6|EXOG|TSHZ1|STAM2|STAG1|ZNF268|BAZ2A|PDS5B|SPART|SMG6|MED13L|SIRT4|SH3BP1|ABHD12|TCTN3|DMAC2L|POMT2|C1RL|SEMA5B|PCDHB18P|LRRC49|ATG16L1|MIS18BP1|MREG|PCDHGB2|PCDHB14|PCDHB13|PCDHB11|PCDHA1|ATOSA|CCDC177|EMSY|PLXDC1|ZNF343|ARMC…	-2.8	0
1	-4.8	M4183	M1	1	0	Transcription Factor Targets	16	USF Q6		-4.8	1.9	4.7	30238	264	2936	48	1.6	0.23	1654|1788|1843|2130|2717|4149|4719|4799|5187|5813|5916|6689|8165|8835|9655|9702|9990|10147|10367|23081|23411|23415|25807|26058|26470|27013|29886|51164|51303|54407|54790|55644|55753|57546|64714|79058|79094|79624|79836|80314|83985|92745|93436|113251|124842|124857|143684|153222	DDX3X|DNMT3A|DUSP1|EWSR1|GLA|MAX|NDUFS1|NFX1|PER1|PURA|RARG|SPIB|AKAP1|SOCS2|SOCS5|CEP57|SLC12A6|SUGP2|MICU1|KDM4C|SIRT1|KCNH4|RHBDD3|GIGYF2|SEZ6L2|CNPPD1|SNX8|DCTN4|FKBP11|SLC38A2|TET2|OSGEP|OGDHL|PDP2|PDIA2|ASPSCR1|CHAC1|DCPH1|LONRF3|EPC1|SPNS1|SLC38A5|ARMC6|LARP4|TMEM132E|WFIKKN2|FAM76B|CREBRF	-2.8	0
1	-4.8	M10206	M1	1	0	Transcription Factor Targets	16	RRAGTTGT UNKNOWN		-4.8	1.9	4.7	30238	257	2936	47	1.6	0.23	473|636|1112|1788|1896|2237|3736|3975|5981|6240|7156|7292|7404|8085|9968|10274|10608|22903|23731|25836|26123|26151|27252|27314|51312|51426|54556|55118|55686|55756|56605|57333|57492|59353|79598|84107|84167|92558|93343|115106|124923|129303|139760|153129|222229|283576|653121	RERE|BICD1|FOXN3|DNMT3A|EDA|FEN1|KCNA1|LHX1|RFC1|RRM1|TOP3A|TNFSF4|UTY|KMT2D|MED12|STAG1|MXD4|BTBD3|TMEM245|NIPBL|TCTN3|NAT9|KLHL20|RAB30|SLC25A37|POLK|ING3|CRTAC1|MREG|INTS9|ERO1B|RCN3|ARID1B|TMEM35A|CEP97|ZIC4|C19orf44|BICDL1|MVB12A|HAUS1|RSKR|TMEM150A|GPR119|SLC38A9|LRWD1|ZDHHC22|ZBTB8A	-2.8	0
1	-4.8	M4998	M1	1	0	Transcription Factor Targets	16	MYOD Q6 01		-4.8	1.9	4.7	30238	257	2936	47	1.6	0.23	605|649|766|1826|2784|3164|3752|3799|3856|4610|5339|5966|6901|7343|8527|8565|9730|10290|11083|22801|23276|25862|26523|27125|27343|29763|30819|51082|54806|55735|55756|56882|64421|84107|84251|84759|84920|114799|114907|124997|127002|147650|221037|221079|222183|222484|283989	BCL7A|BMP1|CA7|DSCAM|GNB3|NR4A1|KCND3|KIF5B|KRT8|MYCL|PLEC|REL|TAFAZZIN|UBTF|DGKD|YARS1|DCAF1|SPEG|DIDO1|ITGA11|KLHL18|USP49|AGO1|AFF4|POLL|PACSIN3|KCNIP2|POLR1D|AHI1|DNAJC11|INTS9|CDC42SE1|DCLRE1C|ZIC4|SGIP1|PCGF1|ALG10|ESCO1|FBXO32|WDR81|ATXN7L2|SPACA6|JMJD1C|ARL5B|SRRM3|LNX2|TSEN54	-2.8	0
1	-4.8	M17420	M1	1	0	Transcription Factor Targets	16	WGGAATGY TEF1 Q6		-4.8	1.7	4.6	30238	387	2936	64	2.2	0.27	468|857|1302|1654|2078|2258|2800|3084|3148|3164|3316|3491|3624|3688|3801|4168|4300|5745|5916|6710|7073|8500|8997|9230|9416|9542|10150|10290|10300|10513|10867|11167|22823|23126|23616|25897|26548|27303|27314|51286|55698|55904|57530|57645|57658|60370|64091|64094|79960|79990|80036|83478|83886|84251|84872|84940|91179|92521|116535|127833|163486|221037|246126|387640	ATF4|CAV1|COL11A2|DDX3X|ERG|FGF13|GOLGA1|NRG1|HMGB2|NR4A1|HSPB2|CCN1|INHBA|ITGB1|KIFC3|MCF2|MLLT3|PTH1R|RARG|SPTB|TIAL1|PPFIA1|KALRN|RAB11B|DDX23|NRG2|MBNL2|SPEG|KATNB1|APPBP2|TSPAN9|FSTL1|MTF2|POGZ|SH3BP1|RNF19A|ITGB1BP2|RBMS3|RAB30|CEND1|RADIL|KMT2E|CGN|POGK|CALCOCO1|AVPI1|POPDC2|SMOC2|JADE1|PLEKHH3|TRPM3|ARHGAP24|PRSS27|SGIP1|ZC3H10|CORO6|SCARF2|SPECC1|MRGPRF|SYT2|DENND1B|JMJD1C|TXLNGY|SKIDA1	-2.8	0
1	-4.8	M15929	M1	1	0	Transcription Factor Targets	16	MEF2 Q6 01		-4.8	1.9	4.7	30238	250	2936	46	1.6	0.23	473|766|1305|1523|2258|3895|4286|4656|5187|5495|5923|6553|7125|7174|8292|8975|9699|9759|9949|10150|10324|10602|11043|25836|26051|29094|51564|51592|54470|54875|55219|55654|55691|55799|56937|64216|66008|84230|84541|84814|90161|149076|151126|163882|284273|442213	RERE|CA7|COL13A1|CUX1|FGF13|KTN1|MITF|MYOG|PER1|PPM1B|RASGRF1|SLC9A5|TNNC2|TPP2|COLQ|USP13|RIMS2|HDAC4|AMMECR1|MBNL2|KLHL41|CDC42EP3|MID2|NIPBL|PPP1R16B|LGALSL|HDAC7|TRIM33|ARMCX6|CNTLN|MACO1|TMEM127|FRMD4A|CACNA2D3|PMEPA1|TFB2M|TRAK2|LRRC8C|KBTBD8|PLPP7|HS6ST2|ZNF362|ZNF385B|CNST|PTGR3|PTCHD4	-2.8	0
1	-4.8	M15183	M1	1	0	Transcription Factor Targets	16	E12 Q6		-4.8	1.9	4.6	30238	265	2936	48	1.6	0.23	421|766|1286|1788|1826|2027|2140|2674|3164|3291|3745|3856|3911|4041|5339|6272|6710|7125|8741|8869|9730|26523|29763|50619|51082|54751|54805|55132|55502|55761|55806|65268|79960|79990|83478|83698|85366|92558|124857|124997|127002|169044|221079|222484|257194|283234|285489|338811	ARVCF|CA7|COL4A4|DNMT3A|DSCAM|ENO3|EYA3|GFRA1|NR4A1|HSD11B2|KCNB1|KRT8|LAMA5|LRP5|PLEC|SORT1|SPTB|TNNC2|TNFSF13|ST3GAL5|DCAF1|AGO1|PACSIN3|DEF6|POLR1D|FBLIM1|CNNM2|LARP1B|HES6|TTC17|HR|WNK2|JADE1|PLEKHH3|ARHGAP24|CALN1|MYLK2|BICDL1|WFIKKN2|WDR81|ATXN7L2|COL22A1|ARL5B|LNX2|NEGR1|CCDC88B|DOK7|TAFA2	-2.8	0
1	-4.8	M16694	M1	1	0	Transcription Factor Targets	16	AP4 01		-4.8	1.9	4.6	30238	265	2936	48	1.6	0.23	156|1192|1240|1286|2323|3005|3270|3902|4092|4215|5094|5229|5339|5802|6774|7352|7376|7422|8482|9202|10809|11122|11176|22936|23616|25836|25946|54760|54822|54875|55502|64753|80128|80271|84256|91608|92999|121551|130399|133522|144165|168850|221002|221037|222183|286343|333926|387640	GRK2|CLIC1|CMKLR1|COL4A4|FLT3LG|H1-0|HRC|LAG3|SMAD7|MAP3K3|PCBP2|PGGT1B|PLEC|PTPRS|STAT3|UCP3|NR1H2|VEGFA|SEMA7A|ZMYM4|STARD10|PTPRT|BAZ2A|ELL2|SH3BP1|NIPBL|ZNF385A|PCSK4|TRPM7|CNTLN|HES6|CCDC136|TRIM46|ITPKC|FLYWCH1|RASL10B|ZBTB47|ABTB3|ACVR1C|PPARGC1B|PRICKLE1|ZNF800|RASGEF1A|JMJD1C|SRRM3|LURAP1L|PPM1J|SKIDA1	-2.8	0
1	-4.8	M7236	M1	1	0	Transcription Factor Targets	16	LMO2COM 01		-4.8	1.9	4.6	30238	265	2936	48	1.6	0.23	114|492|766|1788|1896|2035|2252|2674|3416|3623|3745|3799|4215|4302|4306|4610|5339|5916|7692|8741|9020|9331|9542|9988|10290|23210|26051|27319|30819|54760|54805|55132|55502|55512|55735|55904|56147|79960|79990|83746|92558|92840|113251|124093|127002|168850|221079|285489	ADCY8|ATP2B3|CA7|DNMT3A|EDA|EPB41|FGF7|GFRA1|IDE|INHA|KCNB1|KIF5B|MAP3K3|MLLT6|NR3C2|MYCL|PLEC|RARG|ZNF133|TNFSF13|MAP3K14|B4GALT6|NRG2|DMTF1|SPEG|JMJD6|PPP1R16B|BHLHE22|KCNIP2|PCSK4|CNNM2|LARP1B|HES6|SMPD3|DNAJC11|KMT2E|PCDHA1|JADE1|PLEKHH3|L3MBTL2|BICDL1|REEP6|LARP4|CCDC78|ATXN7L2|ZNF800|ARL5B|DOK7	-2.8	0
1	-4.7	M958	M1	1	0	Transcription Factor Targets	16	CEBP C		-4.7	2	4.7	30238	207	2936	40	1.4	0.21	90|473|1106|2822|3705|4286|4792|4799|4919|5187|5324|5606|5608|5782|5970|6095|6240|7125|7422|8482|9169|9572|9584|9832|10150|10916|11167|23516|54556|55799|60485|65979|79698|84107|84952|114880|221037|221336|284339|100131755	ACVR1|RERE|CHD2|GPLD1|ITPK1|MITF|NFKBIA|NFX1|ROR1|PER1|PLAG1|MAP2K3|MAP2K6|PTPN12|RELA|RORA|RRM1|TNNC2|VEGFA|SEMA7A|SCAF11|NR1D1|RBM39|JAKMIP2|MBNL2|MAGED2|FSTL1|SLC39A14|ING3|CACNA2D3|SAV1|PHACTR4|ZMAT4|ZIC4|CGNL1|OSBPL6|JMJD1C|BEND6|TMEM145|ARMCX4	-2.7	0
1	-4.7	M30007	M1	1	0	Transcription Factor Targets	16	HOXA10 TARGET GENES		-4.7	1.8	4.6	30238	273	2936	49	1.7	0.24	81|302|889|1106|1388|1431|1937|3609|3856|4012|4238|4507|4524|4839|5018|5557|5813|6426|9197|9879|10103|10180|11004|23398|23409|23534|23642|51053|51149|54532|54934|55035|55184|55898|57125|57639|60487|64105|80067|84271|84947|113510|132158|151246|153443|400569|642819|100505648|104355135	ACTN4|ANXA2|KRIT1|CHD2|ATF6B|CS|EEF1G|ILF3|KRT8|LNPEP|MFAP3|MTAP|MTHFR|NOP2|OXA1L|PRIM1|PURA|SRSF1|SLC33A1|DDX46|TSPAN1|RBM6|KIF2C|PPWD1|SIRT4|TNPO3|SNHG1|GMNN|MRNIP|USP53|KANSL2|NOL8|DZANK1|UNC45A|PLXDC1|CCDC146|TRMT11|CENPK|DCAF17|POLDIP3|SERAC1|HELQ|GLYCTK|SGO2|SRFBP1|MED11|ZNF487|RAD51-AS1|LINC00431	-2.7	0
1	-4.7	M40860	M1	1	0	Transcription Factor Targets	16	SETBP1 TARGET GENES		-4.7	2	4.7	30238	186	2936	37	1.3	0.21	1024|1877|1937|2058|2218|4299|5893|6217|6901|7593|8505|11138|23140|23274|23307|28985|50717|51175|55066|55125|55193|55259|55695|56259|65996|80233|80746|81502|84872|90231|123169|132949|140460|155435|221079|253959|728407	CDK8|E4F1|EEF1G|EPRS1|FKTN|AFF1|RAD52|RPS16|TAFAZZIN|MZF1|PARG|TBC1D8|ZZEF1|CLEC16A|FKBP15|MCTS1|DCAF8|TUBE1|PDPR|CEP192|PBRM1|DNAI7|NSUN5|CTNNBL1|CENPBD2P|FAAP100|TSEN2|HM13|ZC3H10|KIAA2013|LEO1|AASDH|ASB7|RBM33|ARL5B|RALGAPA1|PARGP1	-2.7	0
1	-4.7	M17883	M1	1	0	Transcription Factor Targets	16	STAT5A 01		-4.7	1.9	4.6	30238	259	2936	47	1.6	0.23	687|1054|2710|3299|3662|4084|4204|4547|5118|5325|5359|5467|5606|5813|6548|7473|7733|7791|8178|8292|8835|9230|9632|9924|10057|10236|10432|23098|26145|28987|55196|55217|55353|64343|80031|80128|80271|84251|92745|95681|112752|113878|127002|133522|153222|255101|442213	KLF9|CEBPG|GK|HSF4|IRF4|MXD1|MECP2|MTTP|PCOLCE|PLAGL1|PLSCR1|PPARD|MAP2K3|PURA|SLC9A1|WNT3|ZNF180|ZYX|ELL|COLQ|SOCS2|RAB11B|SEC24C|PAN2|ABCC5|HNRNPR|RBM14|SARM1|IRF2BP1|NOB1|RESF1|TMLHE|LAPTM4B|AZI2|SEMA6D|TRIM46|ITPKC|SGIP1|SLC38A5|CEP41|IFT43|DTX2|ATXN7L2|PPARGC1B|CREBRF|CFAP65|PTCHD4	-2.7	0
1	-4.7	M18078	M1	1	0	Transcription Factor Targets	16	E4BP4 01		-4.7	1.9	4.6	30238	223	2936	42	1.4	0.22	1024|1842|2035|2104|4204|5606|5608|6468|7422|8500|8741|9425|9572|11232|23023|23126|23213|23231|25769|25836|25921|26145|29094|49854|53917|55219|55684|55686|56937|56978|57492|59269|90799|91608|114880|118987|124923|124997|144165|192669|221037|257194	CDK8|ECM2|EPB41|ESRRG|MECP2|MAP2K3|MAP2K6|FBXW4|VEGFA|PPFIA1|TNFSF13|CDYL|NR1D1|POLG2|TMCC1|POGZ|SULF1|SEL1L3|SLC24A2|NIPBL|ZDHHC5|IRF2BP1|LGALSL|ZBTB21|RAB24|MACO1|RABL6|MREG|PMEPA1|PRDM8|ARID1B|HIVEP3|CEP95|RASL10B|OSBPL6|PDZD8|RSKR|WDR81|PRICKLE1|AGO3|JMJD1C|NEGR1	-2.7	0
1	-4.7	M1698	M1	1	0	Transcription Factor Targets	16	ACTWSNACTNY UNKNOWN		-4.7	2.4	4.8	30238	106	2936	25	0.85	0.17	133|7156|8085|8479|23132|23294|23731|51426|54212|54954|55596|55756|57333|64170|79598|79798|84167|84231|84258|84936|93343|94086|129303|153129|222229	ADM|TOP3A|KMT2D|HIRIP3|RAD54L2|ANKS1A|TMEM245|POLK|SNTG1|FAM120C|ZCCHC8|INTS9|RCN3|CARD9|CEP97|ARMC5|C19orf44|TRAF7|SYT3|ZFYVE19|MVB12A|HSPB9|TMEM150A|SLC38A9|LRWD1	-2.7	0
1	-4.6	M14402	M1	1	0	Transcription Factor Targets	16	ATF4 Q2		-4.6	1.9	4.6	30238	260	2936	47	1.6	0.23	466|1106|1153|1654|1843|1893|3382|3551|4705|4928|5179|5514|5993|6426|7555|8986|9175|9410|10150|11176|23133|23140|23276|23294|23484|23645|26986|28973|54407|54806|55000|55219|55254|56658|63892|79094|79990|80271|81576|92399|92558|116535|127833|144165|192683|221002|387640	ATF1|CHD2|CIRBP|DDX3X|DUSP1|ECM1|ICA1|IKBKB|NDUFA10|NUP98|PENK|PPP1R10|RFX5|SRSF1|CNBP|RPS6KA4|MAP3K13|SNRNP40|MBNL2|BAZ2A|PHF8|ZZEF1|KLHL18|ANKS1A|LEPROTL1|PPP1R15A|PABPC1|MRPS18B|SLC38A2|AHI1|TUG1|MACO1|TMEM39A|TRIM39|THADA|CHAC1|PLEKHH3|ITPKC|YJU2B|MRRF|BICDL1|MRGPRF|SYT2|PRICKLE1|SCAMP5|RASGEF1A|SKIDA1	-2.7	0
1	-4.6	M10115	M1	1	0	Transcription Factor Targets	16	E2F Q4		-4.6	1.9	4.6	30238	238	2936	44	1.5	0.22	904|1106|1643|1946|2146|2177|3609|4171|4176|5111|5292|5424|5501|6426|6553|6646|6670|6710|7473|9230|9924|9994|10236|10274|22823|25836|25862|51053|54556|55193|55260|55596|55735|56946|79960|80314|81539|84146|84515|84520|84901|124222|147929|149076	CCNT1|CHD2|DDB2|EFNA5|EZH2|FANCD2|ILF3|MCM2|MCM7|PCNA|PIM1|POLD1|PPP1CC|SRSF1|SLC9A5|SOAT1|SP3|SPTB|WNT3|RAB11B|PAN2|CASP8AP2|HNRNPR|STAG1|MTF2|NIPBL|USP49|GMNN|ING3|PBRM1|TMEM143|ZCCHC8|DNAJC11|EMSY|JADE1|EPC1|SLC38A1|ZNF644|MCM8|GON7|NFATC2IP|PAQR4|ZNF565|ZNF362	-2.7	0
1	-4.6	M18894	M1	1	0	Transcription Factor Targets	16	TCANNTGAY SREBP1 01		-4.6	1.6	4.4	30238	479	2936	75	2.6	0.29	114|605|1010|1106|1431|2117|2237|2717|3164|3609|3909|4168|4784|5150|5813|5923|5966|6096|6626|6832|7156|7352|7405|7473|8835|9572|9815|9911|10150|10174|10274|10367|10755|23411|23503|25792|26058|27013|27112|27125|27304|51164|51306|51735|54470|54503|54629|54800|54822|55000|55284|55644|55753|55777|55823|55920|57546|57610|64094|64132|64328|79058|80314|83873|83985|113251|114799|114907|127002|140825|2023…	ADCY8|BCL7A|CDH12|CHD2|CS|ETV3|FEN1|GLA|NR4A1|ILF3|LAMA3|MCF2|NFIX|PDE7A|PURA|RASGRF1|REL|RORB|SNRPA|SUPV3L1|TOP3A|UCP3|UVRAG|WNT3|SOCS2|NR1D1|GIT2|TMCC2|MBNL2|SORBS3|STAG1|MICU1|GIPC1|SIRT1|ZFYVE26|CIZ1|GIGYF2|CNPPD1|NALF2|AFF4|MOCS3|DCTN4|FAM13B|RAPGEF6|ARMCX6|ZDHHC13|MINDY2|KLHL24|TRPM7|TUG1|UBE2W|OSGEP|OGDHL|MBD5|VPS11|RCC2|PDP2|RANBP10|SMOC2|XYLT2|XPO4|ASPSCR1|EPC1|GPR61|SPNS1|LARP4|ESCO1|FB…	-2.6	0
1	-4.6	M7937	M1	1	0	Transcription Factor Targets	16	AP1 C		-4.6	1.8	4.5	30238	276	2936	49	1.7	0.24	571|642|1192|1294|2048|2104|2130|2254|3423|3654|3909|3915|4168|5339|5970|5997|6777|7073|8751|8975|8986|9120|9209|9218|9743|9960|10164|10544|11167|11176|23199|23645|25807|29763|56905|57658|63941|64073|79990|80196|80271|80346|81033|113878|127002|127833|148137|151126|387640	BACH1|BLMH|CLIC1|COL7A1|EPHB2|ESRRG|EWSR1|FGF9|IDS|IRAK1|LAMA3|LAMC1|MCF2|PLEC|RELA|RGS2|STAT5B|TIAL1|ADAM15|USP13|RPS6KA4|SLC16A6|LRRFIP2|VAPA|ARHGAP32|USP3|CHST4|PROCR|FSTL1|BAZ2A|GSE1|PPP1R15A|RHBDD3|PACSIN3|C15orf39|CALCOCO1|NECAB3|C19orf33|PLEKHH3|RNF34|ITPKC|REEP4|KCNH6|DTX2|ATXN7L2|SYT2|PROSER3|ZNF385B|SKIDA1	-2.6	0
1	-4.6	M1607	M1	1	0	Transcription Factor Targets	16	NERF Q2		-4.6	1.9	4.5	30238	254	2936	46	1.6	0.23	178|1106|1192|2078|2135|2826|3551|3590|4775|5608|6689|6777|7174|7343|8292|8501|8986|9209|10290|10806|11176|11281|11313|22823|26507|27040|28985|29919|50619|51043|54751|54879|55113|56946|58487|79048|79684|79812|80179|80233|83541|84913|116985|126695|168850|169611	AGL|CHD2|CLIC1|ERG|EXTL2|CCR10|IKBKB|IL11RA|NFATC3|MAP2K6|SPIB|STAT5B|TPP2|UBTF|COLQ|SLC43A1|RPS6KA4|LRRFIP2|SPEG|SDCCAG8|BAZ2A|POU6F2|LYPLA2|MTF2|CNNM1|LAT|MCTS1|RMC1|DEF6|ZBTB7B|FBLIM1|ST7L|XKR8|EMSY|CREBZF|SECISBP2|MSANTD2|MMRN2|MYO19|FAAP100|FAM110A|ATOH8|ARAP1|KDF1|ZNF800|OLFML2A	-2.6	0
1	-4.6	M30277	M1	1	0	Transcription Factor Targets	16	ZNF213 TARGET GENES		-4.6	1.5	4.4	30238	595	2936	89	3	0.32	1643|1951|2177|2595|3005|3257|3856|4092|4616|4790|5141|5562|5981|6253|6330|6603|6891|7161|7551|7726|7791|7862|8085|8835|9202|9776|9815|9923|9941|10206|10922|22823|22824|23019|23199|23211|23361|23421|25825|25921|51330|51575|54617|54788|54799|55031|55432|55534|55728|55778|55802|55805|55846|55892|57018|57117|57696|60485|64118|65996|79736|79979|80325|81556|83478|83886|84253|84278|84455|84803|84872|84…	DDB2|CELSR3|FANCD2|GANC|H1-0|HPS1|KRT8|SMAD7|GADD45B|NFKB1|PDE4A|PRKAA1|RFC1|RTN2|SCN4B|SMARCD2|TAP2|TP73|ZNF3|TRIM26|ZYX|BRPF1|KMT2D|SOCS2|ZMYM4|ATG13|GIT2|ZBTB40|EXOG|TRIM13|FASTK|MTF2|HSPA4L|CNOT1|GSE1|ZC3H4|ZNF629|ITGB3BP|BACE2|ZDHHC5|TNFRSF12A|ESF1|INO80|DNAJB12|MBTD1|USP47|YOD1|MAML3|N4BP2|ZNF839|DCP1A|LRP2BP|ITFG2|MYNN|CCNL1|INTS12|DDX55|SAV1|DUS1L|CENPBD2P|TEFM|TRMT2B|ABTB1|INTS14|ARHGAP2…	-2.6	0
1	-4.6	M2528	M1	1	0	Transcription Factor Targets	16	S8 01		-4.6	1.9	4.5	30238	247	2936	45	1.5	0.23	649|1431|1826|1912|1946|4286|5116|5564|5745|5813|6096|6774|7405|7707|8028|8233|9655|10371|10620|10659|22801|22876|22903|23126|23199|23231|23516|23522|25769|28985|51104|54875|55117|55160|55825|56978|64132|84988|90799|92691|140460|145581|153241|222255|344838	BMP1|CS|DSCAM|PHC2|EFNA5|MITF|PCNT|PRKAB1|PTH1R|PURA|RORB|STAT3|UVRAG|ZNF148|MLLT10|ZRSR2|SOCS5|SEMA3A|ARID3B|CELF2|ITGA11|INPP5F|BTBD3|POGZ|GSE1|SEL1L3|SLC39A14|KAT6B|SLC24A2|MCTS1|ABHD17B|CNTLN|SLC6A15|ARHGEF10L|PECR|PRDM8|XYLT2|PPP1R16A|CEP95|TMEM169|ASB7|LRFN5|CEP120|ATXN7L1|PAQR9	-2.6	0
1	-4.6	M40790	M1	1	0	Transcription Factor Targets	16	SRCAP TARGET GENES		-4.6	1.6	4.4	30238	530	2936	81	2.8	0.3	118|785|1024|2908|2981|3145|3570|4140|4928|5018|5238|5863|6330|6426|6676|7103|7402|7597|7690|9014|9231|9361|9452|9584|9742|9904|9975|9988|10240|10536|11116|11118|22841|22850|23175|23274|23347|23363|23398|23633|25820|26509|26524|27148|28960|51259|51602|54487|54813|55125|55186|55209|55316|55975|56935|57461|57553|57582|63892|64105|64763|65250|79027|79365|79661|79844|79993|84253|84612|89927|116068|12…	ADD1|CACNB4|CDK8|NR3C1|GUCA2B|HMBS|IL6R|MARK3|NUP98|OXA1L|PGM3|RGL2|SCN4B|SRSF1|SPAG4|TSPAN8|UTRN|ZBTB25|ZNF131|TAF1B|DLG5|LONP1|ITM2A|RBM39|IFT140|RBM19|NR1D2|DMTF1|MRPS31|P3H3|CEP43|BTN3A2|RAB11FIP2|ADNP2|LPIN1|CLEC16A|SMCHD1|OBSL1|PPWD1|KPNA6|ARIH1|MYOF|LATS2|STK36|DCPS|TMEM216|NOP58|DGCR8|KLHL28|CEP192|SLC25A36|SETD5|RSAD1|KLHL7|SMCO4|ISY1|MICAL3|KCNT1|THADA|CENPK|ZNF574|CPLANE1|ZNF655|BHLHE4…	-2.6	0
1	-4.5	M5155	M1	1	0	Transcription Factor Targets	16	TEL2 Q6		-4.5	1.9	4.5	30238	240	2936	44	1.5	0.22	178|1106|1112|2074|2101|2135|3551|3590|4140|5456|5871|6689|8479|9572|9632|9960|9988|10445|11313|25921|27252|27327|27343|51132|51599|54617|54879|55757|55909|64421|79684|79728|79759|79912|79979|80135|81502|116840|116985|124401|126695|168850|196264|254531	AGL|CHD2|FOXN3|ERCC6|ESRRA|EXTL2|IKBKB|IL11RA|MARK3|POU3F4|MAP4K2|SPIB|HIRIP3|NR1D1|SEC24C|USP3|DMTF1|MCRS1|LYPLA2|ZDHHC5|KLHL20|TNRC6A|POLL|RLIM|LSR|INO80|ST7L|UGGT2|BIN3|DCLRE1C|MSANTD2|PALB2|ZNF668|PYROXD1|TRMT2B|RPF1|HM13|CNTROB|ARAP1|ANKS3|KDF1|ZNF800|MPZL3|LPCAT4	-2.6	0
1	-4.5	M5067	M1	1	0	Transcription Factor Targets	16	E47 01		-4.5	1.9	4.5	30238	255	2936	46	1.6	0.23	766|818|1826|2035|2048|2078|2254|2322|2710|2784|3416|3623|3745|4215|4245|5339|6666|6901|7422|8527|9024|9254|9815|10174|10850|23199|23499|23616|26523|30819|50619|54805|55502|55761|55904|56882|56946|79990|84146|90187|113878|121551|124857|147650|285613|286343	CA7|CAMK2G|DSCAM|EPB41|EPHB2|ERG|FGF9|FLT3|GK|GNB3|IDE|INHA|KCNB1|MAP3K3|MGAT1|PLEC|SOX12|TAFAZZIN|VEGFA|DGKD|BRSK2|CACNA2D2|GIT2|SORBS3|CCL27|GSE1|MACF1|SH3BP1|AGO1|KCNIP2|DEF6|CNNM2|HES6|TTC17|KMT2E|CDC42SE1|EMSY|PLEKHH3|ZNF644|EMILIN3|DTX2|ABTB3|WFIKKN2|SPACA6|RELL2|LURAP1L	-2.6	0
1	-4.5	M6144	M1	1	0	Transcription Factor Targets	16	STAT5B 01		-4.5	1.9	4.5	30238	255	2936	46	1.6	0.23	607|687|1054|2078|2710|3483|3662|4084|4204|4547|4792|5118|5325|5339|5359|5467|5606|7733|7791|8178|8835|9230|9632|9924|10236|10432|22876|25820|28987|55196|55217|55353|55361|64343|80128|80271|84271|92745|95681|112752|113878|133522|147948|153222|255101|442213	BCL9|KLF9|CEBPG|ERG|GK|IGFALS|IRF4|MXD1|MECP2|MTTP|NFKBIA|PCOLCE|PLAGL1|PLEC|PLSCR1|PPARD|MAP2K3|ZNF180|ZYX|ELL|SOCS2|RAB11B|SEC24C|PAN2|HNRNPR|RBM14|INPP5F|ARIH1|NOB1|RESF1|TMLHE|LAPTM4B|PI4K2A|AZI2|TRIM46|ITPKC|POLDIP3|SLC38A5|CEP41|IFT43|DTX2|PPARGC1B|ZNF582|CREBRF|CFAP65|PTCHD4	-2.6	0
1	-4.5	M4803	M1	1	0	Transcription Factor Targets	16	NF1 Q6		-4.5	1.8	4.5	30238	270	2936	48	1.6	0.23	90|473|775|1113|1302|2027|2048|3005|3491|3590|4610|4775|4792|5576|5745|6646|6774|6895|7707|9771|9925|10150|10274|22903|23199|23380|27125|27148|51057|51104|54540|54551|55669|55824|55904|59352|64795|80128|80854|81544|85364|85366|92949|124923|124997|219988|246126|339487	ACVR1|RERE|CACNA1C|CHGA|COL11A2|ENO3|EPHB2|H1-0|CCN1|IL11RA|MYCL|NFATC3|NFKBIA|PRKAR2A|PTH1R|SOAT1|STAT3|TARBP2|ZNF148|RAPGEF5|ZBTB5|MBNL2|STAG1|BTBD3|GSE1|SRGAP2|AFF4|STK36|WDPCP|ABHD17B|FAM193B|MAGEL2|MFN1|PAG1|KMT2E|LGR6|RMND5A|TRIM46|SETD7|GDPD5|ZCCHC3|MYLK2|ADAMTSL1|RSKR|WDR81|PATL1|TXLNGY|ZBTB8OS	-2.6	0
1	-4.5	M11512	M1	1	0	Transcription Factor Targets	16	FOXO1 01		-4.5	1.9	4.5	30238	248	2936	45	1.5	0.23	595|1105|1112|1843|2104|2254|2674|3084|3316|3491|3547|3624|3902|3975|4176|4286|4784|5324|5456|5813|6901|7704|9627|9960|11167|23334|26505|54407|55279|55904|57715|79698|80031|83541|84335|124857|140460|147339|148281|151126|153222|222255|284273|284723|442213	CCND1|CHD1|FOXN3|DUSP1|ESRRG|FGF9|GFRA1|NRG1|HSPB2|CCN1|IGSF1|INHBA|LAG3|LHX1|MCM7|MITF|NFIX|PLAG1|POU3F4|PURA|TAFAZZIN|ZBTB16|SNCAIP|USP3|FSTL1|SZT2|CNNM3|SLC38A2|ZNF654|KMT2E|SEMA4G|ZMAT4|SEMA6D|FAM110A|AKT1S1|WFIKKN2|ASB7|ARK2N|SYT6|ZNF385B|CREBRF|ATXN7L1|PTGR3|SLC25A34|PTCHD4	-2.6	0
1	-4.5	M16417	M1	1	0	Transcription Factor Targets	16	FOXO4 02		-4.5	1.8	4.5	30238	263	2936	47	1.6	0.23	605|1106|2078|2254|2674|2908|3084|3643|3662|4041|4176|4297|4775|4784|5150|5324|5813|6901|7074|7292|7871|9423|9572|9627|9957|9960|11083|11248|27327|51667|54621|54800|55219|55806|55809|57492|63893|79698|83999|84335|113791|116535|149076|153222|284273|344838|100861412	BCL7A|CHD2|ERG|FGF9|GFRA1|NR3C1|NRG1|INSR|IRF4|LRP5|MCM7|KMT2A|NFATC3|NFIX|PDE7A|PLAG1|PURA|TAFAZZIN|TIAM1|TNFSF4|SLMAP|NTN1|NR1D1|SNCAIP|HS3ST1|USP3|DIDO1|NXPH3|TNRC6A|NUB1|VSIG10|KLHL24|MACO1|HR|TRERF1|ARID1B|UBE2O|ZMAT4|KREMEN1|AKT1S1|PIK3IP1|MRGPRF|ZNF362|CREBRF|PTGR3|PAQR9|FSBP	-2.6	0
1	-4.5	M40839	M1	1	0	Transcription Factor Targets	16	IRX2 TARGET GENES		-4.5	2.1	4.6	30238	162	2936	33	1.1	0.19	302|889|1192|3856|6895|7175|7376|23534|25839|54532|54617|54834|55347|55596|55806|56946|57169|57546|57639|60313|64760|80010|80017|80765|81539|83992|84260|84514|84529|84851|192683|255743|284086	ANXA2|KRIT1|CLIC1|KRT8|TARBP2|TPR|NR1H2|TNPO3|COG4|USP53|INO80|GDAP2|ABHD10|ZCCHC8|HR|EMSY|ZNFX1|PDP2|CCDC146|GPBP1L1|FHIP2B|RMI1|DGLUCY|STARD5|SLC38A1|CTTNBP2|TCHP|GHDC|CDIN1|TRIM52|SCAMP5|NPNT|NEK8	-2.5	0
1	-4.5	M3383	M1	1	0	Transcription Factor Targets	16	KTGGYRSGAA UNKNOWN		-4.5	2.7	4.8	30238	77	2936	20	0.68	0.15	1616|1643|2035|2146|4176|4609|5292|5424|5557|6426|7555|8565|9202|9937|23616|55279|84752|284273|339487|374354	DAXX|DDB2|EPB41|EZH2|MCM7|MYC|PIM1|POLD1|PRIM1|SRSF1|CNBP|YARS1|ZMYM4|DCLRE1A|SH3BP1|ZNF654|B3GNT9|PTGR3|ZBTB8OS|NHLRC2	-2.5	0
1	-4.5	M10836	M1	1	0	Transcription Factor Targets	16	SP3 Q3		-4.5	1.9	4.5	30238	249	2936	45	1.5	0.23	602|605|1106|1112|1159|1788|3005|3667|4882|5089|5292|5324|5467|5528|5583|5813|6525|6670|6774|7544|7903|9230|9572|9632|9794|10916|22803|22823|23276|26470|26986|30819|55070|55691|55809|56978|63893|84514|84518|139285|140460|192669|283989|285368|285613	BCL3|BCL7A|CHD2|FOXN3|CKMT1B|DNMT3A|H1-0|IRS1|NPR2|PBX2|PIM1|PLAG1|PPARD|PPP2R5D|PRKCH|PURA|SMTN|SP3|STAT3|ZFY|ST8SIA4|RAB11B|NR1D1|SEC24C|MAML1|MAGED2|XRN2|MTF2|KLHL18|SEZ6L2|PABPC1|KCNIP2|DET1|FRMD4A|TRERF1|PRDM8|UBE2O|GHDC|CNFN|AMER1|ASB7|AGO3|TSEN54|PRRT3|RELL2	-2.5	0
1	-4.5	M551	M1	1	0	Transcription Factor Targets	16	TEF1 Q6		-4.5	1.9	4.5	30238	227	2936	42	1.4	0.22	2048|2117|3316|3491|3688|3915|4879|5016|5790|6248|7073|8500|10068|10432|10806|10867|22823|23126|26523|27314|30819|51286|54805|55691|55693|55920|56882|57530|57645|60370|64137|80314|81839|84251|91252|116535|118987|127833|163486|163590|221037|387640	EPHB2|ETV3|HSPB2|CCN1|ITGB1|LAMC1|NPPB|OVGP1|PTPRCAP|RSC1A1|TIAL1|PPFIA1|IL18BP|RBM14|SDCCAG8|TSPAN9|MTF2|POGZ|AGO1|RAB30|KCNIP2|CEND1|CNNM2|FRMD4A|KDM4D|RCC2|CDC42SE1|CGN|POGK|AVPI1|ABCG4|EPC1|VANGL1|SGIP1|SLC39A13|MRGPRF|PDZD8|SYT2|DENND1B|TOR1AIP2|JMJD1C|SKIDA1	-2.5	0
1	-4.5	M2490	M1	1	0	Transcription Factor Targets	16	STAT6 01		-4.5	1.8	4.4	30238	272	2936	48	1.6	0.23	2120|2258|4041|4123|4792|5292|5495|5606|5970|6774|7073|8165|8745|9219|9627|9683|10579|10903|22876|23767|25946|26005|26123|26249|26268|26576|27303|29126|51004|51259|51705|54407|54674|55000|55799|55857|79698|79711|79836|79960|80854|81539|84206|92399|92558|93129|255743|348235	ETV6|FGF13|LRP5|MAN2C1|NFKBIA|PIM1|PPM1B|MAP2K3|RELA|STAT3|TIAL1|AKAP1|ADAM23|MTA2|SNCAIP|N4BP1|TACC2|MTMR11|INPP5F|FLRT3|ZNF385A|C2CD3|TCTN3|KLHL3|FBXO9|SRPK3|RBMS3|CD274|COQ6|TMEM216|EMCN|SLC38A2|LRRN3|TUG1|CACNA2D3|KIZ|ZMAT4|IPO4|LONRF3|JADE1|SETD7|SLC38A1|MEX3B|MRRF|BICDL1|ORAI3|NPNT|SKA2	-2.5	0
1	-4.5	M12637	M1	1	0	Transcription Factor Targets	16	FREAC3 01		-4.5	1.8	4.5	30238	257	2936	46	1.6	0.23	607|1946|2104|2254|2674|3084|4176|4286|5455|5514|5813|7073|7074|7276|9423|9584|9786|9923|10150|11167|23126|23199|23231|25836|26505|27013|28973|51667|54800|55015|55196|55296|55534|55667|55809|57492|79698|84206|84335|84872|84913|116535|122769|149076|222255|387640	BCL9|EFNA5|ESRRG|FGF9|GFRA1|NRG1|MCM7|MITF|POU3F3|PPP1R10|PURA|TIAL1|TIAM1|TTR|NTN1|RBM39|KIAA0586|ZBTB40|MBNL2|FSTL1|POGZ|GSE1|SEL1L3|NIPBL|CNNM3|CNPPD1|MRPS18B|NUB1|KLHL24|PRPF39|RESF1|TBC1D19|MAML3|DENND4C|TRERF1|ARID1B|ZMAT4|MEX3B|AKT1S1|ZC3H10|ATOH8|MRGPRF|LRR1|ZNF362|ATXN7L1|SKIDA1	-2.5	0
1	-4.4	M1905	M1	1	0	Transcription Factor Targets	16	SGCGSSAAA E2F1DP2 01		-4.4	2.1	4.5	30238	170	2936	34	1.2	0.2	1946|2176|2189|2289|3609|4171|4176|4609|5111|5292|5325|5424|5979|6426|6553|8350|8899|9924|9994|10236|22823|25836|51053|54556|55260|55596|56658|56946|79960|84146|84520|84901|124222|147929	EFNA5|FANCC|FANCG|FKBP5|ILF3|MCM2|MCM7|MYC|PCNA|PIM1|PLAGL1|POLD1|RET|SRSF1|SLC9A5|H3C1|PRP4K|PAN2|CASP8AP2|HNRNPR|MTF2|NIPBL|GMNN|ING3|TMEM143|ZCCHC8|TRIM39|EMSY|JADE1|ZNF644|GON7|NFATC2IP|PAQR4|ZNF565	-2.5	0
1	-4.4	M17779	M1	1	0	Transcription Factor Targets	16	PAX2 02		-4.4	1.8	4.4	30238	265	2936	47	1.6	0.23	114|595|2104|2254|2620|3338|4792|5339|5583|5745|5813|5863|7046|7704|7862|7866|9120|9254|9786|10806|11167|23460|23521|26249|27303|51305|51447|51466|51661|53371|54207|54556|55534|55691|57658|59269|79759|79960|80031|83541|84107|92949|123099|148281|222255|283807|283870	ADCY8|CCND1|ESRRG|FGF9|GAS2|DNAJC4|NFKBIA|PLEC|PRKCH|PTH1R|PURA|RGL2|TGFBR1|ZBTB16|BRPF1|IFRD2|SLC16A6|CACNA2D2|KIAA0586|SDCCAG8|FSTL1|ABCA6|RPL13A|KLHL3|RBMS3|KCNK9|IP6K2|EVL|FKBP7|NUP54|KCNK10|ING3|MAML3|FRMD4A|CALCOCO1|HIVEP3|ZNF668|JADE1|SEMA6D|FAM110A|ZIC4|ADAMTSL1|DEGS2|SYT6|ATXN7L1|FBXL22|BRICD5	-2.5	0
1	-4.4	M17378	M1	1	0	Transcription Factor Targets	16	AHR Q5		-4.4	1.9	4.5	30238	221	2936	41	1.4	0.22	1027|1153|2140|2254|2908|3084|4149|4204|4485|5094|5116|5576|5966|6397|6553|6689|7422|7597|8028|9024|9815|10274|10809|22903|23293|51293|51368|53615|54556|55339|57148|58487|79365|79665|79728|84206|84444|84530|124222|284086|342667	CDKN1B|CIRBP|EYA3|FGF9|NR3C1|NRG1|MAX|MECP2|MST1|PCBP2|PCNT|PRKAR2A|REL|SEC14L1|SLC9A5|SPIB|VEGFA|ZBTB25|MLLT10|BRSK2|GIT2|STAG1|STARD10|BTBD3|SMG6|CD320|TEX264|MBD3|ING3|WDR33|RALGAPB|CREBZF|BHLHE41|DHX40|PALB2|MEX3B|DOT1L|SRRM4|PAQR4|NEK8|STAC2	-2.5	0
1	-4.4	M19064	M1	1	0	Transcription Factor Targets	16	E2F Q6		-4.4	1.9	4.4	30238	236	2936	43	1.5	0.22	904|1643|1946|2146|2177|3609|4171|4176|5111|5292|5424|5501|6426|6553|6646|6670|6710|8350|8899|9230|9924|9994|10236|10274|22823|25836|25862|51053|54556|55193|55260|55596|55735|56946|79960|81539|84146|84515|84520|84901|124222|147929|149076	CCNT1|DDB2|EFNA5|EZH2|FANCD2|ILF3|MCM2|MCM7|PCNA|PIM1|POLD1|PPP1CC|SRSF1|SLC9A5|SOAT1|SP3|SPTB|H3C1|PRP4K|RAB11B|PAN2|CASP8AP2|HNRNPR|STAG1|MTF2|NIPBL|USP49|GMNN|ING3|PBRM1|TMEM143|ZCCHC8|DNAJC11|EMSY|JADE1|SLC38A1|ZNF644|MCM8|GON7|NFATC2IP|PAQR4|ZNF565|ZNF362	-2.5	0
1	-4.4	M9279	M1	1	0	Transcription Factor Targets	16	E2F1 Q6		-4.4	1.9	4.4	30238	236	2936	43	1.5	0.22	904|1946|2146|2176|2177|2189|2289|3609|4171|4176|4609|5111|5292|5424|6426|6553|6646|6670|6710|8350|8899|9924|9994|10236|10274|22823|25836|29902|51053|54556|55193|55260|55596|56946|79960|84146|84515|84520|84901|124222|147929|149076|339487	CCNT1|EFNA5|EZH2|FANCC|FANCD2|FANCG|FKBP5|ILF3|MCM2|MCM7|MYC|PCNA|PIM1|POLD1|SRSF1|SLC9A5|SOAT1|SP3|SPTB|H3C1|PRP4K|PAN2|CASP8AP2|HNRNPR|STAG1|MTF2|NIPBL|FAM216A|GMNN|ING3|PBRM1|TMEM143|ZCCHC8|EMSY|JADE1|ZNF644|MCM8|GON7|NFATC2IP|PAQR4|ZNF565|ZNF362|ZBTB8OS	-2.5	0
1	-4.4	M30174	M1	1	0	Transcription Factor Targets	16	SOX11 TARGET GENES		-4.4	3.3	5	30238	44	2936	14	0.48	0.13	1106|3105|4176|6419|6626|7551|7705|8563|22823|55193|55644|95681|116228|147929	CHD2|HLA-A|MCM7|SETMAR|SNRPA|ZNF3|ZNF146|THOC5|MTF2|PBRM1|OSGEP|CEP41|COX20|ZNF565	-2.4	0
1	-4.3	M2489	M1	1	0	Transcription Factor Targets	16	ERR1 Q2		-4.3	1.8	4.4	30238	267	2936	47	1.6	0.23	18|107|1106|1159|2027|2101|2254|2710|3164|3798|5292|5528|5871|5993|6468|6601|6801|6843|8482|8754|9584|9771|9786|10057|23023|27112|27327|53354|54212|54875|55665|57827|59353|60313|64132|79698|79760|84957|88455|90161|127002|140730|167691|221037|221336|283807|342667	ABAT|ADCY1|CHD2|CKMT1B|ENO3|ESRRA|FGF9|GK|NR4A1|KIF5A|PIM1|PPP2R5D|MAP4K2|RFX5|FBXW4|SMARCC2|STRN|VAMP1|SEMA7A|ADAM9|RBM39|RAPGEF5|KIAA0586|ABCC5|TMCC1|NALF2|TNRC6A|PANK1|SNTG1|CNTLN|URGCP|C6orf47|TMEM35A|GPBP1L1|XYLT2|ZMAT4|GEMIN7|RELT|ANKRD13A|HS6ST2|ATXN7L2|RIMS4|LCA5|JMJD1C|BEND6|FBXL22|STAC2	-2.4	0
1	-4.3	M2034	M1	1	0	Transcription Factor Targets	16	PAX3 B		-4.3	2.5	4.7	30238	91	2936	22	0.75	0.16	1877|2710|3164|3547|3623|3902|4286|5339|5514|5813|7804|9202|10371|22903|25816|28973|54805|55756|83746|149076|285498|387640	E4F1|GK|NR4A1|IGSF1|INHA|LAG3|MITF|PLEC|PPP1R10|PURA|LRP8|ZMYM4|SEMA3A|BTBD3|TNFAIP8|MRPS18B|CNNM2|INTS9|L3MBTL2|ZNF362|RNF212|SKIDA1	-2.4	0
1	-4.3	M40788	M1	1	0	Transcription Factor Targets	16	NFXL1 TARGET GENES		-4.3	1.7	4.3	30238	369	2936	60	2	0.26	90|602|2117|2186|2618|3005|3006|3007|3008|3012|3658|4782|5089|6297|6324|6670|7073|7707|8621|8785|8787|8969|8971|9425|10251|10499|10643|22841|23211|23457|26145|51319|51460|54552|55132|55501|55529|55534|55835|55841|57553|57645|57655|63027|64753|64763|79875|91252|92745|121642|125488|126520|130340|147650|154865|222255|222256|284348|286257|338799	ACVR1|BCL3|ETV3|BPTF|GART|H1-0|H1-2|H1-3|H1-4|H2AC8|IREB2|NFIC|PBX2|SALL2|SCN1B|SP3|TIAL1|ZNF148|CDK13|MATN4|RGS9|H2AC11|H1-10|CDYL|SPRY3|NCOA2|IGF2BP3|RAB11FIP2|ZC3H4|ABCB9|IRF2BP1|RSRC1|SFMBT1|GNL3L|LARP1B|CHST12|PIP4P2|MAML3|CPAP|WWC3|MICAL3|POGK|GRAMD1A|SLC22A23|CCDC136|ZNF574|THSD4|SLC39A13|SLC38A5|ALKBH2|TTC39C|PLK5|AP1S3|SPACA6|IQUB|ATXN7L1|CDHR3|LYPD5|PAXX|LINC01089	-2.4	0
1	-4.3	M15389	M1	1	0	Transcription Factor Targets	16	PTF1BETA Q6		-4.3	1.8	4.3	30238	246	2936	44	1.5	0.22	367|766|775|1106|1788|2120|2122|3005|4123|4547|4919|5771|5813|6468|7343|9063|9209|9627|9949|9969|10165|10432|10866|10922|11248|22865|23380|23405|29126|29803|54800|54839|55167|55194|55809|55904|56906|80271|84258|84260|84530|90665|124222|153222	AR|CA7|CACNA1C|CHD2|DNMT3A|ETV6|MECOM|H1-0|MAN2C1|MTTP|ROR1|PTPN2|PURA|FBXW4|UBTF|PIAS2|LRRFIP2|SNCAIP|AMMECR1|MED13|SLC25A13|RBM14|HCP5|FASTK|NXPH3|SLITRK3|SRGAP2|DICER1|CD274|REPIN1|KLHL24|LRRC49|MSL2|EVA1B|TRERF1|KMT2E|THAP10|ITPKC|SYT3|TCHP|SRRM4|TBL1Y|PAQR4|CREBRF	-2.4	0
1	-4.3	M8684	M1	1	0	Transcription Factor Targets	16	ZID 01		-4.3	1.8	4.3	30238	269	2936	47	1.6	0.23	1106|2035|2104|4204|4957|5324|6477|6671|7074|7745|8165|8986|9912|10745|10903|10922|22938|23133|25841|26040|26206|27125|54207|54839|54875|55000|55194|55219|55279|55806|56172|56906|57336|79759|79875|80128|83590|84107|84725|90799|92558|124923|127002|221037|221336|284339|285489	CHD2|EPB41|ESRRG|MECP2|ODF2|PLAG1|SIAH1|SP4|TIAM1|ZKSCAN8|AKAP1|RPS6KA4|ARHGAP44|PHTF1|MTMR11|FASTK|SNW1|PHF8|ABTB2|SETBP1|SPAG8|AFF4|KCNK10|LRRC49|CNTLN|TUG1|EVA1B|MACO1|ZNF654|HR|ANKH|THAP10|ZNF287|ZNF668|THSD4|TRIM46|TMUB1|ZIC4|PLEKHA8|CEP95|BICDL1|RSKR|ATXN7L2|JMJD1C|BEND6|TMEM145|DOK7	-2.4	0
1	-4.3	M3799	M1	1	0	Transcription Factor Targets	16	CIZ 01		-4.3	1.8	4.3	30238	254	2936	45	1.5	0.23	595|607|1106|1946|2078|4784|5324|5514|5528|5813|6468|6646|7007|9542|9627|9806|9988|10236|10371|10643|11060|22976|23767|27328|28973|29803|29843|51177|54875|55279|55656|55809|57715|83259|83714|84107|84251|90665|92949|144165|222255|283970|284085|285905|442213	CCND1|BCL9|CHD2|EFNA5|ERG|NFIX|PLAG1|PPP1R10|PPP2R5D|PURA|FBXW4|SOAT1|TECTA|NRG2|SNCAIP|SPOCK2|DMTF1|HNRNPR|SEMA3A|IGF2BP3|WWP2|PAXIP1|FLRT3|PCDH11X|MRPS18B|REPIN1|SENP1|PLEKHO1|CNTLN|ZNF654|INTS8|TRERF1|SEMA4G|PCDH11Y|NRIP2|ZIC4|SGIP1|TBL1Y|ADAMTSL1|PRICKLE1|ATXN7L1|PDXDC2P-NPIPB14P|KRT18P55|INTS4P1|PTCHD4	-2.4	0
1	-4.2	M30144	M1	1	0	Transcription Factor Targets	16	RORA TARGET GENES		-4.2	1.8	4.3	30238	262	2936	46	1.6	0.23	2551|2595|4123|4300|6240|6293|7376|7718|7741|9325|9330|9786|10195|10199|11164|22872|23283|23534|25957|26092|27085|29843|54826|55035|55131|55296|55802|57117|57122|57461|60313|60674|63892|63894|79101|79711|79736|79783|84693|84920|121504|163049|196074|378805|100507217|100507458	GABPA|GANC|MAN2C1|MLLT3|RRM1|VPS52|NR1H2|ZNF165|ZSCAN26|TRIP4|GTF3C3|KIAA0586|ALG3|MPHOSPH10|NUDT5|SEC31A|CSTF2T|TNPO3|PNISR|TOR1AIP1|MTBP|SENP1|GIN1|NOL8|RBM28|TBC1D19|DCP1A|INTS12|NUP107|ISY1|GPBP1L1|GAS5|THADA|VIPAS39|TAF1D|IPO4|TEFM|SUGCT|MCEE|ALG10|H4C16|ZNF791|METTL15|LINC-PINT|CHASERR|ZNF213-AS1	-2.3	0
1	-4.2	M18765	M1	1	0	Transcription Factor Targets	16	MZF1 01		-4.2	1.8	4.3	30238	240	2936	43	1.5	0.22	1024|1192|3483|4601|4784|5089|6253|6710|7473|8028|9600|9912|10236|11107|22823|22865|23213|23248|25836|25946|26523|27314|27319|27328|51057|51303|55000|55799|55806|55904|57731|64132|80128|83259|84206|84251|84542|84987|91392|124997|148281|163590|387640	CDK8|CLIC1|IGFALS|MXI1|NFIX|PBX2|RTN2|SPTB|WNT3|MLLT10|PITPNM1|ARHGAP44|HNRNPR|PRDM5|MTF2|SLITRK3|SULF1|RPRD2|NIPBL|ZNF385A|AGO1|RAB30|BHLHE22|PCDH11X|WDPCP|FKBP11|TUG1|CACNA2D3|HR|KMT2E|SPTBN4|XYLT2|TRIM46|PCDH11Y|MEX3B|SGIP1|SANBR|COX14|ZNF502|WDR81|SYT6|TOR1AIP2|SKIDA1	-2.3	0
1	-4.2	M9868	M1	1	0	Transcription Factor Targets	16	NFY Q6		-4.2	1.8	4.3	30238	263	2936	46	1.6	0.23	213|868|1388|2618|3127|3148|3975|4703|4802|5116|5455|5495|5547|6272|7074|7473|7804|9702|9925|10101|10236|10347|10866|23023|25900|25921|25946|29127|29950|54674|54934|55088|55361|79094|79698|83541|84541|91947|92949|113246|113791|124997|140460|143684|149076|348235	ALB|CBLB|ATF6B|GART|HLA-DRB5|HMGB2|LHX1|NEB|NFYC|PCNT|POU3F3|PPM1B|PRCP|SORT1|TIAM1|WNT3|LRP8|CEP57|ZBTB5|NUBP2|HNRNPR|ABCA7|HCP5|TMCC1|IFFO1|ZDHHC5|ZNF385A|RACGAP1|SERTAD1|LRRN3|KANSL2|CCDC186|PI4K2A|CHAC1|ZMAT4|FAM110A|KBTBD8|ARRDC4|ADAMTSL1|C12orf57|PIK3IP1|WDR81|ASB7|FAM76B|ZNF362|SKA2	-2.3	0
1	-4.2	M40717	M1	1	0	Transcription Factor Targets	16	MCM3 TARGET GENES		-4.2	2	4.3	30238	189	2936	36	1.2	0.2	605|607|1195|1616|2908|3491|3623|5635|6240|7052|7469|7592|7728|7871|9121|9175|10399|23363|23521|29997|30819|55254|55755|56992|57130|57446|58486|81857|84335|84976|117246|153443|157848|284370|339448|347344	BCL7A|BCL9|CLK1|DAXX|NR3C1|CCN1|INHA|PRPSAP1|RRM1|TGM2|NELFA|ZNF41|ZNF175|SLMAP|SLC16A5|MAP3K13|RACK1|OBSL1|RPL13A|NOP53|KCNIP2|TMEM39A|CDK5RAP2|KIF15|ATP13A1|NDRG3|ZBED5|MED25|AKT1S1|DISP1|FTSJ3|SRFBP1|NKX6-3|ZNF615|C1orf174|ZNF81	-2.3	0
1	-4.2	M10220	M1	1	0	Transcription Factor Targets	16	AP1 01		-4.2	1.8	4.3	30238	271	2936	47	1.6	0.23	571|1192|1294|2130|2254|3423|3654|3856|3909|3915|4204|5218|5292|5339|7073|8975|9127|9209|9218|10164|10850|11176|23023|25807|27327|29950|51104|51330|54207|54407|63941|64073|79812|79990|80196|84541|84803|90161|92558|113878|116535|124997|127002|127833|196463|285613|387640	BACH1|CLIC1|COL7A1|EWSR1|FGF9|IDS|IRAK1|KRT8|LAMA3|LAMC1|MECP2|CDK14|PIM1|PLEC|TIAL1|USP13|P2RX6|LRRFIP2|VAPA|CHST4|CCL27|BAZ2A|TMCC1|RHBDD3|TNRC6A|SERTAD1|ABHD17B|TNFRSF12A|KCNK10|SLC38A2|NECAB3|C19orf33|MMRN2|PLEKHH3|RNF34|KBTBD8|GPAT3|HS6ST2|BICDL1|DTX2|MRGPRF|WDR81|ATXN7L2|SYT2|PLBD2|RELL2|SKIDA1	-2.3	0
1	-4.2	M4088	M1	1	0	Transcription Factor Targets	16	TCF1P Q6		-4.2	1.8	4.3	30238	271	2936	47	1.6	0.23	114|492|775|1112|1896|1946|2104|2120|2254|2258|4205|4863|5187|5339|5528|6671|7174|8482|8611|9425|9923|9949|9969|10371|10602|23199|23380|29763|51053|51592|54790|54875|55279|55904|79365|79648|79759|80271|84787|84920|90799|116535|129303|147339|221336|284273|387640	ADCY8|ATP2B3|CACNA1C|FOXN3|EDA|EFNA5|ESRRG|ETV6|FGF9|FGF13|MEF2A|NPAT|PER1|PLEC|PPP2R5D|SP4|TPP2|SEMA7A|PLPP1|CDYL|ZBTB40|AMMECR1|MED13|SEMA3A|CDC42EP3|GSE1|SRGAP2|PACSIN3|GMNN|TRIM33|TET2|CNTLN|ZNF654|KMT2E|BHLHE41|MCPH1|ZNF668|ITPKC|KMT5C|ALG10|CEP95|MRGPRF|TMEM150A|ARK2N|BEND6|PTGR3|SKIDA1	-2.3	0
1	-4.2	M19224	M1	1	0	Transcription Factor Targets	16	ELK1 02		-4.2	1.8	4.3	30238	256	2936	45	1.5	0.23	2135|2177|2618|2800|2976|4140|4719|5547|6293|7376|8520|8621|9230|9360|9632|10422|10450|11313|23197|23334|23421|25836|25921|27085|27343|51141|54552|54765|55757|56985|57337|58487|64175|64925|79711|79728|80128|84231|84335|90799|115950|196264|200765|221079|283742	EXTL2|FANCD2|GART|GOLGA1|GTF3C2|MARK3|NDUFS1|PRCP|VPS52|NR1H2|HAT1|CDK13|RAB11B|PPIG|SEC24C|UBAC1|PPIE|LYPLA2|FAF2|SZT2|ITGB3BP|NIPBL|ZDHHC5|MTBP|POLL|INSIG2|GNL3L|TRIM44|UGGT2|ADPRM|SENP7|CREBZF|P3H1|CCDC71|IPO4|PALB2|TRIM46|TRAF7|AKT1S1|CEP95|ZNF653|MPZL3|TIGD1|ARL5B|FAM98B	-2.3	0
1	-4.2	M8816	M1	1	0	Transcription Factor Targets	16	PAX4 02		-4.2	1.8	4.3	30238	241	2936	43	1.5	0.22	1106|1112|1431|1896|2120|4041|4286|4784|4863|5150|5514|6095|6575|6774|7007|7046|8028|8997|10150|10371|22801|22865|22903|23126|25825|26986|27099|51057|54437|54885|55799|56978|57530|59283|59353|81539|83478|84107|84988|219539|221079|221336|387640	CHD2|FOXN3|CS|EDA|ETV6|LRP5|MITF|NFIX|NPAT|PDE7A|PPP1R10|RORA|SLC20A2|STAT3|TECTA|TGFBR1|MLLT10|KALRN|MBNL2|SEMA3A|ITGA11|SLITRK3|BTBD3|POGZ|BACE2|PABPC1|SND1-IT1|WDPCP|SEMA5B|TBC1D8B|CACNA2D3|PRDM8|CGN|CACNG8|TMEM35A|SLC38A1|ARHGAP24|ZIC4|PPP1R16A|YPEL4|ARL5B|BEND6|SKIDA1	-2.3	0
1	-4.2	M30306	M1	1	0	Transcription Factor Targets	16	ZNF354B TARGET GENES		-4.2	1.9	4.3	30238	204	2936	38	1.3	0.21	2237|2717|3257|4524|6832|6948|7156|7392|9632|9815|9907|10564|11060|22832|23036|23411|23503|27013|27125|29886|29952|51172|51531|54939|55035|55823|64853|79058|79624|80230|83985|91683|91750|124997|140825|253725|285203|387680	FEN1|GLA|HPS1|MTHFR|SUPV3L1|TCN2|TOP3A|USF2|SEC24C|GIT2|AP5Z1|ARFGEF2|WWP2|CEP162|ZNF292|SIRT1|ZFYVE26|CNPPD1|AFF4|SNX8|DPP7|NAGPA|TRMO|COMMD4|NOL8|VPS11|AIDA|ASPSCR1|DCPH1|RUFY1|SPNS1|SYT12|LIN52|WDR81|NEURL2|WASHC2C|EOGT|WASHC2A	-2.3	0
1	-4.2	M9902	M1	1	0	Transcription Factor Targets	16	ELF1 Q6		-4.2	1.8	4.3	30238	249	2936	44	1.5	0.22	816|1192|3551|3575|3902|3909|4286|4300|5871|5966|5970|6468|8741|9600|9730|9988|10171|10807|11107|11138|22876|23231|26470|26986|27013|29126|51112|51132|54621|55361|64170|79759|80230|81502|81544|83541|84335|91252|130271|140825|221336|246175|283234|388165	CAMK2B|CLIC1|IKBKB|IL7R|LAG3|LAMA3|MITF|MLLT3|MAP4K2|REL|RELA|FBXW4|TNFSF13|PITPNM1|DCAF1|DMTF1|RCL1|ENTR1|PRDM5|TBC1D8|INPP5F|SEL1L3|SEZ6L2|PABPC1|CNPPD1|CD274|TRAPPC12|RLIM|VSIG10|PI4K2A|CARD9|ZNF668|RUFY1|HM13|GDPD5|FAM110A|AKT1S1|SLC39A13|PLEKHH2|NEURL2|BEND6|CNOT6L|CCDC88B|UBE2Q2P1	-2.3	0
1	-4.1	M3024	M1	1	0	Transcription Factor Targets	16	MYCMAX 02		-4.1	1.8	4.2	30238	272	2936	47	1.6	0.23	571|860|1826|2035|2289|4041|4122|4149|4297|5324|5583|6666|6774|7150|7156|7405|8323|8482|9572|9912|10171|10367|25948|26507|27165|27314|51132|54617|54813|54882|55534|55638|55691|57602|57645|60468|79960|80067|84872|84913|124842|124857|127002|148281|221037|340419|442213	BACH1|RUNX2|DSCAM|EPB41|FKBP5|LRP5|MAN2A2|MAX|KMT2A|PLAG1|PRKCH|SOX12|STAT3|TOP1|TOP3A|UVRAG|FZD6|SEMA7A|NR1D1|ARHGAP44|RCL1|MICU1|KBTBD2|CNNM1|GLS2|RAB30|RLIM|INO80|KLHL28|ANKHD1|MAML3|SYBU|FRMD4A|USP36|POGK|BACH2|JADE1|DCAF17|ZC3H10|ATOH8|TMEM132E|WFIKKN2|ATXN7L2|SYT6|JMJD1C|RSPO2|PTCHD4	-2.3	0
1	-4.1	M2120	M1	1	0	Transcription Factor Targets	16	RP58 01		-4.1	1.9	4.3	30238	212	2936	39	1.3	0.21	90|642|1112|1240|1294|2078|2252|2254|2908|3623|4041|4591|5118|5456|5495|5916|5937|5959|6710|7343|9423|9699|9945|10150|11104|11248|22903|25816|26058|55735|55799|80031|84752|84913|113251|113878|116535|144165|386757	ACVR1|BLMH|FOXN3|CMKLR1|COL7A1|ERG|FGF7|FGF9|NR3C1|INHA|LRP5|TRIM37|PCOLCE|POU3F4|PPM1B|RARG|RBMS1|RDH5|SPTB|UBTF|NTN1|RIMS2|GFPT2|MBNL2|KATNA1|NXPH3|BTBD3|TNFAIP8|GIGYF2|DNAJC11|CACNA2D3|SEMA6D|B3GNT9|ATOH8|LARP4|DTX2|MRGPRF|PRICKLE1|SLC6A10P	-2.3	0
1	-4.1	M30100	M1	1	0	Transcription Factor Targets	16	NR1I2 TARGET GENES		-4.1	1.7	4.2	30238	342	2936	56	1.9	0.25	302|904|1203|2237|2595|4123|4238|4784|5190|5329|8893|9416|9885|10155|10212|11066|23005|23165|23181|23300|23642|25816|25820|25988|26586|26986|29127|50840|51174|51691|51735|54617|54788|54982|55254|55846|55904|57488|57579|58500|60314|60674|64223|79882|81539|81556|84271|85015|92399|113251|140460|151246|155435|254531|284058|378805	ANXA2|CCNT1|CLN5|FEN1|GANC|MAN2C1|MFAP3|NFIX|PEX6|PLAUR|EIF2B5|DDX23|OSBPL2|TRIM28|DDX39A|SNRNP35|MAPKBP1|NUP205|DIP2A|ATMIN|SNHG1|TNFAIP8|ARIH1|HINFP|CKAP2|PABPC1|RACGAP1|TAS2R14|TUBD1|LSM8|RAPGEF6|INO80|DNAJB12|CLN6|TMEM39A|ITFG2|KMT2E|ESYT2|FAM135A|ZNF250|MYG1|GAS5|MLST8|ZC3H14|SLC38A1|INTS14|POLDIP3|USP45|MRRF|LARP4|ASB7|SGO2|RBM33|LPCAT4|KANSL1|LINC-PINT	-2.3	0
1	-4.1	M9129	M1	1	0	Transcription Factor Targets	16	HMEF2 Q6		-4.1	2.1	4.4	30238	141	2936	29	0.99	0.18	766|1112|1305|1656|2027|3164|4784|5179|6519|8292|9330|10150|10602|10777|23421|26051|27125|27252|51305|51564|54961|55031|55799|84107|125058|149076|151126|344838|442213	CA7|FOXN3|COL13A1|DDX6|ENO3|NR4A1|NFIX|PENK|SLC3A1|COLQ|GTF3C3|MBNL2|CDC42EP3|ARPP21|ITGB3BP|PPP1R16B|AFF4|KLHL20|KCNK9|HDAC7|SSH3|USP47|CACNA2D3|ZIC4|TBC1D16|ZNF362|ZNF385B|PAQR9|PTCHD4	-2.2	0
1	-4.1	M5164	M1	1	0	Transcription Factor Targets	16	MYCMAX B		-4.1	1.8	4.2	30238	273	2936	47	1.6	0.23	595|2130|3299|3609|4092|4719|5187|6483|6666|7422|7555|7804|8482|8971|9218|9572|9811|10147|10171|10236|22803|23294|23415|25841|25921|26470|26986|51735|55139|55735|57546|58487|64132|64714|64763|79365|80179|80746|84206|90799|91683|124842|133522|145581|149076|168850|442213	CCND1|EWSR1|HSF4|ILF3|SMAD7|NDUFS1|PER1|ST3GAL2|SOX12|VEGFA|CNBP|LRP8|SEMA7A|H1-10|VAPA|NR1D1|CTIF|SUGP2|RCL1|HNRNPR|XRN2|ANKS1A|KCNH4|ABTB2|ZDHHC5|SEZ6L2|PABPC1|RAPGEF6|ANKZF1|DNAJC11|PDP2|CREBZF|XYLT2|PDIA2|ZNF574|BHLHE41|MYO19|TSEN2|MEX3B|CEP95|SYT12|TMEM132E|PPARGC1B|LRFN5|ZNF362|ZNF800|PTCHD4	-2.2	0
1	-4.1	M30373	M1	1	0	Transcription Factor Targets	16	ZNF667 TARGET GENES		-4.1	2.1	4.3	30238	148	2936	30	1	0.19	2140|4123|4548|5264|6603|6901|7690|7770|9055|23381|23421|54826|54839|55296|55672|56882|56906|56919|57176|60313|79075|79711|79736|81556|84283|84455|93099|196074|283742|100507458	EYA3|MAN2C1|MTR|PHYH|SMARCD2|TAFAZZIN|ZNF131|ZNF227|PRC1|SMG5|ITGB3BP|GIN1|LRRC49|TBC1D19|NBPF1|CDC42SE1|THAP10|DHX33|VARS2|GPBP1L1|DSCC1|IPO4|TEFM|INTS14|TMEM79|EFCAB7|DMKN|METTL15|FAM98B|ZNF213-AS1	-2.2	0
1	-4.1	M30192	M1	1	0	Transcription Factor Targets	16	TAZ TARGET GENES		-4.1	1.6	4.1	30238	480	2936	73	2.5	0.29	634|1106|1523|1601|1788|1946|1951|2323|3164|3856|4277|4524|5111|5118|5141|5339|5564|5606|6095|6103|6525|6832|7392|7422|8877|9498|9880|9882|9969|10195|10290|10587|10809|11083|11248|22934|23140|23351|29886|51661|51667|54681|56648|57645|57680|57732|60370|63893|64172|79871|79929|80179|84940|84957|90952|91683|116228|116985|117145|122622|124222|146705|147687|203286|221336|257203|283234|283989|338657|34…	CEACAM1|CHD2|CUX1|DAB2|DNMT3A|EFNA5|CELSR3|FLT3LG|NR4A1|KRT8|MICB|MTHFR|PCNA|PCOLCE|PDE4A|PLEC|PRKAB1|MAP2K3|RORA|RPGR|SMTN|SUPV3L1|USF2|VEGFA|SPHK1|SLC4A8|ZBTB39|TBC1D4|MED13|ALG3|SPEG|TXNRD2|STARD10|DIDO1|NXPH3|RPIA|ZZEF1|KHNYN|SNX8|FKBP7|NUB1|P4HTM|EIF5A2|POGK|CHD8|ZFYVE28|AVPI1|UBE2O|OSGEPL1|RPAP2|MAP6D1|MYO19|CORO6|RELT|ESAM|SYT12|COX20|ARAP1|THEM4|ADSS1|PAQR4|TEPSIN|ZNF417|ANKS6|BEND6|DSCR9…	-2.2	0
1	-4.1	M399	M1	1	0	Transcription Factor Targets	16	SMTTTTGT UNKNOWN		-4.1	1.6	4.1	30238	407	2936	64	2.2	0.27	818|1106|1112|1195|1418|1654|1656|1879|1908|2078|2101|2289|3084|3590|3609|3654|3705|4784|4919|5094|5813|5871|6670|7073|7074|7174|7775|8653|8971|9205|9945|9949|9951|9969|10208|11281|22866|23019|23199|23380|23608|23767|25836|25862|29094|51447|54207|54329|54407|55512|55809|60468|64094|79768|79960|80314|80745|81539|84530|84561|85026|90799|221711|100861412	CAMK2G|CHD2|FOXN3|CLK1|CRYGA|DDX3X|DDX6|EBF1|EDN3|ERG|ESRRA|FKBP5|NRG1|IL11RA|ILF3|IRAK1|ITPK1|NFIX|ROR1|PCBP2|PURA|MAP4K2|SP3|TIAL1|TIAM1|TPP2|ZNF232|DDX3Y|H1-10|ZMYM5|GFPT2|AMMECR1|HS3ST4|MED13|USPL1|POU6F2|CNKSR2|CNOT1|GSE1|SRGAP2|MKRN1|FLRT3|NIPBL|USP49|LGALSL|IP6K2|KCNK10|GPR85|SLC38A2|SMPD3|TRERF1|BACH2|SMOC2|KATNBL1|JADE1|EPC1|THUMPD2|SLC38A1|SRRM4|SLC12A8|ARRDC1-AS1|CEP95|SYCP2L|FSBP	-2.2	0
1	-4.1	M6490	M1	1	0	Transcription Factor Targets	16	IPF1 Q4		-4.1	1.8	4.2	30238	258	2936	45	1.5	0.23	595|1112|1513|1523|3148|3316|4784|5456|5514|5533|5813|5923|6887|9969|10602|10620|10777|23051|23516|25913|27319|28973|29126|51447|53942|54212|54329|54930|55534|55592|56099|56937|56978|57708|60468|64132|79811|80031|80314|84107|84251|153241|163486|285498|442213	CCND1|FOXN3|CTSK|CUX1|HMGB2|HSPB2|NFIX|POU3F4|PPP1R10|PPP3CC|PURA|RASGRF1|TAL2|MED13|CDC42EP3|ARID3B|ARPP21|ZHX3|SLC39A14|POT1|BHLHE22|MRPS18B|CD274|IP6K2|CNTN5|SNTG1|GPR85|HAUS4|MAML3|GOLGA2P5|PCDHGB7|PMEPA1|PRDM8|MIER1|BACH2|XYLT2|SLTM|SEMA6D|EPC1|ZIC4|SGIP1|CEP120|DENND1B|RNF212|PTCHD4	-2.2	0
1	-4.1	M3037	M1	1	0	Transcription Factor Targets	16	E2F1 Q6 01		-4.1	1.8	4.2	30238	243	2936	43	1.5	0.22	904|1643|1946|2146|2176|2189|2289|3609|4171|4176|4609|4616|4863|5111|6426|6553|9230|9924|9994|10236|10274|22823|25836|25862|51053|54665|54882|54954|55260|55735|55806|56658|79960|84146|84515|84520|84957|93594|124222|148281|149076|158427|219539	CCNT1|DDB2|EFNA5|EZH2|FANCC|FANCG|FKBP5|ILF3|MCM2|MCM7|MYC|GADD45B|NPAT|PCNA|SRSF1|SLC9A5|RAB11B|PAN2|CASP8AP2|HNRNPR|STAG1|MTF2|NIPBL|USP49|GMNN|RSBN1|ANKHD1|FAM120C|TMEM143|DNAJC11|HR|TRIM39|JADE1|ZNF644|MCM8|GON7|RELT|TBC1D31|PAQR4|SYT6|ZNF362|TSTD2|YPEL4	-2.2	0
1	-4.1	M4321	M1	1	0	Transcription Factor Targets	16	DR4 Q2		-4.1	1.8	4.2	30238	266	2936	46	1.6	0.23	133|602|1286|1302|2101|2618|3084|3752|3910|4286|4792|5324|5467|5970|6297|6710|7760|8754|9572|9584|9619|9759|9949|23197|25836|25946|27112|29843|49854|50512|51330|51447|51742|54665|55691|55920|58496|66008|79684|83478|83886|196264|196403|285613|342667|348235	ADM|BCL3|COL4A4|COL11A2|ESRRA|GART|NRG1|KCND3|LAMA4|MITF|NFKBIA|PLAG1|PPARD|RELA|SALL2|SPTB|ZNF213|ADAM9|NR1D1|RBM39|ABCG1|HDAC4|AMMECR1|FAF2|NIPBL|ZNF385A|NALF2|SENP1|ZBTB21|PODXL2|TNFRSF12A|IP6K2|ARID4B|RSBN1|FRMD4A|RCC2|LY6G5B|TRAK2|MSANTD2|ARHGAP24|PRSS27|MPZL3|DTX3|RELL2|STAC2|SKA2	-2.2	0
1	-4.1	M11715	M1	1	0	Transcription Factor Targets	16	GGCNKCCATNK UNKNOWN		-4.1	2.2	4.4	30238	121	2936	26	0.89	0.17	4802|5501|7555|7922|9584|9655|9751|9923|10274|26268|27314|28985|54552|54790|55904|64216|64925|80010|80314|84561|114799|149076|153222|163882|166348|219988	NFYC|PPP1CC|CNBP|SLC39A7|RBM39|SOCS5|SNPH|ZBTB40|STAG1|FBXO9|RAB30|MCTS1|GNL3L|TET2|KMT2E|TFB2M|CCDC71|RMI1|EPC1|SLC12A8|ESCO1|ZNF362|CREBRF|CNST|KBTBD12|PATL1	-2.2	0
1	-4.1	M11244	M1	1	0	Transcription Factor Targets	16	AREB6 01		-4.1	1.8	4.2	30238	274	2936	47	1.6	0.23	176|1027|1788|2035|2117|3856|5121|5324|5813|6236|7321|8565|9120|9209|9655|9743|22876|23199|23248|23421|29843|51082|54822|54882|55684|55898|57214|57827|64770|65012|79048|79365|81550|84107|84258|84759|84872|84937|92949|115908|139760|147650|158219|169611|222484|344838|387640	ACAN|CDKN1B|DNMT3A|EPB41|ETV3|KRT8|PCP4|PLAG1|PURA|RRAD|UBE2D1|YARS1|SLC16A6|LRRFIP2|SOCS5|ARHGAP32|INPP5F|GSE1|RPRD2|ITGB3BP|SENP1|POLR1D|TRPM7|ANKHD1|RABL6|UNC45A|CEMIP|C6orf47|CCDC14|SLC26A10P|SECISBP2|BHLHE41|TDRD3|ZIC4|SYT3|PCGF1|ZC3H10|ZNRF1|ADAMTSL1|CTHRC1|GPR119|SPACA6|TTC39B|OLFML2A|LNX2|PAQR9|SKIDA1	-2.2	0
1	-4.1	M30396	M1	1	0	Transcription Factor Targets	16	ZNF830 TARGET GENES		-4.1	1.8	4.2	30238	282	2936	48	1.6	0.23	4595|5094|5635|6134|7376|7551|7564|7701|7741|7745|7746|8629|9422|9656|9960|10018|10063|10179|23361|23378|25841|26586|27085|28981|30834|54885|55070|55502|64216|79058|81786|84128|85478|92342|93343|94104|113263|114034|116840|130399|147339|163882|221785|252884|256949|283989|284273|399818	MUTYH|PCBP2|PRPSAP1|RPL10|NR1H2|ZNF3|ZNF16|ZNF142|ZSCAN26|ZKSCAN8|ZSCAN9|JRK|ZNF264|MDC1|USP3|BCL2L11|COX17|RBM7|ZNF629|RRP8|ABTB2|CKAP2|MTBP|IFT81|POLR1H|TBC1D8B|DET1|HES6|TFB2M|ASPSCR1|TRIM7|WDR75|DRC2|METTL18|MVB12A|PAXBP1|GLCCI1|TOE1|CNTROB|ACVR1C|ARK2N|CNST|ZSCAN25|ZNF396|KANK3|TSEN54|PTGR3|EEF1AKMT2	-2.2	0
1	-4	M4372	M1	1	0	Transcription Factor Targets	16	STAT5A 04		-4	1.9	4.2	30238	214	2936	39	1.3	0.21	607|860|1896|2122|3164|4286|4547|5514|6096|8027|9584|10236|10745|11167|22823|22877|23237|25820|28973|54882|54934|55219|55279|55534|55681|55824|55974|63027|80036|91624|114880|137994|147339|151126|196792|202333|221037|387640|442213	BCL9|RUNX2|EDA|MECOM|NR4A1|MITF|MTTP|PPP1R10|RORB|STAM|RBM39|HNRNPR|PHTF1|FSTL1|MTF2|MLXIP|ARC|ARIH1|MRPS18B|ANKHD1|KANSL2|MACO1|ZNF654|MAML3|SCYL2|PAG1|SLC50A1|SLC22A23|TRPM3|NEXN|OSBPL6|LETM2|ARK2N|ZNF385B|FAM24B|CMYA5|JMJD1C|SKIDA1|PTCHD4	-2.2	0
1	-4	M7797	M1	1	0	Transcription Factor Targets	16	ZIC2 01		-4	1.8	4.2	30238	252	2936	44	1.5	0.22	1294|1908|2120|2177|2258|3005|3316|3736|4302|5292|5813|5893|5916|5966|6666|7125|7404|7703|7804|8565|9885|10445|10922|11167|11176|23499|25836|25946|26051|51592|54329|55731|55806|55809|55898|64763|79665|83723|84818|84940|124842|129303|157769|219988	COL7A1|EDN3|ETV6|FANCD2|FGF13|H1-0|HSPB2|KCNA1|MLLT6|PIM1|PURA|RAD52|RARG|REL|SOX12|TNNC2|UTY|PCGF2|LRP8|YARS1|OSBPL2|MCRS1|FASTK|FSTL1|BAZ2A|MACF1|NIPBL|ZNF385A|PPP1R16B|TRIM33|GPR85|FAM222B|HR|TRERF1|UNC45A|ZNF574|DHX40|TLCD3B|IL17RC|CORO6|TMEM132E|TMEM150A|FAM91A1|PATL1	-2.2	0
1	-4	M10493	M1	1	0	Transcription Factor Targets	16	PAX4 01		-4	1.8	4.1	30238	268	2936	46	1.6	0.23	1946|2101|2710|2976|4601|4792|5325|5455|6015|6468|6671|7175|7343|8971|8986|9794|10236|10608|23199|23294|25792|25836|25921|26058|26576|26986|27303|28987|55054|55279|55731|55735|55809|56936|58487|63941|79990|84206|84240|84940|92949|113251|124222|124997|140460|283796	EFNA5|ESRRA|GK|GTF3C2|MXI1|NFKBIA|PLAGL1|POU3F3|RING1|FBXW4|SP4|TPR|UBTF|H1-10|RPS6KA4|MAML1|HNRNPR|MXD4|GSE1|ANKS1A|CIZ1|NIPBL|ZDHHC5|GIGYF2|SRPK3|PABPC1|RBMS3|NOB1|ATG16L1|ZNF654|FAM222B|DNAJC11|TRERF1|CCDC177|CREBZF|NECAB3|PLEKHH3|MEX3B|ZCCHC9|CORO6|ADAMTSL1|LARP4|PAQR4|WDR81|ASB7|GOLGA8IP	-2.2	0
1	-4	M6052	M1	1	0	Transcription Factor Targets	16	YCATTAA UNKNOWN		-4	1.5	4	30238	567	2936	83	2.8	0.31	90|607|1112|1946|2104|2122|2258|2796|3590|4286|4547|5089|5218|5324|5456|5514|5564|5813|5923|5937|5970|6096|6199|6323|6666|6777|7276|8045|8292|8997|9202|9575|9949|9969|10150|10194|10324|10659|10755|10903|11065|11167|22944|23143|23199|23213|25913|26051|27314|27319|28973|28987|29763|30819|51175|51447|53616|54329|54540|54674|54875|55809|56099|56937|57715|58487|59283|60468|63941|79960|84107|84251|8452…	ACVR1|BCL9|FOXN3|EFNA5|ESRRG|MECOM|FGF13|GNRH1|IL11RA|MITF|MTTP|PBX2|CDK14|PLAG1|POU3F4|PPP1R10|PRKAB1|PURA|RASGRF1|RBMS1|RELA|RORB|RPS6KB2|SCN1A|SOX12|STAT5B|TTR|RASSF7|COLQ|KALRN|ZMYM4|CLOCK|AMMECR1|MED13|MBNL2|TSHZ1|KLHL41|CELF2|GIPC1|MTMR11|UBE2C|FSTL1|KIN|LRCH1|GSE1|SULF1|POT1|PPP1R16B|RAB30|BHLHE22|MRPS18B|NOB1|PACSIN3|KCNIP2|TUBE1|IP6K2|ADAM22|GPR85|FAM193B|LRRN3|CNTLN|TRERF1|PCDHGB7|PMEPA…	-2.1	0
1	-4	M1532	M1	1	0	Transcription Factor Targets	16	EGR1 01		-4	1.8	4.1	30238	269	2936	46	1.6	0.23	773|1656|1958|3745|4122|4802|5118|6397|6666|6710|7343|7422|7775|8045|8178|9196|9655|9925|10243|10806|11252|11313|23098|23294|23616|25836|26470|29950|29997|51093|51330|55000|55167|55219|55806|56172|79990|81875|85026|90799|94086|133522|145581|219539|221002|246175	CACNA1A|DDX6|EGR1|KCNB1|MAN2A2|NFYC|PCOLCE|SEC14L1|SOX12|SPTB|UBTF|VEGFA|ZNF232|RASSF7|ELL|KCNAB3|SOCS5|ZBTB5|GPHN|SDCCAG8|PACSIN2|LYPLA2|SARM1|ANKS1A|SH3BP1|NIPBL|SEZ6L2|SERTAD1|NOP53|METTL25B|TNFRSF12A|TUG1|MSL2|MACO1|HR|ANKH|PLEKHH3|ISG20L2|ARRDC1-AS1|CEP95|HSPB9|PPARGC1B|LRFN5|YPEL4|RASGEF1A|CNOT6L	-2.1	0
1	-3.9	M17508	M1	1	0	Transcription Factor Targets	16	USF2 Q6		-3.9	1.8	4.1	30238	254	2936	44	1.5	0.22	466|607|2035|2074|2101|2237|3601|4297|4610|5453|5916|5993|7073|7405|7804|8501|9204|9702|9923|10367|10629|23378|23411|26507|27314|28992|51303|54407|55753|56165|57530|57645|60370|64216|79365|79887|80128|80314|83858|127002|143684|148281|163882|339487	ATF1|BCL9|EPB41|ERCC6|ESRRA|FEN1|IL15RA|KMT2A|MYCL|POU3F1|RARG|RFX5|TIAL1|UVRAG|LRP8|SLC43A1|ZMYM6|CEP57|ZBTB40|MICU1|TAF6L|RRP8|SIRT1|CNNM1|RAB30|MACROD1|FKBP11|SLC38A2|OGDHL|TDRD1|CGN|POGK|AVPI1|TFB2M|BHLHE41|PLBD1|TRIM46|EPC1|ATAD3B|ATXN7L2|FAM76B|SYT6|CNST|ZBTB8OS	-2.1	0
1	-3.9	M8942	M1	1	0	Transcription Factor Targets	16	GCTNWTTGK UNKNOWN		-3.9	1.7	4	30238	310	2936	51	1.7	0.24	473|2710|3316|3667|3975|3983|4140|4824|5339|5455|5608|6670|7473|7544|7555|7707|8434|9134|9493|10208|10460|11107|23231|23534|25836|26090|27040|27112|51447|54329|54882|55735|56946|58486|64925|66008|79094|84107|84206|84872|90799|113246|124997|125488|129563|137994|140460|146057|151126|221037|387640	RERE|GK|HSPB2|IRS1|LHX1|ABLIM1|MARK3|NKX3-1|PLEC|POU3F3|MAP2K6|SP3|WNT3|ZFY|CNBP|ZNF148|RECK|CCNE2|KIF23|USPL1|TACC3|PRDM5|SEL1L3|TNPO3|NIPBL|ABHD12|LAT|NALF2|IP6K2|GPR85|ANKHD1|DNAJC11|EMSY|ZBED5|CCDC71|TRAK2|CHAC1|ZIC4|MEX3B|ZC3H10|CEP95|C12orf57|WDR81|TTC39C|DIS3L2|LETM2|ASB7|TTBK2|ZNF385B|JMJD1C|SKIDA1	-2.1	0
1	-3.9	M6093	M1	1	0	Transcription Factor Targets	16	TAAYNRNNTCC UNKNOWN		-3.9	2	4.1	30238	174	2936	33	1.1	0.19	1302|2103|2104|2252|4286|5118|5339|5813|8045|8482|9202|9360|9572|9945|9960|23421|23451|54437|54674|55534|55799|55805|57530|57708|58487|79759|79836|80036|84107|114907|148281|219988|255743	COL11A2|ESRRB|ESRRG|FGF7|MITF|PCOLCE|PLEC|PURA|RASSF7|SEMA7A|ZMYM4|PPIG|NR1D1|GFPT2|USP3|ITGB3BP|SF3B1|SEMA5B|LRRN3|MAML3|CACNA2D3|LRP2BP|CGN|MIER1|CREBZF|ZNF668|LONRF3|TRPM3|ZIC4|FBXO32|SYT6|PATL1|NPNT	-2	0
1	-3.9	M12460	M1	1	0	Transcription Factor Targets	16	AP1 Q4 01		-3.9	1.8	4	30238	264	2936	45	1.5	0.23	114|571|642|766|1159|1192|1294|1427|1893|2048|2104|3856|3909|3915|5970|5997|7073|8751|8986|9120|9127|9218|9522|9572|9584|9960|10164|11167|11176|23023|23199|23645|56905|64073|79990|80196|80271|81033|92558|127833|148137|151126|196463|285613|387640	ADCY8|BACH1|BLMH|CA7|CKMT1B|CLIC1|COL7A1|CRYGS|ECM1|EPHB2|ESRRG|KRT8|LAMA3|LAMC1|RELA|RGS2|TIAL1|ADAM15|RPS6KA4|SLC16A6|P2RX6|VAPA|SCAMP1|NR1D1|RBM39|USP3|CHST4|FSTL1|BAZ2A|TMCC1|GSE1|PPP1R15A|C15orf39|C19orf33|PLEKHH3|RNF34|ITPKC|KCNH6|BICDL1|SYT2|PROSER3|ZNF385B|PLBD2|RELL2|SKIDA1	-2	0
1	-3.9	M3938	M1	1	0	Transcription Factor Targets	16	CCAATNNSNNNGCG UNKNOWN		-3.9	2.7	4.4	30238	60	2936	16	0.54	0.14	3006|4824|5111|5455|5514|9695|10171|25921|26136|27109|28973|54540|79094|79944|113791|153222	H1-2|NKX3-1|PCNA|POU3F3|PPP1R10|EDEM1|RCL1|ZDHHC5|TES|DMAC2L|MRPS18B|FAM193B|CHAC1|L2HGDH|PIK3IP1|CREBRF	-2	0
1	-3.8	M11607	M1	1	0	Transcription Factor Targets	16	AAAYRNCTG UNKNOWN		-3.8	1.6	4	30238	375	2936	59	2	0.26	90|607|1240|1421|1427|1896|1912|2103|2104|3084|3626|4008|4041|4245|4297|4750|4919|5339|5745|6666|9024|9219|9331|9794|9806|9912|10155|10274|11083|22901|22903|23047|23199|23380|25816|26249|27085|27252|27303|27314|30819|50512|50619|51447|53371|54329|54875|54879|55279|55284|55761|55799|57453|80031|80314|84107|84913|284273|442213	ACVR1|BCL9|CMKLR1|CRYGD|CRYGS|EDA|PHC2|ESRRB|ESRRG|NRG1|INHBC|LMO7|LRP5|MGAT1|KMT2A|NEK1|ROR1|PLEC|PTH1R|SOX12|BRSK2|MTA2|B4GALT6|MAML1|SPOCK2|ARHGAP44|TRIM28|STAG1|DIDO1|ARSG|BTBD3|PDS5B|GSE1|SRGAP2|TNFAIP8|KLHL3|MTBP|KLHL20|RBMS3|RAB30|KCNIP2|PODXL2|DEF6|IP6K2|NUP54|GPR85|CNTLN|ST7L|ZNF654|UBE2W|TTC17|CACNA2D3|DSCAML1|SEMA6D|EPC1|ZIC4|ATOH8|PTGR3|PTCHD4	-2	0
1	-3.8	M40690	M1	1	0	Transcription Factor Targets	16	TBX3 TARGET GENES		-3.8	1.6	4	30238	351	2936	56	1.9	0.25	411|908|1431|1616|3704|4176|4820|5187|5442|5993|7637|7741|7862|9295|9325|9907|10103|10153|10171|10201|11269|23036|23098|23197|23274|23305|23451|26151|26512|29902|51057|51112|51164|51444|51575|51691|54813|55296|55731|57639|64080|79101|79744|83723|84243|84901|88455|91647|93323|94104|147837|161823|221037|253725|378805|387680	ARSB|CCT6A|CS|DAXX|ITPA|MCM7|NKTR|PER1|POLRMT|RFX5|ZNF84|ZSCAN26|BRPF1|SRSF11|TRIP4|AP5Z1|TSPAN1|CEBPZ|RCL1|NME6|DDX19B|ZNF292|SARM1|FAF2|CLEC16A|ACSL6|SF3B1|NAT9|INTS6|FAM216A|WDPCP|TRAPPC12|DCTN4|RNF138|ESF1|LSM8|KLHL28|TBC1D19|FAM222B|CCDC146|RBKS|TAF1D|ZNF419|TLCD3B|ZDHHC18|NFATC2IP|ANKRD13A|ATPAF2|HAUS8|PAXBP1|ZNF563|MAPDA|JMJD1C|WASHC2C|LINC-PINT|WASHC2A	-2	0
1	-3.8	M5	M1	1	0	Transcription Factor Targets	16	STAT 01		-3.8	1.8	4	30238	258	2936	44	1.5	0.22	607|2710|3002|3483|4204|4656|5118|5339|5359|5467|5606|5608|7733|8292|8835|9230|9632|9924|10057|10068|10236|10432|23098|25820|26145|51426|51705|54790|55353|55361|60468|80271|92745|95681|112752|113878|124997|127002|133522|147948|153222|283742|387640|442213	BCL9|GK|GZMB|IGFALS|MECP2|MYOG|PCOLCE|PLEC|PLSCR1|PPARD|MAP2K3|MAP2K6|ZNF180|COLQ|SOCS2|RAB11B|SEC24C|PAN2|ABCC5|IL18BP|HNRNPR|RBM14|SARM1|ARIH1|IRF2BP1|POLK|EMCN|TET2|LAPTM4B|PI4K2A|BACH2|ITPKC|SLC38A5|CEP41|IFT43|DTX2|WDR81|ATXN7L2|PPARGC1B|ZNF582|CREBRF|FAM98B|SKIDA1|PTCHD4	-2	0
1	-3.8	M11597	M1	1	0	Transcription Factor Targets	16	GGAMTNNNNNTCCY UNKNOWN		-3.8	2.2	4.2	30238	119	2936	25	0.85	0.17	2237|4149|4548|6483|6650|6710|7073|7175|7770|8085|8479|10057|10806|22934|26145|55757|55815|56936|57610|83723|84258|84335|84901|147923|338811	FEN1|MAX|MTR|ST3GAL2|CAPN15|SPTB|TIAL1|TPR|ZNF227|KMT2D|HIRIP3|ABCC5|SDCCAG8|RPIA|IRF2BP1|UGGT2|TSNAXIP1|CCDC177|RANBP10|TLCD3B|SYT3|AKT1S1|NFATC2IP|ZNF420|TAFA2	-2	0
1	-3.8	M18224	M1	1	0	Transcription Factor Targets	16	MAX 01		-3.8	1.7	4	30238	266	2936	45	1.5	0.23	468|860|1654|1788|1826|1843|2035|2237|3609|4149|4297|4719|4799|5187|5583|7150|8165|8462|9627|10171|10608|10629|23411|23415|23503|25948|26986|51303|54407|54813|54882|55753|57645|79624|79836|80314|80745|83985|84186|84258|84752|84872|84913|92745|201627	ATF4|RUNX2|DDX3X|DNMT3A|DSCAM|DUSP1|EPB41|FEN1|ILF3|MAX|KMT2A|NDUFS1|NFX1|PER1|PRKCH|TOP1|AKAP1|KLF11|SNCAIP|RCL1|MXD4|TAF6L|SIRT1|KCNH4|ZFYVE26|KBTBD2|PABPC1|FKBP11|SLC38A2|KLHL28|ANKHD1|OGDHL|POGK|DCPH1|LONRF3|EPC1|THUMPD2|SPNS1|ZCCHC7|SYT3|B3GNT9|ZC3H10|ATOH8|SLC38A5|DENND6A	-2	0
1	-3.8	M40797	M1	1	0	Transcription Factor Targets	16	ZNF677 TARGET GENES		-3.8	2.1	4.1	30238	133	2936	27	0.92	0.18	1455|4302|6603|6670|10180|10579|10809|11176|23062|23516|23645|26090|26268|55196|79175|80230|84124|84331|84455|121227|149076|338799|342357|400931|401320|415116|101927204	CSNK1G2|MLLT6|SMARCD2|SP3|RBM6|TACC2|STARD10|BAZ2A|GGA2|SLC39A14|PPP1R15A|ABHD12|FBXO9|RESF1|ZNF343|RUFY1|ZNF394|MCRIP2|EFCAB7|LRIG3|ZNF362|LINC01089|ZKSCAN2|MIRLET7BHG|GARS1-DT|PIM3|FAM111A-DT	-2	0
1	-3.8	M1643	M1	1	0	Transcription Factor Targets	16	FOX Q2		-3.8	1.8	4	30238	213	2936	38	1.3	0.21	687|1305|2104|2258|2674|2800|3084|4176|4286|5324|5813|6095|6837|7174|7276|7555|9423|11167|22903|23126|51286|54556|54788|54790|55809|57715|63941|64116|64328|84725|84913|92342|115908|147339|222255|284273|344838|387640	KLF9|COL13A1|ESRRG|FGF13|GFRA1|GOLGA1|NRG1|MCM7|MITF|PLAG1|PURA|RORA|MED22|TPP2|TTR|CNBP|NTN1|FSTL1|BTBD3|POGZ|CEND1|ING3|DNAJB12|TET2|TRERF1|SEMA4G|NECAB3|SLC39A8|XPO4|PLEKHA8|ATOH8|METTL18|CTHRC1|ARK2N|ATXN7L1|PTGR3|PAQR9|SKIDA1	-2	0
1	-3.8	M14230	M1	1	0	Transcription Factor Targets	16	HFH1 01		-3.8	1.8	4	30238	251	2936	43	1.5	0.22	1105|1203|1843|1946|2254|2800|3164|3624|3902|3915|5292|5456|5514|5813|6330|7461|7555|9120|9423|9627|11167|23023|23133|23421|25836|28973|51447|54407|54556|54788|55000|55684|55806|55809|56256|64116|79048|80031|85026|127002|140460|153222|284273	CHD1|CLN5|DUSP1|EFNA5|FGF9|GOLGA1|NR4A1|INHBA|LAG3|LAMC1|PIM1|POU3F4|PPP1R10|PURA|SCN4B|CLIP2|CNBP|SLC16A6|NTN1|SNCAIP|FSTL1|TMCC1|PHF8|ITGB3BP|NIPBL|MRPS18B|IP6K2|SLC38A2|ING3|DNAJB12|TUG1|RABL6|HR|TRERF1|SERTAD4|SLC39A8|SECISBP2|SEMA6D|ARRDC1-AS1|ATXN7L2|ASB7|CREBRF|PTGR3	-2	0
1	-3.8	M18254	M1	1	0	Transcription Factor Targets	16	MZF1 02		-3.8	1.8	4	30238	236	2936	41	1.4	0.22	1106|1788|2122|2130|2618|3005|4302|4784|4802|4919|5324|5514|5966|5993|6671|6843|8028|8621|9219|9832|9969|10643|11313|25807|28973|30819|55194|55756|55806|55809|55904|79665|84146|92949|124997|127002|162417|219988|283989|284273|387640	CHD2|DNMT3A|MECOM|EWSR1|GART|H1-0|MLLT6|NFIX|NFYC|ROR1|PLAG1|PPP1R10|REL|RFX5|SP4|VAMP1|MLLT10|CDK13|MTA2|JAKMIP2|MED13|IGF2BP3|LYPLA2|RHBDD3|MRPS18B|KCNIP2|EVA1B|INTS9|HR|TRERF1|KMT2E|DHX40|ZNF644|ADAMTSL1|WDR81|ATXN7L2|NAGS|PATL1|TSEN54|PTGR3|SKIDA1	-1.9	0
1	-3.8	M18558	M1	1	0	Transcription Factor Targets	16	AP2 Q6		-3.8	1.7	4	30238	259	2936	44	1.5	0.22	602|1024|1302|1788|1896|3005|3084|3382|3975|6603|6666|6670|6671|6710|7343|7473|7862|8500|9219|9969|10155|11248|23199|23248|23411|25862|26507|26986|51201|51286|51334|53615|54805|56658|56936|57731|64925|84146|84725|90799|127002|149076|154865|333926	BCL3|CDK8|COL11A2|DNMT3A|EDA|H1-0|NRG1|ICA1|LHX1|SMARCD2|SOX12|SP3|SP4|SPTB|UBTF|WNT3|BRPF1|PPFIA1|MTA2|MED13|TRIM28|NXPH3|GSE1|RPRD2|SIRT1|USP49|CNNM1|PABPC1|ZDHHC2|CEND1|PRR16|MBD3|CNNM2|TRIM39|CCDC177|SPTBN4|CCDC71|ZNF644|PLEKHA8|CEP95|ATXN7L2|ZNF362|IQUB|PPM1J	-1.9	0
1	-3.7	M11821	M1	1	0	Transcription Factor Targets	16	CEBPB 01		-3.7	1.7	4	30238	267	2936	45	1.5	0.23	176|213|1106|1112|1203|1843|2254|4286|5292|5509|5606|6095|6468|6689|6801|7125|8727|9584|10602|10777|10916|11096|22823|23019|23213|23460|51574|54329|54832|55681|55686|55975|57018|57492|58488|65268|79094|81544|84107|90665|91252|95681|124997|157769|387640	ACAN|ALB|CHD2|FOXN3|CLN5|DUSP1|FGF9|MITF|PIM1|PPP1R3D|MAP2K3|RORA|FBXW4|SPIB|STRN|TNNC2|CTNNAL1|RBM39|CDC42EP3|ARPP21|MAGED2|ADAMTS5|MTF2|CNOT1|SULF1|ABCA6|LARP7|GPR85|VPS13C|SCYL2|MREG|KLHL7|CCNL1|ARID1B|PCTP|WNK2|CHAC1|GDPD5|ZIC4|TBL1Y|SLC39A13|CEP41|WDR81|FAM91A1|SKIDA1	-1.9	0
1	-3.7	M1608	M1	1	0	Transcription Factor Targets	16	NFE2 01		-3.7	1.7	3.9	30238	275	2936	46	1.6	0.23	571|602|605|642|766|1192|2104|2140|2254|3005|3423|3654|3915|4286|5121|5339|6483|7073|8975|9120|9127|9209|9218|9683|10290|11176|23023|23231|23331|27327|55219|57446|63941|79812|79836|79990|84335|84541|90161|90665|113878|124997|127002|127833|196463|285613	BACH1|BCL3|BCL7A|BLMH|CA7|CLIC1|ESRRG|EYA3|FGF9|H1-0|IDS|IRAK1|LAMC1|MITF|PCP4|PLEC|ST3GAL2|TIAL1|USP13|SLC16A6|P2RX6|LRRFIP2|VAPA|N4BP1|SPEG|BAZ2A|TMCC1|SEL1L3|TTC28|TNRC6A|MACO1|NDRG3|NECAB3|MMRN2|LONRF3|PLEKHH3|AKT1S1|KBTBD8|HS6ST2|TBL1Y|DTX2|WDR81|ATXN7L2|SYT2|PLBD2|RELL2	-1.9	0
1	-3.7	M16396	M1	1	0	Transcription Factor Targets	16	AP2GAMMA 01		-3.7	1.8	4	30238	252	2936	43	1.5	0.22	602|1826|1896|1912|2122|2323|2872|2908|3316|4092|4610|4775|5453|5916|6093|6671|6774|7220|7343|7804|7922|9064|9969|10155|10608|22934|25862|25946|26986|50937|51286|55806|55809|57453|63925|65268|79738|84725|127002|147650|149076|196403|222183	BCL3|DSCAM|EDA|PHC2|MECOM|FLT3LG|MKNK2|NR3C1|HSPB2|SMAD7|MYCL|NFATC3|POU3F1|RARG|ROCK1|SP4|STAT3|TRPC1|UBTF|LRP8|SLC39A7|MAP3K6|MED13|TRIM28|MXD4|RPIA|USP49|ZNF385A|PABPC1|CDON|CEND1|HR|TRERF1|DSCAML1|ZNF335|WNK2|BBS10|PLEKHA8|ATXN7L2|SPACA6|ZNF362|DTX3|SRRM3	-1.9	0
1	-3.7	M30015	M1	1	0	Transcription Factor Targets	16	HOXC13 TARGET GENES		-3.7	2.1	4.1	30238	120	2936	25	0.85	0.17	2595|3012|4839|5429|5463|6203|8541|9169|9786|10233|22995|23398|23503|23522|25839|51426|54617|57508|63894|64105|64925|79675|90529|121504|653319	GANC|H2AC8|NOP2|POLH|POU6F1|RPS9|PPFIA3|SCAF11|KIAA0586|LRRC23|CEP152|PPWD1|ZFYVE26|KAT6B|COG4|POLK|INO80|INTS2|VIPAS39|CENPK|CCDC71|FASTKD1|STPG1|H4C16|MATCAP1	-1.9	0
1	-3.7	M19578	M1	1	0	Transcription Factor Targets	16	YGCANTGCR UNKNOWN		-3.7	2.1	4.1	30238	127	2936	26	0.89	0.17	1106|1656|2130|2258|3736|5218|5813|6843|7405|8482|8527|10579|23380|25807|26470|51306|54806|55857|55904|56882|57130|84542|91683|124997|145581|344838	CHD2|DDX6|EWSR1|FGF13|KCNA1|CDK14|PURA|VAMP1|UVRAG|SEMA7A|DGKD|TACC2|SRGAP2|RHBDD3|SEZ6L2|FAM13B|AHI1|KIZ|KMT2E|CDC42SE1|ATP13A1|SANBR|SYT12|WDR81|LRFN5|PAQR9	-1.9	0
1	-3.7	M2651	M1	1	0	Transcription Factor Targets	16	CCTNTMAGA UNKNOWN		-3.7	2.1	4.1	30238	134	2936	27	0.92	0.18	114|2035|2120|4302|4324|5455|5993|6468|7046|9202|10243|11096|25836|25897|26145|54617|55219|55802|56937|57604|80854|81566|84514|84759|84812|144165|219988	ADCY8|EPB41|ETV6|MLLT6|MMP15|POU3F3|RFX5|FBXW4|TGFBR1|ZMYM4|GPHN|ADAMTS5|NIPBL|RNF19A|IRF2BP1|INO80|MACO1|DCP1A|PMEPA1|TRMT9B|SETD7|CSRNP2|GHDC|PCGF1|PLCD4|PRICKLE1|PATL1	-1.9	0
1	-3.7	M15623	M1	1	0	Transcription Factor Targets	16	SOX5 01		-3.7	1.7	3.9	30238	268	2936	45	1.5	0.23	473|1656|1847|1879|2104|2186|2254|3164|3624|4302|4601|5292|5456|5495|5813|7073|7461|9499|9957|10324|10371|10451|11167|23534|25836|30850|51705|54470|55000|55534|55761|55809|55824|79665|79759|81566|84936|84957|145173|149076|151126|219539|284273|339487|387640	RERE|DDX6|DUSP5|EBF1|ESRRG|BPTF|FGF9|NR4A1|INHBA|MLLT6|MXI1|PIM1|POU3F4|PPM1B|PURA|TIAL1|CLIP2|MYOT|HS3ST1|KLHL41|SEMA3A|VAV3|FSTL1|TNPO3|NIPBL|CDR2L|EMCN|ARMCX6|TUG1|MAML3|TTC17|TRERF1|PAG1|DHX40|ZNF668|CSRNP2|ZFYVE19|RELT|B3GLCT|ZNF362|ZNF385B|YPEL4|PTGR3|ZBTB8OS|SKIDA1	-1.9	0
1	-3.7	M15061	M1	1	0	Transcription Factor Targets	16	HAND1E47 01		-3.7	1.7	3.9	30238	284	2936	47	1.6	0.23	286|1847|2122|3084|3590|3975|3983|4005|5514|5583|5813|6253|6468|6777|6887|7046|7737|9924|10101|10274|10602|22823|22903|23023|23469|25862|26548|27148|27303|28973|51389|51667|54875|55753|56256|65250|79836|80817|84129|84561|113251|123036|124842|151258|155435|157769|340419	ANK1|DUSP5|MECOM|NRG1|IL11RA|LHX1|ABLIM1|LMO2|PPP1R10|PRKCH|PURA|RTN2|FBXW4|STAT5B|TAL2|TGFBR1|RNF113A|PAN2|NUBP2|STAG1|CDC42EP3|MTF2|BTBD3|TMCC1|PHF3|USP49|ITGB1BP2|STK36|RBMS3|MRPS18B|RWDD1|NUB1|CNTLN|OGDHL|SERTAD4|CPLANE1|LONRF3|CEP44|ACAD11|SLC12A8|LARP4|TC2N|TMEM132E|SLC38A11|RBM33|FAM91A1|RSPO2	-1.9	0
1	-3.7	M40712	M1	1	0	Transcription Factor Targets	16	MYBL1 TARGET GENES		-3.7	1.9	4	30238	200	2936	36	1.2	0.2	904|1027|3856|3875|6817|7767|9373|9498|9575|10450|29886|51426|54532|54665|54879|55167|55260|55672|55846|58486|60314|79836|80010|80817|83723|90506|112840|113251|116115|121504|122769|151174|284085|285958|388165|100507530	CCNT1|CDKN1B|KRT8|KRT18|SULT1A1|ZNF224|PLAA|SLC4A8|CLOCK|PPIE|SNX8|POLK|USP53|RSBN1|ST7L|MSL2|TMEM143|NBPF1|ITFG2|ZBED5|MYG1|LONRF3|RMI1|CEP44|TLCD3B|LRRC46|WDR89|LARP4|ZNF526|H4C16|LRR1|LINC02610|KRT18P55|SNHG15|UBE2Q2P1|MCPH1-AS1	-1.9	0
1	-3.7	M8536	M1	1	0	Transcription Factor Targets	16	PAX5 01		-3.7	2	4	30238	156	2936	30	1	0.19	3084|3382|3590|5455|6095|6253|7125|7343|8899|9543|10755|23210|25816|29763|29843|51057|51082|51132|55070|55082|55534|55731|57117|84206|84542|124842|168850|222484|283989|387640	NRG1|ICA1|IL11RA|POU3F3|RORA|RTN2|TNNC2|UBTF|PRP4K|IGDCC3|GIPC1|JMJD6|TNFAIP8|PACSIN3|SENP1|WDPCP|POLR1D|RLIM|DET1|ARGLU1|MAML3|FAM222B|INTS12|MEX3B|SANBR|TMEM132E|ZNF800|LNX2|TSEN54|SKIDA1	-1.9	0
1	-3.7	M12298	M1	1	0	Transcription Factor Targets	16	CEBP Q2		-3.7	1.8	3.9	30238	238	2936	41	1.4	0.22	1106|1112|1286|1305|1513|3705|4286|4792|5187|5608|5740|5782|5806|5813|6774|6843|9575|9759|10274|22801|22944|26108|51447|54407|56624|57530|58488|64332|79094|79836|84529|91860|95681|124842|124997|125058|129563|153241|158219|220441|284273	CHD2|FOXN3|COL4A4|COL13A1|CTSK|ITPK1|MITF|NFKBIA|PER1|MAP2K6|PTGIS|PTPN12|PTX3|PURA|STAT3|VAMP1|CLOCK|HDAC4|STAG1|ITGA11|KIN|PYGO1|IP6K2|SLC38A2|ASAH2|CGN|PCTP|NFKBIZ|CHAC1|LONRF3|CDIN1|CALML4|CEP41|TMEM132E|WDR81|TBC1D16|DIS3L2|CEP120|TTC39B|RNF152|PTGR3	-1.9	0
1	-3.7	M29926	M1	1	0	Transcription Factor Targets	16	COBLL1 TARGET GENES		-3.7	2	4	30238	149	2936	29	0.99	0.18	4123|4168|6710|7553|7707|8085|8629|8741|8751|8916|9024|10592|10600|10866|11103|11138|22984|23019|27148|55031|55628|55920|56172|64753|145282|149041|220869|339448|642475	MAN2C1|MCF2|SPTB|ZNF7|ZNF148|KMT2D|JRK|TNFSF13|ADAM15|HERC3|BRSK2|SMC2|USP16|HCP5|KRR1|TBC1D8|PDCD11|CNOT1|STK36|USP47|ZNF407|RCC2|ANKH|CCDC136|MIPOL1|RC3H1|ZNG1E|C1orf174|MROH6	-1.9	0
1	-3.7	M19129	M1	1	0	Transcription Factor Targets	16	CREB Q2		-3.7	1.7	3.9	30238	269	2936	45	1.5	0.23	114|466|1654|1843|1958|2254|2908|3551|4616|4705|4928|5179|5187|5993|6015|6426|6774|7349|8754|9175|9360|9702|10150|23140|23645|25820|26470|26986|49854|51312|53917|54556|54806|55254|55846|56658|79094|81539|81576|84251|84872|92106|92399|116840|192683	ADCY8|ATF1|DDX3X|DUSP1|EGR1|FGF9|NR3C1|IKBKB|GADD45B|NDUFA10|NUP98|PENK|PER1|RFX5|RING1|SRSF1|STAT3|UCN|ADAM9|MAP3K13|PPIG|CEP57|MBNL2|ZZEF1|PPP1R15A|ARIH1|SEZ6L2|PABPC1|ZBTB21|SLC25A37|RAB24|ING3|AHI1|TMEM39A|ITFG2|TRIM39|CHAC1|SLC38A1|YJU2B|SGIP1|ZC3H10|OXNAD1|MRRF|CNTROB|SCAMP5	-1.9	0
1	-3.6	M15591	M1	1	0	Transcription Factor Targets	16	PIT1 Q6		-3.6	1.8	3.9	30238	239	2936	41	1.4	0.22	90|595|775|1106|1305|1826|2078|2104|2252|2254|2258|3624|5324|5456|5514|5813|6095|6666|8482|9209|9911|9912|10150|10371|10608|22823|28973|55203|55279|55768|56099|56256|56978|84529|91252|92949|113246|124923|151126|153241|348235	ACVR1|CCND1|CACNA1C|CHD2|COL13A1|DSCAM|ERG|ESRRG|FGF7|FGF9|FGF13|INHBA|PLAG1|POU3F4|PPP1R10|PURA|RORA|SOX12|SEMA7A|LRRFIP2|TMCC2|ARHGAP44|MBNL2|SEMA3A|MXD4|MTF2|MRPS18B|LGI2|ZNF654|NGLY1|PCDHGB7|SERTAD4|PRDM8|CDIN1|SLC39A13|ADAMTSL1|C12orf57|RSKR|ZNF385B|CEP120|SKA2	-1.9	0
1	-3.6	M9852	M1	1	0	Transcription Factor Targets	16	CHOP 01		-3.6	1.8	3.9	30238	239	2936	41	1.4	0.22	133|2186|2784|3008|3148|3983|4792|4863|5187|5218|5608|7405|7422|8085|9627|9655|9832|10018|10243|11060|22865|23169|23421|23534|25897|26548|54407|54437|54537|55534|55809|58487|64094|84251|127002|149076|162494|221037|286343|348235|100861412	ADM|BPTF|GNB3|H1-4|HMGB2|ABLIM1|NFKBIA|NPAT|PER1|CDK14|MAP2K6|UVRAG|VEGFA|KMT2D|SNCAIP|SOCS5|JAKMIP2|BCL2L11|GPHN|WWP2|SLITRK3|SLC35D1|ITGB3BP|TNPO3|RNF19A|ITGB1BP2|SLC38A2|SEMA5B|SHLD2|MAML3|TRERF1|CREBZF|SMOC2|SGIP1|ATXN7L2|ZNF362|RHBDL3|JMJD1C|LURAP1L|SKA2|FSBP	-1.9	0
1	-3.6	M8474	M1	1	0	Transcription Factor Targets	16	CEBPDELTA Q6		-3.6	1.8	3.9	30238	247	2936	42	1.4	0.22	156|629|1106|1672|2717|2976|3164|3483|4286|5514|5606|6095|6426|6689|6887|7125|7434|9584|10150|10371|23019|23421|25820|27319|28973|51742|54329|55681|55799|56978|57018|57492|80031|80036|83538|84251|84529|91608|157769|163782|196792|284273	GRK2|CFB|CHD2|DEFB1|GLA|GTF3C2|NR4A1|IGFALS|MITF|PPP1R10|MAP2K3|RORA|SRSF1|SPIB|TAL2|TNNC2|VIPR2|RBM39|MBNL2|SEMA3A|CNOT1|ITGB3BP|ARIH1|BHLHE22|MRPS18B|ARID4B|GPR85|SCYL2|CACNA2D3|PRDM8|CCNL1|ARID1B|SEMA6D|TRPM3|ODAD4|SGIP1|CDIN1|RASL10B|FAM91A1|KANK4|FAM24B|PTGR3	-1.8	0
1	-3.6	M14276	M1	1	0	Transcription Factor Targets	16	LYF1 01		-3.6	1.7	3.9	30238	271	2936	45	1.5	0.23	492|649|766|1112|2258|2674|3590|4306|5094|5339|5455|5469|5528|5565|5916|6093|9499|9542|9584|9912|10290|10478|10499|10602|26058|26136|51447|53354|54329|54540|54819|54875|64116|64132|80317|84107|84937|127002|144165|154865|162494|201627|220441|342667|387640	ATP2B3|BMP1|CA7|FOXN3|FGF13|GFRA1|IL11RA|NR3C2|PCBP2|PLEC|POU3F3|MED1|PPP2R5D|PRKAB2|RARG|ROCK1|MYOT|NRG2|RBM39|ARHGAP44|SPEG|SLC25A17|NCOA2|CDC42EP3|GIGYF2|TES|IP6K2|PANK1|GPR85|FAM193B|ZCCHC10|CNTLN|SLC39A8|XYLT2|ZKSCAN3|ZIC4|ZNRF1|ATXN7L2|PRICKLE1|IQUB|RHBDL3|DENND6A|RNF152|STAC2|SKIDA1	-1.8	0
1	-3.5	M7689	M1	1	0	Transcription Factor Targets	16	MEIS1 01		-3.5	1.7	3.8	30238	249	2936	42	1.4	0.22	27|114|1513|1657|2035|2048|2104|2258|3005|3084|3842|3975|7074|8565|9196|9806|10243|10318|23411|23767|26206|51132|51226|54665|55193|55502|55512|64137|80067|83657|84514|84529|84818|85366|91942|91947|116535|133522|139285|153222|285489|387640	ABL2|ADCY8|CTSK|DMXL1|EPB41|EPHB2|ESRRG|FGF13|H1-0|NRG1|TNPO1|LHX1|TIAM1|YARS1|KCNAB3|SPOCK2|GPHN|TNIP1|SIRT1|FLRT3|SPAG8|RLIM|COPZ2|RSBN1|PBRM1|HES6|SMPD3|ABCG4|DCAF17|DYNLRB2|GHDC|CDIN1|IL17RC|MYLK2|NDUFAF2|ARRDC4|MRGPRF|PPARGC1B|AMER1|CREBRF|DOK7|SKIDA1	-1.8	0
1	-3.5	M12874	M1	1	0	Transcription Factor Targets	16	MYCMAX 01		-3.5	1.7	3.8	30238	257	2936	43	1.5	0.22	860|2027|2035|2101|2130|2322|3609|3783|4297|4610|4719|5187|5993|7150|7804|7866|8501|9627|9786|9811|10147|10171|10608|23415|25807|26507|26986|51303|54790|54813|55117|57645|64714|80128|83858|84258|84872|84913|93436|133522|147929|284273|340419	RUNX2|ENO3|EPB41|ESRRA|EWSR1|FLT3|ILF3|KCNN4|KMT2A|MYCL|NDUFS1|PER1|RFX5|TOP1|LRP8|IFRD2|SLC43A1|SNCAIP|KIAA0586|CTIF|SUGP2|RCL1|MXD4|KCNH4|RHBDD3|CNNM1|PABPC1|FKBP11|TET2|KLHL28|SLC6A15|POGK|PDIA2|TRIM46|ATAD3B|SYT3|ZC3H10|ATOH8|ARMC6|PPARGC1B|ZNF565|PTGR3|RSPO2	-1.8	0
1	-3.5	M2409	M1	1	0	Transcription Factor Targets	16	NFY Q6 01		-3.5	1.7	3.8	30238	265	2936	44	1.5	0.22	687|1388|1616|1896|1951|2618|5411|5455|5993|6253|6626|7405|7473|7804|8350|9702|9924|9925|10101|10165|10236|10300|23178|23248|25921|25946|29127|51537|55000|55260|55815|56261|57610|59269|79094|79714|84515|84541|143684|149076|153222|339487|348235|415116	KLF9|ATF6B|DAXX|EDA|CELSR3|GART|PNN|POU3F3|RFX5|RTN2|SNRPA|UVRAG|WNT3|LRP8|H3C1|CEP57|PAN2|ZBTB5|NUBP2|SLC25A13|HNRNPR|KATNB1|PASK|RPRD2|ZDHHC5|ZNF385A|RACGAP1|MTFP1|TUG1|TMEM143|TSNAXIP1|GPCPD1|RANBP10|HIVEP3|CHAC1|CCDC51|MCM8|KBTBD8|FAM76B|ZNF362|CREBRF|ZBTB8OS|SKA2|PIM3	-1.8	0
1	-3.5	M30209	M1	1	0	Transcription Factor Targets	16	THRA TARGET GENES		-3.5	2.2	4	30238	110	2936	23	0.78	0.16	1601|3008|3623|3646|4863|5018|9667|9909|10866|11248|23036|23363|25957|26297|54853|54986|55374|57476|64718|79585|84444|201627|440026	DAB2|H1-4|INHA|EIF3E|NPAT|OXA1L|SAFB2|DENND4B|HCP5|NXPH3|ZNF292|OBSL1|PNISR|SERGEF|WDR55|ULK4|TMCO6|GRAMD1B|UNKL|CORO7|DOT1L|DENND6A|TMEM41B	-1.7	0
1	-3.5	M40689	M1	1	0	Transcription Factor Targets	16	ZBTB5 TARGET GENES		-3.5	1.9	3.8	30238	182	2936	33	1.1	0.19	1936|2122|4324|4775|7629|7791|7862|8512|8971|9542|9776|9937|10078|10101|11104|22993|29988|51057|51337|54606|54806|55163|55536|64116|64333|80817|90736|90864|124222|200373|201973|203062|100507458	EEF1D|MECOM|MMP15|NFATC3|ZNF76|ZYX|BRPF1|MBL1P|H1-10|NRG2|ATG13|DCLRE1A|TSSC4|NUBP2|KATNA1|HMGXB3|SLC2A8|WDPCP|THEM6|DDX56|AHI1|PNPO|CDCA7L|SLC39A8|ARHGAP9|CEP44|VCF2|SPSB3|PAQR4|CFAP221|PRIMPOL|TSNARE1|ZNF213-AS1	-1.7	0
1	-3.5	M9142	M1	1	0	Transcription Factor Targets	16	ACCTGTTG UNKNOWN		-3.5	1.9	3.9	30238	160	2936	30	1	0.19	607|1159|2070|2186|2587|2872|2908|3624|3910|4176|4306|5238|8565|23231|23633|51057|51735|54329|54487|54674|54806|55219|84107|84230|85004|91608|114824|140730|260294|283989	BCL9|CKMT1B|EYA4|BPTF|GALR1|MKNK2|NR3C1|INHBA|LAMA4|MCM7|NR3C2|PGM3|YARS1|SEL1L3|KPNA6|WDPCP|RAPGEF6|GPR85|DGCR8|LRRN3|AHI1|MACO1|ZIC4|LRRC8C|RERG|RASL10B|PNMA5|RIMS4|NSUN5P2|TSEN54	-1.7	0
1	-3.5	M13332	M1	1	0	Transcription Factor Targets	16	HNF4 DR1 Q3		-3.5	1.7	3.8	30238	267	2936	44	1.5	0.22	1159|2027|2101|2289|2803|2976|3643|4302|4547|4719|5339|5745|5813|5937|6323|6470|6948|7181|7276|7473|8509|9923|9924|10083|11083|23334|25900|51330|51447|54207|54788|55337|55909|64223|83707|84107|84146|84304|89953|124997|127002|221037|285343|442213	CKMT1B|ENO3|ESRRA|FKBP5|GOLGA4|GTF3C2|INSR|MLLT6|MTTP|NDUFS1|PLEC|PTH1R|PURA|RBMS1|SCN1A|SHMT1|TCN2|NR2C1|TTR|WNT3|NDST2|ZBTB40|PAN2|USH1C|DIDO1|SZT2|IFFO1|TNFRSF12A|IP6K2|KCNK10|DNAJB12|SHFL|BIN3|MLST8|TRPT1|ZIC4|ZNF644|NUDT22|KLC4|WDR81|ATXN7L2|JMJD1C|TCAIM|PTCHD4	-1.7	0
1	-3.4	M3339	M1	1	0	Transcription Factor Targets	16	STAT4 01		-3.4	1.7	3.7	30238	268	2936	44	1.5	0.22	860|1513|2078|2122|2135|3084|3164|4286|5455|5583|5871|5937|7871|8565|9575|10243|10451|10745|22823|22877|23484|27040|51082|51444|54207|54407|54757|55167|55809|57620|58487|64172|84335|91624|137994|151126|162494|196792|202333|221037|222484|255743|283989|442213	RUNX2|CTSK|ERG|MECOM|EXTL2|NRG1|NR4A1|MITF|POU3F3|PRKCH|MAP4K2|RBMS1|SLMAP|YARS1|CLOCK|GPHN|VAV3|PHTF1|MTF2|MLXIP|LEPROTL1|LAT|POLR1D|RNF138|KCNK10|SLC38A2|FAM20A|MSL2|TRERF1|STIM2|CREBZF|OSGEPL1|AKT1S1|NEXN|LETM2|ZNF385B|RHBDL3|FAM24B|CMYA5|JMJD1C|LNX2|NPNT|TSEN54|PTCHD4	-1.7	0
1	-3.4	M40743	M1	1	0	Transcription Factor Targets	16	ZNF133 TARGET GENES		-3.4	1.9	3.8	30238	154	2936	29	0.99	0.18	3491|3570|3842|3856|3875|5501|7297|7551|7691|8754|10018|10916|23421|26523|51312|51455|54991|55344|55768|56204|56935|66035|81689|84455|84912|126917|167691|284004|104472715	CCN1|IL6R|TNPO1|KRT8|KRT18|PPP1CC|TYK2|ZNF3|ZNF132|ADAM9|BCL2L11|MAGED2|ITGB3BP|AGO1|SLC25A37|REV1|C1orf159|PLCXD1|NGLY1|ATOSA|SMCO4|SLC2A11|ISCA1|EFCAB7|SLC35B4|IFFO2|LCA5|HEXD|SNHG14	-1.7	0
1	-3.4	M217	M1	1	0	Transcription Factor Targets	16	VDR Q6		-3.4	1.7	3.7	30238	276	2936	45	1.5	0.23	225|492|1302|1310|1788|1908|2104|2254|4485|5424|5871|6093|7692|7703|8153|9572|9575|10236|22823|25836|25862|26523|26986|51592|54802|55219|55254|55684|55735|57018|57512|64343|79882|80119|80233|84725|84937|117166|124842|129303|140460|146057|147650|168850|169611	ABCD2|ATP2B3|COL11A2|COL19A1|DNMT3A|EDN3|ESRRG|FGF9|MST1|POLD1|MAP4K2|ROCK1|ZNF133|PCGF2|RND2|NR1D1|CLOCK|HNRNPR|MTF2|NIPBL|USP49|AGO1|PABPC1|TRIM33|TRIT1|MACO1|TMEM39A|RABL6|DNAJC11|CCNL1|GPR158|AZI2|ZC3H14|PIF1|FAAP100|PLEKHA8|ZNRF1|WFIKKN1|TMEM132E|TMEM150A|ASB7|TTBK2|SPACA6|ZNF800|OLFML2A	-1.7	0
1	-3.4	M30120	M1	1	0	Transcription Factor Targets	16	PHF21A TARGET GENES		-3.4	1.7	3.7	30238	284	2936	46	1.6	0.23	90|473|1968|2035|3491|4205|4297|4601|5118|7181|7422|7555|7726|9575|9811|9855|9882|10587|10892|23014|23181|51337|51389|51564|55049|55186|55219|55665|57579|79612|79684|83937|83992|84271|90529|114825|114826|123720|124997|148254|158801|219988|221037|390595|644128|100506190	ACVR1|RERE|EIF2S3|EPB41|CCN1|MEF2A|KMT2A|MXI1|PCOLCE|NR2C1|VEGFA|CNBP|TRIM26|CLOCK|CTIF|FARP2|TBC1D4|TXNRD2|MALT1|FBXO21|DIP2A|THEM6|RWDD1|HDAC7|REX1BD|SLC25A36|MACO1|URGCP|FAM135A|NAA16|MSANTD2|RASSF4|CTTNBP2|POLDIP3|STPG1|PWWP2A|SMYD4|WHAMM|WDR81|ZNF555|NKAPP1|PATL1|JMJD1C|UBAP1L|RPL23AP53|LINC00963	-1.7	0
1	-3.4	M11949	M1	1	0	Transcription Factor Targets	16	PAX2 01		-3.4	2.6	4.1	30238	59	2936	15	0.51	0.13	81|1112|1896|2717|4297|6397|9209|10127|23294|23421|25836|55536|79960|90799|221037	ACTN4|FOXN3|EDA|GLA|KMT2A|SEC14L1|LRRFIP2|ZNF263|ANKS1A|ITGB3BP|NIPBL|CDCA7L|JADE1|CEP95|JMJD1C	-1.7	0
1	-3.4	M829	M1	1	0	Transcription Factor Targets	16	YTAATTAA LHX3 01		-3.4	1.8	3.8	30238	192	2936	34	1.2	0.2	642|1896|5116|5564|5576|5813|6095|6096|7007|8028|8233|8997|9425|9912|10371|10620|23213|23522|25769|25825|27327|29763|54437|54540|55160|55825|56978|64132|79365|83698|92691|122953|145581|222255	BLMH|EDA|PCNT|PRKAB1|PRKAR2A|PURA|RORA|RORB|TECTA|MLLT10|ZRSR2|KALRN|CDYL|ARHGAP44|SEMA3A|ARID3B|SULF1|KAT6B|SLC24A2|BACE2|TNRC6A|PACSIN3|SEMA5B|FAM193B|ARHGEF10L|PECR|PRDM8|XYLT2|BHLHE41|CALN1|TMEM169|JDP2|LRFN5|ATXN7L1	-1.7	0
1	-3.4	M435	M1	1	0	Transcription Factor Targets	16	YATTNATC UNKNOWN		-3.4	1.6	3.6	30238	382	2936	58	2	0.26	1112|1310|2027|2078|2120|2800|3798|4286|4306|4601|4656|4703|4784|5016|5339|5456|5514|5871|6272|6671|6774|6777|7804|8292|9584|9832|10150|10371|10643|11060|11281|23248|23381|23469|23767|27039|27319|28973|28987|30819|51059|54875|55284|55809|63941|79960|79990|81571|84283|84529|84937|93129|144165|145173|157769|221336|259232|285498	FOXN3|COL19A1|ENO3|ERG|ETV6|GOLGA1|KIF5A|MITF|NR3C2|MXI1|MYOG|NEB|NFIX|OVGP1|PLEC|POU3F4|PPP1R10|MAP4K2|SORT1|SP4|STAT3|STAT5B|LRP8|COLQ|RBM39|JAKMIP2|MBNL2|SEMA3A|IGF2BP3|WWP2|POU6F2|RPRD2|SMG5|PHF3|FLRT3|PKD2L2|BHLHE22|MRPS18B|NOB1|KCNIP2|FAM135B|CNTLN|UBE2W|TRERF1|NECAB3|JADE1|PLEKHH3|MIR600HG|TMEM79|CDIN1|ZNRF1|ORAI3|PRICKLE1|B3GLCT|FAM91A1|BEND6|NALCN|RNF212	-1.7	0
1	-3.4	M15128	M1	1	0	Transcription Factor Targets	16	CDPCR3HD 01		-3.4	1.7	3.7	30238	238	2936	40	1.4	0.21	1112|1620|2070|2122|2618|3084|3600|3736|4149|4168|4297|4306|4784|5189|5923|6777|7704|7866|9584|10850|22903|51057|54407|54790|54822|55735|57708|63925|79365|80127|83698|84146|84529|92840|122769|132949|219988|222255|255743|257194	FOXN3|BRINP1|EYA4|MECOM|GART|NRG1|IL15|KCNA1|MAX|MCF2|KMT2A|NR3C2|NFIX|PEX1|RASGRF1|STAT5B|ZBTB16|IFRD2|RBM39|CCL27|BTBD3|WDPCP|SLC38A2|TET2|TRPM7|DNAJC11|MIER1|ZNF335|BHLHE41|BBOF1|CALN1|ZNF644|CDIN1|REEP6|LRR1|AASDH|PATL1|ATXN7L1|NPNT|NEGR1	-1.7	0
1	-3.4	M16482	M1	1	0	Transcription Factor Targets	16	TTCNRGNNNNTTC HSF Q6		-3.4	1.9	3.8	30238	155	2936	29	0.99	0.18	889|2122|2828|2872|3316|3716|3975|4775|5813|6095|7422|7707|7804|10180|10208|10608|22824|23210|23231|25816|51279|54839|54956|55920|56906|59353|63894|168850|340419	KRIT1|MECOM|GPR4|MKNK2|HSPB2|JAK1|LHX1|NFATC3|PURA|RORA|VEGFA|ZNF148|LRP8|RBM6|USPL1|MXD4|HSPA4L|JMJD6|SEL1L3|TNFAIP8|C1RL|LRRC49|PARP16|RCC2|THAP10|TMEM35A|VIPAS39|ZNF800|RSPO2	-1.6	0
1	-3.4	M30301	M1	1	0	Transcription Factor Targets	16	ZNF331 TARGET GENES		-3.4	1.6	3.6	30238	366	2936	56	1.9	0.25	773|775|1797|2074|3643|4616|5583|6387|6533|6603|7343|7629|7637|7675|7770|8165|8717|9325|9482|10240|11083|11162|22823|22866|23225|23263|25792|29803|51002|51164|51720|54826|54991|55160|55296|55669|56648|56977|57117|57492|79624|79726|84872|93594|94104|113251|114799|114907|130340|147650|151613|153443|286148|653319|100381270|104355135	CACNA1A|CACNA1C|DXO|ERCC6|INSR|GADD45B|PRKCH|CXCL12|SLC6A6|SMARCD2|UBTF|ZNF76|ZNF84|ZNF121|ZNF227|AKAP1|TRADD|TRIP4|STX8|MRPS31|DIDO1|NUDT6|MTF2|CNKSR2|NUP210|MCF2L|CIZ1|REPIN1|TPRKB|DCTN4|UIMC1|GIN1|C1orf159|ARHGEF10L|TBC1D19|MFN1|EIF5A2|STOX2|INTS12|ARID1B|DCPH1|WDR59|ZC3H10|TBC1D31|PAXBP1|LARP4|ESCO1|FBXO32|AP1S3|SPACA6|TTC14|SRFBP1|DPY19L4|MATCAP1|ZBED6|LINC00431	-1.6	0
1	-3.3	M6517	M1	1	0	Transcription Factor Targets	16	AAAYWAACM HFH4 01		-3.3	1.7	3.7	30238	262	2936	43	1.5	0.22	1203|1843|2258|2674|2800|3491|3662|3667|4215|4286|4784|5813|5863|7555|9423|9584|9627|10371|10777|11167|22938|23767|25836|26249|27013|51466|54329|54556|54788|56946|57492|64116|64343|80346|81033|84913|153222|158801|163183|259232|283807|344838|728642	CLN5|DUSP1|FGF13|GFRA1|GOLGA1|CCN1|IRF4|IRS1|MAP3K3|MITF|NFIX|PURA|RGL2|CNBP|NTN1|RBM39|SNCAIP|SEMA3A|ARPP21|FSTL1|SNW1|FLRT3|NIPBL|KLHL3|CNPPD1|EVL|GPR85|ING3|DNAJB12|EMSY|ARID1B|SLC39A8|AZI2|REEP4|KCNH6|ATOH8|CREBRF|NKAPP1|SYNE4|NALCN|FBXL22|PAQR9|CDK11A	-1.6	0
1	-3.3	M13279	M1	1	0	Transcription Factor Targets	16	HFH8 01		-3.3	1.8	3.7	30238	208	2936	36	1.2	0.2	595|1105|1112|1203|1305|1843|2104|2674|2800|3164|3624|5813|6095|9120|9522|9627|9960|11167|23126|23169|23767|28985|51447|54556|54961|55684|55691|55806|63941|64116|80346|84913|113246|127002|148281|153222	CCND1|CHD1|FOXN3|CLN5|COL13A1|DUSP1|ESRRG|GFRA1|GOLGA1|NR4A1|INHBA|PURA|RORA|SLC16A6|SCAMP1|SNCAIP|USP3|FSTL1|POGZ|SLC35D1|FLRT3|MCTS1|IP6K2|ING3|SSH3|RABL6|FRMD4A|HR|NECAB3|SLC39A8|REEP4|ATOH8|C12orf57|ATXN7L2|SYT6|CREBRF	-1.6	0
1	-3.3	M8746	M1	1	0	Transcription Factor Targets	16	RGAANNTTC HSF1 01		-3.3	1.5	3.6	30238	458	2936	67	2.3	0.28	114|133|607|773|889|1105|1106|1305|1523|1843|1998|2176|2254|2324|3106|3316|4140|4775|5339|5740|5813|6096|6426|6468|6671|7784|8751|8835|9254|9374|9522|9699|9759|9988|10057|10150|10272|10371|10903|23023|23210|23248|23294|23534|27099|28987|29763|54813|55279|55809|56605|64599|79887|85478|90693|113251|115201|139760|148641|154865|163486|163782|171586|221002|246126|284427|387597	ADCY8|ADM|BCL9|CACNA1A|KRIT1|CHD1|CHD2|COL13A1|CUX1|DUSP1|ELF2|FANCC|FGF9|FLT4|HLA-B|HSPB2|MARK3|NFATC3|PLEC|PTGIS|PURA|RORB|SRSF1|FBXW4|SP4|ZP3|ADAM15|SOCS2|CACNA2D2|PPT2|SCAMP1|RIMS2|HDAC4|DMTF1|ABCC5|MBNL2|FSTL3|SEMA3A|MTMR11|TMCC1|JMJD6|RPRD2|ANKS1A|TNPO3|SND1-IT1|NOB1|PACSIN3|KLHL28|ZNF654|TRERF1|ERO1B|GIGYF1|PLBD1|DRC2|CCDC126|LARP4|ATG4A|GPR119|SLC35F3|IQUB|DENND1B|KANK4|ABHD3|RASGEF1A|TXL…	-1.6	0
1	-3.3	M40720	M1	1	0	Transcription Factor Targets	16	HMGB2 TARGET GENES		-3.3	1.5	3.6	30238	400	2936	60	2	0.26	302|571|607|1431|2078|2120|4092|4297|4306|4931|5583|5635|5806|6832|7292|7741|8027|9175|9406|9632|10201|10254|10371|10592|11159|11232|11252|22869|23165|23293|23398|25839|25913|27148|51389|51661|54454|55184|55686|55778|56946|57125|57492|57658|63925|64332|64794|79101|80036|80205|80230|85365|88455|90799|92949|93627|132321|163087|253639|401466	ANXA2|BACH1|BCL9|CS|ERG|ETV6|SMAD7|KMT2A|NR3C2|NVL|PRKCH|PRPSAP1|PTX3|SUPV3L1|TNFSF4|ZSCAN26|STAM|MAP3K13|ZRANB2|SEC24C|NME6|STAM2|SEMA3A|SMC2|RABL2A|POLG2|PACSIN2|ZNF510|NUP205|SMG6|PPWD1|COG4|POT1|STK36|RWDD1|FKBP7|ATAD2B|DZANK1|MREG|ZNF839|EMSY|PLXDC1|ARID1B|CALCOCO1|ZNF335|NFKBIZ|DDX31|TAF1D|TRPM3|CHD9|RUFY1|ALG2|ANKRD13A|CEP95|ADAMTSL1|TBCK|C4orf33|ZNF383|ZNF620|RBIS	-1.6	0
1	-3.3	M3109	M1	1	0	Transcription Factor Targets	16	CEBP Q3		-3.3	1.7	3.7	30238	255	2936	42	1.4	0.22	213|1112|1909|1946|2822|3491|4215|4601|4664|5456|5606|5608|5813|6095|6689|7125|7473|8863|9209|9627|9969|10236|26151|27314|51460|51734|54875|55279|56624|58486|58488|64332|65975|84759|90161|90665|153241|157769|160851|165055|284273|346288	ALB|FOXN3|EDNRA|EFNA5|GPLD1|CCN1|MAP3K3|MXI1|NAB1|POU3F4|MAP2K3|MAP2K6|PURA|RORA|SPIB|TNNC2|WNT3|PER3|LRRFIP2|SNCAIP|MED13|HNRNPR|NAT9|RAB30|SFMBT1|MSRB1|CNTLN|ZNF654|ASAH2|ZBED5|PCTP|NFKBIZ|STK33|PCGF1|HS6ST2|TBL1Y|CEP120|FAM91A1|DGKH|CCDC138|PTGR3|SEPTIN14	-1.6	0
1	-3.3	M17769	M1	1	0	Transcription Factor Targets	16	STAT1 02		-3.3	1.7	3.7	30238	263	2936	43	1.5	0.22	178|595|1431|1968|2048|2078|2717|3005|4041|5279|5970|6548|9406|9730|10207|10807|11043|22865|22866|23126|23334|25946|51093|53616|54470|55512|55668|55756|57169|59269|64333|80010|80271|81566|81875|84206|84814|91801|113878|116541|147923|147948|348235	AGL|CCND1|CS|EIF2S3|EPHB2|ERG|GLA|H1-0|LRP5|PIGC|RELA|SLC9A1|ZRANB2|DCAF1|PATJ|ENTR1|MID2|SLITRK3|CNKSR2|POGZ|SZT2|ZNF385A|METTL25B|ADAM22|ARMCX6|SMPD3|GPATCH2L|INTS9|ZNFX1|HIVEP3|ARHGAP9|RMI1|ITPKC|CSRNP2|ISG20L2|MEX3B|PLPP7|ALKBH8|DTX2|MRPL54|ZNF420|ZNF582|SKA2	-1.6	0
1	-3.3	M16291	M1	1	0	Transcription Factor Targets	16	YNGTTNNNATT UNKNOWN		-3.3	1.6	3.6	30238	376	2936	57	1.9	0.25	90|367|607|687|868|1106|1112|1203|1826|1896|2104|2254|3654|3983|4286|4601|4656|4784|4919|5453|5455|5923|6096|6671|7461|7707|9197|9572|9584|9924|9951|9957|10371|10432|11096|22796|23019|23767|25769|25836|29950|50619|51667|54617|55534|55656|55667|58496|79365|79875|84253|95681|121274|150771|221037|348235|100861412	ACVR1|AR|BCL9|KLF9|CBLB|CHD2|FOXN3|CLN5|DSCAM|EDA|ESRRG|FGF9|IRAK1|ABLIM1|MITF|MXI1|MYOG|NFIX|ROR1|POU3F1|POU3F3|RASGRF1|RORB|SP4|CLIP2|ZNF148|SLC33A1|NR1D1|RBM39|PAN2|HS3ST4|HS3ST1|SEMA3A|RBM14|ADAMTS5|COG2|CNOT1|FLRT3|SLC24A2|NIPBL|SERTAD1|DEF6|NUB1|INO80|MAML3|INTS8|DENND4C|LY6G5B|BHLHE41|THSD4|GARNL3|CEP41|ZNF641|ITPRIPL1|JMJD1C|SKA2|FSBP	-1.6	0
1	-3.3	M18693	M1	1	0	Transcription Factor Targets	16	XBP1 01		-3.3	2	3.8	30238	135	2936	26	0.89	0.17	595|2035|2717|5292|5514|5813|6426|6774|9175|9584|23213|23248|25841|28973|51334|53917|54551|55756|79156|79960|80128|80314|84258|92999|124857|387640	CCND1|EPB41|GLA|PIM1|PPP1R10|PURA|SRSF1|STAT3|MAP3K13|RBM39|SULF1|RPRD2|ABTB2|MRPS18B|PRR16|RAB24|MAGEL2|INTS9|PLEKHF1|JADE1|TRIM46|EPC1|SYT3|ZBTB47|WFIKKN2|SKIDA1	-1.6	0
1	-3.3	M30349	M1	1	0	Transcription Factor Targets	16	ZNF558 TARGET GENES		-3.3	1.6	3.6	30238	312	2936	49	1.7	0.24	2122|4790|5893|6477|6603|7376|7551|7690|7692|7770|8085|9815|9879|10147|10850|22823|23140|23263|23339|23347|23381|25850|26778|27252|54437|54802|55100|55113|56882|57018|57117|57795|59269|79624|83478|84283|84626|84945|85478|90799|94104|114819|115548|153443|221037|284047|342357|653121|104355135	MECOM|NFKB1|RAD52|SIAH1|SMARCD2|NR1H2|ZNF3|ZNF131|ZNF133|ZNF227|KMT2D|GIT2|DDX46|SUGP2|CCL27|MTF2|ZZEF1|MCF2L|VPS39|SMCHD1|SMG5|ZNF345|SNORA70|KLHL20|SEMA5B|TRIT1|WDR70|XKR8|CDC42SE1|CCNL1|INTS12|BRINP2|HIVEP3|DCPH1|ARHGAP24|TMEM79|KRBA1|ABHD13|DRC2|CEP95|PAXBP1|CROCCP3|FCHO2|SRFBP1|JMJD1C|CCDC144BP|ZKSCAN2|ZBTB8A|LINC00431	-1.6	0
1	-3.3	M6568	M1	1	0	Transcription Factor Targets	16	TAAWWATAG RSRFC4 Q2		-3.3	1.9	3.7	30238	172	2936	31	1.1	0.19	766|1523|2258|3164|3895|4656|4703|5187|5813|6553|7125|7174|8233|8565|8745|8975|9695|9759|10324|11043|29094|51447|54470|66008|79990|84561|84814|90952|91526|151126|442213	CA7|CUX1|FGF13|NR4A1|KTN1|MYOG|NEB|PER1|PURA|SLC9A5|TNNC2|TPP2|ZRSR2|YARS1|ADAM23|USP13|EDEM1|HDAC4|KLHL41|MID2|LGALSL|IP6K2|ARMCX6|TRAK2|PLEKHH3|SLC12A8|PLPP7|ESAM|ANKRD44|ZNF385B|PTCHD4	-1.6	0
1	-3.2	M2685	M1	1	0	Transcription Factor Targets	16	AP4 Q6 01		-3.2	1.7	3.6	30238	257	2936	42	1.4	0.22	90|286|571|1027|1620|2048|2258|2784|4609|5745|6666|6901|7125|7422|9134|9175|9806|10150|10850|22903|23616|25946|26058|27303|51319|54802|55502|56882|56936|79759|80067|80128|80230|84814|93129|124997|148137|148281|221002|252995|286343|338799	ACVR1|ANK1|BACH1|CDKN1B|BRINP1|EPHB2|FGF13|GNB3|MYC|PTH1R|SOX12|TAFAZZIN|TNNC2|VEGFA|CCNE2|MAP3K13|SPOCK2|MBNL2|CCL27|BTBD3|SH3BP1|ZNF385A|GIGYF2|RBMS3|RSRC1|TRIT1|HES6|CDC42SE1|CCDC177|ZNF668|DCAF17|TRIM46|RUFY1|PLPP7|ORAI3|WDR81|PROSER3|SYT6|RASGEF1A|FNDC5|LURAP1L|LINC01089	-1.6	0
1	-3.2	M3128	M1	1	0	Transcription Factor Targets	16	AAANWWTGC UNKNOWN		-3.2	1.8	3.7	30238	195	2936	34	1.2	0.2	929|1106|1112|1826|1843|1879|1946|2048|2252|3624|4122|4302|4610|5514|5533|6095|6272|7871|8899|9423|9627|10602|10745|23051|27125|28973|54885|55534|58488|80036|116842|196264|222255|340419	CD14|CHD2|FOXN3|DSCAM|DUSP1|EBF1|EFNA5|EPHB2|FGF7|INHBA|MAN2A2|MLLT6|MYCL|PPP1R10|PPP3CC|RORA|SORT1|SLMAP|PRP4K|NTN1|SNCAIP|CDC42EP3|PHTF1|ZHX3|AFF4|MRPS18B|TBC1D8B|MAML3|PCTP|TRPM3|LEAP2|MPZL3|ATXN7L1|RSPO2	-1.6	0
1	-3.2	M11913	M1	1	0	Transcription Factor Targets	16	COUP 01		-3.2	1.7	3.6	30238	265	2936	43	1.5	0.22	468|1788|1908|2104|2289|2803|3960|4302|4547|4601|4719|5339|5424|5528|5745|5813|5937|6253|7422|7862|8028|8509|9923|9969|10564|11176|23334|25900|27112|51330|51734|55337|55686|55777|64223|84107|84803|85478|89953|129303|140460|221037|283234	ATF4|DNMT3A|EDN3|ESRRG|FKBP5|GOLGA4|LGALS4|MLLT6|MTTP|MXI1|NDUFS1|PLEC|POLD1|PPP2R5D|PTH1R|PURA|RBMS1|RTN2|VEGFA|BRPF1|MLLT10|NDST2|ZBTB40|MED13|ARFGEF2|BAZ2A|SZT2|IFFO1|NALF2|TNFRSF12A|MSRB1|SHFL|MREG|MBD5|MLST8|ZIC4|GPAT3|DRC2|KLC4|TMEM150A|ASB7|JMJD1C|CCDC88B	-1.6	0
1	-3.2	M40741	M1	1	0	Transcription Factor Targets	16	HDGF TARGET GENES		-3.2	1.7	3.6	30238	273	2936	44	1.5	0.22	302|2178|3105|4205|4928|6253|6297|6397|6901|7741|8541|9064|9205|9325|10233|10717|26058|26123|26233|26986|50937|51564|51571|51622|54876|54934|55758|57620|60674|79854|80279|92259|92521|121504|130340|140460|143684|221960|333926|400604|494513|642475|653319|100506190	ANXA2|FANCE|HLA-A|MEF2A|NUP98|RTN2|SALL2|SEC14L1|TAFAZZIN|ZSCAN26|PPFIA3|MAP3K6|ZMYM5|TRIP4|LRRC23|AP4B1|GIGYF2|TCTN3|FBXL6|PABPC1|CDON|HDAC7|CYRIB|CCZ1|DCAF16|KANSL2|RCOR3|STIM2|GAS5|LINC00115|CDK5RAP3|KGD4|SPECC1|H4C16|AP1S3|ASB7|FAM76B|CCZ1B|PPM1J|TOB1-AS1|PJVK|MROH6|MATCAP1|LINC00963	-1.6	0
1	-3.2	M11791	M1	1	0	Transcription Factor Targets	16	SP1 Q2 01		-3.2	1.7	3.6	30238	250	2936	41	1.4	0.22	602|773|818|1656|1788|2078|2122|2674|3291|3316|3745|5187|5771|5871|5970|6670|7703|9730|10155|10608|11248|23293|23762|26145|26523|30819|54617|55070|55815|56605|56882|56946|57610|63893|79365|79684|81566|91179|124997|126695|140460	BCL3|CACNA1A|CAMK2G|DDX6|DNMT3A|ERG|MECOM|GFRA1|HSD11B2|HSPB2|KCNB1|PER1|PTPN2|MAP4K2|RELA|SP3|PCGF2|DCAF1|TRIM28|MXD4|NXPH3|SMG6|OSBP2|IRF2BP1|AGO1|KCNIP2|INO80|DET1|TSNAXIP1|ERO1B|CDC42SE1|EMSY|RANBP10|UBE2O|BHLHE41|MSANTD2|CSRNP2|SCARF2|WDR81|KDF1|ASB7	-1.5	0
1	-3.2	M16079	M1	1	0	Transcription Factor Targets	16	P53 DECAMER Q2		-3.2	1.7	3.6	30238	258	2936	42	1.4	0.22	773|1203|1506|2254|3084|3575|3921|4302|4601|5292|5745|7007|7292|9175|9219|9960|10057|10103|10807|11138|11176|23081|23133|25792|25900|49854|53371|54556|55167|55279|55367|55529|55809|57731|58487|80031|81550|84530|147339|149076|255101|442213	CACNA1A|CLN5|CTRL|FGF9|NRG1|IL7R|RPSA|MLLT6|MXI1|PIM1|PTH1R|TECTA|TNFSF4|MAP3K13|MTA2|USP3|ABCC5|TSPAN1|ENTR1|TBC1D8|BAZ2A|KDM4C|PHF8|CIZ1|IFFO1|ZBTB21|NUP54|ING3|MSL2|ZNF654|PIDD1|PIP4P2|TRERF1|SPTBN4|CREBZF|SEMA6D|TDRD3|SRRM4|ARK2N|ZNF362|CFAP65|PTCHD4	-1.5	0
1	-3.2	M13482	M1	1	0	Transcription Factor Targets	16	ZIC1 01		-3.2	1.7	3.6	30238	266	2936	43	1.5	0.22	1027|1294|2070|2120|2177|3084|3316|3736|5514|6095|6240|6901|7422|7804|8565|9423|9988|10272|10445|10922|11248|23334|23616|25862|26058|27040|28973|54207|55000|55167|55279|55534|55809|88455|92922|124997|140460|149076|160851|221079|222255|257194|284273	CDKN1B|COL7A1|EYA4|ETV6|FANCD2|NRG1|HSPB2|KCNA1|PPP1R10|RORA|RRM1|TAFAZZIN|VEGFA|LRP8|YARS1|NTN1|DMTF1|FSTL3|MCRS1|FASTK|NXPH3|SZT2|SH3BP1|USP49|GIGYF2|LAT|MRPS18B|KCNK10|TUG1|MSL2|ZNF654|MAML3|TRERF1|ANKRD13A|CCDC102A|WDR81|ASB7|ZNF362|DGKH|ARL5B|ATXN7L1|NEGR1|PTGR3	-1.5	0
1	-3.2	M13977	M1	1	0	Transcription Factor Targets	16	CYTAGCAAY UNKNOWN		-3.2	1.9	3.7	30238	151	2936	28	0.95	0.18	1523|4140|6297|6397|8085|8382|10432|10608|23178|27327|51444|55184|55809|57453|63893|79846|80346|81502|81857|83538|83657|85478|90506|113179|125058|129563|140460|221002	CUX1|MARK3|SALL2|SEC14L1|KMT2D|NME5|RBM14|MXD4|PASK|TNRC6A|RNF138|DZANK1|TRERF1|DSCAML1|UBE2O|CFAP69|REEP4|HM13|MED25|ODAD4|DYNLRB2|DRC2|LRRC46|ADAT3|TBC1D16|DIS3L2|ASB7|RASGEF1A	-1.5	0
1	-3.2	M30235	M1	1	0	Transcription Factor Targets	16	ZBTB1 TARGET GENES		-3.2	2.1	3.7	30238	115	2936	23	0.78	0.16	785|2908|5562|5564|8482|9055|23078|23469|23522|56905|57117|60370|65062|84945|91252|92170|94101|114819|114826|196528|339487|100506190|104355135	CACNB4|NR3C1|PRKAA1|PRKAB1|SEMA7A|PRC1|VWA8|PHF3|KAT6B|C15orf39|INTS12|AVPI1|TMEM237|ABHD13|SLC39A13|MTG1|ORMDL1|CROCCP3|SMYD4|ARID2|ZBTB8OS|LINC00963|LINC00431	-1.5	0
1	-3.2	M40824	M1	1	0	Transcription Factor Targets	16	ZNF622 TARGET GENES		-3.2	2.4	3.9	30238	68	2936	16	0.54	0.14	4802|5324|9911|22995|23126|26505|51082|54882|57680|58486|80017|146057|147081|153222|222484|284058	NFYC|PLAG1|TMCC2|CEP152|POGZ|CNNM3|POLR1D|ANKHD1|CHD8|ZBED5|DGLUCY|TTBK2|LINC02210|CREBRF|LNX2|KANSL1	-1.5	0
1	-3.2	M40757	M1	1	0	Transcription Factor Targets	16	MXD1 TARGET GENES		-3.2	1.9	3.6	30238	159	2936	29	0.99	0.18	178|2976|4008|4719|4775|5429|9786|9904|10142|10399|23081|23642|51575|55035|55127|55669|55815|55974|57018|60674|64598|79365|94101|112840|121504|338657|379025|401264|100129387	AGL|GTF3C2|LMO7|NDUFS1|NFATC3|POLH|KIAA0586|RBM19|AKAP9|RACK1|KDM4C|SNHG1|ESF1|NOL8|HEATR1|MFN1|TSNAXIP1|SLC50A1|CCNL1|GAS5|MOSPD3|BHLHE41|ORMDL1|WDR89|H4C16|CENATAC|PSMA3-AS1|TRAM2-AS1|GABPB1-AS1	-1.5	0
1	-3.2	M40752	M1	1	0	Transcription Factor Targets	16	FOXO4 TARGET GENES		-3.2	1.6	3.5	30238	299	2936	47	1.6	0.23	1388|2120|2553|3012|3148|5229|6207|7175|9572|9655|10399|10643|22872|23534|23616|23642|23759|27304|27314|51447|51735|54532|54813|54989|55108|55167|55681|55893|56652|57130|57541|58486|64417|79094|79624|79887|80746|80765|84787|90506|113251|118429|147837|348235|442075|100507530|104355135	ATF6B|ETV6|GABPB1|H2AC8|HMGB2|PGGT1B|RPS13|TPR|NR1D1|SOCS5|RACK1|IGF2BP3|SEC31A|TNPO3|SH3BP1|SNHG1|PPIL2|MOCS3|RAB30|IP6K2|RAPGEF6|USP53|KLHL28|ZNF770|BSDC1|MSL2|SCYL2|ZNF395|TWNK|ATP13A1|ZNF398|ZBED5|TMEM267|CHAC1|DCPH1|PLBD1|TSEN2|STARD5|KMT5C|LRRC46|LARP4|ANTXR2|ZNF563|SKA2|EMC3-AS1|MCPH1-AS1|LINC00431	-1.5	0
1	-3.2	M12297	M1	1	0	Transcription Factor Targets	16	CDP 01		-3.2	2.2	3.7	30238	95	2936	20	0.68	0.15	213|473|595|1106|1912|1958|2104|2258|4286|4784|5528|6646|7276|9695|10659|51057|54875|55799|56971|92106	ALB|RERE|CCND1|CHD2|PHC2|EGR1|ESRRG|FGF13|MITF|NFIX|PPP2R5D|SOAT1|TTR|EDEM1|CELF2|WDPCP|CNTLN|CACNA2D3|CEACAM19|OXNAD1	-1.5	0
1	-3.2	M14066	M1	1	0	Transcription Factor Targets	16	IRF Q6		-3.2	1.7	3.5	30238	244	2936	40	1.4	0.21	595|1842|2120|2254|3134|3430|4005|4297|4300|4656|5696|5813|5916|6096|6899|7150|7922|8751|10068|10312|10371|10616|10777|25946|26092|27319|51667|51735|54470|57130|58487|64761|80031|84529|92610|130271|222255|284273|286343|442213	CCND1|ECM2|ETV6|FGF9|HLA-F|IFI35|LMO2|KMT2A|MLLT3|MYOG|PSMB8|PURA|RARG|RORB|TBX1|TOP1|SLC39A7|ADAM15|IL18BP|TCIRG1|SEMA3A|RBCK1|ARPP21|ZNF385A|TOR1AIP1|BHLHE22|NUB1|RAPGEF6|ARMCX6|ATP13A1|CREBZF|PARP12|SEMA6D|CDIN1|TIFA|PLEKHH2|ATXN7L1|PTGR3|LURAP1L|PTCHD4	-1.5	0
1	-3.1	M11370	M1	1	0	Transcription Factor Targets	16	CREBP1 Q2		-3.1	1.7	3.5	30238	260	2936	42	1.4	0.22	1654|1843|1958|2258|2710|3382|3551|5178|5187|5514|5979|6015|6426|6774|7349|7544|8754|9175|9360|22936|23140|23619|23645|23767|26470|27125|28973|49854|54407|54556|54806|55846|57205|79990|81576|84251|84872|90161|92106|116840|137994|192683	DDX3X|DUSP1|EGR1|FGF13|GK|ICA1|IKBKB|PEG3|PER1|PPP1R10|RET|RING1|SRSF1|STAT3|UCN|ZFY|ADAM9|MAP3K13|PPIG|ELL2|ZZEF1|ZIM2|PPP1R15A|FLRT3|SEZ6L2|AFF4|MRPS18B|ZBTB21|SLC38A2|ING3|AHI1|ITFG2|ATP10D|PLEKHH3|YJU2B|SGIP1|ZC3H10|HS6ST2|OXNAD1|CNTROB|LETM2|SCAMP5	-1.5	0
1	-3.1	M16022	M1	1	0	Transcription Factor Targets	16	CTAWWWATA RSRFC4 Q2		-3.1	1.5	3.5	30238	366	2936	55	1.9	0.25	766|1305|2027|3006|3024|3164|3270|3667|3895|3983|5187|5256|5456|5509|5813|5923|6236|6330|6553|6689|6710|7125|8165|8350|8382|9627|9699|10324|10602|23421|27328|29094|51564|53354|54470|54795|55031|55219|55761|55799|56261|56937|60313|65055|80067|83259|84107|84561|84872|84940|90550|90952|92949|133418|442213	CA7|COL13A1|ENO3|H1-2|H1-1|NR4A1|HRC|IRS1|KTN1|ABLIM1|PER1|PHKA2|POU3F4|PPP1R3D|PURA|RASGRF1|RRAD|SCN4B|SLC9A5|SPIB|SPTB|TNNC2|AKAP1|H3C1|NME5|SNCAIP|RIMS2|KLHL41|CDC42EP3|ITGB3BP|PCDH11X|LGALSL|HDAC7|PANK1|ARMCX6|TRPM4|USP47|MACO1|TTC17|CACNA2D3|GPCPD1|PMEPA1|GPBP1L1|REEP1|DCAF17|PCDH11Y|ZIC4|SLC12A8|ZC3H10|CORO6|MCU|ESAM|ADAMTSL1|EMB|PTCHD4	-1.5	0
1	-3.1	M29932	M1	1	0	Transcription Factor Targets	16	CSHL1 TARGET GENES		-3.1	1.7	3.5	30238	245	2936	40	1.4	0.21	649|1024|2218|3600|5328|5382|7074|7567|7592|8877|8915|8916|9330|10103|22872|23645|28960|29997|51742|53354|54995|55644|55665|55768|55974|56919|56971|57176|64940|81502|83860|91252|91949|94104|163081|165918|166815|283742|441459|728407	BMP1|CDK8|FKTN|IL15|PLAU|PMS2P4|TIAM1|ZNF19|ZNF41|SPHK1|BCL10|HERC3|GTF3C3|TSPAN1|SEC31A|PPP1R15A|DCPS|NOP53|ARID4B|PANK1|OXSM|OSGEP|URGCP|NGLY1|SLC50A1|DHX33|CEACAM19|VARS2|STAG3L4|HM13|TAF3|SLC39A13|COG7|PAXBP1|ZNF567|RNF168|TIGD2|FAM98B|ANKRD18B|PARGP1	-1.5	0
1	-3.1	M17596	M1	1	0	Transcription Factor Targets	16	E2A Q2		-3.1	1.7	3.5	30238	253	2936	41	1.4	0.22	90|605|766|818|1826|2027|2070|2186|2710|2803|3005|3270|3316|3910|8527|9353|9542|11083|23199|23499|23616|28992|30819|54806|54882|55756|56658|56882|56978|84514|84541|84920|114799|123099|124997|147650|148281|168850|203190|221079|252995	ACVR1|BCL7A|CA7|CAMK2G|DSCAM|ENO3|EYA4|BPTF|GK|GOLGA4|H1-0|HRC|HSPB2|LAMA4|DGKD|SLIT2|NRG2|DIDO1|GSE1|MACF1|SH3BP1|MACROD1|KCNIP2|AHI1|ANKHD1|INTS9|TRIM39|CDC42SE1|PRDM8|GHDC|KBTBD8|ALG10|ESCO1|DEGS2|WDR81|SPACA6|SYT6|ZNF800|LGI3|ARL5B|FNDC5	-1.5	0
1	-3.1	M2727	M1	1	0	Transcription Factor Targets	16	ICSBP Q6		-3.1	1.7	3.5	30238	253	2936	41	1.4	0.22	775|1643|1842|2254|3006|3430|3654|3909|4601|4790|5608|5696|5813|6890|6899|7150|9584|9759|9969|10068|10208|10312|10616|25836|26092|51057|51735|54470|54674|55534|55628|57194|57446|57646|58487|64761|80031|80036|221079|286343|387640	CACNA1C|DDB2|ECM2|FGF9|H1-2|IFI35|IRAK1|LAMA3|MXI1|NFKB1|MAP2K6|PSMB8|PURA|TAP1|TBX1|TOP1|RBM39|HDAC4|MED13|IL18BP|USPL1|TCIRG1|RBCK1|NIPBL|TOR1AIP1|WDPCP|RAPGEF6|ARMCX6|LRRN3|MAML3|ZNF407|ATP10A|NDRG3|USP28|CREBZF|PARP12|SEMA6D|TRPM3|ARL5B|LURAP1L|SKIDA1	-1.5	0
1	-3.1	M19331	M1	1	0	Transcription Factor Targets	16	PR Q2		-3.1	1.6	3.5	30238	269	2936	43	1.5	0.22	109|279|473|607|1027|2101|4041|4601|5514|5863|6948|7405|7473|9254|9912|9924|10371|11060|25825|25921|27303|27314|27319|28973|51259|51389|53354|54751|63941|91624|92949|113878|116842|122953|140706|153241|160851|221037|283576|284339|285905|333926|387640	ADCY3|AMY2A|RERE|BCL9|CDKN1B|ESRRA|LRP5|MXI1|PPP1R10|RGL2|TCN2|UVRAG|WNT3|CACNA2D2|ARHGAP44|PAN2|SEMA3A|WWP2|BACE2|ZDHHC5|RBMS3|RAB30|BHLHE22|MRPS18B|TMEM216|RWDD1|PANK1|FBLIM1|NECAB3|NEXN|ADAMTSL1|DTX2|LEAP2|JDP2|CCM2L|CEP120|DGKH|JMJD1C|ZDHHC22|TMEM145|INTS4P1|PPM1J|SKIDA1	-1.5	0
1	-3.1	M40828	M1	1	0	Transcription Factor Targets	16	SRPK1 TARGET GENES		-3.1	1.6	3.5	30238	342	2936	52	1.8	0.24	468|904|2868|3658|4591|4775|4802|4820|5208|5813|6234|7695|8323|8602|8621|9563|9584|10013|10903|10978|22944|23137|23381|29945|50840|54876|54908|55432|57019|57579|57731|57794|64783|65110|79598|83932|84271|84283|84529|84912|84945|94104|121260|123355|126695|134553|192683|253260|283455|342357|100128782|100505538	ATF4|CCNT1|GRK4|IREB2|TRIM37|NFATC3|NFYC|NKTR|PFKFB2|PURA|RPS28|ZNF136|FZD6|NOP14|CDK13|H6PD|RBM39|HDAC6|MTMR11|CLP1|KIN|SMC5|SMG5|ANAPC4|TAS2R14|DCAF16|SPDL1|YOD1|CIAPIN1|FAM135A|SPTBN4|SUGP1|RBM15|UPF3A|CEP97|SPRTN|POLDIP3|TMEM79|CDIN1|SLC35B4|ABHD13|PAXBP1|SLC15A4|LRRC28|KDF1|C5orf24|SCAMP5|RICTOR|KSR2|ZKSCAN2|ERCC6L2-AS1|RBM26-AS1	-1.5	0
1	-3.1	M30065	M1	1	0	Transcription Factor Targets	16	MIER1 TARGET GENES		-3.1	1.5	3.4	30238	375	2936	56	1.9	0.25	213|1616|1788|1893|1912|2678|3164|3491|3745|3749|3783|4205|4879|8174|8527|8817|9121|9127|9945|10165|10385|10536|10564|10838|11120|23199|23305|23409|23762|26470|51167|51295|51542|55194|55269|55753|55755|56927|57512|64753|64925|65057|81033|83482|83886|88455|92558|93343|124222|129684|170961|192683|197335|222183|283989|284339	ALB|DAXX|DNMT3A|ECM1|PHC2|GGT1|NR4A1|CCN1|KCNB1|KCNC4|KCNN4|MEF2A|NPPB|MADCAM1|DGKD|FGF18|SLC16A5|P2RX6|GFPT2|SLC25A13|BTN2A2|P3H3|ARFGEF2|ZNF275|BTN2A1|GSE1|ACSL6|SIRT4|OSBP2|SEZ6L2|CYB5R4|ECSIT|VPS54|EVA1B|PSPC1|OGDHL|CDK5RAP2|GPR108|GPR158|CCDC136|CCDC71|ACD|KCNH6|SCRT1|PRSS27|ANKRD13A|BICDL1|MVB12A|PAQR4|CNTNAP5|ANKRD24|SCAMP5|WDR90|SRRM3|TSEN54|TMEM145	-1.5	0
1	-3.1	M40792	M1	1	0	Transcription Factor Targets	16	TSHZ1 TARGET GENES		-3.1	1.8	3.5	30238	191	2936	33	1.1	0.19	571|3491|3745|3910|4176|4299|5292|6533|6603|7862|9230|9487|10643|22823|23381|23421|55534|56882|57117|57795|79612|81576|81839|83723|84283|84455|84626|94104|148254|284047|387640|100506190|104355135	BACH1|CCN1|KCNB1|LAMA4|MCM7|AFF1|PIM1|SLC6A6|SMARCD2|BRPF1|RAB11B|PIGL|IGF2BP3|MTF2|SMG5|ITGB3BP|MAML3|CDC42SE1|INTS12|BRINP2|NAA16|YJU2B|VANGL1|TLCD3B|TMEM79|EFCAB7|KRBA1|PAXBP1|ZNF555|CCDC144BP|SKIDA1|LINC00963|LINC00431	-1.5	0
1	-3.1	M11461	M1	1	0	Transcription Factor Targets	16	FOXO4 01		-3.1	1.7	3.5	30238	246	2936	40	1.4	0.21	2078|2122|2254|2908|3084|3491|3624|4215|4601|4775|5324|5745|5813|7150|7292|9254|9627|9990|10057|11167|23334|27013|55279|55534|55691|55806|55809|55904|57610|64343|80036|84913|124857|151126|153222|153241|222255|284273|344838|442213	ERG|MECOM|FGF9|NR3C1|NRG1|CCN1|INHBA|MAP3K3|MXI1|NFATC3|PLAG1|PTH1R|PURA|TOP1|TNFSF4|CACNA2D2|SNCAIP|SLC12A6|ABCC5|FSTL1|SZT2|CNPPD1|ZNF654|MAML3|FRMD4A|HR|TRERF1|KMT2E|RANBP10|AZI2|TRPM3|ATOH8|WFIKKN2|ZNF385B|CREBRF|CEP120|ATXN7L1|PTGR3|PAQR9|PTCHD4	-1.4	0
1	-3.1	M14900	M1	1	0	Transcription Factor Targets	16	USF 02		-3.1	1.6	3.5	30238	278	2936	44	1.5	0.22	468|1654|1788|1843|2035|2237|2717|3491|3609|3909|4041|4149|4799|5187|5981|6234|6832|7156|7405|8323|9990|10371|10629|23411|23503|25948|26058|26986|27112|29886|51117|51164|51306|54470|54813|55753|57645|79624|79836|80314|80745|83985|124842|131034	ATF4|DDX3X|DNMT3A|DUSP1|EPB41|FEN1|GLA|CCN1|ILF3|LAMA3|LRP5|MAX|NFX1|PER1|RFC1|RPS28|SUPV3L1|TOP3A|UVRAG|FZD6|SLC12A6|SEMA3A|TAF6L|SIRT1|ZFYVE26|KBTBD2|GIGYF2|PABPC1|NALF2|SNX8|COQ4|DCTN4|FAM13B|ARMCX6|KLHL28|OGDHL|POGK|DCPH1|LONRF3|EPC1|THUMPD2|SPNS1|TMEM132E|CPNE4	-1.4	0
1	-3.1	M7691	M1	1	0	Transcription Factor Targets	16	CATTGTYY SOX9 B1		-3.1	1.5	3.4	30238	368	2936	55	1.9	0.25	1024|2078|2186|2237|2254|2674|3624|3842|4286|4302|4610|5150|5583|5782|5937|6774|7072|7074|7150|7862|8509|8751|9575|9584|9794|9832|10018|10432|10806|10926|11096|23047|23762|26051|30850|51332|53354|54329|54665|55596|55698|55824|56978|57604|64116|80036|83723|92521|93129|124222|139285|149076|219988|286343|387640	CDK8|ERG|BPTF|FEN1|FGF9|GFRA1|INHBA|TNPO1|MITF|MLLT6|MYCL|PDE7A|PRKCH|PTPN12|RBMS1|STAT3|TIA1|TIAM1|TOP1|BRPF1|NDST2|ADAM15|CLOCK|RBM39|MAML1|JAKMIP2|BCL2L11|RBM14|SDCCAG8|DBF4|ADAMTS5|PDS5B|OSBP2|PPP1R16B|CDR2L|SPTBN5|PANK1|GPR85|RSBN1|ZCCHC8|RADIL|PAG1|PRDM8|TRMT9B|SLC39A8|TRPM3|TLCD3B|SPECC1|ORAI3|PAQR4|AMER1|ZNF362|PATL1|LURAP1L|SKIDA1	-1.4	0
1	-3.1	M6136	M1	1	0	Transcription Factor Targets	16	HNF3B 01		-3.1	1.7	3.5	30238	223	2936	37	1.3	0.21	27|860|1112|1305|1843|2258|2674|3491|3624|4286|4302|4784|5324|5456|5514|5916|6095|7103|7276|7404|7461|8563|8727|9120|9968|10602|28973|54757|54875|54961|55691|79698|91179|114880|219988|284273|387640	ABL2|RUNX2|FOXN3|COL13A1|DUSP1|FGF13|GFRA1|CCN1|INHBA|MITF|MLLT6|NFIX|PLAG1|POU3F4|PPP1R10|RARG|RORA|TSPAN8|TTR|UTY|CLIP2|THOC5|CTNNAL1|SLC16A6|MED12|CDC42EP3|MRPS18B|FAM20A|CNTLN|SSH3|FRMD4A|ZMAT4|SCARF2|OSBPL6|PATL1|PTGR3|SKIDA1	-1.4	0
1	-3.1	M40854	M1	1	0	Transcription Factor Targets	16	ZA UNIPROT Q9UM89 UNREVIEWED TARGET GENES		-3.1	2.5	3.8	30238	57	2936	14	0.48	0.13	109|1198|1523|2117|3491|3688|26233|54487|54815|55296|64332|79738|147463|388552	ADCY3|CLK3|CUX1|ETV3|CCN1|ITGB1|FBXL6|DGCR8|GATAD2A|TBC1D19|NFKBIZ|BBS10|ANKRD29|BLOC1S3	-1.4	0
1	-3	M11469	M1	1	0	Transcription Factor Targets	16	AP2 Q3		-3	1.7	3.4	30238	255	2936	41	1.4	0.22	1302|2101|2122|2908|3005|3667|3736|4215|5429|5813|6666|7343|7473|7621|8745|8869|8971|8986|9064|9575|9730|23169|25946|26507|26986|27112|51592|55118|55139|55193|63925|64753|79960|80314|81566|84206|84872|124842|140825|147650|221002	COL11A2|ESRRA|MECOM|NR3C1|H1-0|IRS1|KCNA1|MAP3K3|POLH|PURA|SOX12|UBTF|WNT3|ZNF70|ADAM23|ST3GAL5|H1-10|RPS6KA4|MAP3K6|CLOCK|DCAF1|SLC35D1|ZNF385A|CNNM1|PABPC1|NALF2|TRIM33|CRTAC1|ANKZF1|PBRM1|ZNF335|CCDC136|JADE1|EPC1|CSRNP2|MEX3B|ZC3H10|TMEM132E|NEURL2|SPACA6|RASGEF1A	-1.4	0
1	-3	M6446	M1	1	0	Transcription Factor Targets	16	CACCCBINDINGFACTOR Q6		-3	1.6	3.4	30238	271	2936	43	1.5	0.22	642|1896|2048|3084|3623|3783|4610|5916|6253|6671|6876|7073|7473|8565|9196|9832|10165|10290|10815|11043|22866|23199|23213|23334|27303|27314|51592|54207|54551|55000|55806|59353|64137|64925|65055|79760|84940|92949|140460|221336|284273|338692|387640	BLMH|EDA|EPHB2|NRG1|INHA|KCNN4|MYCL|RARG|RTN2|SP4|TAGLN|TIAL1|WNT3|YARS1|KCNAB3|JAKMIP2|SLC25A13|SPEG|CPLX1|MID2|CNKSR2|GSE1|SULF1|SZT2|RBMS3|RAB30|TRIM33|KCNK10|MAGEL2|TUG1|HR|TMEM35A|ABCG4|CCDC71|REEP1|GEMIN7|CORO6|ADAMTSL1|ASB7|BEND6|PTGR3|ANKRD13D|SKIDA1	-1.4	0
1	-3	M29923	M1	1	0	Transcription Factor Targets	16	CHAMP1 TARGET GENES		-3	1.7	3.5	30238	208	2936	35	1.2	0.2	904|1060|4122|5118|5150|5918|7707|7862|9325|9330|9354|9360|9406|9861|10166|10254|10795|23012|54806|55070|55196|55320|56648|57117|64795|84920|90853|94104|151246|158801|163486|283742|338811|441191|104355135	CCNT1|CENPC|MAN2A2|PCOLCE|PDE7A|RARRES1|ZNF148|BRPF1|TRIP4|GTF3C3|UBE4A|PPIG|ZRANB2|PSMD6|SLC25A15|STAM2|ZNF268|STK38L|AHI1|DET1|RESF1|MIS18BP1|EIF5A2|INTS12|RMND5A|ALG10|SPOCD1|PAXBP1|SGO2|NKAPP1|DENND1B|FAM98B|TAFA2|RNF216P1|LINC00431	-1.4	0
1	-3	M13995	M1	1	0	Transcription Factor Targets	16	CCCNNNNNNAAGWT UNKNOWN		-3	2.1	3.6	30238	104	2936	21	0.72	0.16	1896|2766|3316|3624|4005|4286|4302|7072|7074|8019|9592|9815|23019|23133|23633|26548|28987|54925|79665|84940|442213	EDA|GMPR|HSPB2|INHBA|LMO2|MITF|MLLT6|TIA1|TIAM1|BRD3|IER2|GIT2|CNOT1|PHF8|KPNA6|ITGB1BP2|NOB1|ZSCAN32|DHX40|CORO6|PTCHD4	-1.4	0
1	-3	M12023	M1	1	0	Transcription Factor Targets	16	CREB Q4		-3	1.6	3.4	30238	272	2936	43	1.5	0.22	114|1654|1843|2177|2254|3551|4705|4928|5179|5696|6015|6426|7349|9175|9360|9702|10150|23140|23645|26470|26986|49854|51312|53917|54407|54556|54806|55254|55846|56658|64848|79094|81539|81576|84251|84872|92106|92399|116535|116840|137994|192683|284273	ADCY8|DDX3X|DUSP1|FANCD2|FGF9|IKBKB|NDUFA10|NUP98|PENK|PSMB8|RING1|SRSF1|UCN|MAP3K13|PPIG|CEP57|MBNL2|ZZEF1|PPP1R15A|SEZ6L2|PABPC1|ZBTB21|SLC25A37|RAB24|SLC38A2|ING3|AHI1|TMEM39A|ITFG2|TRIM39|YTHDC2|CHAC1|SLC38A1|YJU2B|SGIP1|ZC3H10|OXNAD1|MRRF|MRGPRF|CNTROB|LETM2|SCAMP5|PTGR3	-1.4	0
1	-3	M6830	M1	1	0	Transcription Factor Targets	16	CEBP Q2 01		-3	1.6	3.4	30238	272	2936	43	1.5	0.22	176|213|1106|1112|1203|2078|2120|2327|2872|3006|3491|4215|4286|4547|4784|5187|5509|5606|5608|5995|6689|7125|7473|8754|9759|11096|23213|26151|55117|55686|56624|57492|57530|58488|59269|64332|79836|80031|91252|91860|95681|153241|157769	ACAN|ALB|CHD2|FOXN3|CLN5|ERG|ETV6|FMO2|MKNK2|H1-2|CCN1|MAP3K3|MITF|MTTP|NFIX|PER1|PPP1R3D|MAP2K3|MAP2K6|RGR|SPIB|TNNC2|WNT3|ADAM9|HDAC4|ADAMTS5|SULF1|NAT9|SLC6A15|MREG|ASAH2|ARID1B|CGN|PCTP|HIVEP3|NFKBIZ|LONRF3|SEMA6D|SLC39A13|CALML4|CEP41|CEP120|FAM91A1	-1.4	0
1	-3	M16699	M1	1	0	Transcription Factor Targets	16	CREBP1CJUN 01		-3	1.6	3.4	30238	264	2936	42	1.4	0.22	114|1843|1879|1958|2035|2120|3551|4286|4705|4928|5178|5187|6774|7220|7349|9175|9632|10150|10274|22850|22936|23619|23645|25820|26470|27125|54617|54806|55254|55794|60370|63892|63925|64080|64848|81539|84251|84530|84872|92399|116535|192683	ADCY8|DUSP1|EBF1|EGR1|EPB41|ETV6|IKBKB|MITF|NDUFA10|NUP98|PEG3|PER1|STAT3|TRPC1|UCN|MAP3K13|SEC24C|MBNL2|STAG1|ADNP2|ELL2|ZIM2|PPP1R15A|ARIH1|SEZ6L2|AFF4|INO80|AHI1|TMEM39A|DDX28|AVPI1|THADA|ZNF335|RBKS|YTHDC2|SLC38A1|SGIP1|SRRM4|ZC3H10|MRRF|MRGPRF|SCAMP5	-1.4	0
1	-3	M30018	M1	1	0	Transcription Factor Targets	16	HOXD11 TARGET GENES		-3	1.9	3.5	30238	148	2936	27	0.92	0.18	908|4171|4245|5163|9957|10199|10254|10272|10629|11176|51053|51117|51295|54788|55049|55108|57658|60313|84260|84693|84725|84936|94101|112849|131601|151613|285958	CCT6A|MCM2|MGAT1|PDK1|HS3ST1|MPHOSPH10|STAM2|FSTL3|TAF6L|BAZ2A|GMNN|COQ4|ECSIT|DNAJB12|REX1BD|BSDC1|CALCOCO1|GPBP1L1|TCHP|MCEE|PLEKHA8|ZFYVE19|ORMDL1|L3HYPDH|TPRA1|TTC14|SNHG15	-1.4	0
1	-3	M5987	M1	1	0	Transcription Factor Targets	16	ATF6 01		-3	2	3.5	30238	126	2936	24	0.82	0.17	687|1958|2120|2674|3164|3382|3975|5187|5514|6426|6774|7095|7150|7220|7544|10274|26470|28973|56658|56946|79665|91252|124857|219539	KLF9|EGR1|ETV6|GFRA1|NR4A1|ICA1|LHX1|PER1|PPP1R10|SRSF1|STAT3|SEC62|TOP1|TRPC1|ZFY|STAG1|SEZ6L2|MRPS18B|TRIM39|EMSY|DHX40|SLC39A13|WFIKKN2|YPEL4	-1.4	0
1	-3	M5000	M1	1	0	Transcription Factor Targets	16	E2F1 Q4		-3	1.7	3.4	30238	249	2936	40	1.4	0.21	81|1027|1616|1643|2078|2122|2146|2254|4609|4802|5111|5501|5557|5981|6426|9175|9230|9937|10155|10274|23633|25862|26268|54407|54487|54665|55000|55194|55596|55735|55756|55806|56474|56946|57708|80314|81539|84937|149076|374354	ACTN4|CDKN1B|DAXX|DDB2|ERG|MECOM|EZH2|FGF9|MYC|NFYC|PCNA|PPP1CC|PRIM1|RFC1|SRSF1|MAP3K13|RAB11B|DCLRE1A|TRIM28|STAG1|KPNA6|USP49|FBXO9|SLC38A2|DGCR8|RSBN1|TUG1|EVA1B|ZCCHC8|DNAJC11|INTS9|HR|CTPS2|EMSY|MIER1|EPC1|SLC38A1|ZNRF1|ZNF362|NHLRC2	-1.4	0
1	-3	M10143	M1	1	0	Transcription Factor Targets	16	CREL 01		-3	1.6	3.4	30238	257	2936	41	1.4	0.22	176|602|1302|1879|2027|4286|4302|4616|4792|5937|5966|5993|6710|6901|7073|8174|8986|9120|9543|9575|9699|9924|9925|9969|10236|10318|23143|29929|55512|55815|56882|57610|57645|57658|80271|81544|84107|84335|140706|163933|283989	ACAN|BCL3|COL11A2|EBF1|ENO3|MITF|MLLT6|GADD45B|NFKBIA|RBMS1|REL|RFX5|SPTB|TAFAZZIN|TIAL1|MADCAM1|RPS6KA4|SLC16A6|IGDCC3|CLOCK|RIMS2|PAN2|ZBTB5|MED13|HNRNPR|TNIP1|LRCH1|ALG6|SMPD3|TSNAXIP1|CDC42SE1|RANBP10|POGK|CALCOCO1|ITPKC|GDPD5|ZIC4|AKT1S1|CCM2L|FAM43B|TSEN54	-1.4	0
1	-3	M17805	M1	1	0	Transcription Factor Targets	16	MYC Q2		-3	1.8	3.4	30238	187	2936	32	1.1	0.19	2035|2074|2101|3601|4297|4610|5453|5993|7073|7405|7804|8501|9204|10629|23378|23411|26507|28992|51303|55117|56165|57530|57645|64216|65012|79365|79887|80128|83858|127002|148281|163882	EPB41|ERCC6|ESRRA|IL15RA|KMT2A|MYCL|POU3F1|RFX5|TIAL1|UVRAG|LRP8|SLC43A1|ZMYM6|TAF6L|RRP8|SIRT1|CNNM1|MACROD1|FKBP11|SLC6A15|TDRD1|CGN|POGK|TFB2M|SLC26A10P|BHLHE41|PLBD1|TRIM46|ATAD3B|ATXN7L2|SYT6|CNST	-1.3	0
1	-2.9	M1830	M1	1	0	Transcription Factor Targets	16	YKACATTT UNKNOWN		-2.9	1.6	3.4	30238	290	2936	45	1.5	0.23	492|1106|1112|1879|2258|2796|2908|3667|4300|4919|5324|5813|7007|7073|9020|9120|9584|9677|10602|23213|27328|51735|53616|54802|54875|54913|55279|55512|55756|55909|57169|59269|60313|80271|83259|83478|84541|84814|91801|113878|116541|145581|147923|147948|100131755	ATP2B3|CHD2|FOXN3|EBF1|FGF13|GNRH1|NR3C1|IRS1|MLLT3|ROR1|PLAG1|PURA|TECTA|TIAL1|MAP3K14|SLC16A6|RBM39|PPIP5K1|CDC42EP3|SULF1|PCDH11X|RAPGEF6|ADAM22|TRIT1|CNTLN|RPP25|ZNF654|SMPD3|INTS9|BIN3|ZNFX1|HIVEP3|GPBP1L1|ITPKC|PCDH11Y|ARHGAP24|KBTBD8|PLPP7|ALKBH8|DTX2|MRPL54|LRFN5|ZNF420|ZNF582|ARMCX4	-1.3	0
1	-2.9	M5959	M1	1	0	Transcription Factor Targets	16	IK1 01		-2.9	1.6	3.4	30238	282	2936	44	1.5	0.22	602|2048|2258|2872|4306|4616|5455|5469|5514|5937|6095|6240|6671|7125|7150|7220|8835|9627|9951|10057|10174|10318|10499|11043|11060|11252|22925|26136|28973|55118|55805|57176|60485|84107|84901|84937|90550|90799|92259|163590|219988|222255|222484|387640	BCL3|EPHB2|FGF13|MKNK2|NR3C2|GADD45B|POU3F3|MED1|PPP1R10|RBMS1|RORA|RRM1|SP4|TNNC2|TOP1|TRPC1|SOCS2|SNCAIP|HS3ST4|ABCC5|SORBS3|TNIP1|NCOA2|MID2|WWP2|PACSIN2|PLA2R1|TES|MRPS18B|CRTAC1|LRP2BP|VARS2|SAV1|ZIC4|NFATC2IP|ZNRF1|MCU|CEP95|KGD4|TOR1AIP2|PATL1|ATXN7L1|LNX2|SKIDA1	-1.3	0
1	-2.9	M19327	M1	1	0	Transcription Factor Targets	16	CDC5 01		-2.9	1.6	3.4	30238	266	2936	42	1.4	0.22	775|1106|1112|1523|1775|1896|2104|2674|2710|3983|4547|4601|5089|5324|5453|5813|5937|6095|6096|6774|7422|8825|8975|9794|9912|10602|22903|25913|54212|54329|54556|55691|59269|60468|79990|81839|84529|84561|122769|145581|204962|100131755	CACNA1C|CHD2|FOXN3|CUX1|DNASE1L2|EDA|ESRRG|GFRA1|GK|ABLIM1|MTTP|MXI1|PBX2|PLAG1|POU3F1|PURA|RBMS1|RORA|RORB|STAT3|VEGFA|LIN7A|USP13|MAML1|ARHGAP44|CDC42EP3|BTBD3|POT1|SNTG1|GPR85|ING3|FRMD4A|HIVEP3|BACH2|PLEKHH3|VANGL1|CDIN1|SLC12A8|LRR1|LRFN5|SLC44A5|ARMCX4	-1.3	0
1	-2.9	M30227	M1	1	0	Transcription Factor Targets	16	WDHD1 TARGET GENES		-2.9	1.7	3.4	30238	203	2936	34	1.2	0.2	1455|1663|1843|4123|4297|6603|8086|9197|9776|9786|10208|10240|11066|11164|22823|23101|23381|23409|26092|30850|55131|55802|57176|57461|57553|79711|79783|84283|94086|161823|284058|286148|401320|728642	CSNK1G2|DDX11|DUSP1|MAN2C1|KMT2A|SMARCD2|AAAS|SLC33A1|ATG13|KIAA0586|USPL1|MRPS31|SNRNP35|NUDT5|MTF2|MCF2L2|SMG5|SIRT4|TOR1AIP1|CDR2L|RBM28|DCP1A|VARS2|ISY1|MICAL3|IPO4|SUGCT|TMEM79|HSPB9|MAPDA|KANSL1|DPY19L4|GARS1-DT|CDK11A	-1.3	0
1	-2.9	M18732	M1	1	0	Transcription Factor Targets	16	AP2ALPHA 01		-2.9	1.7	3.4	30238	243	2936	39	1.3	0.21	602|1826|1912|2872|2908|3291|4092|4775|5453|5467|5916|6670|6671|6774|7220|7343|7422|7804|7922|9064|9969|10608|22866|22934|25862|26986|55654|55806|55809|57453|63925|65268|79738|79960|84725|90952|146057|147650|149076	BCL3|DSCAM|PHC2|MKNK2|NR3C1|HSD11B2|SMAD7|NFATC3|POU3F1|PPARD|RARG|SP3|SP4|STAT3|TRPC1|UBTF|VEGFA|LRP8|SLC39A7|MAP3K6|MED13|MXD4|CNKSR2|RPIA|USP49|PABPC1|TMEM127|HR|TRERF1|DSCAML1|ZNF335|WNK2|BBS10|JADE1|PLEKHA8|ESAM|TTBK2|SPACA6|ZNF362	-1.3	0
1	-2.9	M9300	M1	1	0	Transcription Factor Targets	16	SP1 Q4 01		-2.9	1.6	3.3	30238	259	2936	41	1.4	0.22	773|818|1431|2035|2710|3745|3748|4802|5187|5509|5771|5871|5970|6666|7703|8462|9542|9730|9988|10013|10155|10608|11248|23294|29843|51667|54556|55975|56605|56946|63893|64753|79365|79874|84725|85026|89953|94086|124997|129303|133522	CACNA1A|CAMK2G|CS|EPB41|GK|KCNB1|KCNC3|NFYC|PER1|PPP1R3D|PTPN2|MAP4K2|RELA|SOX12|PCGF2|KLF11|NRG2|DCAF1|DMTF1|HDAC6|TRIM28|MXD4|NXPH3|ANKS1A|SENP1|NUB1|ING3|KLHL7|ERO1B|EMSY|UBE2O|CCDC136|BHLHE41|RABEP2|PLEKHA8|ARRDC1-AS1|KLC4|HSPB9|WDR81|TMEM150A|PPARGC1B	-1.3	0
1	-2.9	M30302	M1	1	0	Transcription Factor Targets	16	ZNF33A TARGET GENES		-2.9	1.6	3.3	30238	251	2936	40	1.4	0.21	473|1198|2035|2976|5608|7095|7767|9452|9583|10179|10208|10560|22823|22824|23213|23499|25820|51592|54069|54788|54943|55100|55592|55654|55672|55728|57018|57795|60370|79665|88455|94104|124056|147923|163087|199731|259232|378805|729096|100506190	RERE|CLK3|EPB41|GTF3C2|MAP2K6|SEC62|ZNF224|ITM2A|ENTPD4|RBM7|USPL1|SLC19A2|MTF2|HSPA4L|SULF1|MACF1|ARIH1|TRIM33|MIS18A|DNAJB12|DNAJC28|WDR70|GOLGA2P5|TMEM127|NBPF1|N4BP2|CCNL1|BRINP2|AVPI1|DHX40|ANKRD13A|PAXBP1|NOXO1|ZNF420|ZNF383|CADM4|NALCN|LINC-PINT|BMS1P4|LINC00963	-1.3	0
1	-2.9	M6331	M1	1	0	Transcription Factor Targets	16	TTF1 Q6		-2.9	1.6	3.3	30238	268	2936	42	1.4	0.22	1112|2146|3005|3382|3983|4601|4609|4919|6468|6626|7473|8295|8986|9542|9945|10142|10290|10602|10643|11122|26229|51319|54540|54834|55000|55118|55279|55536|55799|56946|56978|57198|64080|79087|80036|84107|84529|84734|112752|124923|140801|147650	FOXN3|EZH2|H1-0|ICA1|ABLIM1|MXI1|MYC|ROR1|FBXW4|SNRPA|WNT3|TRRAP|RPS6KA4|NRG2|GFPT2|AKAP9|SPEG|CDC42EP3|IGF2BP3|PTPRT|B3GAT3|RSRC1|FAM193B|GDAP2|TUG1|CRTAC1|ZNF654|CDCA7L|CACNA2D3|EMSY|PRDM8|ATP8B2|RBKS|ALG12|TRPM3|ZIC4|CDIN1|FAM167B|IFT43|RSKR|RPL10L|SPACA6	-1.3	0
1	-2.9	M7994	M1	1	0	Transcription Factor Targets	16	STAT6 02		-2.9	1.6	3.3	30238	260	2936	41	1.4	0.22	868|2078|2258|3575|3902|4215|4302|5455|5871|8501|8741|9575|10063|10243|10451|23339|27040|28985|29126|29886|51082|51444|54407|54757|55343|55809|57658|58487|64170|79742|83541|84335|130271|151126|162494|202333|219988|222484|283234|283989|284058	CBLB|ERG|FGF13|IL7R|LAG3|MAP3K3|MLLT6|POU3F3|MAP4K2|SLC43A1|TNFSF13|CLOCK|COX17|GPHN|VAV3|VPS39|LAT|MCTS1|CD274|SNX8|POLR1D|RNF138|SLC38A2|FAM20A|SLC35C1|TRERF1|CALCOCO1|CREBZF|CARD9|DIPK2B|FAM110A|AKT1S1|PLEKHH2|ZNF385B|RHBDL3|CMYA5|PATL1|LNX2|CCDC88B|TSEN54|KANSL1	-1.3	0
1	-2.9	M5331	M1	1	0	Transcription Factor Targets	16	LXR DR4 Q3		-2.9	2.1	3.5	30238	93	2936	19	0.65	0.15	602|1302|2120|4286|5324|5467|6297|9619|9759|23213|27112|50512|57731|64343|79684|84258|196403|342667|348235	BCL3|COL11A2|ETV6|MITF|PLAG1|PPARD|SALL2|ABCG1|HDAC4|SULF1|NALF2|PODXL2|SPTBN4|AZI2|MSANTD2|SYT3|DTX3|STAC2|SKA2	-1.3	0
1	-2.9	M40789	M1	1	0	Transcription Factor Targets	16	ZNF704 TARGET GENES		-2.9	2.3	3.6	30238	66	2936	15	0.51	0.13	2618|7866|23276|25841|50854|51111|54939|57117|64963|83860|92106|113251|113791|124997|200765	GART|IFRD2|KLHL18|ABTB2|SNHG32|KMT5B|COMMD4|INTS12|MRPS11|TAF3|OXNAD1|LARP4|PIK3IP1|WDR81|TIGD1	-1.3	0
1	-2.9	M15675	M1	1	0	Transcription Factor Targets	16	CCCNNGGGAR OLF1 01		-2.9	1.5	3.3	30238	326	2936	49	1.7	0.24	492|766|1302|1842|1958|2120|2122|3005|3382|4297|4302|4792|5324|6483|6670|6671|6689|7074|7343|7703|7775|7804|7903|8174|8911|9951|10174|10272|10318|10806|10916|11176|22936|23231|29803|50937|51313|54551|54681|55512|55806|57620|57645|80179|90952|92840|124842|150209|196403	ATP2B3|CA7|COL11A2|ECM2|EGR1|ETV6|MECOM|H1-0|ICA1|KMT2A|MLLT6|NFKBIA|PLAG1|ST3GAL2|SP3|SP4|SPIB|TIAM1|UBTF|PCGF2|ZNF232|LRP8|ST8SIA4|MADCAM1|CACNA1I|HS3ST4|SORBS3|FSTL3|TNIP1|SDCCAG8|MAGED2|BAZ2A|ELL2|SEL1L3|REPIN1|CDON|GASK1B|MAGEL2|P4HTM|SMPD3|HR|STIM2|POGK|MYO19|ESAM|REEP6|TMEM132E|AIFM3|DTX3	-1.3	0
1	-2.8	M40749	M1	1	0	Transcription Factor Targets	16	TBPL1 TARGET GENES		-2.8	1.9	3.4	30238	144	2936	26	0.89	0.17	1240|2101|3910|4719|6603|6626|7204|8028|8439|9374|10063|10629|23126|23347|26986|54795|64080|64118|79726|79875|80031|80036|94104|124056|401320|645811	CMKLR1|ESRRA|LAMA4|NDUFS1|SMARCD2|SNRPA|TRIO|MLLT10|NSMAF|PPT2|COX17|TAF6L|POGZ|SMCHD1|PABPC1|TRPM4|RBKS|DUS1L|WDR59|THSD4|SEMA6D|TRPM3|PAXBP1|NOXO1|GARS1-DT|CCDC154	-1.3	0
1	-2.8	M4134	M1	1	0	Transcription Factor Targets	16	AP2REP 01		-2.8	1.8	3.3	30238	182	2936	31	1.1	0.19	90|491|649|766|1788|1912|1946|2070|3084|3483|3491|3654|3842|4297|4306|4824|6095|9912|10018|10432|27319|51057|53354|55215|56936|59353|80036|139285|192683|221037|221336	ACVR1|ATP2B2|BMP1|CA7|DNMT3A|PHC2|EFNA5|EYA4|NRG1|IGFALS|CCN1|IRAK1|TNPO1|KMT2A|NR3C2|NKX3-1|RORA|ARHGAP44|BCL2L11|RBM14|BHLHE22|WDPCP|PANK1|FANCI|CCDC177|TMEM35A|TRPM3|AMER1|SCAMP5|JMJD1C|BEND6	-1.3	0
1	-2.8	M8549	M1	1	0	Transcription Factor Targets	16	AREB6 04		-2.8	1.6	3.3	30238	253	2936	40	1.4	0.21	1112|1192|1240|2078|2104|2254|2258|2618|3006|3316|3575|3902|4297|4601|4784|4790|4928|5339|5923|5993|6095|9832|10399|23111|25836|50619|51057|54674|54995|55203|55806|55809|56256|59269|79827|84913|162494|219988|284273|387640	FOXN3|CLIC1|CMKLR1|ERG|ESRRG|FGF9|FGF13|GART|H1-2|HSPB2|IL7R|LAG3|KMT2A|MXI1|NFIX|NFKB1|NUP98|PLEC|RASGRF1|RFX5|RORA|JAKMIP2|RACK1|SPART|NIPBL|DEF6|WDPCP|LRRN3|OXSM|LGI2|HR|TRERF1|SERTAD4|HIVEP3|CLMP|ATOH8|RHBDL3|PATL1|PTGR3|SKIDA1	-1.3	0
1	-2.8	M13187	M1	1	0	Transcription Factor Targets	16	GGARNTKYCCA UNKNOWN		-2.8	2.2	3.5	30238	80	2936	17	0.58	0.14	3491|4286|5469|5871|7422|8541|8835|9522|51286|55150|57214|57512|113791|139760|158135|221002|326624	CCN1|MITF|MED1|MAP4K2|VEGFA|PPFIA3|SOCS2|SCAMP1|CEND1|C19orf73|CEMIP|GPR158|PIK3IP1|GPR119|TTLL11|RASGEF1A|RAB37	-1.2	0
1	-2.8	M19671	M1	1	0	Transcription Factor Targets	16	TEF Q6		-2.8	1.6	3.3	30238	262	2936	41	1.4	0.22	22|595|1305|1421|2252|2254|4008|4041|4784|5514|5813|6297|8541|9425|10478|10602|10659|10777|23023|23522|27328|28973|51057|51447|51574|55150|55628|55760|55809|55824|55904|57453|59269|64770|83259|113246|124923|140460|148281|340419|387640	ABCB7|CCND1|COL13A1|CRYGD|FGF7|FGF9|LMO7|LRP5|NFIX|PPP1R10|PURA|SALL2|PPFIA3|CDYL|SLC25A17|CDC42EP3|CELF2|ARPP21|TMCC1|KAT6B|PCDH11X|MRPS18B|WDPCP|IP6K2|LARP7|C19orf73|ZNF407|DHX32|TRERF1|PAG1|KMT2E|DSCAML1|HIVEP3|CCDC14|PCDH11Y|C12orf57|RSKR|ASB7|SYT6|RSPO2|SKIDA1	-1.2	0
1	-2.8	M30404	M1	1	0	Transcription Factor Targets	16	ZSCAN23 TARGET GENES		-2.8	2.1	3.5	30238	87	2936	18	0.61	0.14	421|1879|4176|4616|6603|6676|10240|22823|23361|23421|55113|55778|63925|84455|90799|388165|100506874|104355135	ARVCF|EBF1|MCM7|GADD45B|SMARCD2|SPAG4|MRPS31|MTF2|ZNF629|ITGB3BP|XKR8|ZNF839|ZNF335|EFCAB7|CEP95|UBE2Q2P1|LINC00933|LINC00431	-1.2	0
1	-2.8	M18044	M1	1	0	Transcription Factor Targets	16	AAGWWRNYGGC UNKNOWN		-2.8	1.9	3.4	30238	123	2936	23	0.78	0.16	466|3654|4802|5116|5324|5469|5981|7072|9024|22865|23133|23140|51132|51426|54674|54882|55088|55339|79102|80314|84146|146057|146705	ATF1|IRAK1|NFYC|PCNT|PLAG1|MED1|RFC1|TIA1|BRSK2|SLITRK3|PHF8|ZZEF1|RLIM|POLK|LRRN3|ANKHD1|CCDC186|WDR33|RNF26|EPC1|ZNF644|TTBK2|TEPSIN	-1.2	0
1	-2.8	M17588	M1	1	0	Transcription Factor Targets	16	RFX1 01		-2.8	1.6	3.2	30238	263	2936	41	1.4	0.22	133|1159|2122|3423|4547|5813|6297|7422|8382|8520|9912|10564|11122|23293|27112|55167|55596|55669|55799|55809|79884|80179|81502|81857|83657|84080|84759|84940|85478|90506|90693|93129|125058|139760|140460|144165|151126|197335|200894|221002|399671	ADM|CKMT1B|MECOM|IDS|MTTP|PURA|SALL2|VEGFA|NME5|HAT1|ARHGAP44|ARFGEF2|PTPRT|SMG6|NALF2|MSL2|ZCCHC8|MFN1|CACNA2D3|TRERF1|MAP9|MYO19|HM13|MED25|DYNLRB2|ENKD1|PCGF1|CORO6|DRC2|LRRC46|CCDC126|ORAI3|TBC1D16|GPR119|ASB7|PRICKLE1|ZNF385B|WDR90|ARL13B|RASGEF1A|HEATR4	-1.2	0
1	-2.8	M13199	M1	1	0	Transcription Factor Targets	16	GATA1 01		-2.8	1.6	3.2	30238	247	2936	39	1.3	0.21	473|491|1203|3623|3975|4215|4802|5179|5383|5453|5456|5863|5916|6095|6666|6670|8509|8565|9575|9949|10103|10916|22934|23534|26092|51182|51735|54556|55534|55806|55809|84107|85026|127002|147650|168850|221079|255101|342667	RERE|ATP2B2|CLN5|INHA|LHX1|MAP3K3|NFYC|PENK|PMS2P5|POU3F1|POU3F4|RGL2|RARG|RORA|SOX12|SP3|NDST2|YARS1|CLOCK|AMMECR1|TSPAN1|MAGED2|RPIA|TNPO3|TOR1AIP1|HSPA14|RAPGEF6|ING3|MAML3|HR|TRERF1|ZIC4|ARRDC1-AS1|ATXN7L2|SPACA6|ZNF800|ARL5B|CFAP65|STAC2	-1.2	0
1	-2.8	M4831	M1	1	0	Transcription Factor Targets	16	SP1 01		-2.8	1.6	3.2	30238	239	2936	38	1.3	0.21	602|898|1305|1788|1896|1908|2122|2674|3316|4792|4802|6015|6468|6671|7175|7422|8509|9064|10101|10499|10916|11248|23210|23293|26145|27125|29964|54795|55536|55815|56882|57610|79365|81566|84206|84725|116985|339487	BCL3|CCNE1|COL13A1|DNMT3A|EDA|EDN3|MECOM|GFRA1|HSPB2|NFKBIA|NFYC|RING1|FBXW4|SP4|TPR|VEGFA|NDST2|MAP3K6|NUBP2|NCOA2|MAGED2|NXPH3|JMJD6|SMG6|IRF2BP1|AFF4|PRICKLE4|TRPM4|CDCA7L|TSNAXIP1|CDC42SE1|RANBP10|BHLHE41|CSRNP2|MEX3B|PLEKHA8|ARAP1|ZBTB8OS	-1.2	0
1	-2.8	M2330	M1	1	0	Transcription Factor Targets	16	YTCCCRNNAGGY UNKNOWN		-2.8	2.2	3.5	30238	74	2936	16	0.54	0.14	2976|4286|6199|6548|10922|26145|26986|27328|51426|56605|60468|83259|84818|90161|116541|142678	GTF3C2|MITF|RPS6KB2|SLC9A1|FASTK|IRF2BP1|PABPC1|PCDH11X|POLK|ERO1B|BACH2|PCDH11Y|IL17RC|HS6ST2|MRPL54|MIB2	-1.2	0
1	-2.8	M17512	M1	1	0	Transcription Factor Targets	16	HNF3 Q6		-2.8	1.7	3.3	30238	192	2936	32	1.1	0.19	1305|2254|2258|2674|2800|3084|3164|3491|5324|5813|6689|8509|9175|9572|23023|23098|23126|23767|29763|54556|54806|59269|64116|64328|80346|84913|92342|127002|219988|222255|284273|387640	COL13A1|FGF9|FGF13|GFRA1|GOLGA1|NRG1|NR4A1|CCN1|PLAG1|PURA|SPIB|NDST2|MAP3K13|NR1D1|TMCC1|SARM1|POGZ|FLRT3|PACSIN3|ING3|AHI1|HIVEP3|SLC39A8|XPO4|REEP4|ATOH8|METTL18|ATXN7L2|PATL1|ATXN7L1|PTGR3|SKIDA1	-1.2	0
1	-2.8	M1656	M1	1	0	Transcription Factor Targets	16	TAANNYSGCG UNKNOWN		-2.8	2.2	3.4	30238	81	2936	17	0.58	0.14	1195|2140|2618|2976|4792|6670|8565|8641|9360|23019|23133|57117|58486|79365|79960|84146|84759	CLK1|EYA3|GART|GTF3C2|NFKBIA|SP3|YARS1|PCDHGB4|PPIG|CNOT1|PHF8|INTS12|ZBED5|BHLHE41|JADE1|ZNF644|PCGF1	-1.2	0
1	-2.8	M16178	M1	1	0	Transcription Factor Targets	16	HOXA4 Q2		-2.8	1.6	3.2	30238	272	2936	42	1.4	0.22	156|595|1112|1431|1912|2048|2078|2120|4286|5187|5292|5564|5993|6553|7007|9759|10150|10482|23126|23405|27303|51057|51059|51306|51319|51705|53371|54913|55279|55693|57530|59269|60485|79871|79960|84107|84940|90799|157769|162494|219539|342667	GRK2|CCND1|FOXN3|CS|PHC2|EPHB2|ERG|ETV6|MITF|PER1|PIM1|PRKAB1|RFX5|SLC9A5|TECTA|HDAC4|MBNL2|NXF1|POGZ|DICER1|RBMS3|WDPCP|FAM135B|FAM13B|RSRC1|EMCN|NUP54|RPP25|ZNF654|KDM4D|CGN|HIVEP3|SAV1|RPAP2|JADE1|ZIC4|CORO6|CEP95|FAM91A1|RHBDL3|YPEL4|STAC2	-1.2	0
1	-2.8	M2268	M1	1	0	Transcription Factor Targets	16	SNACANNNYSYAGA UNKNOWN		-2.8	2.1	3.4	30238	95	2936	19	0.65	0.15	4286|7073|7156|7733|28977|55285|55654|55756|57658|84518|84814|84987|93343|113878|115106|124842|127002|153129|284459	MITF|TIAL1|TOP3A|ZNF180|MRPL42|RBM41|TMEM127|INTS9|CALCOCO1|CNFN|PLPP7|COX14|MVB12A|DTX2|HAUS1|TMEM132E|ATXN7L2|SLC38A9|ZNF875	-1.2	0
1	-2.7	M15647	M1	1	0	Transcription Factor Targets	16	CTGYNNCTYTAA UNKNOWN		-2.7	2.1	3.4	30238	88	2936	18	0.61	0.14	1826|2122|3895|4306|5324|7862|10630|11096|22903|23381|55000|57512|59269|80017|80024|84283|84913|89953	DSCAM|MECOM|KTN1|NR3C2|PLAG1|BRPF1|PDPN|ADAMTS5|BTBD3|SMG5|TUG1|GPR158|HIVEP3|DGLUCY|SLC8B1|TMEM79|ATOH8|KLC4	-1.2	0
1	-2.7	M4778	M1	1	0	Transcription Factor Targets	16	RRCCGTTA UNKNOWN		-2.7	2.1	3.4	30238	88	2936	18	0.61	0.14	2130|2146|2618|3609|4609|6426|9202|9786|10236|10464|10745|22894|23534|25807|51104|54800|79960|134553	EWSR1|EZH2|GART|ILF3|MYC|SRSF1|ZMYM4|KIAA0586|HNRNPR|PIBF1|PHTF1|DIS3|TNPO3|RHBDD3|ABHD17B|KLHL24|JADE1|C5orf24	-1.2	0
1	-2.7	M1230	M1	1	0	Transcription Factor Targets	16	CATRRAGC UNKNOWN		-2.7	1.9	3.3	30238	139	2936	25	0.85	0.17	491|1113|1203|1302|1946|2078|4775|6096|7703|7745|10659|25841|27125|55049|55139|55219|55279|79836|83886|84520|90799|92949|146279|222183|100861412	ATP2B2|CHGA|CLN5|COL11A2|EFNA5|ERG|NFATC3|RORB|PCGF2|ZKSCAN8|CELF2|ABTB2|AFF4|REX1BD|ANKZF1|MACO1|ZNF654|LONRF3|PRSS27|GON7|CEP95|ADAMTSL1|TEKT5|SRRM3|FSBP	-1.2	0
1	-2.7	M3647	M1	1	0	Transcription Factor Targets	16	GR Q6 01		-2.7	1.6	3.2	30238	281	2936	43	1.5	0.22	571|605|1027|2120|2237|5495|5514|6095|6948|7007|7103|7784|8085|8202|8509|9321|10150|10777|11060|23169|23469|25836|28973|29763|51167|51313|51319|54207|54407|54790|55196|55279|56006|79665|84107|116842|124857|140706|148281|169611|220441|221037|284058	BACH1|BCL7A|CDKN1B|ETV6|FEN1|PPM1B|PPP1R10|RORA|TCN2|TECTA|TSPAN8|ZP3|KMT2D|NCOA3|NDST2|TRIP11|MBNL2|ARPP21|WWP2|SLC35D1|PHF3|NIPBL|MRPS18B|PACSIN3|CYB5R4|GASK1B|RSRC1|KCNK10|SLC38A2|TET2|RESF1|ZNF654|SMG9|DHX40|ZIC4|LEAP2|WFIKKN2|CCM2L|SYT6|OLFML2A|RNF152|JMJD1C|KANSL1	-1.2	0
1	-2.7	M6985	M1	1	0	Transcription Factor Targets	16	GABP B		-2.7	1.6	3.2	30238	265	2936	41	1.4	0.22	178|2135|3257|4863|5094|5187|5455|5564|7633|9230|10208|10916|22872|23484|25836|25839|25921|26229|26470|27304|51167|51599|54552|54765|54974|55654|55757|56658|60314|64925|80179|83590|84124|84759|90799|113878|115950|129563|158427|196264|221960	AGL|EXTL2|HPS1|NPAT|PCBP2|PER1|POU3F3|PRKAB1|ZNF79|RAB11B|USPL1|MAGED2|SEC31A|LEPROTL1|NIPBL|COG4|ZDHHC5|B3GAT3|SEZ6L2|MOCS3|CYB5R4|LSR|GNL3L|TRIM44|THG1L|TMEM127|UGGT2|TRIM39|MYG1|CCDC71|MYO19|TMUB1|ZNF394|PCGF1|CEP95|DTX2|ZNF653|DIS3L2|TSTD2|MPZL3|CCZ1B	-1.2	0
1	-2.7	M12891	M1	1	0	Transcription Factor Targets	16	GGAANCGGAANY UNKNOWN		-2.7	2	3.3	30238	110	2936	21	0.72	0.16	1968|5190|5564|5790|9219|9632|10399|23334|25921|27148|27304|54826|55761|56652|56658|57696|60487|64216|64925|144233|163882	EIF2S3|PEX6|PRKAB1|PTPRCAP|MTA2|SEC24C|RACK1|SZT2|ZDHHC5|STK36|MOCS3|GIN1|TTC17|TWNK|TRIM39|DDX55|TRMT11|TFB2M|CCDC71|BCDIN3D|CNST	-1.2	0
1	-2.7	M8720	M1	1	0	Transcription Factor Targets	16	STAT5A 03		-2.7	1.6	3.2	30238	274	2936	42	1.4	0.22	1523|2120|2258|3752|3909|4041|5292|6774|7073|8165|8745|9627|9683|10903|22876|23767|25946|26005|26123|26249|26268|27303|29126|51259|51705|54674|55000|55329|55628|55799|55857|65975|79698|79836|79960|80317|80854|81839|84206|93129|219988|255743	CUX1|ETV6|FGF13|KCND3|LAMA3|LRP5|PIM1|STAT3|TIAL1|AKAP1|ADAM23|SNCAIP|N4BP1|MTMR11|INPP5F|FLRT3|ZNF385A|C2CD3|TCTN3|KLHL3|FBXO9|RBMS3|CD274|TMEM216|EMCN|LRRN3|TUG1|MNS1|ZNF407|CACNA2D3|KIZ|STK33|ZMAT4|LONRF3|JADE1|ZKSCAN3|SETD7|VANGL1|MEX3B|ORAI3|PATL1|NPNT	-1.2	0
1	-2.7	M613	M1	1	0	Transcription Factor Targets	16	TGANNYRGCA TCF11MAFG 01		-2.7	1.5	3.1	30238	307	2936	46	1.6	0.23	48|571|642|1153|2254|2710|3084|4717|5292|5339|5916|7321|7461|7555|8745|9120|9127|10236|10290|10347|11176|23023|23231|23334|26249|50937|55175|55184|55974|56256|56882|63941|64718|79058|79760|79960|79990|90665|113251|113878|117246|124997|127833|133418|196463|340419	ACO1|BACH1|BLMH|CIRBP|FGF9|GK|NRG1|NDUFC1|PIM1|PLEC|RARG|UBE2D1|CLIP2|CNBP|ADAM23|SLC16A6|P2RX6|HNRNPR|SPEG|ABCA7|BAZ2A|TMCC1|SEL1L3|SZT2|KLHL3|CDON|KLHL11|DZANK1|SLC50A1|SERTAD4|CDC42SE1|NECAB3|UNKL|ASPSCR1|GEMIN7|JADE1|PLEKHH3|TBL1Y|LARP4|DTX2|FTSJ3|WDR81|SYT2|EMB|PLBD2|RSPO2	-1.2	0
1	-2.7	M11921	M1	1	0	Transcription Factor Targets	16	NFKB Q6		-2.7	1.6	3.2	30238	258	2936	40	1.4	0.21	602|1879|2176|3491|4302|4792|5328|5469|5743|5966|5993|6689|6710|7073|7150|7292|7775|7922|9522|9912|10318|10432|11096|23378|25836|26986|28987|51286|51447|54617|54882|55113|55974|56882|57530|58487|79846|92922|113791|284273	BCL3|EBF1|FANCC|CCN1|MLLT6|NFKBIA|PLAU|MED1|PTGS2|REL|RFX5|SPIB|SPTB|TIAL1|TOP1|TNFSF4|ZNF232|SLC39A7|SCAMP1|ARHGAP44|TNIP1|RBM14|ADAMTS5|RRP8|NIPBL|PABPC1|NOB1|CEND1|IP6K2|INO80|ANKHD1|XKR8|SLC50A1|CDC42SE1|CGN|CREBZF|CFAP69|CCDC102A|PIK3IP1|PTGR3	-1.2	0
1	-2.7	M2814	M1	1	0	Transcription Factor Targets	16	SREBP Q3		-2.7	1.6	3.2	30238	258	2936	40	1.4	0.21	773|1656|1805|2140|2981|3975|4302|4485|4656|5178|5514|7804|8292|9832|10643|11176|22865|23199|23619|25836|27314|28973|51286|51447|55904|57546|65055|79836|84107|84206|92745|113246|113829|124842|124857|150771|203190|255043|255101|387640	CACNA1A|DDX6|DPT|EYA3|GUCA2B|LHX1|MLLT6|MST1|MYOG|PEG3|PPP1R10|LRP8|COLQ|JAKMIP2|IGF2BP3|BAZ2A|SLITRK3|GSE1|ZIM2|NIPBL|RAB30|MRPS18B|CEND1|IP6K2|KMT2E|PDP2|REEP1|LONRF3|ZIC4|MEX3B|SLC38A5|C12orf57|SLC35A4|TMEM132E|WFIKKN2|ITPRIPL1|LGI3|TMEM86B|CFAP65|SKIDA1	-1.2	0
1	-2.7	M19808	M1	1	0	Transcription Factor Targets	16	RORA2 01		-2.7	1.8	3.2	30238	156	2936	27	0.92	0.18	18|773|1153|1601|2103|2620|3632|5292|6468|8835|9196|9425|9575|10101|10371|22824|27099|30850|54540|57198|79836|130271|146057|221037|222484|284273|100861412	ABAT|CACNA1A|CIRBP|DAB2|ESRRB|GAS2|INPP5A|PIM1|FBXW4|SOCS2|KCNAB3|CDYL|CLOCK|NUBP2|SEMA3A|HSPA4L|SND1-IT1|CDR2L|FAM193B|ATP8B2|LONRF3|PLEKHH2|TTBK2|JMJD1C|LNX2|PTGR3|FSBP	-1.1	0
1	-2.7	M13325	M1	1	0	Transcription Factor Targets	16	FOXJ2 01		-2.7	1.7	3.2	30238	187	2936	31	1.1	0.19	860|1305|1523|2104|2237|2254|2674|2800|3084|4286|5150|5324|5339|6095|8727|9423|9522|11167|23126|51286|54207|54788|54875|54961|55809|64116|113246|222255|283807|284273|387640	RUNX2|COL13A1|CUX1|ESRRG|FEN1|FGF9|GFRA1|GOLGA1|NRG1|MITF|PDE7A|PLAG1|PLEC|RORA|CTNNAL1|NTN1|SCAMP1|FSTL1|POGZ|CEND1|KCNK10|DNAJB12|CNTLN|SSH3|TRERF1|SLC39A8|C12orf57|ATXN7L1|FBXL22|PTGR3|SKIDA1	-1.1	0
1	-2.6	M15440	M1	1	0	Transcription Factor Targets	16	FOXJ2 02		-2.6	1.6	3.1	30238	243	2936	38	1.3	0.21	775|1106|1112|2078|2104|2122|2252|2258|2800|3355|4601|4784|5218|5456|5495|5813|6095|6096|7402|8745|9584|10371|10777|22901|23516|25900|55628|55809|57658|63941|79711|79882|92949|130399|145173|148281|255743|442213	CACNA1C|CHD2|FOXN3|ERG|ESRRG|MECOM|FGF7|FGF13|GOLGA1|HTR1F|MXI1|NFIX|CDK14|POU3F4|PPM1B|PURA|RORA|RORB|UTRN|ADAM23|RBM39|SEMA3A|ARPP21|ARSG|SLC39A14|IFFO1|ZNF407|TRERF1|CALCOCO1|NECAB3|IPO4|ZC3H14|ADAMTSL1|ACVR1C|B3GLCT|SYT6|NPNT|PTCHD4	-1.1	0
1	-2.6	M13493	M1	1	0	Transcription Factor Targets	16	E4F1 Q6		-2.6	1.6	3.1	30238	292	2936	44	1.5	0.22	466|1654|1843|2035|2254|2908|3164|3491|3551|4750|5150|5993|6426|6575|7220|7544|9175|10013|10274|23645|23767|25816|26092|26470|49854|51312|51661|54470|55684|55846|57117|57205|80314|81576|84251|84872|90161|91252|92106|118987|137994|143684|192683|284273	ATF1|DDX3X|DUSP1|EPB41|FGF9|NR3C1|NR4A1|CCN1|IKBKB|NEK1|PDE7A|RFX5|SRSF1|SLC20A2|TRPC1|ZFY|MAP3K13|HDAC6|STAG1|PPP1R15A|FLRT3|TNFAIP8|TOR1AIP1|SEZ6L2|ZBTB21|SLC25A37|FKBP7|ARMCX6|RABL6|ITFG2|INTS12|ATP10D|EPC1|YJU2B|SGIP1|ZC3H10|HS6ST2|SLC39A13|OXNAD1|PDZD8|LETM2|FAM76B|SCAMP5|PTGR3	-1.1	0
1	-2.6	M40803	M1	1	0	Transcription Factor Targets	16	ZNF595 TARGET GENES		-2.6	2.1	3.3	30238	90	2936	18	0.61	0.14	8504|10402|22823|27314|54826|55049|55127|55802|57018|57117|57480|57521|65243|79736|81556|134637|373156|729096	PEX3|ST3GAL6|MTF2|RAB30|GIN1|REX1BD|HEATR1|DCP1A|CCNL1|INTS12|PLEKHG1|RPTOR|ZFP69B|TEFM|INTS14|ADAT2|GSTK1|BMS1P4	-1.1	0
1	-2.6	M17024	M1	1	0	Transcription Factor Targets	16	ETF Q6		-2.6	1.9	3.2	30238	119	2936	22	0.75	0.16	473|818|3752|4802|7804|8027|23248|23633|26523|50717|51592|51727|57708|80314|84146|90231|90550|126731|127002|149076|192669|387640	RERE|CAMK2G|KCND3|NFYC|LRP8|STAM|RPRD2|KPNA6|AGO1|DCAF8|TRIM33|CMPK1|MIER1|EPC1|ZNF644|KIAA2013|MCU|CCSAP|ATXN7L2|ZNF362|AGO3|SKIDA1	-1.1	0
1	-2.6	M17318	M1	1	0	Transcription Factor Targets	16	CGTSACG PAX3 B		-2.6	1.8	3.2	30238	149	2936	26	0.89	0.17	1958|2710|3164|3551|5509|6646|7494|7544|9374|9695|10926|23140|23294|26058|27125|54407|54882|55066|55193|56946|79990|80314|81576|92399|124997|387640	EGR1|GK|NR4A1|IKBKB|PPP1R3D|SOAT1|XBP1|ZFY|PPT2|EDEM1|DBF4|ZZEF1|ANKS1A|GIGYF2|AFF4|SLC38A2|ANKHD1|PDPR|PBRM1|EMSY|PLEKHH3|EPC1|YJU2B|MRRF|WDR81|SKIDA1	-1.1	0
1	-2.6	M19455	M1	1	0	Transcription Factor Targets	16	PR 01		-2.6	1.8	3.2	30238	149	2936	26	0.89	0.17	279|5324|5501|7007|7784|8202|8509|9702|9743|22901|25836|26268|27314|51389|51447|55132|55279|84561|90693|92949|113251|124857|143684|221037|283985|326624	AMY2A|PLAG1|PPP1CC|TECTA|ZP3|NCOA3|NDST2|CEP57|ARHGAP32|ARSG|NIPBL|FBXO9|RAB30|RWDD1|IP6K2|LARP1B|ZNF654|SLC12A8|CCDC126|ADAMTSL1|LARP4|WFIKKN2|FAM76B|JMJD1C|FADS6|RAB37	-1.1	0
1	-2.6	M5568	M1	1	0	Transcription Factor Targets	16	ETS1 B		-2.6	1.6	3.1	30238	268	2936	41	1.4	0.22	868|1112|2120|2135|3084|3551|3902|4297|5456|5871|6093|6451|6483|6689|7174|7343|8751|9619|9627|9632|9815|9988|10103|11176|22801|23339|25836|26986|50619|51132|51312|54674|55909|79884|80010|81502|83886|124997|126695|130271|168850	CBLB|FOXN3|ETV6|EXTL2|NRG1|IKBKB|LAG3|KMT2A|POU3F4|MAP4K2|ROCK1|SH3BGRL|ST3GAL2|SPIB|TPP2|UBTF|ADAM15|ABCG1|SNCAIP|SEC24C|GIT2|DMTF1|TSPAN1|BAZ2A|ITGA11|VPS39|NIPBL|PABPC1|DEF6|RLIM|SLC25A37|LRRN3|BIN3|MAP9|RMI1|HM13|PRSS27|WDR81|KDF1|PLEKHH2|ZNF800	-1.1	0
1	-2.6	M4153	M1	1	0	Transcription Factor Targets	16	PXR Q2		-2.6	1.6	3.1	30238	260	2936	40	1.4	0.21	607|1106|3084|3316|3590|4286|4302|4306|5018|5327|5813|5916|6533|7621|7866|8621|8751|8835|9960|9968|10150|10243|11167|11248|23143|23499|27125|27319|28973|54943|55000|55175|84812|124857|196264|221037|285498|342667|401152|442213	BCL9|CHD2|NRG1|HSPB2|IL11RA|MITF|MLLT6|NR3C2|OXA1L|PLAT|PURA|RARG|SLC6A6|ZNF70|IFRD2|CDK13|ADAM15|SOCS2|USP3|MED12|MBNL2|GPHN|FSTL1|NXPH3|LRCH1|MACF1|AFF4|BHLHE22|MRPS18B|DNAJC28|TUG1|KLHL11|PLCD4|WFIKKN2|MPZL3|JMJD1C|RNF212|STAC2|ARLN|PTCHD4	-1.1	0
1	-2.6	M6342	M1	1	0	Transcription Factor Targets	16	CREB 02		-2.6	1.6	3.1	30238	260	2936	40	1.4	0.21	1106|1843|4928|5583|5981|6015|6426|6575|6666|7175|7544|9175|10013|10150|22936|23133|23645|25820|26470|54470|55166|55236|55254|55345|55794|55909|57602|63892|64080|64848|79665|79960|84251|84271|84909|84940|92399|116535|116840|192683	CHD2|DUSP1|NUP98|PRKCH|RFC1|RING1|SRSF1|SLC20A2|SOX12|TPR|ZFY|MAP3K13|HDAC6|MBNL2|ELL2|PHF8|PPP1R15A|ARIH1|SEZ6L2|ARMCX6|CENPQ|UBA6|TMEM39A|ZGRF1|DDX28|BIN3|USP36|THADA|RBKS|YTHDC2|DHX40|JADE1|SGIP1|POLDIP3|AOPEP|CORO6|MRRF|MRGPRF|CNTROB|SCAMP5	-1.1	0
1	-2.6	M40726	M1	1	0	Transcription Factor Targets	16	MSX2 TARGET GENES		-2.6	4.7	4	30238	11	2936	5	0.17	0.076	25957|55663|60314|63925|79088	PNISR|ZNF446|MYG1|ZNF335|ZNF426	-1.1	0
1	-2.6	M40697	M1	1	0	Transcription Factor Targets	16	TBX1 TARGET GENES		-2.6	1.7	3.1	30238	188	2936	31	1.1	0.19	904|1294|3556|3609|5094|5893|6330|6583|6899|7186|8439|9619|10078|10399|10809|23516|23642|26147|51735|51750|55163|57169|79102|81576|84561|84987|90853|115908|116985|401320|104355135	CCNT1|COL7A1|IL1RAP|ILF3|PCBP2|RAD52|SCN4B|SLC22A4|TBX1|TRAF2|NSMAF|ABCG1|TSSC4|RACK1|STARD10|SLC39A14|SNHG1|PHF19|RAPGEF6|RTEL1|PNPO|ZNFX1|RNF26|YJU2B|SLC12A8|COX14|SPOCD1|CTHRC1|ARAP1|GARS1-DT|LINC00431	-1.1	0
1	-2.6	M1224	M1	1	0	Transcription Factor Targets	16	TCF4 Q5		-2.6	1.6	3.1	30238	244	2936	38	1.3	0.21	225|473|1106|1159|1657|1908|4286|4610|4784|5066|5292|5359|5608|6468|7051|7351|7473|7799|8165|8565|8754|9543|9584|9806|10236|51592|53354|54875|57530|79698|84107|84530|91624|115908|124857|147339|166348|386757	ABCD2|RERE|CHD2|CKMT1B|DMXL1|EDN3|MITF|MYCL|NFIX|PAM|PIM1|PLSCR1|MAP2K6|FBXW4|TGM1|UCP2|WNT3|PRDM2|AKAP1|YARS1|ADAM9|IGDCC3|RBM39|SPOCK2|HNRNPR|TRIM33|PANK1|CNTLN|CGN|ZMAT4|ZIC4|SRRM4|NEXN|CTHRC1|WFIKKN2|ARK2N|KBTBD12|SLC6A10P	-1.1	0
1	-2.6	M11407	M1	1	0	Transcription Factor Targets	16	MEF2 02		-2.6	1.6	3.1	30238	236	2936	37	1.3	0.21	766|1305|1523|2104|3164|3667|3895|4300|5094|5509|5923|6553|6710|7125|8233|8350|8745|9949|10324|10557|10777|23421|23551|27303|51564|51592|54470|55219|55799|56937|60313|90952|115294|149076|151126|255743|283807	CA7|COL13A1|CUX1|ESRRG|NR4A1|IRS1|KTN1|MLLT3|PCBP2|PPP1R3D|RASGRF1|SLC9A5|SPTB|TNNC2|ZRSR2|H3C1|ADAM23|AMMECR1|KLHL41|RPP38|ARPP21|ITGB3BP|RASD2|RBMS3|HDAC7|TRIM33|ARMCX6|MACO1|CACNA2D3|PMEPA1|GPBP1L1|ESAM|PCMTD1|ZNF362|ZNF385B|NPNT|FBXL22	-1.1	0
1	-2.6	M14376	M1	1	0	Transcription Factor Targets	16	PU1 Q6		-2.6	1.6	3.1	30238	236	2936	37	1.3	0.21	1054|1192|3646|3801|3909|5514|5790|6095|6468|6548|6948|8085|8741|8751|8971|9169|9815|9832|10608|26986|28973|55904|57169|64216|64753|80036|80067|83541|85004|90952|128346|140825|150771|163882|221336|246175|283234	CEBPG|CLIC1|EIF3E|KIFC3|LAMA3|PPP1R10|PTPRCAP|RORA|FBXW4|SLC9A1|TCN2|KMT2D|TNFSF13|ADAM15|H1-10|SCAF11|GIT2|JAKMIP2|MXD4|PABPC1|MRPS18B|KMT2E|ZNFX1|TFB2M|CCDC136|TRPM3|DCAF17|FAM110A|RERG|ESAM|C1orf162|NEURL2|ITPRIPL1|CNST|BEND6|CNOT6L|CCDC88B	-1.1	0
1	-2.6	M18484	M1	1	0	Transcription Factor Targets	16	ATGGYGGA UNKNOWN		-2.6	2	3.2	30238	105	2936	20	0.68	0.15	1877|2717|5514|5813|8509|9254|9924|10922|23276|23633|25820|25839|28973|51537|54470|55339|80314|84253|113829|125058	E4F1|GLA|PPP1R10|PURA|NDST2|CACNA2D2|PAN2|FASTK|KLHL18|KPNA6|ARIH1|COG4|MRPS18B|MTFP1|ARMCX6|WDR33|EPC1|GARNL3|SLC35A4|TBC1D16	-1.1	0
1	-2.6	M955	M1	1	0	Transcription Factor Targets	16	GCM Q2		-2.6	1.6	3.1	30238	245	2936	38	1.3	0.21	1847|3491|3745|3748|4286|4300|5094|5813|5923|5937|5970|6603|7555|8292|9499|9542|10290|10432|22936|25836|26268|51059|53354|54805|55731|57731|79684|79960|81033|81566|84530|84940|85021|129563|133522|149076|201627|387597	DUSP5|CCN1|KCNB1|KCNC3|MITF|MLLT3|PCBP2|PURA|RASGRF1|RBMS1|RELA|SMARCD2|CNBP|COLQ|MYOT|NRG2|SPEG|RBM14|ELL2|NIPBL|FBXO9|FAM135B|PANK1|CNNM2|FAM222B|SPTBN4|MSANTD2|JADE1|KCNH6|CSRNP2|SRRM4|CORO6|REPS1|DIS3L2|PPARGC1B|ZNF362|DENND6A|ILDR2	-1.1	0
1	-2.6	M15595	M1	1	0	Transcription Factor Targets	16	CART1 01		-2.6	1.6	3.1	30238	229	2936	36	1.2	0.2	1106|1112|2078|2104|2258|2800|4784|4919|6710|7276|7473|7707|8565|9699|10150|10777|23126|25825|27327|51057|51104|51132|54329|54875|55118|55160|56256|80346|122769|145581|149076|163486|219988|253827|348235|387640	CHD2|FOXN3|ERG|ESRRG|FGF13|GOLGA1|NFIX|ROR1|SPTB|TTR|WNT3|ZNF148|YARS1|RIMS2|MBNL2|ARPP21|POGZ|BACE2|TNRC6A|WDPCP|ABHD17B|RLIM|GPR85|CNTLN|CRTAC1|ARHGEF10L|SERTAD4|REEP4|LRR1|LRFN5|ZNF362|DENND1B|PATL1|MSRB3|SKA2|SKIDA1	-1.1	0
1	-2.6	M18386	M1	1	0	Transcription Factor Targets	16	STAT5A 02		-2.6	1.8	3.1	30238	143	2936	25	0.85	0.17	468|687|1106|2551|4286|5018|5383|7073|7593|7733|8323|8835|8997|9912|10432|11281|26051|26145|54674|55138|55139|64940|84913|153222|326624	ATF4|KLF9|CHD2|GABPA|MITF|OXA1L|PMS2P5|TIAL1|MZF1|ZNF180|FZD6|SOCS2|KALRN|ARHGAP44|RBM14|POU6F2|PPP1R16B|IRF2BP1|LRRN3|FAM90A1|ANKZF1|STAG3L4|ATOH8|CREBRF|RAB37	-1.1	0
1	-2.6	M826	M1	1	0	Transcription Factor Targets	16	SREBP1 01		-2.6	1.7	3.1	30238	174	2936	29	0.99	0.18	468|1106|1826|2237|2717|4171|6626|7156|8835|9572|10367|23411|23503|26058|27013|27125|51164|51306|51531|54470|54503|54800|54813|54822|55000|55644|55753|79058|80314	ATF4|CHD2|DSCAM|FEN1|GLA|MCM2|SNRPA|TOP3A|SOCS2|NR1D1|MICU1|SIRT1|ZFYVE26|GIGYF2|CNPPD1|AFF4|DCTN4|FAM13B|TRMO|ARMCX6|ZDHHC13|KLHL24|KLHL28|TRPM7|TUG1|OSGEP|OGDHL|ASPSCR1|EPC1	-1.1	0
1	-2.5	M4121	M1	1	0	Transcription Factor Targets	16	TCF11MAFG 01		-2.5	1.6	3.1	30238	206	2936	33	1.1	0.19	1427|2254|3705|3915|4286|5089|5923|6096|7073|7473|9127|9209|9699|23023|23231|23484|27327|56147|56882|57731|63941|64718|79058|79960|84107|84335|84940|114879|124997|127002|127833|146279|196463	CRYGS|FGF9|ITPK1|LAMC1|MITF|PBX2|RASGRF1|RORB|TIAL1|WNT3|P2RX6|LRRFIP2|RIMS2|TMCC1|SEL1L3|LEPROTL1|TNRC6A|PCDHA1|CDC42SE1|SPTBN4|NECAB3|UNKL|ASPSCR1|JADE1|ZIC4|AKT1S1|CORO6|OSBPL5|WDR81|ATXN7L2|SYT2|TEKT5|PLBD2	-1.1	0
1	-2.5	M15241	M1	1	0	Transcription Factor Targets	16	AML1 01		-2.5	1.6	3	30238	271	2936	41	1.4	0.22	1112|1159|1513|3002|3164|4005|4041|5959|7292|7597|9416|9743|9990|10240|10579|10867|10903|23411|25988|26523|27314|28977|29110|54621|55118|55691|55920|56946|57053|57658|59269|60313|84251|92558|122953|144165|221002|221037|253827|374354|653121	FOXN3|CKMT1B|CTSK|GZMB|NR4A1|LMO2|LRP5|RDH5|TNFSF4|ZBTB25|DDX23|ARHGAP32|SLC12A6|MRPS31|TACC2|TSPAN9|MTMR11|SIRT1|HINFP|AGO1|RAB30|MRPL42|TBK1|VSIG10|CRTAC1|FRMD4A|RCC2|EMSY|CHRNA10|CALCOCO1|HIVEP3|GPBP1L1|SGIP1|BICDL1|JDP2|PRICKLE1|RASGEF1A|JMJD1C|MSRB3|NHLRC2|ZBTB8A	-1.1	0
1	-2.5	M16919	M1	1	0	Transcription Factor Targets	16	AP1FJ Q2		-2.5	1.6	3	30238	271	2936	41	1.4	0.22	642|766|1427|2803|3654|3783|3915|6272|6553|6777|7073|8165|8975|9120|9960|10324|11065|11176|23023|25792|51735|54207|55815|57169|57731|63941|79990|81033|84251|84335|84541|84913|91947|113878|127002|151126|196463|202333|221037|285613|326624	BLMH|CA7|CRYGS|GOLGA4|IRAK1|KCNN4|LAMC1|SORT1|SLC9A5|STAT5B|TIAL1|AKAP1|USP13|SLC16A6|USP3|KLHL41|UBE2C|BAZ2A|TMCC1|CIZ1|RAPGEF6|KCNK10|TSNAXIP1|ZNFX1|SPTBN4|NECAB3|PLEKHH3|KCNH6|SGIP1|AKT1S1|KBTBD8|ATOH8|ARRDC4|DTX2|ATXN7L2|ZNF385B|PLBD2|CMYA5|JMJD1C|RELL2|RAB37	-1.1	0
1	-2.5	M6002	M1	1	0	Transcription Factor Targets	16	AML1 Q6		-2.5	1.6	3	30238	271	2936	41	1.4	0.22	1112|1159|1513|3002|3164|4005|4041|5959|7292|7597|9416|9743|9990|10240|10579|10867|10903|23411|25988|26523|27314|28977|29110|54621|55118|55691|55920|56946|57053|57658|59269|60313|84251|92558|122953|144165|221002|221037|253827|374354|653121	FOXN3|CKMT1B|CTSK|GZMB|NR4A1|LMO2|LRP5|RDH5|TNFSF4|ZBTB25|DDX23|ARHGAP32|SLC12A6|MRPS31|TACC2|TSPAN9|MTMR11|SIRT1|HINFP|AGO1|RAB30|MRPL42|TBK1|VSIG10|CRTAC1|FRMD4A|RCC2|EMSY|CHRNA10|CALCOCO1|HIVEP3|GPBP1L1|SGIP1|BICDL1|JDP2|PRICKLE1|RASGEF1A|JMJD1C|MSRB3|NHLRC2|ZBTB8A	-1.1	0
1	-2.5	M8634	M1	1	0	Transcription Factor Targets	16	HNF4 Q6		-2.5	1.6	3	30238	271	2936	41	1.4	0.22	133|468|629|1203|3643|3801|3975|4297|4547|5608|5813|6240|6468|7473|7551|9542|9695|10083|10234|10608|23460|23516|25836|26523|55799|57530|64753|65012|79711|79714|81571|83650|89953|90550|93129|129303|157769|221037|255743|284058|339487	ADM|ATF4|CFB|CLN5|INSR|KIFC3|LHX1|KMT2A|MTTP|MAP2K6|PURA|RRM1|FBXW4|WNT3|ZNF3|NRG2|EDEM1|USH1C|LRRC17|MXD4|ABCA6|SLC39A14|NIPBL|AGO1|CACNA2D3|CGN|CCDC136|SLC26A10P|IPO4|CCDC51|MIR600HG|SLC35G5|KLC4|MCU|ORAI3|TMEM150A|FAM91A1|JMJD1C|NPNT|KANSL1|ZBTB8OS	-1.1	0
1	-2.5	M6969	M1	1	0	Transcription Factor Targets	16	BACH1 01		-2.5	1.6	3	30238	263	2936	40	1.4	0.21	766|1294|1893|2048|3856|3909|3915|4204|5292|5339|5997|7073|8165|8178|8727|8986|9127|9572|9751|10324|11065|23199|23645|26058|27314|27327|29950|51330|64073|66008|79836|80271|84541|92558|92949|116535|127833|163486|285613|387640	CA7|COL7A1|ECM1|EPHB2|KRT8|LAMA3|LAMC1|MECP2|PIM1|PLEC|RGS2|TIAL1|AKAP1|ELL|CTNNAL1|RPS6KA4|P2RX6|NR1D1|SNPH|KLHL41|UBE2C|GSE1|PPP1R15A|GIGYF2|RAB30|TNRC6A|SERTAD1|TNFRSF12A|C19orf33|TRAK2|LONRF3|ITPKC|KBTBD8|BICDL1|ADAMTSL1|MRGPRF|SYT2|DENND1B|RELL2|SKIDA1	-1	0
1	-2.5	M30178	M1	1	0	Transcription Factor Targets	16	SQSTM1 TARGET GENES		-2.5	2.4	3.3	30238	51	2936	12	0.41	0.12	1936|11209|23012|54753|55066|55698|79034|79783|84809|94086|222229|100507530	EEF1D|MST1P2|STK38L|ZNF853|PDPR|RADIL|INTS15|SUGCT|CROCCP2|HSPB9|LRWD1|MCPH1-AS1	-1	0
1	-2.5	M30132	M1	1	0	Transcription Factor Targets	16	PTPRA TARGET GENES		-2.5	1.8	3.1	30238	129	2936	23	0.78	0.16	1153|1654|4277|4548|4882|5583|7627|9656|10513|22803|23093|23165|55000|56946|57553|79140|81544|83482|83999|127002|252995|692094|100506686	CIRBP|DDX3X|MICB|MTR|NPR2|PRKCH|ZNF75A|MDC1|APPBP2|XRN2|TTLL5|NUP205|TUG1|EMSY|MICAL3|CCDC28B|GDPD5|SCRT1|KREMEN1|ATXN7L2|FNDC5|MSMP|IQCH-AS1	-1	0
1	-2.5	M9026	M1	1	0	Transcription Factor Targets	16	AP4 Q5		-2.5	1.6	3	30238	272	2936	41	1.4	0.22	156|571|1620|2027|2784|3643|4215|5509|5802|6666|7110|8509|9175|9759|9951|11043|25841|25946|26548|27303|27314|54859|56978|57541|65012|65055|80031|83478|84251|84561|84814|84913|91608|92840|124997|144165|148789|255101|283455|283989|338799	GRK2|BACH1|BRINP1|ENO3|GNB3|INSR|MAP3K3|PPP1R3D|PTPRS|SOX12|TMF1|NDST2|MAP3K13|HDAC4|HS3ST4|MID2|ABTB2|ZNF385A|ITGB1BP2|RBMS3|RAB30|ELP6|PRDM8|ZNF398|SLC26A10P|REEP1|SEMA6D|ARHGAP24|SGIP1|SLC12A8|PLPP7|ATOH8|RASL10B|REEP6|WDR81|PRICKLE1|B3GALNT2|CFAP65|KSR2|TSEN54|LINC01089	-1	0
1	-2.5	M9426	M1	1	0	Transcription Factor Targets	16	PAX Q6		-2.5	1.6	3	30238	264	2936	40	1.4	0.21	1106|1112|1879|2120|3084|3491|3624|5218|5467|5583|5608|5993|7046|8835|9416|9627|10171|10371|10432|11065|23325|28985|29126|30819|54329|54617|55000|55215|55799|57658|57731|80036|80196|84335|90952|124997|133522|219539|283989|286826	CHD2|FOXN3|EBF1|ETV6|NRG1|CCN1|INHBA|CDK14|PPARD|PRKCH|MAP2K6|RFX5|TGFBR1|SOCS2|DDX23|SNCAIP|RCL1|SEMA3A|RBM14|UBE2C|WASHC4|MCTS1|CD274|KCNIP2|GPR85|INO80|TUG1|FANCI|CACNA2D3|CALCOCO1|SPTBN4|TRPM3|RNF34|AKT1S1|ESAM|WDR81|PPARGC1B|YPEL4|TSEN54|LIN9	-1	0
1	-2.5	M9557	M1	1	0	Transcription Factor Targets	16	SP1 Q6 01		-2.5	1.6	3	30238	248	2936	38	1.3	0.21	773|818|3338|3895|5187|5771|5871|5970|6387|6470|6876|7703|8045|8153|8178|8462|8751|9064|9600|9632|10155|10755|26470|29843|55070|55898|56605|56946|63893|79874|80024|80179|94086|124997|129303|140707|162494|333926	CACNA1A|CAMK2G|DNAJC4|KTN1|PER1|PTPN2|MAP4K2|RELA|CXCL12|SHMT1|TAGLN|PCGF2|RASSF7|RND2|ELL|KLF11|ADAM15|MAP3K6|PITPNM1|SEC24C|TRIM28|GIPC1|SEZ6L2|SENP1|DET1|UNC45A|ERO1B|EMSY|UBE2O|RABEP2|SLC8B1|MYO19|HSPB9|WDR81|TMEM150A|BRI3BP|RHBDL3|PPM1J	-1	0
1	-2.5	M12934	M1	1	0	Transcription Factor Targets	16	BRN2 01		-2.5	1.6	3	30238	240	2936	37	1.3	0.21	595|607|775|1431|1523|1909|2078|2104|2122|2135|2258|3910|4306|5292|5339|5495|5790|6901|8178|9575|10150|10579|10643|10903|23213|23421|23469|23767|26051|51447|57117|64094|84529|91801|151126|219988|442213	CCND1|BCL9|CACNA1C|CS|CUX1|EDNRA|ERG|ESRRG|MECOM|EXTL2|FGF13|LAMA4|NR3C2|PIM1|PLEC|PPM1B|PTPRCAP|TAFAZZIN|ELL|CLOCK|MBNL2|TACC2|IGF2BP3|MTMR11|SULF1|ITGB3BP|PHF3|FLRT3|PPP1R16B|IP6K2|INTS12|SMOC2|CDIN1|ALKBH8|ZNF385B|PATL1|PTCHD4	-1	0
1	-2.5	M6135	M1	1	0	Transcription Factor Targets	16	POU6F1 01		-2.5	1.6	3	30238	240	2936	37	1.3	0.21	473|775|1106|1112|1513|1523|1843|2048|2078|2258|2766|3983|4656|5324|5745|5937|6095|9957|10324|10659|10867|11060|11167|54875|55799|58488|79698|79711|83723|84561|113246|114907|115294|151126|157769|196403|344838	RERE|CACNA1C|CHD2|FOXN3|CTSK|CUX1|DUSP1|EPHB2|ERG|FGF13|GMPR|ABLIM1|MYOG|PLAG1|PTH1R|RBMS1|RORA|HS3ST1|KLHL41|CELF2|TSPAN9|WWP2|FSTL1|CNTLN|CACNA2D3|PCTP|ZMAT4|IPO4|TLCD3B|SLC12A8|C12orf57|FBXO32|PCMTD1|ZNF385B|FAM91A1|DTX3|PAQR9	-1	0
1	-2.5	M14782	M1	1	0	Transcription Factor Targets	16	VDR Q3		-2.5	1.6	3	30238	232	2936	36	1.2	0.2	1106|1879|2122|2254|2828|3623|3745|3902|5094|5583|5916|5993|7422|9924|10171|10324|10450|23126|25946|30819|55254|55337|55809|56946|57645|60313|65012|79365|83723|127002|149076|219988|282973|283989|333926|387640	CHD2|EBF1|MECOM|FGF9|GPR4|INHA|KCNB1|LAG3|PCBP2|PRKCH|RARG|RFX5|VEGFA|PAN2|RCL1|KLHL41|PPIE|POGZ|ZNF385A|KCNIP2|TMEM39A|SHFL|TRERF1|EMSY|POGK|GPBP1L1|SLC26A10P|BHLHE41|TLCD3B|ATXN7L2|ZNF362|PATL1|JAKMIP3|TSEN54|PPM1J|SKIDA1	-1	0
1	-2.5	M9140	M1	1	0	Transcription Factor Targets	16	RACTNNRTTTNC UNKNOWN		-2.5	1.8	3.1	30238	130	2936	23	0.78	0.16	687|2078|3716|5813|9730|10057|26145|27327|53616|55512|55756|55815|57169|57610|60485|64333|81566|84529|95681|113878|116541|147923|147948	KLF9|ERG|JAK1|PURA|DCAF1|ABCC5|IRF2BP1|TNRC6A|ADAM22|SMPD3|INTS9|TSNAXIP1|ZNFX1|RANBP10|SAV1|ARHGAP9|CSRNP2|CDIN1|CEP41|DTX2|MRPL54|ZNF420|ZNF582	-1	0
1	-2.5	M30131	M1	1	0	Transcription Factor Targets	16	PSMB5 TARGET GENES		-2.5	1.5	2.9	30238	307	2936	45	1.5	0.23	133|468|1153|1654|1843|2872|3006|3008|3491|3921|4299|5366|5514|6134|6203|6234|6548|6843|7422|8350|8357|10198|10482|22889|23521|23642|23645|25948|26512|26986|28973|50854|54407|55209|57018|57169|60674|64332|84231|84919|84973|90799|121504|285958|400604	ADM|ATF4|CIRBP|DDX3X|DUSP1|MKNK2|H1-2|H1-4|CCN1|RPSA|AFF1|PMAIP1|PPP1R10|RPL10|RPS9|RPS28|SLC9A1|VAMP1|VEGFA|H3C1|H3C10|MPHOSPH9|NXF1|KHDC4|RPL13A|SNHG1|PPP1R15A|KBTBD2|INTS6|PABPC1|MRPS18B|SNHG32|SLC38A2|SETD5|CCNL1|ZNFX1|GAS5|NFKBIZ|TRAF7|PPP1R15B|SNHG7|CEP95|H4C16|SNHG15|TOB1-AS1	-1	0
1	-2.4	M7023	M1	1	0	Transcription Factor Targets	16	CRX Q4		-2.4	1.5	3	30238	274	2936	41	1.4	0.22	629|1106|1159|1427|2070|2078|2104|2252|2784|3006|3736|3983|4784|5813|6095|6253|6777|7292|9584|9949|9969|10499|11281|25836|25946|27319|30819|50619|51571|54875|55534|55806|57117|57708|59353|79827|92949|139285|165679|166815|221037	CFB|CHD2|CKMT1B|CRYGS|EYA4|ERG|ESRRG|FGF7|GNB3|H1-2|KCNA1|ABLIM1|NFIX|PURA|RORA|RTN2|STAT5B|TNFSF4|RBM39|AMMECR1|MED13|NCOA2|POU6F2|NIPBL|ZNF385A|BHLHE22|KCNIP2|DEF6|CYRIB|CNTLN|MAML3|HR|INTS12|MIER1|TMEM35A|CLMP|ADAMTSL1|AMER1|SPTSSB|TIGD2|JMJD1C	-0.99	0
1	-2.4	M30374	M1	1	0	Transcription Factor Targets	16	ZNF669 TARGET GENES		-2.4	1.8	3	30238	131	2936	23	0.78	0.16	473|4548|6774|8565|9325|9482|9923|10866|11176|22823|54939|55552|55756|79736|79813|81556|83538|83591|84529|94104|116541|151613|157769	RERE|MTR|STAT3|YARS1|TRIP4|STX8|ZBTB40|HCP5|BAZ2A|MTF2|COMMD4|ZNF823|INTS9|TEFM|EHMT1|INTS14|ODAD4|THAP2|CDIN1|PAXBP1|MRPL54|TTC14|FAM91A1	-0.97	0
1	-2.4	M7038	M1	1	0	Transcription Factor Targets	16	GR Q6		-2.4	1.5	2.9	30238	275	2936	41	1.4	0.22	225|473|2254|2258|4176|4286|5229|5324|5325|5937|6468|7784|8292|8509|8565|9231|9321|9699|11060|23304|23767|26040|27314|51447|54407|55147|55196|55279|55975|90693|92949|113251|113878|122769|124857|124997|138639|151126|203190|257194|286343	ABCD2|RERE|FGF9|FGF13|MCM7|MITF|PGGT1B|PLAG1|PLAGL1|RBMS1|FBXW4|ZP3|COLQ|NDST2|YARS1|DLG5|TRIP11|RIMS2|WWP2|UBR2|FLRT3|SETBP1|RAB30|IP6K2|SLC38A2|RBM23|RESF1|ZNF654|KLHL7|CCDC126|ADAMTSL1|LARP4|DTX2|LRR1|WFIKKN2|WDR81|PTPDC1|ZNF385B|LGI3|NEGR1|LURAP1L	-0.97	0
1	-2.4	M40840	M1	1	0	Transcription Factor Targets	16	EPC1 TARGET GENES		-2.4	1.6	2.9	30238	218	2936	34	1.2	0.2	1968|2058|2101|2553|3646|4285|6832|8565|9482|9849|9960|10195|10717|11138|22872|23078|51111|51574|51575|55049|55254|55778|79836|83985|84809|84811|84973|89927|92170|114044|124056|253725|401320|100129387	EIF2S3|EPRS1|ESRRA|GABPB1|EIF3E|MIPEP|SUPV3L1|YARS1|STX8|ZNF518A|USP3|ALG3|AP4B1|TBC1D8|SEC31A|VWA8|KMT5B|LARP7|ESF1|REX1BD|TMEM39A|ZNF839|LONRF3|SPNS1|CROCCP2|BUD13|SNHG7|BMERB1|MTG1|MCM3AP-AS1|NOXO1|WASHC2C|GARS1-DT|GABPB1-AS1	-0.96	0
1	-2.4	M10411	M1	1	0	Transcription Factor Targets	16	MYOGENIN Q6		-2.4	1.6	2.9	30238	259	2936	39	1.3	0.21	766|1286|2027|2048|2674|2784|3270|3291|3623|4041|5455|6236|6272|6710|7343|7597|7704|8869|10536|26523|28992|29929|30819|50937|54751|56936|56946|65012|84080|84251|84913|84920|114799|121551|124857|147650|148281|220441|257194	CA7|COL4A4|ENO3|EPHB2|GFRA1|GNB3|HRC|HSD11B2|INHA|LRP5|POU3F3|RRAD|SORT1|SPTB|UBTF|ZBTB25|ZBTB16|ST3GAL5|P3H3|AGO1|MACROD1|ALG6|KCNIP2|CDON|FBLIM1|CCDC177|EMSY|SLC26A10P|ENKD1|SGIP1|ATOH8|ALG10|ESCO1|ABTB3|WFIKKN2|SPACA6|SYT6|RNF152|NEGR1	-0.96	0
1	-2.4	M6885	M1	1	0	Transcription Factor Targets	16	AREB6 02		-2.4	1.6	2.9	30238	259	2936	39	1.3	0.21	1302|1788|2117|4005|5121|5150|5324|5456|5608|7103|7321|8565|9584|9912|9990|10274|10290|10371|10903|11060|51057|51082|51447|54556|54806|54882|55203|55898|56474|57512|58487|79960|81550|84258|84541|84872|124857|129303|222484	COL11A2|DNMT3A|ETV3|LMO2|PCP4|PDE7A|PLAG1|POU3F4|MAP2K6|TSPAN8|UBE2D1|YARS1|RBM39|ARHGAP44|SLC12A6|STAG1|SPEG|SEMA3A|MTMR11|WWP2|WDPCP|POLR1D|IP6K2|ING3|AHI1|ANKHD1|LGI2|UNC45A|CTPS2|GPR158|CREBZF|JADE1|TDRD3|SYT3|KBTBD8|ZC3H10|WFIKKN2|TMEM150A|LNX2	-0.96	0
1	-2.4	M17180	M1	1	0	Transcription Factor Targets	16	CREB 01		-2.4	1.5	2.9	30238	268	2936	40	1.4	0.21	114|1843|2035|3551|4286|4705|4928|5178|5187|6774|7349|9175|10150|10513|22803|22850|22936|23619|23645|25820|26470|27125|49854|53917|54806|55254|55794|60370|63892|63925|64080|64848|81539|84251|84530|84872|92399|116535|116840|192683	ADCY8|DUSP1|EPB41|IKBKB|MITF|NDUFA10|NUP98|PEG3|PER1|STAT3|UCN|MAP3K13|MBNL2|APPBP2|XRN2|ADNP2|ELL2|ZIM2|PPP1R15A|ARIH1|SEZ6L2|AFF4|ZBTB21|RAB24|AHI1|TMEM39A|DDX28|AVPI1|THADA|ZNF335|RBKS|YTHDC2|SLC38A1|SGIP1|SRRM4|ZC3H10|MRRF|MRGPRF|CNTROB|SCAMP5	-0.95	0
1	-2.4	M18920	M1	1	0	Transcription Factor Targets	16	GATA C		-2.4	1.5	2.9	30238	268	2936	40	1.4	0.21	90|607|1005|1896|2104|2122|2784|3623|4005|4084|4286|4656|5324|6096|8292|9219|9374|9951|10850|22938|23051|23199|23521|27303|27328|51043|54212|54875|56256|57731|79871|83259|84107|84529|121227|151126|157769|165679|340419|442213	ACVR1|BCL9|CDH7|EDA|ESRRG|MECOM|GNB3|INHA|LMO2|MXD1|MITF|MYOG|PLAG1|RORB|COLQ|MTA2|PPT2|HS3ST4|CCL27|SNW1|ZHX3|GSE1|RPL13A|RBMS3|PCDH11X|ZBTB7B|SNTG1|CNTLN|SERTAD4|SPTBN4|RPAP2|PCDH11Y|ZIC4|CDIN1|LRIG3|ZNF385B|FAM91A1|SPTSSB|RSPO2|PTCHD4	-0.95	0
1	-2.4	M18230	M1	1	0	Transcription Factor Targets	16	ETS Q4		-2.4	1.6	2.9	30238	252	2936	38	1.3	0.21	411|1106|1112|2078|2135|3551|3590|4297|5456|5871|6689|6777|7174|9416|9572|9632|9960|9988|11176|22801|25836|26051|51132|51167|51599|54879|55909|79884|79979|81502|81544|84872|116985|126695|150771|168850|254531|283537	ARSB|CHD2|FOXN3|ERG|EXTL2|IKBKB|IL11RA|KMT2A|POU3F4|MAP4K2|SPIB|STAT5B|TPP2|DDX23|NR1D1|SEC24C|USP3|DMTF1|BAZ2A|ITGA11|NIPBL|PPP1R16B|RLIM|CYB5R4|LSR|ST7L|BIN3|MAP9|TRMT2B|HM13|GDPD5|ZC3H10|ARAP1|KDF1|ITPRIPL1|ZNF800|LPCAT4|SLC46A3	-0.93	0
1	-2.4	M8695	M1	1	0	Transcription Factor Targets	16	CEBP 01		-2.4	1.5	2.9	30238	277	2936	41	1.4	0.22	133|1431|1909|2078|2122|2258|2908|5455|5456|5813|5937|6095|7150|8085|9584|9759|10371|10432|11060|22865|25897|26058|26548|51447|51734|54875|54885|55184|55799|56936|63893|64332|64925|79798|83698|84251|91947|92840|93129|145581|100131755	ADM|CS|EDNRA|ERG|MECOM|FGF13|NR3C1|POU3F3|POU3F4|PURA|RBMS1|RORA|TOP1|KMT2D|RBM39|HDAC4|SEMA3A|RBM14|WWP2|SLITRK3|RNF19A|GIGYF2|ITGB1BP2|IP6K2|MSRB1|CNTLN|TBC1D8B|DZANK1|CACNA2D3|CCDC177|UBE2O|NFKBIZ|CCDC71|ARMC5|CALN1|SGIP1|ARRDC4|REEP6|ORAI3|LRFN5|ARMCX4	-0.93	0
1	-2.4	M4580	M1	1	0	Transcription Factor Targets	16	TITF1 Q3		-2.4	1.6	2.9	30238	244	2936	37	1.3	0.21	649|3609|4140|4524|4601|5813|7007|7073|8028|9209|9584|10300|11096|11167|23098|23126|26523|27099|27327|51312|51705|54805|55175|55534|55536|55799|56946|60313|64753|80036|84107|93129|139760|153241|163590|344838|100861412	BMP1|ILF3|MARK3|MTHFR|MXI1|PURA|TECTA|TIAL1|MLLT10|LRRFIP2|RBM39|KATNB1|ADAMTS5|FSTL1|SARM1|POGZ|AGO1|SND1-IT1|TNRC6A|SLC25A37|EMCN|CNNM2|KLHL11|MAML3|CDCA7L|CACNA2D3|EMSY|GPBP1L1|CCDC136|TRPM3|ZIC4|ORAI3|GPR119|CEP120|TOR1AIP2|PAQR9|FSBP	-0.93	0
1	-2.4	M9264	M1	1	0	Transcription Factor Targets	16	LMO2COM 02		-2.4	1.6	2.9	30238	244	2936	37	1.3	0.21	133|898|1601|2822|2908|3164|3623|4005|4286|5229|5383|6670|6710|8482|9374|10850|23140|23199|23534|26548|28985|28987|51043|53917|55160|55219|55361|55534|55799|64940|80036|80039|84251|84264|92949|146057|387640	ADM|CCNE1|DAB2|GPLD1|NR3C1|NR4A1|INHA|LMO2|MITF|PGGT1B|PMS2P5|SP3|SPTB|SEMA7A|PPT2|CCL27|ZZEF1|GSE1|TNPO3|ITGB1BP2|MCTS1|NOB1|ZBTB7B|RAB24|ARHGEF10L|MACO1|PI4K2A|MAML3|CACNA2D3|STAG3L4|TRPM3|FAM106A|SGIP1|HAGHL|ADAMTSL1|TTBK2|SKIDA1	-0.93	0
1	-2.3	M4225	M1	1	0	Transcription Factor Targets	16	NFY 01		-2.3	1.5	2.9	30238	261	2936	39	1.3	0.21	18|687|3975|4928|4957|5116|5455|5547|7473|7804|8462|9481|9493|9924|10101|10165|10236|10347|10460|10866|11107|23178|25946|26090|29127|55088|55219|55361|55904|59269|79094|79714|84541|84684|92922|113246|140460|140699|151246	ABAT|KLF9|LHX1|NUP98|ODF2|PCNT|POU3F3|PRCP|WNT3|LRP8|KLF11|SLC25A27|KIF23|PAN2|NUBP2|SLC25A13|HNRNPR|ABCA7|TACC3|HCP5|PRDM5|PASK|ZNF385A|ABHD12|RACGAP1|CCDC186|MACO1|PI4K2A|KMT2E|HIVEP3|CHAC1|CCDC51|KBTBD8|INSM2|CCDC102A|C12orf57|ASB7|MROH8|SGO2	-0.92	0
1	-2.3	M30038	M1	1	0	Transcription Factor Targets	16	KLF14 TARGET GENES		-2.3	1.5	2.9	30238	253	2936	38	1.3	0.21	898|6603|6774|7376|7862|8085|8751|10208|23102|23534|26151|29894|30819|51750|55131|55778|56978|57117|59269|60674|79624|79736|79760|80279|81556|84973|90853|93323|146057|170961|284001|284047|286046|286148|348995|387680|100507458|104355135	CCNE1|SMARCD2|STAT3|NR1H2|BRPF1|KMT2D|ADAM15|USPL1|TBC1D2B|TNPO3|NAT9|CPSF1|KCNIP2|RTEL1|RBM28|ZNF839|PRDM8|INTS12|HIVEP3|GAS5|DCPH1|TEFM|GEMIN7|CDK5RAP3|INTS14|SNHG7|SPOCD1|HAUS8|TTBK2|ANKRD24|CCDC57|CCDC144BP|XKR6|DPY19L4|NUP43|WASHC2A|ZNF213-AS1|LINC00431	-0.92	0
1	-2.3	M560	M1	1	0	Transcription Factor Targets	16	CP2 02		-2.3	1.5	2.9	30238	253	2936	38	1.3	0.21	571|818|1431|1826|2254|2784|3590|3798|5218|5583|6548|9572|10290|10602|11043|25946|26051|27314|50619|55219|55809|55888|56936|57205|79970|80314|83714|84080|84872|84940|127002|150209|166348|192683|219988|284086|342667|100131755	BACH1|CAMK2G|CS|DSCAM|FGF9|GNB3|IL11RA|KIF5A|CDK14|PRKCH|SLC9A1|NR1D1|SPEG|CDC42EP3|MID2|ZNF385A|PPP1R16B|RAB30|DEF6|MACO1|TRERF1|ZKSCAN7|CCDC177|ATP10D|ZNF767P|EPC1|NRIP2|ENKD1|ZC3H10|CORO6|ATXN7L2|AIFM3|KBTBD12|SCAMP5|PATL1|NEK8|STAC2|ARMCX4	-0.92	0
1	-2.3	M40800	M1	1	0	Transcription Factor Targets	16	ZNF547 TARGET GENES		-2.3	1.7	2.9	30238	149	2936	25	0.85	0.17	2200|3430|3667|4123|5893|6670|7767|9712|10208|10234|10290|11176|11252|26092|51053|51182|51742|56259|80031|84957|90693|113791|145282|158801|388567	FBN1|IFI35|IRS1|MAN2C1|RAD52|SP3|ZNF224|USP6NL|USPL1|LRRC17|SPEG|BAZ2A|PACSIN2|TOR1AIP1|GMNN|HSPA14|ARID4B|CTNNBL1|SEMA6D|RELT|CCDC126|PIK3IP1|MIPOL1|NKAPP1|ZNF749	-0.9	0
1	-2.3	M2146	M1	1	0	Transcription Factor Targets	16	STAT1 03		-2.3	1.5	2.8	30238	254	2936	38	1.3	0.21	595|1431|2048|2078|2784|3005|3084|3483|4041|4616|5443|5970|6548|8202|9730|22865|25946|53616|55512|55668|55756|57169|59269|64332|64333|65012|80271|81566|84206|84937|91801|113878|116541|147923|147948|148281|153222|348235	CCND1|CS|EPHB2|ERG|GNB3|H1-0|NRG1|IGFALS|LRP5|GADD45B|POMC|RELA|SLC9A1|NCOA3|DCAF1|SLITRK3|ZNF385A|ADAM22|SMPD3|GPATCH2L|INTS9|ZNFX1|HIVEP3|NFKBIZ|ARHGAP9|SLC26A10P|ITPKC|CSRNP2|MEX3B|ZNRF1|ALKBH8|DTX2|MRPL54|ZNF420|ZNF582|SYT6|CREBRF|SKA2	-0.89	0
1	-2.3	M40716	M1	1	0	Transcription Factor Targets	16	YBX3 TARGET GENES		-2.3	2.3	3.1	30238	54	2936	12	0.41	0.12	5187|5189|7156|10001|23398|51172|55184|57696|64105|83985|140825|196074	PER1|PEX1|TOP3A|MED6|PPWD1|NAGPA|DZANK1|DDX55|CENPK|SPNS1|NEURL2|METTL15	-0.89	0
1	-2.3	M15429	M1	1	0	Transcription Factor Targets	16	HNF1 01		-2.3	1.5	2.8	30238	246	2936	37	1.3	0.21	213|492|607|687|1431|1601|1958|2078|2620|2981|4286|4784|5089|5745|5937|6096|6519|6527|6777|7707|8563|9575|9960|10150|10371|10903|23516|26986|57715|79960|80820|81033|83478|116842|144165|165679|344838	ALB|ATP2B3|BCL9|KLF9|CS|DAB2|EGR1|ERG|GAS2|GUCA2B|MITF|NFIX|PBX2|PTH1R|RBMS1|RORB|SLC3A1|SLC5A4|STAT5B|ZNF148|THOC5|CLOCK|USP3|MBNL2|SEMA3A|MTMR11|SLC39A14|PABPC1|SEMA4G|JADE1|EEPD1|KCNH6|ARHGAP24|LEAP2|PRICKLE1|SPTSSB|PAQR9	-0.89	0
1	-2.3	M16207	M1	1	0	Transcription Factor Targets	16	AP2 Q6 01		-2.3	1.5	2.8	30238	271	2936	40	1.4	0.21	1153|1788|2254|2872|4092|4302|4802|7343|7422|9196|9969|10155|10180|10499|10579|10643|10922|11096|11248|25836|25862|26986|51286|54487|55904|56658|80746|84725|84759|84920|90550|116985|124222|124842|145581|147650|149076|153222|222183|285605	CIRBP|DNMT3A|FGF9|MKNK2|SMAD7|MLLT6|NFYC|UBTF|VEGFA|KCNAB3|MED13|TRIM28|RBM6|NCOA2|TACC2|IGF2BP3|FASTK|ADAMTS5|NXPH3|NIPBL|USP49|PABPC1|CEND1|DGCR8|KMT2E|TRIM39|TSEN2|PLEKHA8|PCGF1|ALG10|MCU|ARAP1|PAQR4|TMEM132E|LRFN5|SPACA6|ZNF362|CREBRF|SRRM3|DTWD2	-0.88	0
1	-2.3	M10921	M1	1	0	Transcription Factor Targets	16	AREB6 03		-2.3	1.5	2.8	30238	263	2936	39	1.3	0.21	605|1657|1788|1826|1879|2254|3856|4041|4300|5218|6093|6525|7007|8045|9120|10290|10579|25792|26051|29803|51599|54961|55132|57453|57715|66008|79094|79990|83746|84514|92558|113251|124093|127833|221037|255743|285489|285613|333926	BCL7A|DMXL1|DNMT3A|DSCAM|EBF1|FGF9|KRT8|LRP5|MLLT3|CDK14|ROCK1|SMTN|TECTA|RASSF7|SLC16A6|SPEG|TACC2|CIZ1|PPP1R16B|REPIN1|LSR|SSH3|LARP1B|DSCAML1|SEMA4G|TRAK2|CHAC1|PLEKHH3|L3MBTL2|GHDC|BICDL1|LARP4|CCDC78|SYT2|JMJD1C|NPNT|DOK7|RELL2|PPM1J	-0.88	0
1	-2.3	M9287	M1	1	0	Transcription Factor Targets	16	PEA3 Q6		-2.3	1.5	2.8	30238	263	2936	39	1.3	0.21	156|1847|2101|2117|2135|2237|3491|3902|3915|3983|5871|7073|8501|8986|9416|9632|10068|10312|25921|27314|51592|54879|55219|55343|55823|56882|64421|79684|79812|80314|81544|84811|84957|113246|114548|116985|126695|219988|283234	GRK2|DUSP5|ESRRA|ETV3|EXTL2|FEN1|CCN1|LAG3|LAMC1|ABLIM1|MAP4K2|TIAL1|SLC43A1|RPS6KA4|DDX23|SEC24C|IL18BP|TCIRG1|ZDHHC5|RAB30|TRIM33|ST7L|MACO1|SLC35C1|VPS11|CDC42SE1|DCLRE1C|MSANTD2|MMRN2|EPC1|GDPD5|BUD13|RELT|C12orf57|NLRP3|ARAP1|KDF1|PATL1|CCDC88B	-0.88	0
1	-2.3	M2459	M1	1	0	Transcription Factor Targets	16	EGR Q6		-2.3	1.5	2.8	30238	280	2936	41	1.4	0.22	114|367|773|1656|1951|1958|2070|3316|3745|4802|6553|6671|6710|7343|7461|9196|9219|10018|10243|10290|11313|23378|23762|26051|26523|29950|51093|51112|51330|55000|55070|81875|88455|90990|92922|118987|124997|133522|148281|161436|221002	ADCY8|AR|CACNA1A|DDX6|CELSR3|EGR1|EYA4|HSPB2|KCNB1|NFYC|SLC9A5|SP4|SPTB|UBTF|CLIP2|KCNAB3|MTA2|BCL2L11|GPHN|SPEG|LYPLA2|RRP8|OSBP2|PPP1R16B|AGO1|SERTAD1|METTL25B|TRAPPC12|TNFRSF12A|TUG1|DET1|ISG20L2|ANKRD13A|KIFC2|CCDC102A|PDZD8|WDR81|PPARGC1B|SYT6|EML5|RASGEF1A	-0.87	0
1	-2.3	M5667	M1	1	0	Transcription Factor Targets	16	EGR2 01		-2.3	1.6	2.8	30238	198	2936	31	1.1	0.19	473|1775|1826|1958|4122|4215|4775|5118|5310|5970|6397|6710|7422|8045|10777|11060|23098|23199|23294|23411|23616|29950|29997|30819|55167|55284|56172|57122|84530|153222|162494	RERE|DNASE1L2|DSCAM|EGR1|MAN2A2|MAP3K3|NFATC3|PCOLCE|PKD1|RELA|SEC14L1|SPTB|VEGFA|RASSF7|ARPP21|WWP2|SARM1|GSE1|ANKS1A|SIRT1|SH3BP1|SERTAD1|NOP53|KCNIP2|MSL2|UBE2W|ANKH|NUP107|SRRM4|CREBRF|RHBDL3	-0.87	0
1	-2.2	M30098	M1	1	0	Transcription Factor Targets	16	NR1D1 TARGET GENES		-2.2	1.8	2.9	30238	120	2936	21	0.72	0.16	3551|4610|5111|6671|8439|8717|9295|10300|11060|23131|29904|51306|55731|91942|116541|132320|132321|253260|338811|378805|388969	IKBKB|MYCL|PCNA|SP4|NSMAF|TRADD|SRSF11|KATNB1|WWP2|GPATCH8|EEF2K|FAM13B|FAM222B|NDUFAF2|MRPL54|SCLT1|C4orf33|RICTOR|TAFA2|LINC-PINT|C2orf68	-0.85	0
1	-2.2	M12984	M1	1	0	Transcription Factor Targets	16	WCTCNATGGY UNKNOWN		-2.2	2	2.9	30238	83	2936	16	0.54	0.14	4957|6134|9592|9924|10745|26206|29090|57336|64216|80817|84872|92106|92342|148281|163882|221037	ODF2|RPL10|IER2|PAN2|PHTF1|SPAG8|TIMM21|ZNF287|TFB2M|CEP44|ZC3H10|OXNAD1|METTL18|SYT6|CNST|JMJD1C	-0.85	0
1	-2.2	M16670	M1	1	0	Transcription Factor Targets	16	AR 01		-2.2	1.7	2.8	30238	159	2936	26	0.89	0.17	868|1620|1632|3717|5187|6553|8501|8509|9702|10290|10513|10608|22936|23451|25841|27327|51447|53354|55279|55809|79783|113251|143684|168850|203190|255101	CBLB|BRINP1|ECI1|JAK2|PER1|SLC9A5|SLC43A1|NDST2|CEP57|SPEG|APPBP2|MXD4|ELL2|SF3B1|ABTB2|TNRC6A|IP6K2|PANK1|ZNF654|TRERF1|SUGCT|LARP4|FAM76B|ZNF800|LGI3|CFAP65	-0.85	0
1	-2.2	M15349	M1	1	0	Transcription Factor Targets	16	DBP Q6		-2.2	1.5	2.8	30238	265	2936	39	1.3	0.21	176|473|1112|1946|2078|2674|2822|3483|4286|4601|4610|4784|5324|5813|5916|6689|7922|8085|8785|9169|9209|9572|9912|10150|22903|23421|27328|29763|55219|55329|79365|79960|83259|84872|93129|151126|203111|221336|338811	ACAN|RERE|FOXN3|EFNA5|ERG|GFRA1|GPLD1|IGFALS|MITF|MXI1|MYCL|NFIX|PLAG1|PURA|RARG|SPIB|SLC39A7|KMT2D|MATN4|SCAF11|LRRFIP2|NR1D1|ARHGAP44|MBNL2|BTBD3|ITGB3BP|PCDH11X|PACSIN3|MACO1|MNS1|BHLHE41|JADE1|PCDH11Y|ZC3H10|ORAI3|ZNF385B|ERICH5|BEND6|TAFA2	-0.84	0
1	-2.2	M30163	M1	1	0	Transcription Factor Targets	16	SMARCA1 TARGET GENES		-2.2	1.7	2.8	30238	136	2936	23	0.78	0.16	1112|1523|5467|5562|5871|6599|8462|8504|8835|9064|9980|22996|27013|51720|79813|84232|91947|121504|134637|284058|286101|379025|100507217	FOXN3|CUX1|PPARD|PRKAA1|MAP4K2|SMARCC1|KLF11|PEX3|SOCS2|MAP3K6|DOP1B|TTC39A|CNPPD1|UIMC1|EHMT1|MAF1|ARRDC4|H4C16|ADAT2|KANSL1|ZNF252P|PSMA3-AS1|CHASERR	-0.83	0
1	-2.2	M7477	M1	1	0	Transcription Factor Targets	16	AP1 Q2 01		-2.2	1.5	2.7	30238	274	2936	40	1.4	0.21	114|1159|1192|1427|1620|2048|3654|3856|3909|4204|4286|6548|8165|8751|8975|9127|9572|9960|10324|23023|23199|23315|23380|26151|27314|29950|51330|54207|57512|66008|79836|79990|80128|80271|92558|92949|116535|148137|151126|387640	ADCY8|CKMT1B|CLIC1|CRYGS|BRINP1|EPHB2|IRAK1|KRT8|LAMA3|MECP2|MITF|SLC9A1|AKAP1|ADAM15|USP13|P2RX6|NR1D1|USP3|KLHL41|TMCC1|GSE1|SLC9A8|SRGAP2|NAT9|RAB30|SERTAD1|TNFRSF12A|KCNK10|GPR158|TRAK2|LONRF3|PLEKHH3|TRIM46|ITPKC|BICDL1|ADAMTSL1|MRGPRF|PROSER3|ZNF385B|SKIDA1	-0.83	0
1	-2.2	M19390	M1	1	0	Transcription Factor Targets	16	TAL1BETAITF2 01		-2.2	1.5	2.7	30238	266	2936	39	1.3	0.21	225|2048|2140|2254|2258|2674|4041|4591|4703|4882|6324|6483|6666|7862|9912|9969|10150|10274|11248|22901|22936|23081|23213|23231|23276|23499|25816|25897|27319|56256|56978|57130|59269|79960|80031|84529|91179|284273|386757	ABCD2|EPHB2|EYA3|FGF9|FGF13|GFRA1|LRP5|TRIM37|NEB|NPR2|SCN1B|ST3GAL2|SOX12|BRPF1|ARHGAP44|MED13|MBNL2|STAG1|NXPH3|ARSG|ELL2|KDM4C|SULF1|SEL1L3|KLHL18|MACF1|TNFAIP8|RNF19A|BHLHE22|SERTAD4|PRDM8|ATP13A1|HIVEP3|JADE1|SEMA6D|CDIN1|SCARF2|PTGR3|SLC6A10P	-0.82	0
1	-2.2	M19588	M1	1	0	Transcription Factor Targets	16	CEBPB 02		-2.2	1.5	2.7	30238	266	2936	39	1.3	0.21	176|1027|1106|1112|1286|1843|1946|2327|3006|4215|4792|5187|5495|5509|5608|5782|5995|6689|6774|7150|8835|9584|10236|22801|23213|26151|51447|56256|56624|57492|58488|64332|79836|114548|131034|153241|158219|284273|387640	ACAN|CDKN1B|CHD2|FOXN3|COL4A4|DUSP1|EFNA5|FMO2|H1-2|MAP3K3|NFKBIA|PER1|PPM1B|PPP1R3D|MAP2K6|PTPN12|RGR|SPIB|STAT3|TOP1|SOCS2|RBM39|HNRNPR|ITGA11|SULF1|NAT9|IP6K2|SERTAD4|ASAH2|ARID1B|PCTP|NFKBIZ|LONRF3|NLRP3|CPNE4|CEP120|TTC39B|PTGR3|SKIDA1	-0.82	0
1	-2.2	M15556	M1	1	0	Transcription Factor Targets	16	FREAC7 01		-2.2	1.6	2.8	30238	200	2936	31	1.1	0.19	860|1305|1946|2254|2800|3084|4879|5324|5339|6710|6901|8727|9627|10602|10916|23126|23231|23767|27328|29763|54961|55667|55691|55799|59269|80031|83259|113246|148281|153222|284273	RUNX2|COL13A1|EFNA5|FGF9|GOLGA1|NRG1|NPPB|PLAG1|PLEC|SPTB|TAFAZZIN|CTNNAL1|SNCAIP|CDC42EP3|MAGED2|POGZ|SEL1L3|FLRT3|PCDH11X|PACSIN3|SSH3|DENND4C|FRMD4A|CACNA2D3|HIVEP3|SEMA6D|PCDH11Y|C12orf57|SYT6|CREBRF|PTGR3	-0.82	0
1	-2.2	M29904	M1	1	0	Transcription Factor Targets	16	BCL6B TARGET GENES		-2.2	1.7	2.8	30238	168	2936	27	0.92	0.18	1643|2027|2122|3705|7089|7567|7770|7871|8835|10208|11060|23078|50840|56261|57492|79675|79798|80146|80216|83478|84128|113675|144165|221711|100126793|100507530|104355135	DDB2|ENO3|MECOM|ITPK1|TLE2|ZNF19|ZNF227|SLMAP|SOCS2|USPL1|WWP2|VWA8|TAS2R14|GPCPD1|ARID1B|FASTKD1|ARMC5|UXS1|ALPK1|ARHGAP24|WDR75|SDSL|PRICKLE1|SYCP2L|GHRLOS|MCPH1-AS1|LINC00431	-0.82	0
1	-2.2	M8756	M1	1	0	Transcription Factor Targets	16	GTTRYCATRR UNKNOWN		-2.2	1.6	2.8	30238	176	2936	28	0.95	0.18	6236|7593|9374|9482|9600|9759|9832|9885|10233|10629|10745|23276|23380|26206|27343|30819|54802|54839|55172|56906|57336|79867|89876|93129|94086|125058|148281|220136	RRAD|MZF1|PPT2|STX8|PITPNM1|HDAC4|JAKMIP2|OSBPL2|LRRC23|TAF6L|PHTF1|KLHL18|SRGAP2|SPAG8|POLL|KCNIP2|TRIT1|LRRC49|DNAAF2|THAP10|ZNF287|TCTN2|CFAP91|ORAI3|HSPB9|TBC1D16|SYT6|CFAP53	-0.82	0
1	-2.2	M9896	M1	1	0	Transcription Factor Targets	16	NCX 01		-2.2	1.6	2.8	30238	176	2936	28	0.95	0.18	2078|2120|5178|5324|5325|5564|9254|9627|9924|10208|10482|10513|23019|23534|23619|51057|51104|51447|54437|54556|54629|54913|55904|60485|79960|84988|253827|442213	ERG|ETV6|PEG3|PLAG1|PLAGL1|PRKAB1|CACNA2D2|SNCAIP|PAN2|USPL1|NXF1|APPBP2|CNOT1|TNPO3|ZIM2|WDPCP|ABHD17B|IP6K2|SEMA5B|ING3|MINDY2|RPP25|KMT2E|SAV1|JADE1|PPP1R16A|MSRB3|PTCHD4	-0.82	0
1	-2.2	M133	M1	1	0	Transcription Factor Targets	16	TCF11 01		-2.2	1.5	2.7	30238	258	2936	38	1.3	0.21	595|766|1106|1513|1842|1879|3084|3736|3915|4286|4297|5456|6774|9584|9699|9832|9969|10150|10236|10450|11043|25836|27327|50717|51132|51319|53371|54875|56946|58487|79811|84107|84251|122953|147948|221037|286343|387640	CCND1|CA7|CHD2|CTSK|ECM2|EBF1|NRG1|KCNA1|LAMC1|MITF|KMT2A|POU3F4|STAT3|RBM39|RIMS2|JAKMIP2|MED13|MBNL2|HNRNPR|PPIE|MID2|NIPBL|TNRC6A|DCAF8|RLIM|RSRC1|NUP54|CNTLN|EMSY|CREBZF|SLTM|ZIC4|SGIP1|JDP2|ZNF582|JMJD1C|LURAP1L|SKIDA1	-0.82	0
1	-2.2	M30084	M1	1	0	Transcription Factor Targets	16	NEUROG3 TARGET GENES		-2.2	3	3.2	30238	24	2936	7	0.24	0.09	5771|5813|11266|25870|51426|79768|155435	PTPN2|PURA|DUSP12|SUMF2|POLK|KATNBL1|RBM33	-0.82	0
1	-2.2	M30358	M1	1	0	Transcription Factor Targets	16	ZNF585B TARGET GENES		-2.2	1.8	2.8	30238	129	2936	22	0.75	0.16	1112|2289|9911|9968|10536|10630|23081|23329|23469|51571|51667|54934|79648|84251|84735|90233|92335|94101|146713|163255|197320|104355135	FOXN3|FKBP5|TMCC2|MED12|P3H3|PDPN|KDM4C|TBC1D30|PHF3|CYRIB|NUB1|KANSL2|MCPH1|SGIP1|CNDP1|ZNF551|STRADA|ORMDL1|RBFOX3|ZNF540|ZNF778|LINC00431	-0.81	0
1	-2.2	M5721	M1	1	0	Transcription Factor Targets	16	TNCATNTCCYR UNKNOWN		-2.2	1.7	2.8	30238	137	2936	23	0.78	0.16	1388|2078|4548|5608|6483|6666|7473|9730|10127|50619|53616|55512|55756|57169|81566|84167|84529|84814|84912|91801|113878|116541|147923	ATF6B|ERG|MTR|MAP2K6|ST3GAL2|SOX12|WNT3|DCAF1|ZNF263|DEF6|ADAM22|SMPD3|INTS9|ZNFX1|CSRNP2|C19orf44|CDIN1|PLPP7|SLC35B4|ALKBH8|DTX2|MRPL54|ZNF420	-0.81	0
1	-2.2	M6325	M1	1	0	Transcription Factor Targets	16	SMAD3 Q6		-2.2	1.5	2.7	30238	242	2936	36	1.2	0.2	90|1106|1302|1879|1896|2035|2070|2078|2104|2252|3005|4610|5456|5813|5993|6525|7150|10629|11176|22903|23381|51132|55279|56971|60485|79365|84283|84814|90423|92521|130271|203286|221037|222255|283576|284273	ACVR1|CHD2|COL11A2|EBF1|EDA|EPB41|EYA4|ERG|ESRRG|FGF7|H1-0|MYCL|POU3F4|PURA|RFX5|SMTN|TOP1|TAF6L|BAZ2A|BTBD3|SMG5|RLIM|ZNF654|CEACAM19|SAV1|BHLHE41|TMEM79|PLPP7|ATP6V1E2|SPECC1|PLEKHH2|ANKS6|JMJD1C|ATXN7L1|ZDHHC22|PTGR3	-0.8	0
1	-2.1	M17000	M1	1	0	Transcription Factor Targets	16	CP2 01		-2.1	1.5	2.7	30238	260	2936	38	1.3	0.21	1024|1302|1896|2117|2130|2981|3798|3921|5339|6253|6272|6666|7473|9218|9806|9988|10180|10290|25807|26548|27314|51286|51334|55118|55806|55904|64080|64332|80067|80314|84206|84872|90423|91252|124997|128497|148281|340419	CDK8|COL11A2|EDA|ETV3|EWSR1|GUCA2B|KIF5A|RPSA|PLEC|RTN2|SORT1|SOX12|WNT3|VAPA|SPOCK2|DMTF1|RBM6|SPEG|RHBDD3|ITGB1BP2|RAB30|CEND1|PRR16|CRTAC1|HR|KMT2E|RBKS|NFKBIZ|DCAF17|EPC1|MEX3B|ZC3H10|ATP6V1E2|SLC39A13|WDR81|SPATA25|SYT6|RSPO2	-0.77	0
1	-2.1	M17997	M1	1	0	Transcription Factor Targets	16	TGACGTCA ATF3 Q6		-2.1	1.5	2.7	30238	235	2936	35	1.2	0.2	114|1843|2035|3551|4286|4705|4928|5178|5187|6774|7349|9175|10150|22850|22936|23619|23645|25820|26470|27125|54806|55254|55794|60370|63892|63925|64080|64848|81539|84251|84530|84872|92399|116535|192683	ADCY8|DUSP1|EPB41|IKBKB|MITF|NDUFA10|NUP98|PEG3|PER1|STAT3|UCN|MAP3K13|MBNL2|ADNP2|ELL2|ZIM2|PPP1R15A|ARIH1|SEZ6L2|AFF4|AHI1|TMEM39A|DDX28|AVPI1|THADA|ZNF335|RBKS|YTHDC2|SLC38A1|SGIP1|SRRM4|ZC3H10|MRRF|MRGPRF|SCAMP5	-0.77	0
1	-2.1	M4631	M1	1	0	Transcription Factor Targets	16	GGCNRNWCTTYS UNKNOWN		-2.1	1.9	2.8	30238	85	2936	16	0.54	0.14	868|4306|8443|10083|29997|51386|55000|55738|56172|64132|84335|84872|91252|124923|165918|284058	CBLB|NR3C2|GNPAT|USH1C|NOP53|EIF3L|TUG1|ARFGAP1|ANKH|XYLT2|AKT1S1|ZC3H10|SLC39A13|RSKR|RNF168|KANSL1	-0.77	0
1	-2.1	M30009	M1	1	0	Transcription Factor Targets	16	HOXA7 TARGET GENES		-2.1	1.8	2.8	30238	115	2936	20	0.68	0.15	2553|5893|7175|7581|9572|10616|22894|29886|53938|54934|54943|55339|57176|80196|84335|89122|93343|285343|339487|100129387	GABPB1|RAD52|TPR|ZNF33A|NR1D1|RBCK1|DIS3|SNX8|PPIL3|KANSL2|DNAJC28|WDR33|VARS2|RNF34|AKT1S1|TRIM4|MVB12A|TCAIM|ZBTB8OS|GABPB1-AS1	-0.77	0
1	-2.1	M1517	M1	1	0	Transcription Factor Targets	16	YY1 01		-2.1	1.5	2.7	30238	252	2936	37	1.3	0.21	1106|1654|1656|2186|2976|3148|3491|5324|5565|5937|5970|6887|6901|7473|7592|9584|9662|10165|10274|11083|22934|23133|23380|23767|51447|54540|55279|55799|55904|64091|79759|80314|84146|84541|158135|284273|284306	CHD2|DDX3X|DDX6|BPTF|GTF3C2|HMGB2|CCN1|PLAG1|PRKAB2|RBMS1|RELA|TAL2|TAFAZZIN|WNT3|ZNF41|RBM39|CEP135|SLC25A13|STAG1|DIDO1|RPIA|PHF8|SRGAP2|FLRT3|IP6K2|FAM193B|ZNF654|CACNA2D3|KMT2E|POPDC2|ZNF668|EPC1|ZNF644|KBTBD8|TTLL11|PTGR3|ZNF547	-0.77	0
1	-2.1	M18670	M1	1	0	Transcription Factor Targets	16	SMAD4 Q6		-2.1	1.5	2.7	30238	244	2936	36	1.2	0.2	1847|2327|3667|5339|5813|6095|7473|9218|9572|9575|9949|10445|10922|11248|23023|23133|23213|51330|54790|54956|55592|55904|56605|79665|80010|80314|81033|84530|84818|90423|92949|113251|124997|127002|168850|283989	DUSP5|FMO2|IRS1|PLEC|PURA|RORA|WNT3|VAPA|NR1D1|CLOCK|AMMECR1|MCRS1|FASTK|NXPH3|TMCC1|PHF8|SULF1|TNFRSF12A|TET2|PARP16|GOLGA2P5|KMT2E|ERO1B|DHX40|RMI1|EPC1|KCNH6|SRRM4|IL17RC|ATP6V1E2|ADAMTSL1|LARP4|WDR81|ATXN7L2|ZNF800|TSEN54	-0.77	0
1	-2.1	M3011	M1	1	0	Transcription Factor Targets	16	GNCF 01		-2.1	2	2.8	30238	78	2936	15	0.51	0.13	1106|2254|2710|3643|4168|4302|9655|9786|25841|27327|51174|55656|124842|124857|342667	CHD2|FGF9|GK|INSR|MCF2|MLLT6|SOCS5|KIAA0586|ABTB2|TNRC6A|TUBD1|INTS8|TMEM132E|WFIKKN2|STAC2	-0.77	0
1	-2.1	M7737	M1	1	0	Transcription Factor Targets	16	CDPCR3 01		-2.1	2.2	2.9	30238	57	2936	12	0.41	0.12	2117|2252|3654|5456|9423|9759|54956|79365|83746|84107|166348|196792	ETV3|FGF7|IRAK1|POU3F4|NTN1|HDAC4|PARP16|BHLHE41|L3MBTL2|ZIC4|KBTBD12|FAM24B	-0.76	0
1	-2.1	M15551	M1	1	0	Transcription Factor Targets	16	IK3 01		-2.1	1.5	2.6	30238	229	2936	34	1.2	0.2	1958|2035|2120|2872|3483|3491|3590|3801|4204|4792|5813|6689|7473|8751|9175|9230|9543|9695|9924|9949|10150|10371|55691|55805|55974|79783|80036|83723|92745|147339|149076|153241|219988|348235	EGR1|EPB41|ETV6|MKNK2|IGFALS|CCN1|IL11RA|KIFC3|MECP2|NFKBIA|PURA|SPIB|WNT3|ADAM15|MAP3K13|RAB11B|IGDCC3|EDEM1|PAN2|AMMECR1|MBNL2|SEMA3A|FRMD4A|LRP2BP|SLC50A1|SUGCT|TRPM3|TLCD3B|SLC38A5|ARK2N|ZNF362|CEP120|PATL1|SKA2	-0.74	0
1	-2.1	M30020	M1	1	0	Transcription Factor Targets	16	HSF2 TARGET GENES		-2.1	1.5	2.6	30238	246	2936	36	1.2	0.2	908|1105|2130|3310|4277|4297|5094|5111|5997|7175|8969|9330|10018|10208|10745|23210|23366|26145|29090|29843|51057|51602|54815|55147|57125|60674|79834|81550|83591|84253|90550|93343|94086|124222|171586|100507436	CCT6A|CHD1|EWSR1|HSPA6|MICB|KMT2A|PCBP2|PCNA|RGS2|TPR|H2AC11|GTF3C3|BCL2L11|USPL1|PHTF1|JMJD6|MATCAP2|IRF2BP1|TIMM21|SENP1|WDPCP|NOP58|GATAD2A|RBM23|PLXDC1|GAS5|PEAK1|TDRD3|THAP2|GARNL3|MCU|MVB12A|HSPB9|PAQR4|ABHD3|MICA	-0.73	0
1	-2.1	M5608	M1	1	0	Transcription Factor Targets	16	TAXCREB 01		-2.1	1.7	2.7	30238	140	2936	23	0.78	0.16	466|687|1027|1843|5178|5993|6015|6426|7422|7544|10150|10513|23294|23619|25820|56658|57512|84146|84271|84940|90161|192683|326624	ATF1|KLF9|CDKN1B|DUSP1|PEG3|RFX5|RING1|SRSF1|VEGFA|ZFY|MBNL2|APPBP2|ANKS1A|ZIM2|ARIH1|TRIM39|GPR158|ZNF644|POLDIP3|CORO6|HS6ST2|SCAMP5|RAB37	-0.73	0
1	-2.1	M10518	M1	1	0	Transcription Factor Targets	16	CCAWYNNGAAR UNKNOWN		-2.1	1.7	2.7	30238	148	2936	24	0.82	0.17	114|421|1106|1112|1616|1896|2122|2872|3975|4306|5111|5495|5528|5547|5937|5993|7544|23047|23334|51132|55920|59283|84879|90957	ADCY8|ARVCF|CHD2|FOXN3|DAXX|EDA|MECOM|MKNK2|LHX1|NR3C2|PCNA|PPM1B|PPP2R5D|PRCP|RBMS1|RFX5|ZFY|PDS5B|SZT2|RLIM|RCC2|CACNG8|MFSD2A|DHX57	-0.73	0
1	-2.1	M1716	M1	1	0	Transcription Factor Targets	16	RAAGNYNNCTTY UNKNOWN		-2.1	1.7	2.7	30238	148	2936	24	0.82	0.17	468|2104|3556|4005|4601|4610|5324|5782|6095|7073|7434|8482|9169|23051|23210|25989|27125|54540|59353|80346|129303|149076|166348|220441	ATF4|ESRRG|IL1RAP|LMO2|MXI1|MYCL|PLAG1|PTPN12|RORA|TIAL1|VIPR2|SEMA7A|SCAF11|ZHX3|JMJD6|ULK3|AFF4|FAM193B|TMEM35A|REEP4|TMEM150A|ZNF362|KBTBD12|RNF152	-0.73	0
1	-2.1	M6054	M1	1	0	Transcription Factor Targets	16	CTCNANGTGNY UNKNOWN		-2.1	1.9	2.7	30238	94	2936	17	0.58	0.14	3632|4149|4610|8971|9572|23133|26523|51564|55512|57794|79711|79960|80233|80854|127002|145581|284273	INPP5A|MAX|MYCL|H1-10|NR1D1|PHF8|AGO1|HDAC7|SMPD3|SUGP1|IPO4|JADE1|FAAP100|SETD7|ATXN7L2|LRFN5|PTGR3	-0.73	0
1	-2	M40812	M1	1	0	Transcription Factor Targets	16	KDM1B TARGET GENES		-2	1.8	2.7	30238	102	2936	18	0.61	0.14	2130|3801|4820|5074|5094|5411|6575|7072|9584|9969|26297|51602|56977|57125|57763|65250|90799|93627	EWSR1|KIFC3|NKTR|PAWR|PCBP2|PNN|SLC20A2|TIA1|RBM39|MED13|SERGEF|NOP58|STOX2|PLXDC1|ANKRA2|CPLANE1|CEP95|TBCK	-0.71	0
1	-2	M3739	M1	1	0	Transcription Factor Targets	16	PPARA 02		-2	1.7	2.7	30238	133	2936	22	0.75	0.16	1106|2104|3745|3911|5813|6253|6468|7422|7592|8565|9542|10371|11248|23126|23381|55806|55815|64599|79846|84283|84940|140460	CHD2|ESRRG|KCNB1|LAMA5|PURA|RTN2|FBXW4|VEGFA|ZNF41|YARS1|NRG2|SEMA3A|NXPH3|POGZ|SMG5|HR|TSNAXIP1|GIGYF1|CFAP69|TMEM79|CORO6|ASB7	-0.71	0
1	-2	M8172	M1	1	0	Transcription Factor Targets	16	HNF6 Q6		-2	1.5	2.6	30238	239	2936	35	1.2	0.2	473|1106|1305|1523|1601|1620|3084|4286|4784|5324|6774|7007|7276|10165|10371|10903|23126|23360|23767|25836|28990|54329|54674|54961|55761|55799|57122|63941|79365|80127|83698|84107|84251|147339|148281	RERE|CHD2|COL13A1|CUX1|DAB2|BRINP1|NRG1|MITF|NFIX|PLAG1|STAT3|TECTA|TTR|SLC25A13|SEMA3A|MTMR11|POGZ|FNBP4|FLRT3|NIPBL|ASTE1|GPR85|LRRN3|SSH3|TTC17|CACNA2D3|NUP107|NECAB3|BHLHE41|BBOF1|CALN1|ZIC4|SGIP1|ARK2N|SYT6	-0.7	0
1	-2	M40701	M1	1	0	Transcription Factor Targets	16	ZNF623 TARGET GENES		-2	1.8	2.7	30238	95	2936	17	0.58	0.14	4591|4782|6626|7862|8971|9757|9815|10745|22823|23421|23457|54853|55802|84455|85478|94104|348840	TRIM37|NFIC|SNRPA|BRPF1|H1-10|KMT2B|GIT2|PHTF1|MTF2|ITGB3BP|ABCB9|WDR55|DCP1A|EFCAB7|DRC2|PAXBP1|ANKRD18DP	-0.69	0
1	-2	M4215	M1	1	0	Transcription Factor Targets	16	PAX4 04		-2	1.5	2.6	30238	223	2936	33	1.1	0.19	687|1112|1826|1879|2078|3983|4784|5324|5455|5514|5813|6093|7343|10432|11060|23405|25836|27303|27327|28973|51057|54556|56936|60468|64582|80036|81839|83690|84530|122953|158801|162494|387640	KLF9|FOXN3|DSCAM|EBF1|ERG|ABLIM1|NFIX|PLAG1|POU3F3|PPP1R10|PURA|ROCK1|UBTF|RBM14|WWP2|DICER1|NIPBL|RBMS3|TNRC6A|MRPS18B|WDPCP|ING3|CCDC177|BACH2|GPR135|TRPM3|VANGL1|CRISPLD1|SRRM4|JDP2|NKAPP1|RHBDL3|SKIDA1	-0.69	0
1	-2	M16805	M1	1	0	Transcription Factor Targets	16	AR Q2		-2	1.7	2.6	30238	126	2936	21	0.72	0.16	279|473|1601|1632|2120|2595|3624|5937|7473|9321|9699|9949|10513|10602|23294|51389|54207|79798|84080|84561|113251	AMY2A|RERE|DAB2|ECI1|ETV6|GANC|INHBA|RBMS1|WNT3|TRIP11|RIMS2|AMMECR1|APPBP2|CDC42EP3|ANKS1A|RWDD1|KCNK10|ARMC5|ENKD1|SLC12A8|LARP4	-0.69	0
1	-2	M3902	M1	1	0	Transcription Factor Targets	16	POU1F1 Q6		-2	1.5	2.6	30238	240	2936	35	1.2	0.2	2104|2254|3624|5562|5583|5813|6095|6096|6710|7073|8869|9175|9584|9832|9911|10147|10602|11096|23405|23767|25825|25836|51132|51330|56978|57053|57169|79684|84107|84529|91683|93436|129684|160857|342667	ESRRG|FGF9|INHBA|PRKAA1|PRKCH|PURA|RORA|RORB|SPTB|TIAL1|ST3GAL5|MAP3K13|RBM39|JAKMIP2|TMCC2|SUGP2|CDC42EP3|ADAMTS5|DICER1|FLRT3|BACE2|NIPBL|RLIM|TNFRSF12A|PRDM8|CHRNA10|ZNFX1|MSANTD2|ZIC4|CDIN1|SYT12|ARMC6|CNTNAP5|CCDC122|STAC2	-0.69	0
