# Supplementary material for: Transcriptional signatures of the cortical morphometric similarity network gradient in left temporal lobe epilepsy with different seizure symptoms
Source: Front Neurosci. 2026 Jun 3;20:1833695. doi: 10.3389/fnins.2026.1833695 (PMC13273452; doi:10.3389/fnins.2026.1833695)
Supplement: Supplementary file 1 [file Data_Sheet_1.zip › Supplementary materials/GO_TRRUST.csv]

_MEMBER_MyList	_LogP_MyList	GO	_PATTERN_	_RANK_	GiniIndex	Category	CategoryID	Description	PARENT_GO	LogP	Enrichment	Z-score	#TotalGeneInLibrary	#GeneInGO	#GeneInHitList	#GeneInGOAndHitList	%InGO	STDV %InGO	GeneID	Hits	Log(q-value)	EvidenceCutoff
1	-4.1	TRR00270	M1	1	0	TRRUST	34	Regulated by: EP300		-4.1	2.8	4.6	30238	63	2936	17	0.58	0.14	595|898|1381|2146|3486|3818|3909|3910|4609|4790|5111|5743|5970|6248|7161|7422|25988	CCND1|CCNE1|CRABP1|EZH2|IGFBP3|KLKB1|LAMA3|LAMA4|MYC|NFKB1|PCNA|PTGS2|RELA|RSC1A1|TP73|VEGFA|HINFP	-2.3	0
1	-4.1	TRR00862	M1	1	0	TRRUST	34	Regulated by: NF1		-4.1	4.8	5.2	30238	17	2936	8	0.27	0.096	1643|2796|3291|4609|5327|6670|7726|55844	DDB2|GNRH1|HSD11B2|MYC|PLAT|SP3|TRIM26|PPP2R2D	-2.2	0
1	-3.4	TRR01252	M1	1	0	TRRUST	34	Regulated by: SOX4		-3.4	6.4	5	30238	8	2936	5	0.17	0.076	1660|4297|4824|23405|26523	DHX9|KMT2A|NKX3-1|DICER1|AGO1	-1.7	0
1	-3.1	TRR00483	M1	1	0	TRRUST	34	Regulated by: HIC1		-3.1	5.7	4.6	30238	9	2936	5	0.17	0.076	4609|6774|7422|7804|23411	MYC|STAT3|VEGFA|LRP8|SIRT1	-1.5	0
1	-3	TRR01029	M1	1	0	TRRUST	34	Regulated by: PGR		-3	3.3	4	30238	28	2936	9	0.31	0.1	595|1843|3818|4609|5743|5970|6596|7422|11266	CCND1|DUSP1|KLKB1|MYC|PTGS2|RELA|HLTF|VEGFA|DUSP12	-1.4	0
1	-2.9	TRR00339	M1	1	0	TRRUST	34	Regulated by: FHL2		-2.9	6.9	4.7	30238	6	2936	4	0.14	0.068	595|1027|4790|5970	CCND1|CDKN1B|NFKB1|RELA	-1.3	0
1	-2.8	TRR01580	M1	1	0	TRRUST	34	Regulated by: ZNF382		-2.8	5.1	4.3	30238	10	2936	5	0.17	0.076	4286|4609|4790|6774|6777	MITF|MYC|NFKB1|STAT3|STAT5B	-1.3	0
1	-2.7	TRR00023	M1	1	0	TRRUST	34	Regulated by: ATF2		-2.7	2.8	3.6	30238	37	2936	10	0.34	0.11	595|1843|4214|5327|5328|5743|5970|8869|11232|11266	CCND1|DUSP1|MAP3K1|PLAT|PLAU|PTGS2|RELA|ST3GAL5|POLG2|DUSP12	-1.1	0
1	-2.5	TRR01419	M1	1	0	TRRUST	34	Regulated by: TP53		-2.5	1.7	3	30238	176	2936	29	0.99	0.18	595|602|836|857|1027|1643|1843|1958|2146|2258|3486|4176|4609|4790|4824|5325|5366|5424|5564|5970|6477|6533|6774|7161|7422|7726|9055|11266|121642	CCND1|BCL3|CASP3|CAV1|CDKN1B|DDB2|DUSP1|EGR1|EZH2|FGF13|IGFBP3|MCM7|MYC|NFKB1|NKX3-1|PLAGL1|PMAIP1|POLD1|PRKAB1|RELA|SIAH1|SLC6A6|STAT3|TP73|VEGFA|TRIM26|PRC1|DUSP12|ALKBH2	-1	0
1	-2.4	TRR00075	M1	1	0	TRRUST	34	Regulated by: BRCA1		-2.4	2.2	3.1	30238	60	2936	13	0.44	0.12	571|595|1027|1643|1958|3716|3717|3875|4609|6774|7422|9656|23411	BACH1|CCND1|CDKN1B|DDB2|EGR1|JAK1|JAK2|KRT18|MYC|STAT3|VEGFA|MDC1|SIRT1	-0.92	0
1	-2.1	TRR00081	M1	1	0	TRRUST	34	Regulated by: BTF3		-2.1	4.6	3.5	30238	9	2936	4	0.14	0.068	27|2048|4790|8174	ABL2|EPHB2|NFKB1|MADCAM1	-0.77	0
1	-2.1	TRR00082	M1	1	0	TRRUST	34	Regulated by: BTG2		-2.1	6.2	3.8	30238	5	2936	3	0.1	0.059	595|3818|8877	CCND1|KLKB1|SPHK1	-0.76	0
1	-2.1	TRR00138	M1	1	0	TRRUST	34	Regulated by: CTNNB1		-2.1	2.9	3.1	30238	25	2936	7	0.24	0.09	367|595|1113|4609|5467|5743|10499	AR|CCND1|CHGA|MYC|PPARD|PTGS2|NCOA2	-0.75	0
1	-2	TRR00069	M1	1	0	TRRUST	34	Regulated by: BCL6		-2	3.1	3.1	30238	20	2936	6	0.2	0.083	3662|4609|4790|6774|7494|51564	IRF4|MYC|NFKB1|STAT3|XBP1|HDAC7	-0.69	0
